# Supplementary material for: High-throughput total RNA sequencing in single cells using VASA-seq
Source: Nat Biotechnol. 2022 Jun 27;40(12):1780–93. doi: 10.1038/s41587-022-01361-8 (PMC9750877; doi:10.1038/s41587-022-01361-8)
Supplement: Supplementary file 2 — Cell encapsulation efficiencies in VASA-drop calculated across triplicate experiments. [file 41587_2022_1361_MOESM2_ESM.xlsx]

## Sheet: Arkusz1
Encapsulation
Video	total number of droplets	Beads in droplets						total number of cells	Cells in droplets with beads
		0 beads		1 bead		2 beads			1 cell 1 bead		1 cell 0 bead		2 or more cells
		n	%	n	%	n	%		n	%	n	%	n	%
Encapsulation_1	67	7	0.104478	59	0.880597	1	0.0149254	5	5	1	0	0	0	0
Encapsulation_2	56	3	0.0535714	51	0.910714	2	0.0357143	8	5	0.625	1	0.125	2	0.25
Encapsulation_3	97	5	0.0515464	90	0.927835	2	0.0206186	9	9	1	0	0	0	0
										Successful encapsulation (%) - monitored via video
Total	220	15	0.0681818	200	0.909091	5	0.0227273	22	19	0.863636	1	0.0454545	2	0.0909091
Picoinjection
Video	total number of droplets	Droplets injected	Droplets not injected	Droplets merged	Picoinjection efficiency efficiency
Picoinjection1_1	22	22	0	0	1
Picoinjection1_2	7	7	0		1
Picoinjection1_3	9	9	0	0	1
Picoinjection2_1	30	28	0	2	0.933333
Picoinjection2_2	35	35	0	0	1
					Successful picoinjection (%) - monitored via video
Total	103	101	0	2	0.980583
Dead-volume losses
10-20%
Estimated cell capture efficiency
86.4*98.1*98.1 = 83%	0.83148
Estimated cell capture efficiency after adding dead-volume losses
0.7
