# Supplementary material for: High-throughput total RNA sequencing in single cells using VASA-seq
Source: Nat Biotechnol. 2022 Jun 27;40(12):1780–93. doi: 10.1038/s41587-022-01361-8 (PMC9750877; doi:10.1038/s41587-022-01361-8)
Supplement: Supplementary file 3 — Lists of all equivalent cluster markers for protein-coding (spliced and unspliced) genes and for lncRNA for each technology at different timepoints, detected using the default function from the Scanpy package. The statistical test used was a one-sided t-test; corrected and uncorrected P values for multiple comparisons are provided. [file 41587_2022_1361_MOESM3_ESM.xlsx]

## Sheet: VASA_E65_ProteinCoding-s_1
names	logfoldchanges	pvals	pvals_adj	scores
Rpl9.ps6_ProteinCoding-Rpl9_ProteinCoding	8.85152	5.9412e-15	1.08417e-12	36.7752
Ptma_ProteinCoding	3.23947	4.73156e-22	3.84226e-18	34.8008
Kxd1_ProteinCoding-Uba52_ProteinCoding	6.24798	7.75792e-17	3.70578e-14	33.0529
Rpl26_ProteinCoding	3.40502	4.22924e-19	6.24429e-16	31.9119
Rps27_ProteinCoding-Rps27rt_ProteinCoding	32.0406	6.59563e-13	5.20192e-11	31.502
Rps9_ProteinCoding	2.54782	8.30001e-20	2.69601e-16	30.4684
Rps18.ps5_ProteinCoding-Rps18_ProteinCoding	7.05166	1.85818e-15	4.5043e-13	28.5445
Rps16_ProteinCoding	3.04454	1.08673e-16	4.90264e-14	28.3858
Rpl14_ProteinCoding	2.59321	2.38773e-18	2.28112e-15	27.9322
Rps19_ProteinCoding	2.81025	1.7786e-19	4.81438e-16	27.2267
Rpl32_ProteinCoding	3.31174	6.23285e-17	3.35024e-14	27.2133
Rps18_ProteinCoding	2.85889	5.0894e-16	1.50285e-13	26.3335
Rpl9_ProteinCoding	2.25561	6.75957e-19	8.44478e-16	26.3103
Erh_ProteinCoding	3.12762	1.31707e-18	1.42604e-15	25.9244
Rpl11_ProteinCoding	3.01102	1.5956e-17	1.1267e-14	25.5581
Rpl10.ps3_ProteinCoding-Rpl10_ProteinCoding	3.65881	5.00688e-14	5.72653e-12	25.4499
Rps3_ProteinCoding	2.59991	1.3104e-16	5.6006e-14	25.3201
Rpl24_ProteinCoding	2.44495	3.52297e-17	2.04345e-14	24.8878
Rps15_ProteinCoding	2.43624	2.35537e-18	2.28112e-15	24.356
Ppia_ProteinCoding	2.44886	3.17019e-18	2.86039e-15	24.2746
Nutf2.ps1_ProteinCoding-Nutf2_ProteinCoding	4.98715	1.7856e-16	6.90474e-14	24.127
Hspe1_ProteinCoding	3.31075	1.78827e-17	1.21013e-14	23.9528
Rps11_ProteinCoding	3.1663	3.19374e-15	6.7907e-13	23.9246
Rpl18a_ProteinCoding	3.11381	4.81654e-18	4.11713e-15	23.5827
Rpl35_ProteinCoding	3.21461	1.40203e-13	1.3635e-11	23.3141
Rps27a_ProteinCoding	2.71974	5.43383e-18	4.41254e-15	23.3069
Rplp0_ProteinCoding	1.94614	6.46579e-18	5.00052e-15	23.1492
Rps14_ProteinCoding	2.47508	8.32024e-16	2.29032e-13	22.989
Cox4i1_ProteinCoding	5.81014	7.59891e-18	5.60972e-15	22.9869
Rpl41_ProteinCoding	2.72532	1.9305e-16	7.29146e-14	22.7471
Rpl23_ProteinCoding	2.95393	1.06031e-16	4.90264e-14	22.5402
Rps3a1_ProteinCoding	2.32407	7.9702e-15	1.37706e-12	22.4667
Rpl19_ProteinCoding	2.49213	3.22514e-17	1.93998e-14	22.419
Nop10_ProteinCoding	3.1749	1.17784e-16	5.1701e-14	22.2834
Rplp2_ProteinCoding-Wdr89_ProteinCoding	5.74094	3.81965e-14	4.62948e-12	22.0273
Tuba1a_ProteinCoding-Tuba1b_ProteinCoding	5.01236	6.43622e-17	3.35024e-14	21.9248
Ftl1.ps1_ProteinCoding-Ftl1_ProteinCoding	5.98209	2.98212e-16	1.03048e-13	21.714
Rps5_ProteinCoding	2.54738	1.46378e-16	5.9433e-14	21.6962
Nme2_ProteinCoding	3.28284	1.98123e-14	2.70396e-12	21.4076
Oaz1_ProteinCoding	2.50686	1.11158e-14	1.73376e-12	21.2598
Rps23_ProteinCoding	2.6356	3.50827e-16	1.13956e-13	21.1374
Rps17_ProteinCoding	2.23829	3.1492e-16	1.0438e-13	21.0154
Rps2_ProteinCoding	1.97981	1.34089e-15	3.57006e-13	20.9464
Rpl27a_ProteinCoding	2.17971	4.04156e-16	1.26229e-13	20.5488
Rps7_ProteinCoding	2.15072	2.85276e-16	1.00721e-13	20.5048
Rpl10_ProteinCoding	2.16544	3.75106e-13	3.20637e-11	20.3543
Naca_ProteinCoding	2.67503	2.5782e-16	9.30501e-14	20.3268
Fau_ProteinCoding	3.26922	2.32065e-11	1.13866e-09	20.2966
Gm2000_ProteinCoding	3.6122	2.96116e-12	1.90842e-10	20.2626
Ybx1_ProteinCoding	2.42527	1.56259e-13	1.50165e-11	20.1378
Cfl1_ProteinCoding	2.0102	1.1047e-13	1.11438e-11	19.7826
Rpl6_ProteinCoding	1.72929	1.04076e-14	1.67356e-12	19.7665
Cox8a_ProteinCoding	2.88649	4.80515e-16	1.44519e-13	19.6054
Rpl3_ProteinCoding	1.71222	2.42353e-14	3.21795e-12	19.5007
Park7_ProteinCoding	2.83931	1.39058e-15	3.64266e-13	19.1328
H2az1_ProteinCoding	2.27132	3.47653e-15	7.14713e-13	19.0022
Eno1_ProteinCoding-Eno1b_ProteinCoding	3.84331	2.28969e-13	2.07748e-11	18.7842
Rpl21_ProteinCoding	2.53302	8.69919e-14	9.23421e-12	18.7272
Rpl13a_ProteinCoding	2.27641	3.21953e-15	6.7907e-13	18.5084
Eif1_ProteinCoding-Emd_ProteinCoding	32.6138	3.46697e-10	1.18541e-08	18.4963
Rps13_ProteinCoding	2.14348	2.48668e-15	5.53236e-13	18.4633
Ran_ProteinCoding	1.72523	6.77439e-15	1.19496e-12	18.3145
Polr2l_ProteinCoding-Usp50_ProteinCoding	3.99353	3.0304e-15	6.56224e-13	18.3014
Rpl8_ProteinCoding	2.26723	3.30637e-14	4.06808e-12	18.2133
Tmsb10_ProteinCoding	3.81835	1.67914e-13	1.58552e-11	18.1476
Rps4x_ProteinCoding	2.27988	6.15022e-13	4.92048e-11	17.9221
Tuba1a_ProteinCoding-Tuba1b_ProteinCoding-Tuba1c_P	3.51633	1.18959e-14	1.7889e-12	17.8249
Pfn1_ProteinCoding	3.42057	5.86517e-15	1.08246e-12	17.6715
Serf2_ProteinCoding	3.5326	1.91711e-14	2.63863e-12	17.5298
Rpl17_ProteinCoding	1.97847	4.35797e-15	8.52744e-13	17.3942
Ranbp1_ProteinCoding	2.27023	3.90749e-14	4.70086e-12	17.3256
H3f3b_ProteinCoding	2.44267	4.83994e-15	9.24412e-13	17.274
Rpl7_ProteinCoding	1.33309	5.7856e-15	1.08004e-12	17.2665
Eif5a_ProteinCoding	1.89387	1.14225e-14	1.73376e-12	17.2164
Atp5g2_ProteinCoding	3.23317	5.7136e-12	3.38667e-10	17.1533
Rplp2_ProteinCoding	2.11228	1.77283e-12	1.22509e-10	17.0462
Hspe1.rs1_ProteinCoding	4.8174	2.46412e-14	3.22741e-12	17.0079
Atp5g1_ProteinCoding	3.13247	1.09048e-12	7.94193e-11	16.8317
Mif_ProteinCoding	2.61839	1.40664e-12	1.0064e-10	16.8108
Dynll1_ProteinCoding	2.60677	1.00497e-14	1.63217e-12	16.7469
Chchd2_ProteinCoding	3.56606	1.68915e-10	6.50081e-09	16.5086
Rpl36_ProteinCoding	3.52829	1.5345e-11	7.93686e-10	16.4877
Tomm6_ProteinCoding	2.76878	8.15107e-13	6.199e-11	16.3328
Ubb_ProteinCoding	2.272	1.8178e-13	1.69672e-11	16.3069
Rpl37_ProteinCoding	2.33932	4.70441e-13	3.87839e-11	16.0996
Rps24_ProteinCoding	2.04705	6.44263e-13	5.12916e-11	15.952
Rpl31_ProteinCoding	2.09533	3.16529e-14	3.92423e-12	15.8725
Dut_ProteinCoding	1.93987	5.57889e-14	6.24874e-12	15.8257
Pfdn5_ProteinCoding	3.62301	4.45118e-14	5.23853e-12	15.6842
Rpl13_ProteinCoding	2.05304	8.27939e-14	8.84642e-12	15.6781
Cox6b1_ProteinCoding	2.61025	4.94494e-14	5.6958e-12	15.6341
Rps6_ProteinCoding	2.09834	7.58016e-11	3.19765e-09	15.59
Rpl37a_ProteinCoding	2.08013	1.98483e-13	1.83157e-11	15.467
Rpl28_ProteinCoding	2.17045	3.47869e-13	3.00518e-11	15.2145
U2af1_ProteinCoding	2.5882	9.73301e-14	1.00684e-11	15.1509
Rps20_ProteinCoding	1.69547	2.18924e-12	1.46923e-10	14.9973
Rpl10a_ProteinCoding	1.77399	1.45491e-13	1.4065e-11	14.9004
Rps8_ProteinCoding	2.01016	6.59809e-13	5.20192e-11	14.7671
Nme1_ProteinCoding	2.98217	2.22182e-12	1.48496e-10	14.7275
Selenow_ProteinCoding	3.8698	1.93906e-13	1.79956e-11	14.6477
Hmga1_ProteinCoding-Hmga1b_ProteinCoding	2.14262	2.13963e-11	1.06594e-09	14.624
Hmgn1_ProteinCoding	1.96747	2.86886e-11	1.36237e-09	14.6221
Eif1_ProteinCoding	2.05532	3.19108e-12	2.0324e-10	14.5764
Rps10_ProteinCoding	2.0398	1.29592e-11	6.83348e-10	14.4689
Btf3_ProteinCoding	2.57888	1.16666e-10	4.70166e-09	14.4654
Lyar_ProteinCoding	2.27473	1.24372e-12	9.01752e-11	14.4148
Tomm22_ProteinCoding	2.42022	3.4371e-13	3.00118e-11	14.407
Hint1_ProteinCoding	3.36934	1.39585e-11	7.33658e-10	14.3817
Snrpd2_ProteinCoding	2.60819	7.55773e-13	5.84501e-11	14.3553
Ftl1_ProteinCoding	2.32907	4.51951e-13	3.74497e-11	14.2834
Bax_ProteinCoding	3.0896	1.92655e-12	1.32021e-10	14.2782
Pfdn2_ProteinCoding	4.07431	3.63911e-13	3.12713e-11	14.2314
Rpl36a_ProteinCoding	2.64718	7.17063e-13	5.57216e-11	14.209
D8Ertd738e_ProteinCoding	3.20725	6.01414e-12	3.55184e-10	14.1857
Timm13_ProteinCoding	3.7928	1.90811e-11	9.65406e-10	14.0537
Atp6v1f_ProteinCoding	3.11385	1.47445e-12	1.05029e-10	13.8931
Cks1b_ProteinCoding	2.08471	7.9666e-13	6.10309e-11	13.8414
Anp32b_ProteinCoding	1.67748	1.18641e-11	6.3987e-10	13.8016
Rps15a_ProteinCoding	1.75378	1.50333e-10	5.91177e-09	13.7464
Znrd2_ProteinCoding	2.82398	3.70562e-12	2.32367e-10	13.6965
Psma7_ProteinCoding	2.62363	8.50722e-13	6.42631e-11	13.6831
AC124742.1_ProteinCoding-Rplp2_ProteinCoding-Wdr89	30.9364	1.16768e-08	2.45017e-07	13.6179
Rplp1_ProteinCoding	1.09875	1.73137e-12	1.20537e-10	13.5207
Ube2s_ProteinCoding	2.57666	1.06551e-11	5.83755e-10	13.3498
Atp5h_ProteinCoding	3.05059	4.64145e-10	1.52615e-08	13.3318
Gadd45gip1_ProteinCoding	3.15381	1.78019e-12	1.22509e-10	13.3153
Nedd8_ProteinCoding	3.32838	4.2237e-11	1.90548e-09	13.2438
Rpl18_ProteinCoding	1.70864	2.89035e-12	1.87769e-10	13.212
Dctpp1_ProteinCoding	3.20986	2.41887e-11	1.17268e-09	13.1477
Cox5b_ProteinCoding	2.80634	5.89898e-11	2.59635e-09	13.0804
Snrpg_ProteinCoding	3.1201	1.9666e-10	7.41056e-09	13.0023
Mrpl18_ProteinCoding	2.95305	3.85432e-11	1.76831e-09	12.9738
Npm1_ProteinCoding	1.62647	9.34761e-11	3.85168e-09	12.9503
Hypk_ProteinCoding	5.02438	1.03448e-09	3.02177e-08	12.9232
Eef1b2_ProteinCoding	1.27517	2.86889e-12	1.87123e-10	12.8767
Rpl27_ProteinCoding	1.10657	3.62885e-12	2.28435e-10	12.7368
Fyb_ProteinCoding-Phb_ProteinCoding	4.75617	8.96366e-10	2.67833e-08	12.6854
Emg1_ProteinCoding	1.97311	2.26848e-11	1.12324e-09	12.5863
Chchd2_ProteinCoding-Zbed5_ProteinCoding	3.47002	5.42758e-12	3.27693e-10	12.5523
Cycs_ProteinCoding	2.73374	3.60996e-11	1.66089e-09	12.5352
Snrpd1_ProteinCoding	2.60361	5.54089e-12	3.32065e-10	12.5263
Sumo2_ProteinCoding	2.47482	1.0861e-11	5.89947e-10	12.4891
Dpy30_ProteinCoding	2.56704	2.62036e-11	1.25538e-09	12.4502
Psmb2_ProteinCoding	3.00776	1.18906e-11	6.3987e-10	12.4371
Ndufa11_ProteinCoding	3.57784	1.23124e-11	6.57781e-10	12.3988
Psmb6_ProteinCoding	2.18018	7.20858e-12	4.15158e-10	12.3924
Sem1_ProteinCoding	2.91884	1.0766e-11	5.86748e-10	12.2065
Atp5pb_ProteinCoding	2.11922	1.06752e-11	5.83755e-10	12.1936
Atp5o_ProteinCoding	2.79082	9.94501e-12	5.51252e-10	12.1337
Eef1d_ProteinCoding	2.16388	1.18983e-11	6.3987e-10	12.1262
Atpif1_ProteinCoding	3.72795	2.31719e-11	1.13866e-09	12.0899
Mrps21_ProteinCoding	3.77201	1.45308e-11	7.58825e-10	11.9167
Slc25a5_ProteinCoding	1.95875	1.06306e-08	2.27174e-07	11.9044
Sap18_ProteinCoding-Sap18b_ProteinCoding	4.0218	2.48636e-11	1.19961e-09	11.8858
Pdap1_ProteinCoding	2.93091	1.11054e-10	4.52038e-09	11.8069
Nhp2_ProteinCoding	2.3233	1.9593e-11	9.88227e-10	11.8033
Rpl22_ProteinCoding	1.77295	2.87822e-11	1.36283e-09	11.767
Psmb5_ProteinCoding	2.76539	4.49672e-11	2.02303e-09	11.7582
Rbm3_ProteinCoding	1.8788	2.63789e-10	9.45739e-09	11.726
Bcas2_ProteinCoding	2.07809	2.09403e-11	1.05291e-09	11.7142
Atp5d_ProteinCoding	2.51741	2.11591e-11	1.05737e-09	11.7038
Snrnp25_ProteinCoding	4.4068	4.08059e-10	1.36364e-08	11.676
Stmn1_ProteinCoding	2.6635	3.9251e-10	1.31983e-08	11.6403
Mdk_ProteinCoding	2.47432	3.97721e-11	1.80935e-09	11.6279
Ube2n_ProteinCoding	2.42241	2.49145e-10	9.05409e-09	11.6255
Eif3k_ProteinCoding	2.45477	1.2128e-09	3.44958e-08	11.5958
Rpl36al_ProteinCoding	2.14742	1.46719e-10	5.79771e-09	11.4804
Bex4_ProteinCoding	2.65826	6.73511e-11	2.89378e-09	11.4363
Wdr89_ProteinCoding	2.78737	2.34861e-10	8.64939e-09	11.4229
Snrpn_ProteinCoding	2.52688	3.96114e-11	1.8071e-09	11.3482
Trir_ProteinCoding	3.37046	5.19357e-11	2.30481e-09	11.238
Fth1_ProteinCoding	2.42168	8.87578e-11	3.6962e-09	11.2296
Polr1d_ProteinCoding	2.56578	6.51905e-11	2.81585e-09	11.2294
Swi5_ProteinCoding	3.37471	2.15798e-10	8.07551e-09	11.1218
Birc5_ProteinCoding	2.9473	1.58547e-10	6.17498e-09	11.0953
Pomp_ProteinCoding	3.25425	9.00284e-11	3.73891e-09	11.0525
Elob_ProteinCoding	2.23991	1.61294e-09	4.46265e-08	11.0508
Uqcr11_ProteinCoding	3.65601	2.32377e-10	8.57737e-09	10.8833
H2az2_ProteinCoding	2.60106	2.56244e-10	9.24815e-09	10.8526
Atp5j_ProteinCoding	2.47913	1.24194e-10	4.99265e-09	10.8329
Mrpl12_ProteinCoding	2.11333	1.78123e-10	6.79083e-09	10.8104
Hmgb2_ProteinCoding	1.65192	1.1177e-10	4.53813e-09	10.8031
Dbi_ProteinCoding	3.48761	1.08321e-10	4.42022e-09	10.8002
Mrpl42_ProteinCoding	2.73044	6.85335e-10	2.15291e-08	10.7999
Llph_ProteinCoding	4.46917	8.78623e-09	1.94942e-07	10.7876
Rps27_ProteinCoding	1.87549	4.15935e-10	1.38143e-08	10.7649
Cisd1_ProteinCoding	2.42846	2.7369e-10	9.72649e-09	10.7413
Fkbp3_ProteinCoding	1.86304	1.31285e-10	5.26469e-09	10.7229
H3f3a_ProteinCoding	1.58206	4.07741e-10	1.36364e-08	10.6791
Calm2_ProteinCoding	2.35352	1.46595e-10	5.79771e-09	10.6769
Arpc4_ProteinCoding-Ttll3_ProteinCoding	5.4325	3.60023e-08	6.54775e-07	10.6564
Ndufa12_ProteinCoding	3.29115	1.54501e-10	6.04638e-09	10.6041
Snrpd3_ProteinCoding	2.60871	7.0699e-10	2.20388e-08	10.4899
Slirp_ProteinCoding	3.39324	8.98769e-10	2.67833e-08	10.4762
Rpl29_ProteinCoding	2.133	1.09649e-09	3.15745e-08	10.4656
Ndufa7_ProteinCoding	2.52016	2.059e-09	5.53402e-08	10.4366
Arf5_ProteinCoding	3.80804	5.0629e-10	1.64523e-08	10.4157
Rpl9.ps6_ProteinCoding	3.44737	3.0132e-10	1.05242e-08	10.3875
Lsm2_ProteinCoding	3.00022	1.79176e-09	4.89076e-08	10.3662
Lsm4_ProteinCoding	3.30655	2.63601e-10	9.45739e-09	10.3369

## Sheet: 10x_E65_ProteinCoding-s_1
names	logfoldchanges	pvals	pvals_adj	scores
Birc6_ProteinCoding	8.73252	1.00588e-22	1.63365e-18	54.3855
Huwe1_ProteinCoding	5.66307	2.11592e-20	1.14549e-16	32.5201
Kmt2d_ProteinCoding	7.56808	3.2227e-19	6.24429e-16	31.0855
Mdn1_ProteinCoding	6.46596	4.19773e-19	6.24429e-16	30.4178
Tnpo1_ProteinCoding	6.14397	4.53539e-20	1.84148e-16	29.6863
Ep300_ProteinCoding	8.28669	2.47501e-13	2.23315e-11	28.4205
Fasn_ProteinCoding	5.97816	5.41359e-16	1.5159e-13	28.2719
Anapc1_ProteinCoding	6.07308	3.96783e-19	6.24429e-16	28.1407
Cnot1_ProteinCoding	4.71765	6.69431e-17	3.35024e-14	27.8285
Cltc_ProteinCoding	5.02748	2.48985e-19	5.77681e-16	27.7624
Psme4_ProteinCoding	5.40878	2.52317e-17	1.63915e-14	27.3109
Cad_ProteinCoding	5.25831	5.25011e-19	7.10558e-16	27.1541
Ranbp2_ProteinCoding	5.79085	1.09199e-18	1.26679e-15	26.7028
Arhgap35_ProteinCoding	31.8379	1.01788e-11	5.60386e-10	24.9971
Kpnb1_ProteinCoding	4.1938	1.05499e-14	1.67981e-12	24.8334
Trim71_ProteinCoding	4.37372	6.80734e-17	3.35024e-14	24.5054
Eif4g2_ProteinCoding	3.07925	1.51378e-15	3.90244e-13	23.9041
Agrn_ProteinCoding	7.53937	4.20036e-12	2.62377e-10	22.2758
Dhx9_ProteinCoding	6.40387	2.26286e-15	5.25015e-13	22.2354
Srcap_ProteinCoding	6.51891	4.19669e-14	5.00258e-12	22.233
Larp1_ProteinCoding	4.4057	2.68833e-17	1.67928e-14	21.7469
Xpo1_ProteinCoding	4.18048	1.08677e-14	1.71362e-12	21.7118
2610507B11Rik_ProteinCoding	5.13366	4.15936e-17	2.32938e-14	21.5626
Ogt_ProteinCoding	5.50221	3.07507e-16	1.04046e-13	21.3782
Igf2bp1_ProteinCoding	3.70069	2.52012e-14	3.27434e-12	21.3723
Eif4g1_ProteinCoding	3.86306	4.7877e-15	9.24412e-13	21.1134
Atp13a3_ProteinCoding	5.35191	2.81624e-14	3.57332e-12	21.1109
Xpo6_ProteinCoding	6.04661	2.43709e-14	3.21795e-12	21.107
Fat1_ProteinCoding	5.77607	2.49946e-16	9.22584e-14	21.0693
Nup205_ProteinCoding	5.97755	1.31758e-14	1.94534e-12	20.9195
Prrc2a_ProteinCoding	4.34361	1.35773e-16	5.65407e-14	20.7794
Taf1d_ProteinCoding	4.49319	8.59228e-15	1.44537e-12	20.6047
Ctnnb1_ProteinCoding	3.57961	1.3958e-12	1.00306e-10	20.5598
Ptprf_ProteinCoding	3.9834	1.52658e-16	6.04712e-14	20.5277
Dync1h1_ProteinCoding	5.83075	5.2479e-16	1.5159e-13	20.3959
Ddx17_ProteinCoding	4.78914	6.84264e-15	1.19496e-12	20.3008
Myh9_ProteinCoding	5.70181	3.68699e-16	1.17413e-13	20.2947
Prpf8_ProteinCoding	4.47341	6.76874e-15	1.19496e-12	20.2761
Adnp_ProteinCoding	5.74523	2.63326e-14	3.38898e-12	20.02
Nisch_ProteinCoding	3.88081	3.85224e-15	7.72397e-13	19.6554
Gm38393_ProteinCoding	31.8652	1.71931e-10	6.60124e-09	19.6447
Setdb1_ProteinCoding	5.35176	3.9731e-15	7.86916e-13	19.6108
Nufip2_ProteinCoding	5.83058	1.06612e-13	1.08218e-11	19.5765
Rif1_ProteinCoding	3.96011	6.80551e-14	7.46813e-12	19.4812
Cand1_ProteinCoding	4.39212	3.84923e-15	7.72397e-13	19.4477
Snrnp200_ProteinCoding	4.27767	2.09718e-15	4.93628e-13	19.2955
Tjp1_ProteinCoding	4.91234	4.36033e-16	1.33615e-13	19.2818
Sp1_ProteinCoding	5.46771	7.8745e-14	8.46952e-12	19.2673
March6_ProteinCoding	6.4651	6.97569e-13	5.44674e-11	19.2538
Nup153_ProteinCoding	4.03096	1.84712e-15	4.5043e-13	19.2195
Nsd1_ProteinCoding	4.75456	2.46912e-15	5.53236e-13	19.1663
Pds5a_ProteinCoding	4.88831	5.34204e-16	1.5159e-13	19.1021
Slc38a2_ProteinCoding	3.83826	1.90965e-15	4.56097e-13	19.0891
Pfas_ProteinCoding	5.91299	3.14591e-12	2.01153e-10	19.0737
Caprin1_ProteinCoding	3.63614	3.37604e-13	2.97991e-11	18.9967
Utp20_ProteinCoding	4.70063	1.80695e-14	2.55189e-12	18.9098
Ubr4_ProteinCoding	4.72839	1.12549e-14	1.73376e-12	18.8522
Sept11_ProteinCoding	4.57461	1.05379e-15	2.85244e-13	18.4996
Ubr5_ProteinCoding	4.95968	3.01212e-15	6.56224e-13	18.4996
Lama5_ProteinCoding	6.72231	9.23599e-12	5.17247e-10	18.4902
Lin28a_ProteinCoding	3.74307	1.50001e-14	2.13698e-12	18.4568
Bend3_ProteinCoding	5.49447	1.09043e-12	7.94193e-11	18.3873
Ttll4_ProteinCoding	6.42311	1.25691e-11	6.64935e-10	18.3715
Kmt2a_ProteinCoding	4.17584	1.68874e-15	4.21951e-13	18.3647
Supt6_ProteinCoding	5.76961	6.41966e-12	3.76396e-10	18.3087
Heatr1_ProteinCoding	4.75067	1.56277e-15	3.96578e-13	18.2758
Tnks2_ProteinCoding	4.4034	4.89499e-15	9.24412e-13	18.0742
Cdh1_ProteinCoding	4.48329	1.91551e-14	2.63863e-12	18.021
Plxna1_ProteinCoding	5.74649	1.34224e-12	9.68858e-11	17.9312
Dnmt3b_ProteinCoding	1.84684	1.49557e-14	2.13698e-12	17.9068
Flna_ProteinCoding	4.61783	2.35795e-15	5.39373e-13	17.8409
Mki67_ProteinCoding	5.16717	4.04607e-13	3.40478e-11	17.8046
Sall4_ProteinCoding	3.45354	8.63251e-15	1.44537e-12	17.5896
Ddx3x_ProteinCoding	3.9941	8.42971e-15	1.44113e-12	17.565
Ago2_ProteinCoding	4.56911	3.71169e-14	4.53245e-12	17.5636
Cul4b_ProteinCoding	3.9089	3.36357e-15	7.00355e-13	17.5581
Srrm2_ProteinCoding	2.98815	5.45634e-14	6.19695e-12	17.5157
Trip12_ProteinCoding	5.03055	2.07419e-13	1.89253e-11	17.4962
Dst_ProteinCoding	5.87284	3.47765e-13	3.00518e-11	17.4937
Ywhaz_ProteinCoding	3.08521	2.65009e-14	3.38898e-12	17.4838
Acaca_ProteinCoding	4.65716	9.68575e-14	1.00684e-11	17.3381
Btaf1_ProteinCoding	5.85203	1.81775e-13	1.69672e-11	17.3072
Rnf44_ProteinCoding	4.69025	1.85468e-14	2.59671e-12	17.3068
Lrp2_ProteinCoding	6.08825	2.34618e-12	1.54895e-10	17.3021
Otud4_ProteinCoding	3.70399	8.82209e-15	1.46204e-12	17.2966
Hjurp_ProteinCoding	4.20215	1.45068e-14	2.10362e-12	17.2413
Plxnb1_ProteinCoding	30.9219	7.99789e-10	2.44161e-08	17.2098
Aff4_ProteinCoding	5.178	4.2199e-14	5.00258e-12	17.142
Ptbp1_ProteinCoding	2.96475	6.55481e-15	1.18285e-12	17.0419
Canx_ProteinCoding	3.165	1.24739e-14	1.85861e-12	16.9175
Fem1b_ProteinCoding	4.33497	1.13169e-14	1.73376e-12	16.9025
Zdbf2_ProteinCoding	6.27796	3.31351e-11	1.54197e-09	16.8827
Zfp106_ProteinCoding	3.61513	1.44346e-14	2.10362e-12	16.8306
Purb_ProteinCoding	4.37586	2.10237e-14	2.82186e-12	16.8163
Ipo7_ProteinCoding	3.71542	9.47318e-15	1.55408e-12	16.7895
Mdc1_ProteinCoding	30.5986	1.132e-09	3.2482e-08	16.7
Stag2_ProteinCoding	4.6394	9.18539e-14	9.62451e-12	16.5266
Nedd4_ProteinCoding	3.32883	5.49425e-12	3.30489e-10	16.5145
Macf1_ProteinCoding	5.06016	8.91148e-13	6.66965e-11	16.5024
Setd5_ProteinCoding	3.90189	2.84353e-14	3.57999e-12	16.3961
Usp7_ProteinCoding	4.86378	2.07663e-14	2.81055e-12	16.3852
Son_ProteinCoding	2.64645	1.13074e-13	1.1336e-11	16.3506
Ddx6_ProteinCoding	4.19717	2.66564e-13	2.36572e-11	16.2375
Atf7ip_ProteinCoding	4.74151	2.91901e-14	3.64674e-12	16.1728
Pole_ProteinCoding	30.686	1.64693e-09	4.54895e-08	16.1655
Nckap1_ProteinCoding	4.32422	4.76146e-14	5.56337e-12	16.1437
Tnks_ProteinCoding	5.51341	2.84849e-12	1.86542e-10	16.1011
Scd2_ProteinCoding	4.41551	5.51149e-14	6.21612e-12	15.9429
Ipo5_ProteinCoding	2.93931	6.64757e-14	7.34443e-12	15.8947
Mybbp1a_ProteinCoding	3.32086	9.43419e-12	5.26531e-10	15.7956
Smg1_ProteinCoding	4.884	1.31573e-13	1.29507e-11	15.7558
Tet1_ProteinCoding	4.73064	4.80112e-14	5.56964e-12	15.7419
Xpo5_ProteinCoding	4.18253	7.26405e-14	7.86503e-12	15.5954
Khsrp_ProteinCoding	4.87344	1.63839e-12	1.14694e-10	15.5878
Pum2_ProteinCoding	3.2913	6.60388e-14	7.34443e-12	15.5858
Nr6a1_ProteinCoding	4.1603	1.18324e-13	1.17895e-11	15.5781
Podxl_ProteinCoding	4.91343	9.34698e-13	6.9317e-11	15.4833
Ilf3_ProteinCoding	4.04632	3.82848e-13	3.25541e-11	15.4736
Ep400_ProteinCoding	4.40482	7.11914e-14	7.75986e-12	15.303
Pou2f1_ProteinCoding	4.59734	4.2615e-13	3.56758e-11	15.2889
Mga_ProteinCoding	4.282	9.90933e-14	1.01859e-11	15.2438
Chd4_ProteinCoding	3.72682	5.95234e-13	4.78574e-11	15.2239
Lrrc58_ProteinCoding	4.83449	1.97946e-12	1.34512e-10	15.2065
Cbx5_ProteinCoding	3.42549	1.08221e-12	7.94193e-11	15.2041
Crebbp_ProteinCoding	4.27039	9.12734e-14	9.62451e-12	15.1794
Trim33_ProteinCoding	4.10136	1.06542e-13	1.08218e-11	15.134
Ints5_ProteinCoding	5.45572	4.15862e-11	1.88134e-09	15.0824
Pxdn_ProteinCoding	6.1283	3.38008e-10	1.16059e-08	15.0089
Ddb1_ProteinCoding	3.80086	5.58238e-12	3.33322e-10	14.9792
Prrc2c_ProteinCoding	3.77662	7.72908e-13	5.94919e-11	14.9434
Nup155_ProteinCoding	4.23604	1.22491e-13	1.21304e-11	14.9326
Gcn1_ProteinCoding	4.2797	2.61194e-13	2.3308e-11	14.8833
Atp2c1_ProteinCoding	30.2825	4.32012e-09	1.05667e-07	14.8618
Csde1_ProteinCoding	3.33163	1.39266e-13	1.36254e-11	14.8294
Eef2_ProteinCoding	1.94342	5.65357e-13	4.56814e-11	14.8142
Ahdc1_ProteinCoding	4.35237	7.81067e-12	4.45099e-10	14.8113
Smg7_ProteinCoding	6.30838	2.4467e-10	8.94974e-09	14.8042
Tasor2_ProteinCoding	3.55279	1.66441e-13	1.5808e-11	14.7627
Adgrl1_ProteinCoding	4.33239	1.64229e-13	1.56896e-11	14.7242
Sema6a_ProteinCoding	3.39013	2.51935e-13	2.2606e-11	14.7145
Trrap_ProteinCoding	4.82585	2.02914e-13	1.86188e-11	14.6137
Llgl1_ProteinCoding	6.10011	5.19401e-11	2.30481e-09	14.565
Mcm2_ProteinCoding	2.01604	2.07667e-12	1.39947e-10	14.3679
Ankrd17_ProteinCoding	3.91767	5.15438e-13	4.20664e-11	14.3566
Cbl_ProteinCoding	3.841	3.41013e-13	2.99372e-11	14.3178
Smad4_ProteinCoding	4.0713	5.14793e-12	3.13137e-10	14.3068
Rere_ProteinCoding	3.70307	4.01184e-13	3.39356e-11	14.2633
Hnrnpu_ProteinCoding	2.16935	5.39962e-12	3.27221e-10	14.2309
Trim28_ProteinCoding	2.42728	6.4178e-11	2.7795e-09	14.2265
Mapk6_ProteinCoding	5.153	4.94282e-11	2.20539e-09	14.1876
Braf_ProteinCoding	6.21316	1.71426e-09	4.71087e-08	14.167
Dcp2_ProteinCoding	4.95927	6.63611e-11	2.85881e-09	14.1655
H4c8_ProteinCoding	32.0901	7.54673e-09	1.69995e-07	14.152
Atm_ProteinCoding	5.33138	3.72011e-10	1.25871e-08	14.1143
Cdc27_ProteinCoding	4.18403	4.31399e-13	3.593e-11	14.0753
Xpo4_ProteinCoding	4.67063	1.52565e-12	1.08201e-10	14.0267
Cluh_ProteinCoding	4.15543	4.79533e-13	3.93338e-11	14.0109
Trp53bp1_ProteinCoding	4.97245	2.40957e-11	1.17167e-09	14.0042
Atad2_ProteinCoding	3.91085	5.29513e-13	4.29991e-11	14.0008
Topbp1_ProteinCoding	4.10632	6.84805e-13	5.3729e-11	13.9914
Wnk1_ProteinCoding	3.57092	2.34554e-12	1.54895e-10	13.9824
Zfp445_ProteinCoding	4.76284	8.49746e-12	4.79192e-10	13.9456
Chd8_ProteinCoding	4.59743	8.16452e-11	3.42045e-09	13.9373
Lin28b_ProteinCoding	4.17574	7.05332e-12	4.07662e-10	13.9165
Shroom2_ProteinCoding	4.89883	6.02663e-11	2.63823e-09	13.901
Zscan10_ProteinCoding	5.58772	4.34685e-10	1.44076e-08	13.8807
Azin1_ProteinCoding	4.13512	1.94105e-12	1.32456e-10	13.8523
Setx_ProteinCoding	5.57029	1.24403e-11	6.62434e-10	13.8224
Med13_ProteinCoding	6.3791	7.63342e-10	2.35245e-08	13.8161
Fam169a_ProteinCoding	4.77162	1.63445e-12	1.14694e-10	13.7973
Bclaf1_ProteinCoding	2.91978	3.53545e-12	2.23421e-10	13.7963
Eif4ebp2_ProteinCoding	2.39174	1.7367e-12	1.20537e-10	13.7766
Ythdf3_ProteinCoding	4.21115	1.84113e-11	9.34429e-10	13.7729
Jmjd1c_ProteinCoding	4.3572	4.6489e-12	2.85996e-10	13.736
Zfp568_ProteinCoding	5.0051	2.16816e-10	8.09495e-09	13.7332
Usp19_ProteinCoding	4.33884	2.20598e-11	1.09564e-09	13.715
Myh10_ProteinCoding	3.52134	8.16813e-13	6.199e-11	13.6657
Eftud2_ProteinCoding	3.02064	8.78778e-13	6.60752e-11	13.6567
Vars_ProteinCoding	3.25382	8.98327e-13	6.69253e-11	13.6338
Mtor_ProteinCoding	4.19526	1.02245e-12	7.548e-11	13.624
Ccdc6_ProteinCoding	5.62922	6.36924e-10	2.03228e-08	13.5483
Taok1_ProteinCoding	4.82008	2.28493e-12	1.52088e-10	13.5427
H4c1_ProteinCoding	31.6607	1.27308e-08	2.62858e-07	13.5143
H4c4_ProteinCoding	5.91352	6.2165e-10	1.98744e-08	13.5103
Klhl9_ProteinCoding	5.33432	7.36224e-10	2.27753e-08	13.4047
Zfp518a_ProteinCoding	5.15406	1.66323e-10	6.41626e-09	13.3906
Brca2_ProteinCoding	4.97436	2.40537e-10	8.81842e-09	13.3331
Asxl1_ProteinCoding	4.06715	3.09894e-11	1.45043e-09	13.3321
Naa15_ProteinCoding	2.63909	6.44288e-12	3.76398e-10	13.3235
Gtf2i_ProteinCoding	3.32727	1.56199e-12	1.10297e-10	13.2553
Oga_ProteinCoding	3.93411	3.00509e-11	1.41057e-09	13.1371
Cds2_ProteinCoding	3.43611	2.00417e-12	1.35624e-10	13.1233
Agfg1_ProteinCoding	4.97491	2.65434e-10	9.47453e-09	13.1135
Ddx21_ProteinCoding	3.72711	3.14013e-12	2.01153e-10	13.1082
Fam76b_ProteinCoding	5.50971	2.80307e-10	9.85383e-09	13.1076
Etnk1_ProteinCoding	4.17007	3.87162e-11	1.77124e-09	13.106
Skil_ProteinCoding	4.20121	2.99573e-11	1.41025e-09	13.0788
Ccnt2_ProteinCoding	4.44327	4.11889e-10	1.37361e-08	13.0698
Abr_ProteinCoding	6.23623	2.41659e-09	6.33029e-08	13.0695
Prr12_ProteinCoding	5.19138	9.36774e-11	3.85168e-09	13.066

## Sheet: VASA_E65_ProteinCoding-u_1
names	logfoldchanges	pvals	pvals_adj	scores
Gm20388_ProteinCoding	4.72103	7.89931e-24	1.49494e-19	42.588
Cnbd2_ProteinCoding	34.8634	4.75742e-14	1.00038e-10	39.2969
Spag5_ProteinCoding	10.1691	5.81129e-22	5.49893e-18	34.5008
Atp5o_ProteinCoding	7.78944	3.21275e-21	2.02671e-17	32.1605
Phkg1_ProteinCoding	6.65649	1.01504e-15	3.20161e-12	30.7201
Mapt_ProteinCoding	37.2249	2.32914e-12	3.39069e-09	28.3208
Fau_ProteinCoding	7.55241	6.30256e-15	1.70394e-11	24.2444
A530064D06Rik_ProteinCoding	35.1443	6.38725e-11	7.11052e-08	21.3812
Rps14_ProteinCoding	6.18242	1.75046e-16	8.28184e-13	20.2558
Gm28635_ProteinCoding	5.84005	3.72106e-16	1.40842e-12	19.3812
Myo10_ProteinCoding-Unc5cl_ProteinCoding	35.4393	2.52717e-10	2.12329e-07	19.006
Thoc1_ProteinCoding-Usp33_ProteinCoding	35.3968	3.05852e-10	2.22625e-07	18.6968
Mad1l1_ProteinCoding	4.60225	2.36321e-13	4.47237e-10	17.6392
Map3k19_ProteinCoding	36.2184	9.64038e-10	4.80116e-07	16.9339
Rplp0_ProteinCoding	4.86159	4.29634e-14	1.00038e-10	15.7833
Cacna2d4_ProteinCoding-Srpk1_ProteinCoding	33.2207	5.65962e-09	1.81539e-06	14.5142
Yjefn3_ProteinCoding	5.25305	3.95735e-10	2.67474e-07	13.6087
Ano6_ProteinCoding-Eef1akmt1_ProteinCoding-St8sia6	33.3281	1.27302e-08	3.25567e-06	13.5144
Jpt2_ProteinCoding	4.1292	1.30714e-12	2.24887e-09	13.3663
Vamp9_ProteinCoding	34.5519	2.00377e-08	4.62456e-06	12.9819
Hsp90aa1_ProteinCoding	4.11307	1.84707e-11	2.49684e-08	11.7752
Orc2_ProteinCoding	4.43217	2.2278e-10	2.00767e-07	11.2825
Eif2a_ProteinCoding-Rad50_ProteinCoding-Sil1_Prote	33.1661	1.12439e-07	1.68881e-05	11.1201
Tom1l2_ProteinCoding	3.86636	7.92889e-09	2.27355e-06	10.4168
Pou2f3_ProteinCoding	8.15237	3.93798e-07	4.23444e-05	9.74149
Hspe1_ProteinCoding	6.47682	2.73818e-07	3.21863e-05	9.67574
B430306N03Rik_ProteinCoding-Unc5cl_ProteinCoding	32.5797	6.42878e-07	5.99333e-05	9.47007
Dnajc17_ProteinCoding	7.04943	4.1413e-07	4.39087e-05	9.36185
Fgfr2_ProteinCoding	2.18607	3.94414e-09	1.40836e-06	9.25403
Efcab8_ProteinCoding	5.1943	4.15306e-07	4.39087e-05	9.03759
4930556J24Rik_ProteinCoding	6.90188	7.42683e-07	6.56789e-05	8.53696
Lrpap1_ProteinCoding	8.05045	1.8536e-06	0.000127296	8.41154
Arfgap3_ProteinCoding	7.87203	2.01602e-06	0.000135295	8.32867
Ppil3_ProteinCoding	6.31509	7.26136e-07	6.48213e-05	8.2438
Dlgap1_ProteinCoding	6.53517	1.94838e-06	0.000131934	8.11603
Rhd_ProteinCoding	9.8374	5.02456e-06	0.000266358	7.74755
Rps5_ProteinCoding	4.42651	4.38764e-07	4.56242e-05	7.70679
Plek2_ProteinCoding	32.6813	1.00559e-05	0.000419116	7.25656
Unc5cl_ProteinCoding	32.7462	1.03907e-05	0.00042842	7.23264
Dennd4c_ProteinCoding-Lin52_ProteinCoding	33.2504	1.13578e-05	0.000457334	7.16793
Rpl26_ProteinCoding	4.1393	2.50713e-06	0.000156077	6.96364
Kcnu1_ProteinCoding	33.2446	1.55454e-05	0.000583722	6.9427
Clasp2_ProteinCoding	2.96123	1.33682e-06	0.000103262	6.81848
Tmem86b_ProteinCoding	6.21043	1.79993e-05	0.000644729	6.66964
Rpl14_ProteinCoding	5.28687	2.35487e-05	0.000794401	6.41915
Syn1_ProteinCoding	7.07898	3.61742e-05	0.00109872	6.29217
Apobec1_ProteinCoding-Orc2_ProteinCoding	4.69112	6.55857e-06	0.000311773	6.16232
Gm17359_ProteinCoding	32.8365	7.20087e-05	0.00182921	5.90464
Gm20390_ProteinCoding	6.22688	7.97112e-05	0.00196439	5.73178
Eef1d_ProteinCoding	3.82879	5.83358e-05	0.00154623	5.56806
Vmp1_ProteinCoding	3.28134	6.20439e-05	0.00162629	5.54038
Smc5_ProteinCoding	3.36718	7.36412e-05	0.00185672	5.47978
2810459M11Rik_ProteinCoding	7.6699	0.000137174	0.00295003	5.46067
Tbc1d4_ProteinCoding	3.58735	5.78698e-05	0.00154251	5.27624
Prr11_ProteinCoding	4.97556	0.000205129	0.00399389	5.11301
Jpt1_ProteinCoding	3.87607	0.000101182	0.00234954	5.05319
Slc26a8_ProteinCoding	31.4557	0.000322372	0.00552616	4.97533
Rrp36_ProteinCoding	4.2804	0.000295404	0.00519566	4.80784
Ptprd_ProteinCoding	4.02699	0.000275264	0.00493136	4.65903
Ckmt2_ProteinCoding-Dzank1_ProteinCoding	32.1531	0.00060224	0.00862033	4.60829
Svopl_ProteinCoding	6.2524	0.00054767	0.0081164	4.59519
Il1rapl2_ProteinCoding	5.61516	0.000545298	0.00808759	4.58932
Psma7_ProteinCoding	5.54576	0.00058533	0.0084633	4.56326
Rps17_ProteinCoding	3.52547	0.000465195	0.0072819	4.50461
Rpl37a_ProteinCoding	4.38949	0.000637325	0.00897424	4.48154
Pim2_ProteinCoding	3.55043	0.000736296	0.00991773	4.43453
Rps27l_ProteinCoding	4.56756	0.000686031	0.00940807	4.41926
Rhbdd1_ProteinCoding	3.51322	0.000530342	0.00791499	4.36926
Gm14399_ProteinCoding	6.70497	0.000892296	0.0114074	4.36508
Ccdc73_ProteinCoding	3.96378	0.00067103	0.00928986	4.35958
Ndufa4_ProteinCoding	4.08268	0.00085363	0.0110499	4.29023
Ranbp1_ProteinCoding	2.65997	0.000438431	0.00696082	4.24006
Cox5a_ProteinCoding	4.29659	0.000855349	0.0110646	4.2204
Gtsf2_ProteinCoding	31.3789	0.00126184	0.0147592	4.1865
Pcdh9_ProteinCoding	4.13986	0.00102784	0.0125821	4.17084
Atp5c1_ProteinCoding	2.53149	0.000844675	0.0109737	4.08128
Dennd4c_ProteinCoding	3.52562	0.00129243	0.0150122	4.04887
Eef1g_ProteinCoding	1.89731	0.000814635	0.0106471	3.97713
Rc3h2_ProteinCoding	2.90513	0.00135471	0.0155705	3.95766
Exosc8_ProteinCoding	4.8083	0.00198608	0.0208553	3.89139
Rpl8_ProteinCoding	3.22206	0.00177957	0.019092	3.8362
Slc2a12_ProteinCoding	32.1003	0.00242333	0.024049	3.82366
Poln_ProteinCoding	3.40829	0.00176417	0.0189807	3.81598
Nrg1_ProteinCoding	3.53553	0.00154702	0.0171609	3.81481
Rpl21_ProteinCoding	3.60797	0.0019724	0.0207606	3.79604
Cpm_ProteinCoding	5.76892	0.00252885	0.02481	3.77867
Rack1_ProteinCoding	3.23405	0.00199199	0.0208624	3.7687
Lcor_ProteinCoding	2.56877	0.00158558	0.0174765	3.65617
Mlec_ProteinCoding	4.20599	0.00308936	0.0289436	3.63968
Ndufb9_ProteinCoding	5.87723	0.00358845	0.0322313	3.59064
Teddm2_ProteinCoding	31.0913	0.00394167	0.0343693	3.55753
Psmc5_ProteinCoding	3.56255	0.00415297	0.0356439	3.47122
Slc44a2_ProteinCoding	5.95823	0.00467783	0.0389476	3.45042
Nucks1_ProteinCoding	2.32584	0.0043298	0.0368442	3.40036
Pcnx4_ProteinCoding	2.60823	0.00448788	0.037849	3.35949
Rpl36_ProteinCoding	3.23949	0.00557757	0.0442766	3.31609
Gm21972_ProteinCoding	4.69219	0.00589827	0.0461103	3.31485
a_ProteinCoding	1.41188	0.00381682	0.0336752	3.31408
Fbxw2_ProteinCoding	3.12318	0.00488485	0.0402639	3.29376
Pls3_ProteinCoding	2.37555	0.00457836	0.0383978	3.21995
Pip5k1b_ProteinCoding	3.34581	0.00611149	0.0471889	3.19213
Srsf11_ProteinCoding	1.77751	0.0054515	0.0436604	3.188
Edf1_ProteinCoding	30.5034	0.00784548	0.0568219	3.18517
Lin28b_ProteinCoding	1.20107	0.0052706	0.0425931	3.17683
Rps11_ProteinCoding	3.0914	0.00701445	0.0520786	3.16001
Sema3e_ProteinCoding	2.20141	0.00723766	0.0533591	3.1378
Klrb1a_ProteinCoding	30.8824	0.00893444	0.0628099	3.11518
Psmc2_ProteinCoding	3.54648	0.0084539	0.0603281	3.10001
Lyar_ProteinCoding	2.76972	0.00923158	0.0641899	3.03129
Ulk4_ProteinCoding	3.58151	0.00965637	0.066371	2.98849
Snx32_ProteinCoding	4.56098	0.01181	0.0760734	2.94451
Ago3_ProteinCoding-Bbof1_ProteinCoding	31.2221	0.0125453	0.0794866	2.93251
Nedd4l_ProteinCoding	2.61027	0.011664	0.0755416	2.89673
Naca_ProteinCoding	1.91616	0.0115536	0.0750352	2.84292
Vgll4_ProteinCoding	3.67498	0.0133491	0.0831296	2.83387
Elob_ProteinCoding	4.06648	0.0141164	0.0865923	2.83377
Mrps31_ProteinCoding	4.11267	0.0155537	0.0933271	2.79845
Hvcn1_ProteinCoding	2.65707	0.0140183	0.0862164	2.79164
Cnpy2_ProteinCoding	2.94242	0.0139573	0.0859556	2.78467
Snrpa1_ProteinCoding	3.1942	0.0157594	0.0941489	2.76786
Acacb_ProteinCoding	4.28917	0.0168113	0.0994234	2.7433
Ccr9_ProteinCoding	30.0707	0.0183877	0.106712	2.72643
Tmem126a_ProteinCoding	3.90968	0.0176082	0.103105	2.71441
Col5a1_ProteinCoding-Pitpnc1_ProteinCoding	29.9425	0.0188663	0.108657	2.71254
Smurf2_ProteinCoding	2.09282	0.0169385	0.100019	2.71184
Mrpl45_ProteinCoding	3.90809	0.0183703	0.106646	2.70885
Atp5h_ProteinCoding	3.58266	0.0188018	0.108384	2.68762
Eif3i_ProteinCoding	4.00979	0.0183541	0.106646	2.68458
Phb2_ProteinCoding	3.44279	0.0191077	0.109746	2.67775
Aldh16a1_ProteinCoding	3.90854	0.0199342	0.113052	2.65734
Psmb6_ProteinCoding	30.4157	0.0209753	0.11689	2.65523
Fabp5_ProteinCoding	29.9193	0.0211617	0.117543	2.65044
Prdx2_ProteinCoding	3.33678	0.0199109	0.112954	2.64719
Ucma_ProteinCoding	30.2664	0.0214434	0.11828	2.64328
Ern1_ProteinCoding-Vrk1_ProteinCoding	30.345	0.0214647	0.118293	2.64274
Ndufc1_ProteinCoding	5.5127	0.0221587	0.120658	2.62015
Arid2_ProteinCoding-Zfyve1_ProteinCoding	30.1752	0.0224388	0.121555	2.6187
Gm20503_ProteinCoding	5.41615	0.0224882	0.121668	2.61099
Mettl23_ProteinCoding	5.57189	0.0226411	0.122179	2.60887
Hmgcl_ProteinCoding	5.37509	0.0251411	0.131817	2.55067
Atp5a1_ProteinCoding	3.08598	0.0261781	0.135694	2.51404
Clk2_ProteinCoding	2.73496	0.0267584	0.137834	2.48557
Ube2a_ProteinCoding	4.16171	0.0281877	0.143132	2.48007
Bbs9_ProteinCoding	1.79293	0.0268014	0.137981	2.46083
Il33_ProteinCoding	2.31022	0.0267354	0.137753	2.45206
Frg1_ProteinCoding	2.82746	0.0286731	0.144781	2.44885
Pde4b_ProteinCoding	4.21177	0.0304757	0.151329	2.43855
Usp37_ProteinCoding	1.51819	0.0279982	0.142361	2.40445
Eef1akmt1_ProteinCoding	3.09437	0.0311329	0.153755	2.40361
Rps3a1_ProteinCoding	2.13872	0.0310764	0.153637	2.39294
Rpl12_ProteinCoding	4.33113	0.0333289	0.162188	2.39293
Herc1_ProteinCoding	1.44271	0.0289599	0.145633	2.38576
Ccser1_ProteinCoding	2.78998	0.0329906	0.160823	2.38201
Tm9sf4_ProteinCoding	2.95949	0.0328793	0.160413	2.36232
Cct4_ProteinCoding	1.64398	0.034246	0.165671	2.3593
Catspere2_ProteinCoding	3.94558	0.0352775	0.169405	2.35617
Ssbp1_ProteinCoding	2.60804	0.0338048	0.164077	2.35303
Gys1_ProteinCoding	3.78355	0.035591	0.170565	2.34864
Eif3g_ProteinCoding	3.75175	0.0356998	0.170999	2.34196
Dnajc8_ProteinCoding	2.16454	0.0348025	0.167763	2.32867
Rpl37_ProteinCoding	2.37103	0.0364798	0.174163	2.32069
Calm1_ProteinCoding	2.72301	0.0363498	0.17363	2.31763
Senp5_ProteinCoding	2.14103	0.0361612	0.17286	2.31435
Nedd4l_ProteinCoding-Stard9_ProteinCoding	29.6464	0.0403669	0.189894	2.29768
Eif2a_ProteinCoding-Rad50_ProteinCoding	29.3358	0.0405336	0.190394	2.2954
Zfp408_ProteinCoding	29.3873	0.0408714	0.191363	2.29081
Gstz1_ProteinCoding	29.3907	0.0412929	0.192575	2.28514
Acacb_ProteinCoding-Unc5cl_ProteinCoding	29.3964	0.0419439	0.19454	2.27648
Mrps15_ProteinCoding	3.27594	0.0401794	0.189388	2.27493
Nup43_ProteinCoding	2.53378	0.039086	0.185343	2.2731
Cox5b_ProteinCoding	29.6185	0.042296	0.19544	2.27186
Bbs9_ProteinCoding-Flnc_ProteinCoding	29.7592	0.0425184	0.1957	2.26895
Furin_ProteinCoding-Pafah1b1_ProteinCoding	29.8384	0.0438435	0.199513	2.25194
Epb41l4a_ProteinCoding-Phax_ProteinCoding	29.6577	0.0440897	0.199856	2.24883
Sept2_ProteinCoding	30.2909	0.0474409	0.208812	2.20811
Eps8l2_ProteinCoding	5.32717	0.0473569	0.208668	2.20628
Cope_ProteinCoding	4.98079	0.0479991	0.210365	2.19726
Mtus2_ProteinCoding	30.0336	0.0484489	0.211705	2.1964
Gm20538_ProteinCoding	5.40339	0.0495637	0.214594	2.18124
Tnik_ProteinCoding	5.22248	0.0502967	0.216875	2.17234
Use1_ProteinCoding	4.73042	0.0502031	0.21662	2.17021
Arf4_ProteinCoding-Wnt5b_ProteinCoding	29.9488	0.0512224	0.2195	2.16531
Clp1_ProteinCoding	30.1144	0.0518117	0.220991	2.15891
Kifc1_ProteinCoding	3.08518	0.0502764	0.216853	2.15601
Zbtb8os_ProteinCoding	2.97142	0.0503202	0.216878	2.15134
Slc28a1_ProteinCoding	30.1991	0.0527246	0.223703	2.14914
9530068E07Rik_ProteinCoding	2.99688	0.0507072	0.218078	2.14707
Snrpf_ProteinCoding	2.08955	0.0488641	0.212881	2.14525
Herpud1_ProteinCoding	4.41081	0.0529027	0.224028	2.13787
Qtrt1_ProteinCoding	2.37229	0.0494044	0.214297	2.13724
Armc3_ProteinCoding	3.56629	0.0533575	0.225249	2.13336
Ddr2_ProteinCoding	4.49146	0.0545212	0.228429	2.1225
Atp5g1_ProteinCoding	4.61856	0.0547092	0.228963	2.12118
Tead1_ProteinCoding	1.32957	0.0494255	0.214339	2.09894
Mmp14_ProteinCoding	2.8841	0.0581249	0.23995	2.07979
Ruvbl2_ProteinCoding	2.70841	0.0581063	0.23995	2.07561
Thap3_ProteinCoding	4.18142	0.0600924	0.246264	2.06347
Arvcf_ProteinCoding	2.62283	0.060002	0.245987	2.06003
Zfp54_ProteinCoding	3.95422	0.0607217	0.248198	2.05447
Aldh2_ProteinCoding	3.74988	0.0621551	0.25253	2.04721

## Sheet: 10x_E65_ProteinCoding-u_1
names	logfoldchanges	pvals	pvals_adj	scores
Dhx15_ProteinCoding	31.5676	2.32183e-11	2.92937e-08	23.3064
Hdac4_ProteinCoding	32.7536	1.28894e-10	1.24079e-07	20.1356
Map2k5_ProteinCoding	32.0443	2.71893e-10	2.14399e-07	18.8869
Tbl1xr1_ProteinCoding	32.6824	3.02763e-10	2.22625e-07	18.7131
Coro1c_ProteinCoding	31.0017	3.39105e-10	2.37688e-07	18.5316
Xkr6_ProteinCoding	32.6426	5.59666e-10	3.53056e-07	17.7487
Akap9_ProteinCoding	31.4761	6.93926e-10	4.10392e-07	17.4223
Lims1_ProteinCoding	32.0056	7.97559e-10	4.29165e-07	17.2139
Uvrag_ProteinCoding	31.1508	1.27703e-09	6.19688e-07	16.5264
Vav2_ProteinCoding	32.2625	1.84272e-09	8.30323e-07	16.0084
Cdyl_ProteinCoding	6.12779	6.95808e-11	7.31565e-08	15.7505
Ogdhl_ProteinCoding	29.7358	3.24279e-09	1.35142e-06	15.2392
Zfand6_ProteinCoding	31.1144	3.28483e-09	1.35142e-06	15.2221
Fars2_ProteinCoding	32.6455	3.4808e-09	1.36523e-06	15.1452
Myef2_ProteinCoding	32.1816	3.53481e-09	1.36523e-06	15.1249
Ryk_ProteinCoding	31.4932	3.85083e-09	1.40836e-06	15.0121
Ndc1_ProteinCoding	31.4697	6.49356e-09	2.04818e-06	14.3402
Pkm_ProteinCoding	6.22899	1.50733e-12	2.37718e-09	14.2838
Ccdc85c_ProteinCoding	31.4123	6.79244e-09	2.10733e-06	14.2836
Scai_ProteinCoding	31.5084	7.28866e-09	2.22152e-06	14.1953
Tra2b_ProteinCoding	32.4942	7.46018e-09	2.22152e-06	14.1663
Vac14_ProteinCoding	31.3839	7.51268e-09	2.22152e-06	14.1576
Ubp1_ProteinCoding	31.1326	8.25159e-09	2.33077e-06	14.0412
Dnajc5_ProteinCoding	30.5441	8.8623e-09	2.45045e-06	13.9532
Abr_ProteinCoding	31.6064	9.23829e-09	2.46866e-06	13.9022
Cse1l_ProteinCoding	31.2453	9.26155e-09	2.46866e-06	13.8992
Atp6v1h_ProteinCoding	30.7238	1.41391e-08	3.52083e-06	13.3895
Ubr4_ProteinCoding	31.68	1.61677e-08	3.87308e-06	13.2315
Dhx9_ProteinCoding	31.8097	2.27909e-08	5.15667e-06	12.8342
Cdk14_ProteinCoding	32.7407	2.28882e-08	5.15667e-06	12.8294
Ccnb1ip1_ProteinCoding	32.3325	2.40298e-08	5.35016e-06	12.7739
Ccdc6_ProteinCoding	31.8663	2.59827e-08	5.61661e-06	12.6854
Aqr_ProteinCoding	30.5332	2.61169e-08	5.61661e-06	12.6795
Atf7ip_ProteinCoding	5.59154	5.11156e-11	6.04602e-08	12.6605
Pkn2_ProteinCoding	30.9547	3.56627e-08	7.25718e-06	12.3319
Sf3b3_ProteinCoding	31.5052	3.67145e-08	7.39173e-06	12.2999
Ube2e3_ProteinCoding	31.1451	3.78111e-08	7.53236e-06	12.2675
Fnbp1l_ProteinCoding	31.64	4.06381e-08	7.95551e-06	12.1886
Snrnp200_ProteinCoding	30.3592	4.8958e-08	9.35888e-06	11.9868
Qtrt2_ProteinCoding	29.6262	5.8082e-08	1.0585e-05	11.8041
Parg_ProteinCoding	31.1774	5.85159e-08	1.0585e-05	11.7962
Stx18_ProteinCoding	29.8834	6.23782e-08	1.11369e-05	11.7285
Tm9sf2_ProteinCoding	31.001	6.51996e-08	1.1425e-05	11.6819
Eef2_ProteinCoding	31.1805	6.70501e-08	1.1599e-05	11.6524
Macf1_ProteinCoding	5.53918	8.16377e-10	4.29165e-07	11.6207
Gse1_ProteinCoding	31.3173	7.45149e-08	1.2591e-05	11.542
Mb21d2_ProteinCoding	31.7836	7.65323e-08	1.28175e-05	11.5142
Larp4_ProteinCoding	30.8759	7.74594e-08	1.28589e-05	11.5017
Pspc1_ProteinCoding	5.30776	2.58049e-10	2.12329e-07	11.4886
Ube2n_ProteinCoding	30.8126	8.24303e-08	1.33796e-05	11.4373
Gcn1_ProteinCoding	30.919	8.2717e-08	1.33796e-05	11.4337
Tbc1d16_ProteinCoding	31.0311	8.785e-08	1.40895e-05	11.3716
Cnot1_ProteinCoding	5.38733	1.31127e-10	1.24079e-07	11.3274
Pum2_ProteinCoding	5.3918	4.73452e-09	1.57194e-06	11.2988
Cct2_ProteinCoding	30.4493	1.0098e-07	1.60505e-05	11.229
Tlk2_ProteinCoding	31.4882	1.01773e-07	1.60505e-05	11.2211
Agpat3_ProteinCoding	31.3087	1.04902e-07	1.64072e-05	11.1903
Mtmr3_ProteinCoding	31.3413	1.06946e-07	1.65898e-05	11.1707
Ranbp3_ProteinCoding	30.6673	1.11422e-07	1.68693e-05	11.1292
Lgr4_ProteinCoding	31.7762	1.1893e-07	1.77224e-05	11.0635
Stx3_ProteinCoding	30.7226	1.25462e-07	1.83297e-05	11.0099
Scn8a_ProteinCoding	30.2041	1.40323e-07	2.01183e-05	10.8982
Numa1_ProteinCoding	30.7334	1.49309e-07	2.09381e-05	10.8368
Ctnnb1_ProteinCoding	31.5201	1.52116e-07	2.11676e-05	10.8184
Dyrk1a_ProteinCoding	5.3861	4.61358e-09	1.56527e-06	10.8034
Kmt2d_ProteinCoding	30.0047	1.63081e-07	2.25277e-05	10.7499
Uba6_ProteinCoding	30.0719	1.92168e-07	2.49095e-05	10.5897
Unkl_ProteinCoding	29.8034	2.11184e-07	2.70907e-05	10.4986
B3gntl1_ProteinCoding	30.7577	2.11858e-07	2.70907e-05	10.4955
Nat10_ProteinCoding	30.7753	2.13666e-07	2.71384e-05	10.4873
Srbd1_ProteinCoding	5.15775	8.14091e-10	4.29165e-07	10.431
Ube2q2_ProteinCoding	30.8386	2.48306e-07	3.04105e-05	10.3436
Picalm_ProteinCoding	31.4413	2.49612e-07	3.04105e-05	10.3386
Phf3_ProteinCoding	31.0168	2.50676e-07	3.04105e-05	10.3346
Ppp3cb_ProteinCoding	30.9005	2.53428e-07	3.04321e-05	10.3242
Eif4g2_ProteinCoding	31.3035	2.5407e-07	3.04321e-05	10.3218
Cmss1_ProteinCoding	5.05496	1.38522e-09	6.55381e-07	10.2822
Zfp991_ProteinCoding	30.6714	2.70955e-07	3.20489e-05	10.2609
Nup85_ProteinCoding	29.6925	2.78206e-07	3.23736e-05	10.2359
Setd3_ProteinCoding	30.8809	2.78832e-07	3.23736e-05	10.2338
Cdc73_ProteinCoding	4.98648	7.55438e-10	4.29165e-07	10.2251
Cdk13_ProteinCoding	5.13958	4.13045e-10	2.69548e-07	10.2134
Trap1_ProteinCoding	30.4926	3.16786e-07	3.65559e-05	10.1141
Ahcyl2_ProteinCoding	31.3801	3.20647e-07	3.65931e-05	10.1027
Stx6_ProteinCoding	30.1381	3.20975e-07	3.65931e-05	10.1018
Tnks_ProteinCoding	4.97428	2.97448e-08	6.25466e-06	10.033
Trim44_ProteinCoding	31.3239	3.54317e-07	3.94438e-05	10.0099
Arid1b_ProteinCoding	4.99054	2.90271e-09	1.2485e-06	10.0071
Tiam1_ProteinCoding	5.23753	3.92348e-09	1.40836e-06	10.0064
Eif3b_ProteinCoding	30.2492	3.60084e-07	3.98513e-05	9.99497
Fam193a_ProteinCoding	31.4759	3.83706e-07	4.17335e-05	9.93633
Tbc1d1_ProteinCoding	31.3282	3.92111e-07	4.23444e-05	9.91639
Tmem131_ProteinCoding	5.31869	6.04998e-10	3.69341e-07	9.90927
Blm_ProteinCoding	30.7674	4.07246e-07	4.35431e-05	9.88162
Fubp3_ProteinCoding	31.1109	4.20982e-07	4.42616e-05	9.85125
Helz_ProteinCoding	5.16652	8.76791e-10	4.48467e-07	9.81883
Stt3b_ProteinCoding	5.01961	2.64704e-09	1.165e-06	9.80189
Ror2_ProteinCoding	5.01486	1.21011e-08	3.13717e-06	9.79771
Pi4ka_ProteinCoding	30.0936	4.82754e-07	4.93844e-05	9.72667
Dicer1_ProteinCoding	30.0309	4.87344e-07	4.9586e-05	9.71811
Ror1_ProteinCoding	32.4808	5.01735e-07	5.05071e-05	9.69181
Hcfc1_ProteinCoding	30.9131	5.07461e-07	5.06424e-05	9.68157
Med13l_ProteinCoding	31.6668	5.10805e-07	5.06424e-05	9.67565
Nfyc_ProteinCoding	4.72424	4.40373e-09	1.54334e-06	9.67147
Adgrl1_ProteinCoding	31.3186	5.18367e-07	5.10942e-05	9.66241
Ccnl1_ProteinCoding	30.3582	5.26309e-07	5.16083e-05	9.64872
Uxs1_ProteinCoding	30.6294	5.41712e-07	5.28448e-05	9.6228
Pgs1_ProteinCoding	30.1026	5.7813e-07	5.50639e-05	9.56454
Fbxl7_ProteinCoding	31.4203	5.79008e-07	5.50639e-05	9.56318
Topbp1_ProteinCoding	30.9594	6.29943e-07	5.90181e-05	9.4881
Lyrm4_ProteinCoding	30.5487	6.94093e-07	6.33204e-05	9.40232
Rras2_ProteinCoding	31.3645	7.02741e-07	6.36334e-05	9.39141
Tsc22d2_ProteinCoding	30.71	7.19702e-07	6.48213e-05	9.37042
Ranbp9_ProteinCoding	5.13809	1.75436e-09	8.09785e-07	9.3662
Sipa1l2_ProteinCoding	31.0538	7.31313e-07	6.4977e-05	9.35636
Tsc22d1_ProteinCoding	5.20348	3.35975e-09	1.35283e-06	9.3554
Nap1l4_ProteinCoding	30.7194	7.48854e-07	6.59166e-05	9.33556
Abce1_ProteinCoding	30.3515	7.55643e-07	6.62062e-05	9.32766
Paxbp1_ProteinCoding	30.5446	7.8529e-07	6.81725e-05	9.29399
Parn_ProteinCoding	31.2365	7.91458e-07	6.83942e-05	9.28716
Phip_ProteinCoding	4.94981	1.54833e-08	3.75668e-06	9.27639
Rai1_ProteinCoding	4.75488	4.98049e-09	1.6251e-06	9.19312
Deaf1_ProteinCoding	30.49	8.89162e-07	7.54592e-05	9.18596
Bcl11b_ProteinCoding	31.6008	9.30105e-07	7.85814e-05	9.14705
U2af2_ProteinCoding	30.487	9.60775e-07	8.04542e-05	9.11909
Mrtfa_ProteinCoding	4.883	4.6317e-09	1.56527e-06	9.07801
Trp53bp1_ProteinCoding	31.2186	1.06305e-06	8.86263e-05	9.03233
Kif18a_ProteinCoding	30.6289	1.06981e-06	8.87991e-05	9.02691
Rbm25_ProteinCoding	5.10446	3.62693e-09	1.37279e-06	9.00932
Zranb1_ProteinCoding	30.6646	1.10468e-06	9.12931e-05	8.99954
Specc1l_ProteinCoding	30.1643	1.11565e-06	9.17984e-05	8.99113
Mprip_ProteinCoding	30.9216	1.12217e-06	9.19354e-05	8.98617
Tex14_ProteinCoding	4.70082	5.87277e-08	1.0585e-05	8.93538
Memo1_ProteinCoding	4.7719	7.86321e-09	2.27355e-06	8.93094
Nars2_ProteinCoding	30.7941	1.2337e-06	9.85141e-05	8.90578
Mrpl1_ProteinCoding	29.7289	1.29887e-06	0.000102421	8.86234
Atp7a_ProteinCoding	30.3821	1.30985e-06	0.000102859	8.85525
Tbc1d22a_ProteinCoding	31.0005	1.31719e-06	0.000102976	8.85055
Cdc42bpb_ProteinCoding	30.1945	1.32767e-06	0.000102976	8.84389
Ewsr1_ProteinCoding	4.81892	6.32942e-08	1.11948e-05	8.82634
Hjurp_ProteinCoding	30.2091	1.36121e-06	0.000104719	8.82292
Commd1_ProteinCoding	30.3405	1.42027e-06	0.000107599	8.78732
Otud4_ProteinCoding	4.79	4.99031e-08	9.44417e-06	8.77582
Anks1_ProteinCoding	31.2083	1.44047e-06	0.000108178	8.7755
Sept9_ProteinCoding	30.8851	1.46889e-06	0.000109876	8.75918
Spred2_ProteinCoding	4.1587	3.37496e-07	3.8096e-05	8.741
Agrn_ProteinCoding	30.5791	1.51537e-06	0.000112907	8.7332
Tfdp2_ProteinCoding	31.246	1.52675e-06	0.000113309	8.72696
Golph3_ProteinCoding	30.0647	1.58596e-06	0.000117243	8.69533
Herc2_ProteinCoding	30.8915	1.60301e-06	0.000118042	8.68646
Noct_ProteinCoding	30.0521	1.63605e-06	0.000120008	8.66954
Dnm1l_ProteinCoding	30.6012	1.67061e-06	0.000121601	8.65223
Uggt1_ProteinCoding	30.7211	1.6783e-06	0.000121671	8.64843
Ap2a2_ProteinCoding	30.5684	1.69748e-06	0.000122147	8.63904
Zzz3_ProteinCoding	4.79753	1.14175e-08	3.00106e-06	8.63072
Pik3ca_ProteinCoding	30.5934	1.73192e-06	0.000123685	8.62246
Wdr37_ProteinCoding	30.0985	1.74418e-06	0.000123788	8.61663
Rreb1_ProteinCoding	30.9449	1.74644e-06	0.000123788	8.61556
Cdv3_ProteinCoding	29.9016	1.76808e-06	0.000124854	8.60541
Ddx11_ProteinCoding	30.1032	1.79041e-06	0.000125961	8.59508
Patz1_ProteinCoding	30.2246	1.81284e-06	0.000127066	8.58484
Eif3a_ProteinCoding	4.83294	8.93426e-09	2.45045e-06	8.58245
Mob2_ProteinCoding	30.6529	1.8401e-06	0.000127296	8.57256
Gtf3c2_ProteinCoding	30.5197	1.85559e-06	0.000127296	8.56568
Arv1_ProteinCoding	30.2927	1.85818e-06	0.000127296	8.56453
Carm1_ProteinCoding	30.8775	1.86273e-06	0.000127296	8.56252
Fbxw11_ProteinCoding	4.86291	2.46193e-08	5.41767e-06	8.52474
Fxr1_ProteinCoding	4.28555	6.82704e-08	1.16398e-05	8.52409
Nck2_ProteinCoding	31.277	2.03468e-06	0.000136065	8.49027
Slc4a7_ProteinCoding	4.8505	3.15854e-08	6.56872e-06	8.47923
Eps15l1_ProteinCoding	4.75223	1.38911e-08	3.50519e-06	8.46806
Src_ProteinCoding	30.5737	2.09699e-06	0.000138571	8.46569
Nup133_ProteinCoding	30.2694	2.09943e-06	0.000138571	8.46474
Foxk1_ProteinCoding	30.0364	2.10144e-06	0.000138571	8.46396
Cabin1_ProteinCoding	4.77863	3.51641e-08	7.23348e-06	8.45887
Ilkap_ProteinCoding	29.5975	2.12347e-06	0.000139537	8.45548
Cnot6l_ProteinCoding	31.2782	2.15425e-06	0.000140584	8.44378
Epc2_ProteinCoding	31.8297	2.19267e-06	0.000142111	8.42943
Phka2_ProteinCoding	29.2683	2.26843e-06	0.000146021	8.40189
Golga4_ProteinCoding	30.9135	2.36083e-06	0.000150942	8.36962
Unc5b_ProteinCoding	5.01426	1.4619e-08	3.59305e-06	8.35274
Rbm19_ProteinCoding	29.9989	2.42997e-06	0.00015432	8.34634
Frmd4a_ProteinCoding	30.5575	2.44734e-06	0.000154903	8.3406
Rnf44_ProteinCoding	30.2251	2.46412e-06	0.000155252	8.3351
Wdr25_ProteinCoding	30.5746	2.47041e-06	0.000155252	8.33305
Taf4_ProteinCoding	31.0763	2.50108e-06	0.000156077	8.32313
Kpnb1_ProteinCoding	4.58453	2.81257e-08	5.98066e-06	8.30388
Ociad1_ProteinCoding	29.9017	2.57692e-06	0.000159614	8.29913
Zmiz1_ProteinCoding	4.68205	1.71479e-08	4.05656e-06	8.29912
Hk2_ProteinCoding	31.3385	2.69708e-06	0.000165722	8.26263
Elk4_ProteinCoding	30.2858	2.72472e-06	0.000166878	8.25448
Ppa1_ProteinCoding	29.3775	2.76093e-06	0.000167967	8.24393
Gatad2b_ProteinCoding	4.88654	1.98673e-08	4.62456e-06	8.23569
Gorasp2_ProteinCoding	29.3709	2.79972e-06	0.00016928	8.2328
Pak3_ProteinCoding	30.5264	2.82387e-06	0.000170197	8.22595
Sfpq_ProteinCoding	4.46023	3.80547e-07	4.16292e-05	8.20676
Gng2_ProteinCoding	31.1441	2.90192e-06	0.000174346	8.20424
Net1_ProteinCoding	29.0474	3.0068e-06	0.000179507	8.17602
St13_ProteinCoding	30.4563	3.04341e-06	0.000181121	8.16642
Grip1_ProteinCoding	4.19791	6.95939e-07	6.33204e-05	8.13434

## Sheet: VASA_E65_lncRNA-su_1
names	logfoldchanges	pvals	pvals_adj	scores
Gm28153_lncRNA_u	39.0604	8.61183e-14	2.48064e-10	44.6855
AC160336.1_lncRNA_s	38.5884	8.23373e-13	1.58115e-09	36.3471
1700061I17Rik_lncRNA_u	37.5046	3.08436e-12	4.44226e-09	32.2013
Gm40271_lncRNA_u	8.22702	6.45659e-10	6.1994e-07	15.7068
Gm26917_lncRNA_s	7.4791	2.16593e-09	1.55974e-06	10.1046
Gm10076_lncRNA_s	5.6047	3.13231e-07	0.000126998	9.38624
2010204K13Rik_lncRNA_s	5.07781	5.27651e-08	3.0398e-05	9.10051
3300002A11Rik_lncRNA_u	35.5368	2.49194e-06	0.000683622	8.842
2410006H16Rik_lncRNA_s	4.31027	4.13358e-06	0.00103537	6.44743
Epb41l4aos_lncRNA_s	3.75581	3.51577e-05	0.00562622	5.78496
Gas5_lncRNA_s	1.0982	2.16981e-05	0.00390634	5.45029
Gm15886_lncRNA_u	6.03379	7.16084e-05	0.00937581	5.34907
1700034P13Rik_lncRNA_u	5.37408	0.000312068	0.0289972	4.48213
Brip1os_lncRNA_u	5.01285	0.000438092	0.0336513	4.20626
4930401C15Rik_lncRNA_u	32.6813	0.00244473	0.145197	3.90752
2810408I11Rik_lncRNA_s	4.33929	0.00117394	0.0814826	3.86069
A830035A12Rik_lncRNA_u	33.2295	0.0035187	0.184284	3.6972
Gm15417_lncRNA_u	32.0088	0.00726998	0.351952	3.28492
Gm43608_lncRNA_u	3.91478	0.00636823	0.31091	3.06461
9330111N05Rik_lncRNA_u	3.61272	0.00803635	0.376808	3.00248
Gm11906_lncRNA_u	4.96724	0.00888538	0.379495	3.00246
Lncenc1_lncRNA_u	4.22601	0.0121938	0.470297	2.83564
Gm28037_lncRNA_u	3.07126	0.0111907	0.435607	2.79531
Gm14582_lncRNA_u	31.4723	0.0175744	0.649169	2.79039
2410003L11Rik_lncRNA_s	31.7828	0.0176246	0.649169	2.78879
4930408O17Rik_lncRNA_u	32.0782	0.020833	0.66022	2.69524
Platr15_lncRNA_u	3.08264	0.0154934	0.587221	2.66423
Meg3_lncRNA_s	0.964401	0.0204546	0.658317	2.58447
Gm14164_lncRNA_u	3.51531	0.026903	0.807229	2.45475
Gm26542_lncRNA_u	3.04749	0.0261279	0.792227	2.45101
1810034E14Rik_lncRNA_u	30.6804	0.03904	1	2.34192
Snhg9_lncRNA_s	30.9411	0.039053	1	2.34173
Gm27241_lncRNA_u	30.8003	0.0390877	1	2.34123
1700030F04Rik_lncRNA_u	30.9663	0.0392686	1	2.33861
Gm32585_lncRNA_s	31.322	0.0393591	1	2.3373
2810013P06Rik_lncRNA_s	2.84578	0.0322022	0.961226	2.31553
2810001G20Rik_lncRNA_s	30.9431	0.0418395	1	2.30261
Platr27_lncRNA_s	3.94028	0.041202	1	2.25123
1700003G18Rik_lncRNA_u	3.01737	0.0482564	1	2.14157
Gm14661_lncRNA_u	2.98701	0.04813	1	2.14091
4930549G23Rik_lncRNA_u	3.67944	0.0747898	1	1.93552
Gm45552_lncRNA_u	30.2267	0.0818971	1	1.91462
1700084F23Rik_lncRNA_u	30.1849	0.0821034	1	1.91313
Gm21982_lncRNA_u	30.2914	0.0821054	1	1.91312
Gm16279_lncRNA_s	30.3209	0.0821274	1	1.91296
4930566F21Rik_lncRNA_s	30.3166	0.0821682	1	1.91267
Gm48228_lncRNA_u	30.3489	0.0822517	1	1.91207
Sp3os_lncRNA_s	30.3786	0.0824567	1	1.9106
Gm30146_lncRNA_s	30.431	0.0826694	1	1.90908
Gm37982_lncRNA_u	30.1749	0.0833359	1	1.90434
Gm26644_lncRNA_s	30.4988	0.0837067	1	1.90172
Gm29585_lncRNA_u	30.3891	0.0900368	1	1.85853
Gm11728_lncRNA_u	30.8868	0.0926367	1	1.84159
2700038G22Rik_lncRNA_s	1.89701	0.0948231	1	1.76363
1700008J07Rik_lncRNA_s	3.14179	0.102593	1	1.7384
Gt(ROSA)26Sor_lncRNA_s	2.87271	0.117891	1	1.66891
Gm20274_lncRNA_s	3.31573	0.144232	1	1.55549
Gm16196_lncRNA_s	3.39084	0.146991	1	1.54529
D130020L05Rik_lncRNA_s	3.19793	0.14772	1	1.53908
Gm10762_lncRNA_s	2.0693	0.149378	1	1.50822
Stamos_lncRNA_s	29.6036	0.166087	1	1.48324
Gm27045_lncRNA_s	29.2978	0.166088	1	1.48324
Gm45267_lncRNA_u	29.2978	0.166088	1	1.48324
Gm20324_lncRNA_s	29.4001	0.166091	1	1.48322
9330020H09Rik_lncRNA_s	29.4001	0.166091	1	1.48322
Gm15831_lncRNA_u	29.2035	0.166105	1	1.48317
Lef1os1_lncRNA_s	29.2035	0.166105	1	1.48317
8030456M14Rik_lncRNA_s	29.2035	0.166105	1	1.48317
1110006O24Rik_lncRNA_s	29.5629	0.166116	1	1.48313
Gm40438_lncRNA_u	29.4341	0.166131	1	1.48307
Gm13075_lncRNA_s	29.6368	0.166155	1	1.48298
Gm38973_lncRNA_s	29.2572	0.166184	1	1.48287
Gm29103_lncRNA_u	29.2607	0.166202	1	1.4828
C630043F03Rik_lncRNA_s	29.3437	0.166249	1	1.48262
2610306M01Rik_lncRNA_s	29.2414	0.166286	1	1.48248
4932422M17Rik_lncRNA_s	29.2414	0.166286	1	1.48248
Mir9.3hg_lncRNA_s	29.3498	0.166291	1	1.48246
Gm50013_lncRNA_u	29.3498	0.166291	1	1.48246
Gm49418_lncRNA_u	29.5173	0.166297	1	1.48244
4933421O10Rik_lncRNA_s	29.245	0.166313	1	1.48238
Gm17106_lncRNA_u	29.5327	0.166421	1	1.48196
Gm28625_lncRNA_s	29.468	0.166453	1	1.48184
Gm17178_lncRNA_u	29.3818	0.166509	1	1.48163
B230311B06Rik_lncRNA_s	29.4976	0.166591	1	1.48131
1700007L15Rik_lncRNA_s	29.6844	0.166687	1	1.48095
2610020C07Rik_lncRNA_s	29.3003	0.166921	1	1.48005
Gm49708_lncRNA_s	29.421	0.1671	1	1.47937
2310015A10Rik_lncRNA_s	29.421	0.1671	1	1.47937
Gm47599_lncRNA_u	29.421	0.1671	1	1.47937
Gm49066_lncRNA_s	29.3274	0.167347	1	1.47843
Gm31458_lncRNA_u	29.4379	0.167373	1	1.47833
C030034I22Rik_lncRNA_s	29.6121	0.167468	1	1.47797
5330438D12Rik_lncRNA_s	29.4434	0.167469	1	1.47797
Gm13625_lncRNA_s	2.9829	0.162868	1	1.47539
9330154J02Rik_lncRNA_u	29.6595	0.16965	1	1.46972
Gm17092_lncRNA_s	29.673	0.170465	1	1.46667
Gm15952_lncRNA_u	29.6827	0.17074	1	1.46564
Snhg5_lncRNA_s	0.97755	0.167201	1	1.46459
AV099323_lncRNA_s	2.31327	0.16283	1	1.46315
Gm9958_lncRNA_s	29.6106	0.174296	1	1.45246
Gm21814_lncRNA_s	2.92151	0.172193	1	1.44001
Gm20468_lncRNA_u	29.849	0.180602	1	1.42964
Gm2694_lncRNA_s	2.88844	0.177528	1	1.41974
2510046G10Rik_lncRNA_s	2.82272	0.180063	1	1.40938
2810002D19Rik_lncRNA_s	2.7636	0.181916	1	1.40242
2900041M22Rik_lncRNA_s	2.75629	0.185413	1	1.39021
Platr3_lncRNA_s	2.59239	0.195378	1	1.35507
4632427E13Rik_lncRNA_s	1.3258	0.196318	1	1.33888
Snhg6_lncRNA_s	1.01187	0.221824	1	1.26798
Trmt61b_lncRNA_s	1.66874	0.23107	1	1.23954
Gm16023_lncRNA_u	2.33178	0.239545	1	1.22006
Platr14_lncRNA_s	1.96952	0.277461	1	1.12612
Platr14_lncRNA_u	1.45802	0.290526	1	1.08677
Gm19412_lncRNA_s	2.45202	0.304136	1	1.06777
A030001D20Rik_lncRNA_s	2.40089	0.304506	1	1.06682
Malat1_lncRNA_s	0.305904	0.29805	1	1.06574
A630072M18Rik_lncRNA_s	2.35452	0.308447	1	1.05745
Pcsk2os1_lncRNA_s	2.35134	0.311027	1	1.05166
3010003L21Rik_lncRNA_s	2.32729	0.311815	1	1.04956
A230056P14Rik_lncRNA_s	2.30559	0.314663	1	1.043
Gm28156_lncRNA_u	2.4521	0.31691	1	1.03827
Gm43566_lncRNA_s	2.27581	0.318354	1	1.03459
3110083C13Rik_lncRNA_s	2.22741	0.323968	1	1.02175
Gm43055_lncRNA_u	2.25199	0.324891	1	1.01963
1300002E11Rik_lncRNA_s	2.20918	0.324887	1	1.01959
2410080I02Rik_lncRNA_s	28.6512	0.338801	1	1
Gm29019_lncRNA_s	28.187	0.338801	1	1
Platr21_lncRNA_s	28.187	0.338801	1	1
Dtnbos_lncRNA_u	28.187	0.338801	1	1
Gm17501_lncRNA_u	28.187	0.338801	1	1
Gm28376_lncRNA_u	28.187	0.338801	1	1
Taco1os_lncRNA_s	28.187	0.338801	1	1
9230114K14Rik_lncRNA_u	28.187	0.338801	1	1
Gm43809_lncRNA_u	28.187	0.338801	1	1
Gm49694_lncRNA_s	28.187	0.338801	1	1
Gm15286_lncRNA_s	28.187	0.338801	1	1
Gm49785_lncRNA_s	28.187	0.338801	1	1
Gm31645_lncRNA_s	28.187	0.338801	1	1
Gm37876_lncRNA_u	28.187	0.338801	1	1
Gm38804_lncRNA_s	28.187	0.338801	1	1
5330438D12Rik_lncRNA_u	28.187	0.338801	1	1
Gm13610_lncRNA_s	28.187	0.338801	1	1
1700003M07Rik_lncRNA_s	28.187	0.338801	1	1
Gm13402_lncRNA_u	28.187	0.338801	1	1
Gm20508_lncRNA_u	28.187	0.338801	1	1
Gm10874_lncRNA_s	28.187	0.338801	1	1
Gm10827_lncRNA_s	28.187	0.338801	1	1
4930588A03Rik_lncRNA_u	28.187	0.338801	1	1
Platr8_lncRNA_u	28.187	0.338801	1	1
A530053G22Rik_lncRNA_u	28.1004	0.338801	1	1
2010013B24Rik_lncRNA_u	28.1004	0.338801	1	1
6330562C20Rik_lncRNA_s	28.1004	0.338801	1	1
Gm32585_lncRNA_u	28.1004	0.338801	1	1
Gm17232_lncRNA_u	28.1004	0.338801	1	1
2310040G24Rik_lncRNA_s	28.1004	0.338801	1	1
Uchl1os_lncRNA_u	28.1004	0.338801	1	1
Gm26632_lncRNA_u	28.1004	0.338801	1	1
Man2c1os_lncRNA_u	28.1004	0.338801	1	1
Gm16126_lncRNA_u	28.1004	0.338801	1	1
Gm45341_lncRNA_u	28.1004	0.338801	1	1
Gm7008_lncRNA_s	28.1004	0.338801	1	1
Gm45510_lncRNA_u	28.1004	0.338801	1	1
3930402G23Rik_lncRNA_s	28.1004	0.338801	1	1
Gm29202_lncRNA_s	28.1004	0.338801	1	1
Gm31763_lncRNA_u	28.1004	0.338801	1	1
Gm20186_lncRNA_s	28.1004	0.338801	1	1
Gm14964_lncRNA_s	28.1004	0.338801	1	1
Gm36608_lncRNA_s	28.1004	0.338801	1	1
Gm15559_lncRNA_u	28.1004	0.338801	1	1
9230111E07Rik_lncRNA_u	28.3478	0.338801	1	1
2310068J16Rik_lncRNA_s	28.3478	0.338801	1	1
Gm26571_lncRNA_s	28.3478	0.338801	1	1
Gm35696_lncRNA_u	28.3478	0.338801	1	1
Gm26724_lncRNA_s	28.3725	0.338801	1	1
D530033B14Rik_lncRNA_u	28.3725	0.338801	1	1
Gm26670_lncRNA_s	28.3725	0.338801	1	1
Gm26749_lncRNA_u	28.3725	0.338801	1	1
4930478K11Rik_lncRNA_u	28.3725	0.338801	1	1
2010110G14Rik_lncRNA_u	28.3725	0.338801	1	1
Gm20457_lncRNA_u	28.3725	0.338801	1	1
Scpep1os_lncRNA_u	28.3725	0.338801	1	1
B230206L02Rik_lncRNA_s	28.3725	0.338801	1	1
Gm12111_lncRNA_u	28.3725	0.338801	1	1
D430001F17Rik_lncRNA_u	28.3725	0.338801	1	1
Gm20619_lncRNA_u	28.3725	0.338801	1	1
Gm11615_lncRNA_s	28.3725	0.338801	1	1
Gm20635_lncRNA_u	28.3725	0.338801	1	1
Gm19553_lncRNA_s	28.3725	0.338801	1	1
Gm16897_lncRNA_s	28.3725	0.338801	1	1
Gm45311_lncRNA_s	28.6432	0.338801	1	1
4930513L16Rik_lncRNA_u	29.0249	0.338801	1	1
A130051J06Rik_lncRNA_s	28.5168	0.338801	1	1
2400006E01Rik_lncRNA_s	28.1065	0.338801	1	1
2610035D17Rik_lncRNA_s	28.1065	0.338801	1	1
Eldr_lncRNA_s	28.1065	0.338801	1	1
Gm19569_lncRNA_s	28.1065	0.338801	1	1
Gm4890_lncRNA_s	28.1065	0.338801	1	1
Cyp4x1os_lncRNA_u	28.1065	0.338801	1	1
Gm14280_lncRNA_u	28.1065	0.338801	1	1
Cerox1_lncRNA_s	28.1065	0.338801	1	1

## Sheet: 10x_E65_lncRNA-su_1
names	logfoldchanges	pvals	pvals_adj	scores
Rmrp_lncRNA_s	37.5703	9.02888e-17	5.20154e-13	66.4022
Rian_lncRNA_u	7.68421	3.51184e-11	4.04634e-08	13.2195
Snhg14_lncRNA_s	8.01289	1.48662e-09	1.22349e-06	13.2058
Gm49797_lncRNA_u	7.30976	8.94298e-09	5.7245e-06	11.0448
1600020E01Rik_lncRNA_u	33.8902	3.30667e-07	0.000126998	10.0741
Platr30_lncRNA_u	33.3665	4.61003e-07	0.000156226	9.76848
Gm49936_lncRNA_u	33.7342	9.85904e-07	0.000306873	9.09688
4732471J01Rik_lncRNA_u	33.7011	1.01208e-06	0.000306873	9.07439
Meg3_lncRNA_u	6.53277	1.79672e-07	9.40992e-05	9.0488
Tug1_lncRNA_s	5.91199	2.32118e-07	0.000111436	8.08133
Gm37245_lncRNA_u	6.29372	1.09351e-06	0.000314985	7.97204
Gm47283_lncRNA_u	7.08158	2.6249e-07	0.000116324	7.95278
Gm42743_lncRNA_s	34.0671	6.46133e-06	0.00155099	7.58469
Pvt1_lncRNA_u	5.98425	7.19906e-06	0.00159515	7.5719
Mir17hg_lncRNA_s	33.6138	8.26229e-06	0.00176293	7.4011
Gm47761_lncRNA_s	33.5169	1.03517e-05	0.00212986	7.23539
Gm26901_lncRNA_u	33.6332	1.11717e-05	0.00221932	7.17991
2700038G22Rik_lncRNA_u	32.9991	1.26647e-05	0.0023943	7.08925
4933407K13Rik_lncRNA_u	33.3171	1.28837e-05	0.0023943	7.07691
1810026B05Rik_lncRNA_u	6.05265	4.58919e-07	0.000156226	7.01646
Gm5784_lncRNA_u	4.97158	6.74096e-06	0.00155339	6.85228
Firre_lncRNA_s	4.84289	3.47083e-05	0.00562622	6.36634
Ftx_lncRNA_u	5.49783	2.91947e-05	0.0050967	6.30999
2410018L13Rik_lncRNA_u	4.93043	3.75679e-05	0.00569549	6.22703
Gm44206_lncRNA_u	3.45129	4.72988e-05	0.00698689	6.16457
Gm2164_lncRNA_u	5.40733	3.29961e-06	0.000864049	6.13076
5530601H04Rik_lncRNA_u	32.6873	6.24516e-05	0.0089946	5.99703
Gm21887_lncRNA_u	33.437	7.07482e-05	0.00937581	5.91606
B830012L14Rik_lncRNA_u	4.67263	3.38381e-05	0.00562622	5.77428
Gm42664_lncRNA_s	32.7143	9.03789e-05	0.0110781	5.75879
Gm6712_lncRNA_u	32.4239	9.54165e-05	0.011452	5.72425
2610307P16Rik_lncRNA_u	4.62383	0.000117885	0.0135827	5.70932
Kis2_lncRNA_s	32.651	0.00010846	0.0127518	5.64309
Firre_lncRNA_u	3.67313	0.000202456	0.0220066	5.20627
B830012L14Rik_lncRNA_s	5.27988	3.71308e-05	0.00569549	5.11573
Snhg9_lncRNA_u	32.7728	0.000271208	0.0269309	5.07877
AU020206_lncRNA_u	4.07412	0.000275807	0.0269309	5.04226
Gt(ROSA)26Sor_lncRNA_u	32.3251	0.000301744	0.0285001	5.0148
Gm10685_lncRNA_u	32.6098	0.000317569	0.0290399	4.98427
Gm42743_lncRNA_u	32.7549	0.000323164	0.0290898	4.97386
Mir17hg_lncRNA_u	32.1397	0.000348992	0.0304065	4.92813
1110002L01Rik_lncRNA_u	32.4375	0.000362558	0.0304065	4.90551
Gm50462_lncRNA_s	32.0119	0.000363671	0.0304065	4.90369
Rian_lncRNA_s	3.3983	0.000364182	0.0304065	4.89762
Snhg17_lncRNA_s	3.98169	0.000352491	0.0304065	4.88697
1110038B12Rik_lncRNA_u	4.8461	6.73917e-05	0.00937581	4.88176
Snhg16_lncRNA_u	32.1801	0.000392745	0.0316085	4.8582
Gm8066_lncRNA_u	31.9645	0.000395038	0.0316085	4.85477
A930015D03Rik_lncRNA_u	4.86567	7.10686e-05	0.00937581	4.83429
AI506816_lncRNA_s	4.32228	0.000275535	0.0269309	4.8249
Gnasas1_lncRNA_s	4.70007	7.86481e-05	0.0100687	4.78991
Gm42047_lncRNA_s	5.74293	8.71766e-05	0.0109179	4.77582
2900060B14Rik_lncRNA_s	32.3594	0.000457053	0.0344178	4.769
Dleu2_lncRNA_u	5.11484	0.000152945	0.0172768	4.65936
1110002L01Rik_lncRNA_s	4.00394	0.000176908	0.0195994	4.55837
Gm28039_lncRNA_u	3.71397	0.000383865	0.0315921	4.43862
Gm37494_lncRNA_s	3.66748	0.000536103	0.0390948	4.42508
Sox2ot_lncRNA_u	5.12506	0.000231891	0.0247393	4.39067
5031425E22Rik_lncRNA_u	4.78169	0.000272144	0.0269309	4.36287
Gm28960_lncRNA_u	5.19299	0.000246812	0.0258524	4.35765
Neat1_lncRNA_s	31.8628	0.00106216	0.0764888	4.28364
2900097C17Rik_lncRNA_s	3.50738	0.00109198	0.0776652	4.26396
Snhg6_lncRNA_u	31.8319	0.00110738	0.0778004	4.26007
5430416N02Rik_lncRNA_u	4.30751	0.000301772	0.0285001	4.25026
Mirg_lncRNA_s	3.94306	0.00042461	0.0330564	4.23404
Gm42788_lncRNA_u	31.8446	0.00119148	0.0817154	4.21878
Gm12940_lncRNA_u	31.925	0.00123547	0.0837357	4.19837
9330185C12Rik_lncRNA_u	32.009	0.00126288	0.084598	4.18603
Miat_lncRNA_s	4.22038	0.000406152	0.0320526	4.16945
Snhg14_lncRNA_u	4.80041	0.000460019	0.0344178	4.15299
Gm48286_lncRNA_u	31.9774	0.00135921	0.0892937	4.14477
Gm43813_lncRNA_s	31.6573	0.00136397	0.0892937	4.14281
Gm40864_lncRNA_u	4.69634	0.000506176	0.0373856	4.13747
Gm20732_lncRNA_u	32.0539	0.00147639	0.0955673	4.09847
Gm37494_lncRNA_u	31.7705	0.0017462	0.109346	4.00491
Kcnq1ot1_lncRNA_s	3.49912	0.00151203	0.0967869	3.92364
Gm1976_lncRNA_u	3.43531	0.00154599	0.0978732	3.8482
Trerf1_lncRNA_u	3.38569	0.0030291	0.172779	3.73696
Gm49216_lncRNA_u	31.3413	0.00291875	0.168149	3.72152
Tmem147os_lncRNA_u	31.8188	0.00313554	0.177096	3.68231
Tug1_lncRNA_u	31.2392	0.00330161	0.184284	3.65411
Gm11457_lncRNA_u	31.7749	0.00332685	0.184284	3.64995
Gm31793_lncRNA_u	31.4961	0.00340698	0.184284	3.63696
Epb41l4aos_lncRNA_u	31.1765	0.00342885	0.184284	3.63347
Miat_lncRNA_u	31.5893	0.00344101	0.184284	3.63154
2610307P16Rik_lncRNA_s	31.4259	0.00346253	0.184284	3.62814
BC002059_lncRNA_s	31.1474	0.00351247	0.184284	3.62033
Lrrc75aos2_lncRNA_s	31.704	0.00359369	0.186516	3.60786
Platr16_lncRNA_u	31.4431	0.00381908	0.196444	3.57473
Gm28052_lncRNA_u	3.61913	0.00178423	0.110526	3.55044
Tsix_lncRNA_u	31.6698	0.00405366	0.206665	3.5423
Jpx_lncRNA_u	4.33137	0.00214989	0.130374	3.50191
Gm5535_lncRNA_u	31.485	0.00447832	0.224344	3.48818
D030068K23Rik_lncRNA_u	4.05258	0.00201657	0.12359	3.48209
BC065397_lncRNA_u	3.5429	0.00243058	0.145197	3.41516
Gm48693_lncRNA-Gm49700_lncRNA_u	3.89176	0.00252523	0.148447	3.41226
Mirg_lncRNA_u	4.07366	0.00288311	0.167773	3.35008
2610035D17Rik_lncRNA_u	4.56068	0.00434984	0.21982	3.27363
Gnasas1_lncRNA_u	2.77022	0.00631535	0.31091	3.20861
E130317F20Rik_lncRNA_s	30.6377	0.00796019	0.376808	3.17735
A930024E05Rik_lncRNA_u	30.5915	0.00801769	0.376808	3.17348
Gm26644_lncRNA_u	30.7145	0.00806439	0.376808	3.17035
B130055M24Rik_lncRNA_s	30.6745	0.00828084	0.376808	3.15608
E130102H24Rik_lncRNA_u	30.812	0.00831775	0.376808	3.15369
Gm5577_lncRNA_s	30.6859	0.00831786	0.376808	3.15368
Gm14230_lncRNA_s	31.1065	0.00834336	0.376808	3.15203
Gm19951_lncRNA_u	30.7241	0.00844551	0.376808	3.14548
B230354K17Rik_lncRNA_u	30.8019	0.00850361	0.376808	3.14179
Gm21982_lncRNA_s	31.397	0.00852606	0.376808	3.14037
Gm28496_lncRNA_u	30.9601	0.00862102	0.376808	3.13441
Gm41609_lncRNA_u	30.9646	0.00863369	0.376808	3.13362
Gm5165_lncRNA_s	31.0414	0.00883033	0.379495	3.12149
Platr10_lncRNA_u	30.8561	0.00906371	0.383941	3.10745
Gm19967_lncRNA_s	30.8833	0.00918644	0.3863	3.10021
Gm5627_lncRNA_u	31.7256	0.00939716	0.390521	3.088
Ftx_lncRNA_s	2.71709	0.00889287	0.379495	3.08196
Gm13166_lncRNA_u	31.0676	0.00986099	0.402902	3.06207
6720427I07Rik_lncRNA_u	3.36504	0.00573757	0.28495	3.04776
Oip5os1_lncRNA_s	2.76692	0.0101783	0.412936	3.03441
Gm40847_lncRNA_u	31.3998	0.010422	0.414077	3.0323
Gm29266_lncRNA_u	31.211	0.0105407	0.415923	3.02621
AI506816_lncRNA_u	2.90676	0.0104155	0.414077	2.98189
Snhg4_lncRNA_s	2.75245	0.0122452	0.470297	2.95928
Trerf1_lncRNA_s	2.75428	0.0109635	0.429664	2.87506
Gm46430_lncRNA_u	3.54401	0.0094224	0.390521	2.85021
Gm4425_lncRNA_u	3.45349	0.00983772	0.402902	2.83024
Gm17494_lncRNA_s	3.90431	0.0102628	0.413454	2.82986
Gm10479_lncRNA_s	30.4097	0.0180174	0.649169	2.73742
Gm49957_lncRNA_u	30.4102	0.0183308	0.649169	2.7281
5330434G04Rik_lncRNA_u	30.7745	0.0183453	0.649169	2.72767
Gm36445_lncRNA_u	30.2618	0.0183459	0.649169	2.72766
D430018E03Rik_lncRNA_s	30.2194	0.0188154	0.649169	2.71401
Dleu2_lncRNA_s	30.1846	0.0188259	0.649169	2.7137
Lockd_lncRNA_u	30.3985	0.018837	0.649169	2.71339
Gm21781_lncRNA_s	30.1609	0.0188566	0.649169	2.71282
Gm48099_lncRNA_u	30.3094	0.0189082	0.649169	2.71135
Ino80dos_lncRNA_u	30.5893	0.0191323	0.649169	2.70498
Gm50252_lncRNA_u	2.86028	0.0128592	0.490607	2.70213
2900076A07Rik_lncRNA_u	30.5013	0.019249	0.649169	2.70169
Gm44067_lncRNA_s	30.5569	0.0192565	0.649169	2.70148
3010001F23Rik_lncRNA_u	30.3417	0.0193503	0.649169	2.69885
Gm15902_lncRNA_s	30.5829	0.0193788	0.649169	2.69806
Gm43462_lncRNA_s	30.7117	0.0193918	0.649169	2.6977
Gm20342_lncRNA_s	30.4279	0.0194127	0.649169	2.69711
Gm26944_lncRNA_u	30.6227	0.0194917	0.649169	2.69492
Gm10069_lncRNA_u	30.7645	0.01972	0.650454	2.68862
Gm15494_lncRNA_u	30.4339	0.0197586	0.650454	2.68756
Gm13483_lncRNA_u	30.9284	0.0201134	0.651291	2.67794
Gm13307_lncRNA_u	30.5014	0.020115	0.651291	2.6779
Gm21814_lncRNA_u	30.4653	0.0201232	0.651291	2.67768
4933407K13Rik_lncRNA_s	30.5343	0.0207971	0.66022	2.65985
Gm30146_lncRNA_u	30.2955	0.0208991	0.66022	2.6572
Gm38190_lncRNA_s	30.335	0.0212736	0.666071	2.64759
Gm26901_lncRNA_s	30.2271	0.0220924	0.684271	2.62713
Gm42418_lncRNA_s	1.3686	0.0194942	0.649169	2.60921
Gm49890_lncRNA_u	30.5575	0.0234954	0.723834	2.59374
BC002059_lncRNA_u	3.73658	0.019316	0.649169	2.55943
Ppnr_lncRNA_s	30.3541	0.0267016	0.805381	2.52422
E130307A14Rik_lncRNA_u	3.13002	0.0209721	0.66022	2.48917
6720427I07Rik_lncRNA_s	3.37859	0.0219914	0.684271	2.48057
Gm49692_lncRNA_u	2.45164	0.0250303	0.76296	2.41197
E430024I08Rik_lncRNA_u	2.79679	0.0245119	0.751133	2.40725
Gm26982_lncRNA_s	29.7937	0.0397489	1	2.3062
9430091E24Rik_lncRNA_u	30.0587	0.0400454	1	2.3021
D030068K23Rik_lncRNA_s	30.1061	0.0402625	1	2.29911
2610037D02Rik_lncRNA-4833422M21Rik_lncRNA_u	30.2139	0.0402809	1	2.29886
E430024I08Rik_lncRNA_s	29.9845	0.0402894	1	2.29874
Gm44777_lncRNA_s	29.9665	0.0405989	1	2.29451
Gm37423_lncRNA_s	29.9488	0.0407487	1	2.29248
Snhg5_lncRNA_u	29.9136	0.0410895	1	2.28787
Spata5l1_lncRNA_s	29.9232	0.0411889	1	2.28653
Zfp335os_lncRNA_s	29.7866	0.0412244	1	2.28606
Rab10os_lncRNA_u	29.804	0.0413309	1	2.28463
Gm4258_lncRNA_u	30.6345	0.0413747	1	2.28404
4933415A04Rik_lncRNA_s	29.8049	0.041419	1	2.28345
1110019D14Rik_lncRNA_u	3.45895	0.0344677	1	2.28256
2700054A10Rik_lncRNA_u	30.2994	0.0415214	1	2.28209
C330002G04Rik_lncRNA_u	2.81358	0.0324288	0.963001	2.27938
Gm28595_lncRNA_u	29.8595	0.0417663	1	2.27883
Gm41168_lncRNA_u	30.0786	0.0417669	1	2.27882
Gm48779_lncRNA_u	29.5968	0.0421024	1	2.2744
Lrrc75aos2_lncRNA_u	29.9821	0.0422563	1	2.27238
Gm12655_lncRNA_u	30.0251	0.0423604	1	2.27101
A230072C01Rik_lncRNA_u	30.1534	0.0424478	1	2.26987
Gm43913_lncRNA_s	29.8858	0.0425071	1	2.2691
2810002D19Rik_lncRNA_u	29.8684	0.042513	1	2.26902
Gm47469_lncRNA_s	29.8815	0.0425682	1	2.2683
Gm11454_lncRNA_u	29.9276	0.0428033	1	2.26525
A930037H05Rik_lncRNA_u	30.3971	0.0432326	1	2.25972
Gm13832_lncRNA_u	29.9346	0.0432753	1	2.25917
Gm15283_lncRNA_u	30.4008	0.0436207	1	2.25477
A930007I19Rik_lncRNA_u	29.9369	0.0439867	1	2.25013
Gm39469_lncRNA_u	29.9687	0.0441954	1	2.24751
Gm28791_lncRNA_s	30.0472	0.0442797	1	2.24645
Gm47814_lncRNA_u	30.0257	0.0442889	1	2.24633
Gm20536_lncRNA_u	30.0414	0.0443467	1	2.24561
Gm2762_lncRNA_u	29.9362	0.0447619	1	2.24044
Peg13_lncRNA_s	29.8494	0.0448969	1	2.23876
Gm36995_lncRNA_u	30.0194	0.0452195	1	2.23479
Gm43803_lncRNA_u	30.4068	0.0452933	1	2.23388

## Sheet: VASA_E65_ProteinCoding-s_2
names	logfoldchanges	pvals	pvals_adj	scores
Kxd1_ProteinCoding-Uba52_ProteinCoding	6.59026	2.3725e-25	3.85317e-21	48.8894
Rps18.ps5_ProteinCoding-Rps18_ProteinCoding	8.54348	4.32314e-19	4.92514e-16	46.072
Rpl18a_ProteinCoding	3.02271	1.93007e-24	1.56731e-20	43.9137
Ptma_ProteinCoding	3.42275	9.49733e-18	5.50879e-15	43.3017
Rpl32_ProteinCoding	3.59517	1.0845e-18	9.78518e-16	37.8728
Rpl41_ProteinCoding	2.71024	4.5488e-19	4.92514e-16	34.8838
Pfn1_ProteinCoding	3.38856	1.51417e-17	7.68486e-15	34.464
Rpl11_ProteinCoding	2.99215	1.05023e-17	5.8165e-15	33.8581
Rps19_ProteinCoding	2.87444	1.12833e-19	2.29065e-16	32.4523
Ranbp1_ProteinCoding	2.59153	7.20341e-21	3.89969e-17	31.6085
Rps11_ProteinCoding	3.27579	1.79381e-17	8.56859e-15	30.5583
Ppia_ProteinCoding	2.69011	8.67847e-20	2.01353e-16	29.5773
H2az1_ProteinCoding	2.39788	2.57582e-18	1.90154e-15	28.7042
Rpl19_ProteinCoding	2.38222	1.75815e-19	3.0545e-16	28.4859
Rplp2_ProteinCoding-Wdr89_ProteinCoding	6.07605	2.13493e-19	3.15213e-16	27.942
Sap18_ProteinCoding-Sap18b_ProteinCoding	5.78854	1.88073e-19	3.0545e-16	27.7105
Rps27a_ProteinCoding	2.64402	7.29236e-15	1.20852e-12	27.6549
Rpl9.ps6_ProteinCoding-Rpl9_ProteinCoding	7.25338	1.0825e-15	2.51155e-13	27.4398
Rpl14_ProteinCoding	2.4418	4.47966e-18	3.03142e-15	27.0646
Rps3_ProteinCoding	2.61597	1.00507e-15	2.36569e-13	26.9949
Npm1_ProteinCoding	1.91013	1.31406e-18	1.10902e-15	26.8817
Eif1_ProteinCoding-Emd_ProteinCoding	6.20071	2.21168e-18	1.71047e-15	26.8631
Ftl1.ps1_ProteinCoding-Ftl1_ProteinCoding	5.3948	5.25319e-17	2.18762e-14	26.6714
Rpl37_ProteinCoding	2.57769	1.48134e-16	5.01218e-14	26.3635
Rps16_ProteinCoding	3.02394	3.28684e-16	9.04773e-14	25.941
Rps3a1_ProteinCoding	2.32095	1.36261e-16	4.81092e-14	24.9311
Rpl13a_ProteinCoding	2.30706	1.3657e-18	1.10902e-15	24.7411
Rps9_ProteinCoding	2.4234	1.65727e-15	3.58877e-13	24.7113
Rpl8_ProteinCoding	2.22045	2.77383e-15	5.24489e-13	24.6868
Rps14_ProteinCoding	2.63719	5.57678e-18	3.48356e-15	24.5188
Nutf2.ps1_ProteinCoding-Nutf2_ProteinCoding	4.86149	4.92052e-16	1.24866e-13	24.3988
Tmsb10_ProteinCoding	3.73839	2.69076e-13	2.69513e-11	23.7999
Sumo2_ProteinCoding	2.71121	1.85453e-15	3.96308e-13	23.3122
Eno1_ProteinCoding-Eno1b_ProteinCoding	4.28511	1.07441e-17	5.8165e-15	22.6491
Eif5a_ProteinCoding	1.90037	3.06142e-17	1.38113e-14	21.943
Ybx1_ProteinCoding	2.33791	2.21362e-15	4.55081e-13	21.8179
Rps27_ProteinCoding-Rps27rt_ProteinCoding	5.53748	1.0498e-16	3.87891e-14	21.4993
Rpl3_ProteinCoding	1.73331	9.56686e-17	3.69941e-14	21.3796
Hspe1_ProteinCoding	2.72404	5.04572e-17	2.16973e-14	21.2426
Rpl10.ps3_ProteinCoding-Rpl10_ProteinCoding	4.02362	2.81918e-13	2.74169e-11	21.2057
Eif1_ProteinCoding	2.39417	2.669e-16	7.60479e-14	21.116
Rps18_ProteinCoding	3.07315	2.01096e-12	1.51204e-10	21.063
Hspe1.rs1_ProteinCoding	5.72327	2.77729e-15	5.24489e-13	21.0364
Rpl10_ProteinCoding	1.98111	3.66036e-16	9.74557e-14	20.9892
Rps24_ProteinCoding	1.81947	8.88655e-17	3.52016e-14	20.6534
Serf2_ProteinCoding	3.3944	5.85487e-15	9.9051e-13	20.6498
Btf3_ProteinCoding	2.6814	1.12154e-13	1.29184e-11	20.6035
Polr2l_ProteinCoding-Usp50_ProteinCoding	4.16121	3.18113e-16	8.90771e-14	20.5381
Mif_ProteinCoding	3.03862	3.2841e-14	4.37189e-12	20.5377
Cox4i1_ProteinCoding	5.01936	1.54577e-16	5.12344e-14	20.5028
Rpl6_ProteinCoding	1.71064	1.6452e-15	3.58877e-13	20.4764
Tuba1a_ProteinCoding-Tuba1b_ProteinCoding-Tuba1c_P	4.00174	1.95366e-16	5.8758e-14	20.3586
Rps17_ProteinCoding	2.13983	3.34295e-14	4.39547e-12	20.2525
Rps5_ProteinCoding	2.40818	2.60871e-16	7.56573e-14	20.2436
Erh_ProteinCoding	3.20302	1.90802e-12	1.44131e-10	20.1247
Rplp0_ProteinCoding	1.94189	9.13769e-15	1.45495e-12	20.0404
Nme2_ProteinCoding	3.14844	1.10771e-13	1.28502e-11	19.9906
Rpl27a_ProteinCoding	2.08087	1.94993e-16	5.8758e-14	19.9856
Tuba1a_ProteinCoding-Tuba1b_ProteinCoding	5.07818	2.21084e-16	6.52841e-14	19.9518
Fau_ProteinCoding	3.27815	5.33859e-12	3.51028e-10	19.6877
Rps2_ProteinCoding	1.9221	3.36791e-16	9.11638e-14	19.4638
Rps7_ProteinCoding	2.37683	2.88144e-15	5.37902e-13	19.3325
Rpl24_ProteinCoding	2.62735	3.14249e-12	2.24834e-10	19.3134
Rpl37a_ProteinCoding	2.05391	2.27872e-15	4.56897e-13	18.7062
Rpl15_ProteinCoding	1.14552	2.55556e-15	5.00059e-13	18.6354
Rps23_ProteinCoding	2.87742	3.05725e-13	2.92076e-11	18.2295
Nme1_ProteinCoding	2.9181	7.62452e-12	4.74444e-10	18.034
Rps10_ProteinCoding	1.99933	4.19238e-15	7.48224e-13	17.9618
Rpl21_ProteinCoding	2.38717	2.27861e-15	4.56897e-13	17.8781
H3f3b_ProteinCoding	2.09731	3.86256e-15	7.04852e-13	17.6614
Atp5g2_ProteinCoding	3.85711	8.41173e-15	1.36615e-12	17.5313
Rpl36_ProteinCoding	3.29359	1.17852e-12	9.5702e-11	17.4802
Hypk_ProteinCoding	4.49406	5.28446e-15	9.0342e-13	17.2718
Rps6_ProteinCoding	2.09192	5.20028e-13	4.64054e-11	17.1592
Nhp2_ProteinCoding	2.70228	2.71957e-13	2.69513e-11	17.1563
Rps8_ProteinCoding	2.0444	8.06902e-13	6.89732e-11	17.1477
Nedd8_ProteinCoding	3.39001	1.68226e-14	2.41785e-12	17.0997
Gm2000_ProteinCoding	4.10604	3.61162e-11	1.78666e-09	17.0498
Rpl9_ProteinCoding	2.33312	2.92451e-12	2.11491e-10	17.0316
Nop10_ProteinCoding	3.88735	1.32892e-14	1.96951e-12	17.0061
Ftl1_ProteinCoding	2.573	1.71313e-13	1.84258e-11	16.7643
Snrpg_ProteinCoding	4.06164	1.40501e-12	1.11684e-10	16.7049
Sub1_ProteinCoding	2.28001	1.94419e-13	2.03975e-11	16.7014
Rpl23_ProteinCoding	3.01523	4.77784e-11	2.19848e-09	16.5742
Naca_ProteinCoding	2.86861	1.57486e-11	8.81975e-10	16.5147
Rps4x_ProteinCoding	1.99203	1.35478e-14	1.98225e-12	16.5047
Cox7a2_ProteinCoding	2.5513	9.45909e-13	7.95985e-11	16.4217
Rpl35_ProteinCoding	3.26303	3.61076e-11	1.78666e-09	16.4192
Ran_ProteinCoding	1.80385	1.88634e-14	2.664e-12	16.2464
Oaz1_ProteinCoding	2.58116	2.02732e-13	2.10148e-11	16.1801
Hmgb2_ProteinCoding	1.81026	3.10794e-13	2.95182e-11	16.1037
Dynll1_ProteinCoding	2.65651	1.12525e-12	9.1835e-11	15.8338
Cox5b_ProteinCoding	2.96244	2.9913e-13	2.89177e-11	15.7666
Rpl36a_ProteinCoding	2.34791	1.4846e-13	1.64023e-11	15.7606
Rpl26_ProteinCoding	2.88487	3.69265e-10	1.2733e-08	15.654
Psma7_ProteinCoding	2.35881	5.32206e-14	6.68418e-12	15.5395
Cfl1_ProteinCoding	1.84563	5.87143e-14	7.22408e-12	15.4391
Calm2_ProteinCoding	2.81282	6.3583e-14	7.76429e-12	15.3733
Ubb_ProteinCoding	2.40995	4.83145e-13	4.34551e-11	15.1201
H3f3a_ProteinCoding	1.9278	1.60055e-13	1.74929e-11	15.0148
Cox8a_ProteinCoding	3.16493	8.71008e-12	5.2662e-10	14.9419
Uqcr11_ProteinCoding	3.48484	1.2062e-13	1.36992e-11	14.9384
Stmn1_ProteinCoding	2.55608	1.31188e-13	1.45933e-11	14.9289
Chchd2_ProteinCoding	3.7711	1.1934e-09	3.51124e-08	14.8424
Rps15a_ProteinCoding	1.8731	4.67453e-13	4.26124e-11	14.7516
Pfdn5_ProteinCoding	3.68001	6.23485e-13	5.51556e-11	14.7363
Chchd2_ProteinCoding-Zbed5_ProteinCoding	4.6613	3.9418e-12	2.65638e-10	14.6485
Clta_ProteinCoding	2.51756	1.94669e-13	2.03975e-11	14.6095
Psmb5_ProteinCoding	2.25833	3.01472e-13	2.89716e-11	14.5057
Cox5a_ProteinCoding	2.806	2.49267e-13	2.53022e-11	14.4984
Selenoh_ProteinCoding	2.65895	1.40971e-12	1.11684e-10	14.2431
Rpl29_ProteinCoding	2.01426	1.84735e-11	1.00009e-09	13.976
Rps13_ProteinCoding	1.92762	3.63473e-12	2.50134e-10	13.9463
Rpl10a_ProteinCoding	1.66151	1.02274e-12	8.43166e-11	13.8685
Rps15_ProteinCoding	2.49839	3.89829e-10	1.33289e-08	13.7453
Atp5g1_ProteinCoding	2.98251	7.79541e-11	3.26762e-09	13.6521
Fyb_ProteinCoding-Phb_ProteinCoding	4.02655	1.33011e-12	1.06942e-10	13.6517
Lsm2_ProteinCoding	3.56215	8.52811e-13	7.2138e-11	13.6414
U2af1_ProteinCoding	2.81242	1.36842e-12	1.0948e-10	13.6306
Rpl23a_ProteinCoding	1.50362	1.00048e-12	8.29023e-11	13.543
Pfdn2_ProteinCoding	3.98734	7.65564e-11	3.22112e-09	13.474
Eef1g_ProteinCoding	1.29742	1.28462e-12	1.03799e-10	13.4605
Rplp2_ProteinCoding	2.09041	6.63315e-11	2.84245e-09	13.3951
Cks2_ProteinCoding	2.94916	8.18789e-12	4.99923e-10	13.394
Sumo1_ProteinCoding	1.98594	6.9336e-12	4.39877e-10	13.3771
Eif4a1_ProteinCoding	1.26522	5.00926e-11	2.2725e-09	13.376
Rpl13_ProteinCoding	2.47751	1.75444e-09	4.98143e-08	13.3209
Snrpn_ProteinCoding	3.24692	1.24577e-10	4.91083e-09	13.3165
Rpl31_ProteinCoding	2.5714	3.61931e-11	1.78666e-09	13.2028
Rplp1_ProteinCoding	1.43533	1.6788e-10	6.25353e-09	13.1659
Rpl7_ProteinCoding	1.36206	4.10995e-11	1.96392e-09	13.1245
Snu13_ProteinCoding	2.08897	3.4365e-12	2.39765e-10	13.0509
Gng5_ProteinCoding	2.93385	1.10783e-11	6.51894e-10	13.0311
Lsm5_ProteinCoding	3.62996	2.92996e-12	2.11491e-10	13.0245
Dctpp1_ProteinCoding	3.38433	2.29221e-12	1.7077e-10	13.0171
Swi5_ProteinCoding	2.75147	2.09224e-11	1.10684e-09	12.9514
Atp5h_ProteinCoding	2.67973	2.34073e-11	1.21456e-09	12.782
Tomm6_ProteinCoding	3.19271	3.46774e-12	2.40682e-10	12.77
Fkbp3_ProteinCoding	1.98581	2.17782e-11	1.14825e-09	12.6159
AC124742.1_ProteinCoding-Rplp2_ProteinCoding-Wdr89	30.7808	2.78678e-08	5.23238e-07	12.6064
Trir_ProteinCoding	3.83149	6.5075e-12	4.16096e-10	12.558
Ndufb7_ProteinCoding	3.75607	1.6278e-11	9.02289e-10	12.5225
Park7_ProteinCoding	2.96728	1.98864e-11	1.06593e-09	12.4883
Ube2s_ProteinCoding	2.6637	4.1913e-10	1.4211e-08	12.4862
Timm23_ProteinCoding	1.71768	5.13655e-10	1.69214e-08	12.4162
Rpl38_ProteinCoding	1.90196	5.11577e-11	2.31435e-09	12.3946
Rpl35a_ProteinCoding	1.6983	7.40937e-12	4.64616e-10	12.3864
Hmgb1_ProteinCoding	1.41468	7.40416e-12	4.64616e-10	12.3569
Ndufa12_ProteinCoding	3.65611	7.96003e-12	4.89693e-10	12.2968
Hmgn2_ProteinCoding	1.63175	1.61991e-11	9.00992e-10	12.1907
Hint1_ProteinCoding	2.40673	2.28264e-11	1.18822e-09	12.151
Atp5j_ProteinCoding	3.08796	1.21899e-11	7.02045e-10	12.1324
Uqcrh_ProteinCoding	2.18484	1.64406e-11	9.08203e-10	12.017
Psmb2_ProteinCoding	3.11111	1.49974e-11	8.48685e-10	12.014
Dad1_ProteinCoding	3.16089	2.73303e-11	1.3871e-09	11.9975
Mrpl42_ProteinCoding	3.43948	5.76956e-11	2.54629e-09	11.9216
Cycs_ProteinCoding	2.72103	2.04555e-11	1.08568e-09	11.9059
Hmga1_ProteinCoding-Hmga1b_ProteinCoding	2.40553	5.8477e-11	2.55771e-09	11.8873
Snrpd2_ProteinCoding	2.49488	1.68186e-11	9.197e-10	11.8763
Cox6c_ProteinCoding	2.13939	4.09177e-11	1.96392e-09	11.8602
Prdx2_ProteinCoding	2.19145	3.17873e-11	1.59832e-09	11.8445
Dut_ProteinCoding	1.96478	1.66309e-11	9.15601e-10	11.8403
Timm13_ProteinCoding	4.73782	1.41044e-09	4.09053e-08	11.8225
Selenow_ProteinCoding	3.97993	3.73112e-11	1.81973e-09	11.7893
Atp5e_ProteinCoding	3.84756	7.31734e-10	2.2854e-08	11.7661
Snrpf_ProteinCoding	3.79336	3.60352e-10	1.25321e-08	11.7511
Psmb6_ProteinCoding	2.19034	2.01417e-11	1.07253e-09	11.7484
Sap30_ProteinCoding	3.21358	4.69171e-11	2.1896e-09	11.6995
Edf1_ProteinCoding	3.26832	2.22344e-11	1.16487e-09	11.6973
Ndufab1_ProteinCoding	2.49974	2.39674e-11	1.23182e-09	11.6782
Slc25a5_ProteinCoding	1.71565	4.55775e-10	1.53256e-08	11.6223
Pomp_ProteinCoding	2.20459	4.4778e-11	2.10185e-09	11.4299
Polr2j_ProteinCoding	3.46489	3.71449e-11	1.81708e-09	11.3924
Rtraf_ProteinCoding	2.14997	9.43795e-11	3.81298e-09	11.3825
Uchl3_ProteinCoding	2.70012	2.05526e-10	7.48421e-09	11.3709
Rps28_ProteinCoding	1.44321	4.10649e-11	1.96392e-09	11.3524
Cetn3_ProteinCoding	3.10485	4.09292e-11	1.96392e-09	11.3268
Polr1d_ProteinCoding	2.59919	9.15391e-11	3.72603e-09	11.3156
Uqcr10_ProteinCoding	3.13056	2.07117e-10	7.52527e-09	11.3053
Mrpl20_ProteinCoding	3.07485	1.1061e-09	3.29015e-08	11.2695
Anp32b_ProteinCoding	1.68744	8.19294e-11	3.39443e-09	11.262
Bax_ProteinCoding	3.03221	4.94525e-10	1.64192e-08	11.2612
Pfdn1_ProteinCoding	3.29844	8.09716e-11	3.36332e-09	11.25
Ndufb8_ProteinCoding	2.74327	1.70368e-10	6.33167e-09	11.2433
Atp5o_ProteinCoding	3.51994	6.30411e-11	2.71578e-09	11.2373
Rpl22_ProteinCoding	1.91147	1.78656e-09	5.04617e-08	11.227
Rps29_ProteinCoding	1.47438	5.84421e-11	2.55771e-09	11.2199
Fth1_ProteinCoding	2.35423	8.88876e-11	3.67101e-09	11.2017
Atp5d_ProteinCoding	2.65858	1.38164e-10	5.3723e-09	11.1808
Bcas2_ProteinCoding	1.88378	5.82733e-11	2.55771e-09	11.1544
Rpl36al_ProteinCoding	1.82952	7.80639e-11	3.26762e-09	11.0708
Tomm20_ProteinCoding	1.68124	3.52799e-10	1.23487e-08	11.0582
Dpy30_ProteinCoding	2.53046	1.52926e-10	5.79291e-09	11.044
Rbx1_ProteinCoding	2.73224	1.36526e-10	5.33011e-09	11.0221
Rpl28_ProteinCoding	2.26465	5.30073e-09	1.26586e-07	11.0052
Bex1_ProteinCoding	2.85307	3.6441e-10	1.26191e-08	10.9437
Bex3_ProteinCoding	2.49722	9.46917e-11	3.8161e-09	10.8748
Nudc_ProteinCoding	2.01614	9.6521e-11	3.86932e-09	10.8577
Ndufa4_ProteinCoding	2.69612	6.74438e-10	2.13104e-08	10.849
Sec61b_ProteinCoding	2.67	8.04706e-09	1.80265e-07	10.8455

## Sheet: 10x_E65_ProteinCoding-s_2
names	logfoldchanges	pvals	pvals_adj	scores
Myh9_ProteinCoding	8.20534	5.93144e-20	1.71067e-16	41.6809
Heatr1_ProteinCoding	6.40844	1.3929e-20	5.65554e-17	30.5607
H2ac18_ProteinCoding-H2ac19_ProteinCoding	7.67343	1.45448e-17	7.62009e-15	30.2762
Huwe1_ProteinCoding	6.50899	6.31983e-20	1.71067e-16	29.6685
Ranbp2_ProteinCoding	7.27019	8.24117e-16	1.99768e-13	28.6635
Cnot1_ProteinCoding	5.43676	6.88802e-19	6.58049e-16	28.1924
Birc6_ProteinCoding	6.50911	2.18419e-17	1.01353e-14	27.0049
Cbl_ProteinCoding	6.07884	4.17007e-19	4.92514e-16	26.4019
Snrnp200_ProteinCoding	5.54843	3.20133e-19	4.33274e-16	26.3597
Smg1_ProteinCoding	8.06475	2.72152e-13	2.69513e-11	26.045
Mdn1_ProteinCoding	5.78204	4.95218e-19	5.02677e-16	25.8686
Ubr5_ProteinCoding	5.46334	5.02977e-18	3.26754e-15	25.451
Utp20_ProteinCoding	6.84813	1.49102e-14	2.16211e-12	24.7181
Tnpo1_ProteinCoding	6.17278	3.77847e-18	2.66809e-15	24.609
Cltc_ProteinCoding	7.23859	1.93634e-13	2.03975e-11	23.9392
Herc1_ProteinCoding	6.39022	2.54545e-15	5.00059e-13	23.9314
Ddx17_ProteinCoding	4.85746	4.08392e-15	7.36966e-13	23.8683
Msh6_ProteinCoding	4.18236	5.07665e-17	2.16973e-14	23.6616
Cad_ProteinCoding	5.37947	1.05087e-16	3.87891e-14	23.5101
Kmt2d_ProteinCoding	8.73741	7.55032e-12	4.71634e-10	23.4537
Fasn_ProteinCoding	6.02152	2.11501e-15	4.40382e-13	23.4535
Tnks2_ProteinCoding	5.11614	1.46734e-16	5.01218e-14	23.4427
Ctnnb1_ProteinCoding	3.57689	7.78879e-18	4.6851e-15	23.4137
Kpnb1_ProteinCoding	3.89565	1.61225e-16	5.16692e-14	22.9608
Usp7_ProteinCoding	5.70121	1.65712e-17	8.15556e-15	22.2177
Ncapd2_ProteinCoding	8.18471	1.01392e-11	6.07641e-10	22.0896
H4c4_ProteinCoding	9.24579	2.91194e-11	1.46872e-09	21.8603
Arid1a_ProteinCoding	3.5267	1.25981e-15	2.84175e-13	21.8208
Eif4g1_ProteinCoding	3.79578	1.96225e-15	4.13883e-13	21.6288
Ubr4_ProteinCoding	7.48853	7.931e-12	4.89693e-10	21.5752
Gm38431_ProteinCoding	31.0065	6.13746e-11	2.6649e-09	21.4541
Dync1h1_ProteinCoding	33.3708	6.16811e-11	2.6649e-09	21.445
Tet1_ProteinCoding	4.3142	1.62252e-16	5.16692e-14	21.3203
Med13_ProteinCoding	31.5788	7.00448e-11	2.98582e-09	21.2135
Mki67_ProteinCoding	5.92776	1.17179e-14	1.77861e-12	21.1123
Fem1b_ProteinCoding	4.76823	5.76686e-17	2.34149e-14	21.039
Cdh1_ProteinCoding	4.48107	1.76033e-16	5.49798e-14	20.8632
2610507B11Rik_ProteinCoding	5.56372	1.39142e-15	3.09562e-13	20.7483
Bptf_ProteinCoding	4.14749	1.11624e-16	4.02865e-14	20.5678
Prpf8_ProteinCoding	5.72703	3.68419e-15	6.79943e-13	20.4967
Khdc4_ProteinCoding	5.65434	1.26309e-13	1.41475e-11	20.3895
Bend3_ProteinCoding	5.01416	6.39181e-15	1.0702e-12	20.3727
Eef2_ProteinCoding	1.79671	9.57222e-13	8.01353e-11	20.2916
Rnf44_ProteinCoding	4.65016	3.73928e-16	9.79512e-14	19.9106
Pds5a_ProteinCoding	5.60596	9.70962e-16	2.31903e-13	19.903
H4c12_ProteinCoding	32.2801	1.57059e-10	5.93207e-09	19.7976
Lrrc58_ProteinCoding	5.25044	5.74231e-16	1.43478e-13	19.7935
Atm_ProteinCoding	6.72588	8.56723e-12	5.21125e-10	19.6775
Pfas_ProteinCoding	7.27467	7.77464e-12	4.81939e-10	19.6017
Nup153_ProteinCoding	4.75256	4.28872e-16	1.1056e-13	19.5667
H3c6_ProteinCoding	32.4425	1.87464e-10	6.90385e-09	19.4995
Dhx9_ProteinCoding	4.51551	2.64535e-11	1.34681e-09	19.3495
Prrc2c_ProteinCoding	4.24187	9.85402e-15	1.53884e-12	19.2515
Hipk1_ProteinCoding	7.24948	4.75298e-11	2.19848e-09	19.1687
Gnl3l_ProteinCoding	5.86482	3.91074e-13	3.65025e-11	19.1306
Usp9x_ProteinCoding	4.68034	7.4361e-16	1.82984e-13	18.9701
Ddx3x_ProteinCoding	3.8488	1.00406e-14	1.55303e-12	18.6377
H2ac4_ProteinCoding	32.3833	3.21454e-10	1.13003e-08	18.617
Taf1d_ProteinCoding	4.57399	1.12497e-15	2.57334e-13	18.5638
Mybbp1a_ProteinCoding	4.01468	2.23086e-11	1.165e-09	18.5049
Otud4_ProteinCoding	5.11725	2.75366e-15	5.24489e-13	18.4339
Fat1_ProteinCoding	4.91779	1.33394e-14	1.96951e-12	18.3413
Gcn1_ProteinCoding	5.12665	4.61923e-14	5.86101e-12	18.3194
Ahdc1_ProteinCoding	5.20649	1.02914e-13	1.22002e-11	18.0843
Hspg2_ProteinCoding	7.52102	1.40123e-10	5.4106e-09	18.0226
Polr2a_ProteinCoding	5.12137	4.33069e-14	5.53817e-12	17.9832
Scd2_ProteinCoding	5.2955	6.41386e-13	5.63067e-11	17.9367
Caprin1_ProteinCoding	3.30639	6.45637e-14	7.82522e-12	17.8798
Igf2bp1_ProteinCoding	4.00391	1.25089e-13	1.41081e-11	17.7005
Xpo1_ProteinCoding	4.39474	2.80346e-13	2.74169e-11	17.6216
Trim71_ProteinCoding	4.61451	2.21588e-13	2.2634e-11	17.6083
Jmjd1c_ProteinCoding	5.02742	4.56508e-15	7.9722e-13	17.4895
Ipo5_ProteinCoding	3.34547	3.1256e-14	4.19528e-12	17.3801
Eif4g2_ProteinCoding	3.32162	8.90571e-11	3.67101e-09	17.3424
Larp4_ProteinCoding	4.61781	4.48803e-15	7.92283e-13	17.3347
Usp37_ProteinCoding	6.70507	2.00716e-11	1.07231e-09	17.2863
Ddx21_ProteinCoding	3.27794	5.14876e-15	8.89585e-13	17.248
Brca1_ProteinCoding	6.10681	4.37466e-11	2.05939e-09	17.2194
Zfp106_ProteinCoding	3.93004	1.73852e-12	1.33185e-10	17.2134
H4c1_ProteinCoding	31.7376	8.03139e-10	2.4751e-08	17.2036
H2bc11_ProteinCoding	7.82572	3.33376e-10	1.16941e-08	17.1329
Psme4_ProteinCoding	4.86234	9.36543e-15	1.47674e-12	17.0977
Igf2r_ProteinCoding	30.7028	8.79313e-10	2.67433e-08	17.0693
Atp13a3_ProteinCoding	5.63998	7.8636e-15	1.29003e-12	17.0368
Numa1_ProteinCoding	5.98204	3.07012e-12	2.20628e-10	17.0259
Skil_ProteinCoding	5.12096	2.03147e-13	2.10148e-11	17.017
Ddb1_ProteinCoding	3.45046	1.56646e-11	8.80307e-10	16.9641
Mapk1ip1l_ProteinCoding	4.36203	8.6623e-15	1.39292e-12	16.889
Dnmt3b_ProteinCoding	2.0612	1.231e-14	1.85117e-12	16.8574
Nup155_ProteinCoding	5.38429	4.15195e-13	3.8097e-11	16.7242
Nsd2_ProteinCoding	6.57958	8.99212e-11	3.69724e-09	16.6936
Hdlbp_ProteinCoding	4.02646	1.08255e-14	1.65866e-12	16.6736
Baz1b_ProteinCoding	4.45471	3.62165e-14	4.70553e-12	16.6301
Spata13_ProteinCoding	5.5965	3.68505e-12	2.52527e-10	16.5231
Trip12_ProteinCoding	4.52891	1.70203e-14	2.42479e-12	16.3765
Ddx6_ProteinCoding	3.80349	2.41673e-14	3.35471e-12	16.31
Lin28a_ProteinCoding	4.26284	7.32958e-14	8.75291e-12	16.3015
Slc39a10_ProteinCoding	4.6962	5.35031e-14	6.68418e-12	16.2966
Ago2_ProteinCoding	4.3656	1.92259e-14	2.69179e-12	16.2842
Lrp2_ProteinCoding	7.67502	7.90917e-10	2.44672e-08	16.2416
Nup205_ProteinCoding	6.03637	3.50371e-11	1.74552e-09	16.2026
Canx_ProteinCoding	3.58783	2.6607e-14	3.63129e-12	16.1888
Xpot_ProteinCoding	4.62122	2.48477e-14	3.41992e-12	16.0586
Srcap_ProteinCoding	5.76474	1.31092e-11	7.49673e-10	16.0466
Arhgap35_ProteinCoding	6.13426	4.90453e-11	2.23499e-09	16.0426
Ahctf1_ProteinCoding	5.31543	2.73593e-14	3.70285e-12	16.0424
Pxdn_ProteinCoding	5.72939	3.77975e-12	2.56849e-10	16.0185
Nisch_ProteinCoding	3.66498	4.14742e-14	5.3459e-12	15.9852
Setx_ProteinCoding	5.23498	4.84291e-13	4.34551e-11	15.9606
Pgap1_ProteinCoding	4.52122	3.35594e-14	4.39547e-12	15.918
Ep300_ProteinCoding	5.00392	9.98084e-13	8.29023e-11	15.8682
Fam91a1_ProteinCoding	5.69944	1.29361e-11	7.42386e-10	15.8545
Myo10_ProteinCoding	5.31332	9.02908e-12	5.43116e-10	15.8186
Nufip2_ProteinCoding	6.68054	1.51009e-10	5.74363e-09	15.7985
Tjp1_ProteinCoding	5.11307	6.39854e-12	4.10746e-10	15.7463
Macf1_ProteinCoding	5.08737	5.93168e-12	3.83811e-10	15.7029
H4c6_ProteinCoding	31.9841	2.53437e-09	6.78101e-08	15.5704
Larp1_ProteinCoding	4.70775	5.73938e-14	7.11551e-12	15.4705
Clasp2_ProteinCoding	5.28884	5.14704e-12	3.40586e-10	15.4166
Trrap_ProteinCoding	5.96586	9.86141e-11	3.93511e-09	15.3742
Sh3d19_ProteinCoding	4.53244	7.12686e-14	8.57388e-12	15.3144
Atp2a2_ProteinCoding	3.66775	1.14246e-13	1.30667e-11	15.3037
Wdr90_ProteinCoding	29.4081	3.23961e-09	8.29881e-08	15.2405
Dnajc13_ProteinCoding	5.28849	1.45052e-12	1.14359e-10	15.1634
Ubxn7_ProteinCoding	5.66612	4.16526e-11	1.98381e-09	15.1388
Dnmt3a_ProteinCoding	3.85541	1.19123e-11	6.92526e-10	15.125
Ep400_ProteinCoding	31.408	3.58426e-09	9.02512e-08	15.1065
Ibtk_ProteinCoding	30.3154	3.66527e-09	9.17222e-08	15.077
Rif1_ProteinCoding	4.10204	1.10553e-13	1.28502e-11	15.071
Wnk1_ProteinCoding	3.99971	1.03999e-13	1.22394e-11	15.0447
Tnks_ProteinCoding	5.81413	4.29081e-11	2.02579e-09	15.0395
H2bc15_ProteinCoding	31.4689	3.80069e-09	9.45643e-08	15.0293
H2ac15_ProteinCoding	32.068	3.80213e-09	9.45643e-08	15.0288
Dicer1_ProteinCoding	4.84286	1.66388e-13	1.80154e-11	15.0123
Tfrc_ProteinCoding	5.20511	2.6352e-12	1.93657e-10	14.9953
Nedd4_ProteinCoding	3.44293	3.73563e-12	2.54917e-10	14.9203
Lin28b_ProteinCoding	5.19796	1.92038e-11	1.03617e-09	14.833
Hnrnph1_ProteinCoding	3.11203	4.0705e-11	1.96392e-09	14.7933
H3c8_ProteinCoding	6.72964	2.9389e-10	1.04444e-08	14.7905
Mapk6_ProteinCoding	5.545	1.68031e-12	1.29633e-10	14.7851
H4c14_ProteinCoding	6.20284	1.63606e-10	6.13654e-09	14.781
Ptprf_ProteinCoding	3.64496	3.17806e-13	3.00087e-11	14.7783
Dnmt1_ProteinCoding	3.71436	1.60485e-13	1.74929e-11	14.7599
Cbx3_ProteinCoding	4.05952	8.25752e-13	7.02149e-11	14.7313
Lrpprc_ProteinCoding	5.07547	1.81196e-11	9.84217e-10	14.6879
Mga_ProteinCoding	5.2884	4.10584e-13	3.8097e-11	14.6849
Flna_ProteinCoding	5.04574	5.15881e-12	3.40586e-10	14.6705
Sbno1_ProteinCoding	3.85675	1.78462e-13	1.90684e-11	14.6653
Ipo7_ProteinCoding	3.82047	2.06681e-13	2.12449e-11	14.6608
Chd4_ProteinCoding	4.29461	7.10305e-13	6.1362e-11	14.6395
Asxl1_ProteinCoding	4.47485	1.5958e-12	1.25205e-10	14.5465
Plxnb2_ProteinCoding	4.48622	6.59566e-13	5.75914e-11	14.529
Mbtps1_ProteinCoding	4.31926	2.71852e-13	2.69513e-11	14.5177
Hspa4_ProteinCoding	2.44691	1.05662e-12	8.66697e-11	14.5093
Cse1l_ProteinCoding	3.34941	6.24877e-13	5.51556e-11	14.4993
Slc4a7_ProteinCoding	4.81856	3.90872e-13	3.65025e-11	14.4986
Map4k4_ProteinCoding	6.50665	1.87082e-09	5.23861e-08	14.4614
Ywhaz_ProteinCoding	2.72174	3.24413e-12	2.30078e-10	14.4562
Ctnnd1_ProteinCoding	4.52316	2.43692e-12	1.799e-10	14.4169
Kmt2a_ProteinCoding	5.08199	4.69652e-13	4.26124e-11	14.3915
Prrc2a_ProteinCoding	4.16448	2.81363e-13	2.74169e-11	14.3748
Cd164_ProteinCoding	4.48595	6.79253e-13	5.89933e-11	14.3744
Hyou1_ProteinCoding	31.4761	6.3564e-09	1.47057e-07	14.3671
Pum2_ProteinCoding	4.02126	2.05632e-12	1.53902e-10	14.353
Sptan1_ProteinCoding	6.82554	2.90701e-09	7.59048e-08	14.155
Mbtd1_ProteinCoding	3.96471	4.1494e-13	3.8097e-11	14.1008
Xpo6_ProteinCoding	5.56345	7.22815e-11	3.0731e-09	14.0969
H1f3_ProteinCoding	8.46258	3.26997e-09	8.33713e-08	14.0941
Smg5_ProteinCoding	6.19167	3.54094e-10	1.23674e-08	14.0901
Hnrnpu_ProteinCoding	2.07126	5.55589e-12	3.62382e-10	14.0282
Tasor2_ProteinCoding	4.69565	1.63948e-12	1.28013e-10	14.0049
Smg7_ProteinCoding	5.9487	1.53519e-09	4.41292e-08	14.0046
Zdbf2_ProteinCoding	6.51611	9.25508e-10	2.7991e-08	13.9385
Anapc1_ProteinCoding	5.70412	1.15407e-09	3.41406e-08	13.9141
Rc3h1_ProteinCoding	5.29764	3.25618e-11	1.63221e-09	13.902
Ireb2_ProteinCoding	4.7367	4.4307e-12	2.96128e-10	13.8905
Nup188_ProteinCoding	4.88421	4.91283e-11	2.23499e-09	13.8646
H1f1_ProteinCoding	7.52545	3.18255e-09	8.19141e-08	13.7857
Nbea_ProteinCoding	5.39702	2.18466e-11	1.14825e-09	13.7692
Hectd1_ProteinCoding	3.81304	7.37356e-13	6.33619e-11	13.7451
Nup98_ProteinCoding	8.05945	7.7958e-09	1.75849e-07	13.7281
Slc38a2_ProteinCoding	3.77322	5.73081e-12	3.72296e-10	13.5651
H2bc13_ProteinCoding	31.2021	1.29877e-08	2.73229e-07	13.4905
Dhx15_ProteinCoding	3.00796	7.35863e-11	3.11378e-09	13.4666
Brd4_ProteinCoding	3.56147	3.8227e-12	2.58685e-10	13.4393
Kdm5c_ProteinCoding	5.20929	1.64525e-10	6.15679e-09	13.4088
H4c11_ProteinCoding	31.688	1.4959e-08	3.05925e-07	13.3228
Zfp871_ProteinCoding	5.73887	3.20917e-09	8.23382e-08	13.2953
Cbx5_ProteinCoding	3.34364	2.7978e-12	2.0468e-10	13.271
Rybp_ProteinCoding	4.0931	3.2824e-12	2.3178e-10	13.2554
Hcfc1_ProteinCoding	4.48026	2.8821e-12	2.09902e-10	13.2474
Fzd7_ProteinCoding	4.37096	1.65898e-12	1.28917e-10	13.2186
Pten_ProteinCoding	4.50259	1.68416e-12	1.29633e-10	13.2138
Ccdc6_ProteinCoding	4.84866	1.81906e-12	1.38701e-10	13.2036
Myh10_ProteinCoding	3.75919	1.88689e-12	1.43201e-10	13.1937
Rere_ProteinCoding	3.65839	1.19394e-11	6.92526e-10	13.1592
Suz12_ProteinCoding	4.12117	6.16699e-12	3.97453e-10	13.1342
Nsd1_ProteinCoding	3.85658	4.69512e-12	3.12514e-10	13.1091
Zfp445_ProteinCoding	5.37798	1.91689e-09	5.34919e-08	13.1052
Glg1_ProteinCoding	5.75077	8.13192e-10	2.50134e-08	13.0864

## Sheet: VASA_E65_ProteinCoding-u_2
names	logfoldchanges	pvals	pvals_adj	scores
Gm20388_ProteinCoding	4.86741	2.97775e-22	5.63539e-18	48.9936
Thoc1_ProteinCoding-Usp33_ProteinCoding	36.6389	6.29431e-15	1.32355e-11	46.5594
Spag5_ProteinCoding	9.86536	8.6512e-20	2.72873e-16	43.8238
Mapt_ProteinCoding	12.7267	5.37548e-15	1.27164e-11	39.776
Gm28635_ProteinCoding	6.1424	1.38586e-21	1.31137e-17	36.4227
Phkg1_ProteinCoding	6.16057	1.5602e-20	9.84225e-17	34.6428
Fau_ProteinCoding	9.04265	1.91629e-15	5.18082e-12	31.1773
Mad1l1_ProteinCoding	4.93545	2.50262e-20	1.18405e-16	30.8322
Atp5o_ProteinCoding	7.46313	4.31149e-20	1.6319e-16	29.39
Kcnu1_ProteinCoding	34.4033	2.58228e-11	2.22135e-08	23.0965
Myo10_ProteinCoding-Unc5cl_ProteinCoding	36.0189	5.13893e-11	3.80764e-08	21.7816
Efcab8_ProteinCoding	6.92692	1.48698e-12	2.01008e-09	19.4802
A530064D06Rik_ProteinCoding	34.5522	4.67887e-10	2.16234e-07	18.0249
Cnbd2_ProteinCoding	9.2359	1.58405e-10	8.32725e-08	17.8819
Vamp9_ProteinCoding	34.7087	7.71897e-10	3.32004e-07	17.2627
Fgfr2_ProteinCoding	2.92433	9.59527e-14	1.81591e-10	16.5717
Rps14_ProteinCoding	5.55038	2.8801e-12	3.40662e-09	15.5723
Rplp0_ProteinCoding	4.45437	1.42703e-13	2.45515e-10	14.9141
Dnajc17_ProteinCoding	6.14891	8.52419e-12	8.49055e-09	14.8543
Rhd_ProteinCoding	34.588	1.59369e-08	3.14285e-06	13.2483
Hsp90aa1_ProteinCoding	4.53723	3.95276e-10	1.9181e-07	11.2887
Ano6_ProteinCoding-Eef1akmt1_ProteinCoding-St8sia6	33.6699	4.00824e-07	3.56131e-05	9.8962
Cacna2d4_ProteinCoding-Srpk1_ProteinCoding	33.2451	5.74414e-07	4.74706e-05	9.5703
Yjefn3_ProteinCoding	5.82118	1.13705e-07	1.35337e-05	9.4678
Ppil3_ProteinCoding	7.84709	2.99463e-07	2.86193e-05	9.43985
Map3k19_ProteinCoding	35.3133	8.14576e-07	6.26661e-05	9.26205
Smc5_ProteinCoding	2.95968	1.59426e-08	3.14285e-06	9.02253
Eif2a_ProteinCoding-Rad50_ProteinCoding-Sil1_Prote	32.8035	6.92466e-06	0.000307627	7.53267
Gm17359_ProteinCoding	33.4165	6.94959e-06	0.000308012	7.52998
Unc5cl_ProteinCoding	32.8298	7.87538e-06	0.000335571	7.43667
Il1rapl2_ProteinCoding	5.59316	8.51215e-06	0.000356399	7.02317
Fbxw2_ProteinCoding	4.00475	1.83399e-06	0.000113578	7.01791
Dlgap1_ProteinCoding	4.6452	1.01017e-06	7.23331e-05	6.99587
Vmp1_ProteinCoding	3.45796	1.02042e-05	0.000410883	6.41742
Ptprd_ProteinCoding	4.21626	4.59862e-06	0.000225464	6.17732
Arfgap3_ProteinCoding	5.43786	3.44007e-05	0.00101249	6.12668
B430306N03Rik_ProteinCoding-Unc5cl_ProteinCoding	32.7121	6.27765e-05	0.00158618	5.99365
Orc2_ProteinCoding	3.39064	6.29505e-06	0.00028916	5.9754
Gtsf2_ProteinCoding	32.1235	7.78458e-05	0.00185779	5.85439
Rpl26_ProteinCoding	3.84959	5.08129e-05	0.00135632	5.76681
Bptf_ProteinCoding	1.85895	1.09988e-05	0.000428768	5.69957
Tom1l2_ProteinCoding	4.21147	5.65412e-05	0.00146096	5.63698
4930556J24Rik_ProteinCoding	7.4139	9.61306e-05	0.00219189	5.62391
Syn1_ProteinCoding	8.38606	0.000109874	0.00239834	5.61477
Rps5_ProteinCoding	4.06867	8.13655e-05	0.00193205	5.52037
Dennd4c_ProteinCoding-Lin52_ProteinCoding	33.3325	0.000134076	0.00276705	5.51006
Rack1_ProteinCoding	4.84023	0.000115191	0.00248291	5.33192
Rrp36_ProteinCoding	4.26141	0.000149015	0.00296854	5.18162
Psma7_ProteinCoding	4.79426	0.000155511	0.00308494	5.17489
Ulk4_ProteinCoding	5.1122	0.00025487	0.00447409	4.98984
Pou2f3_ProteinCoding	32.4113	0.000340214	0.00554092	4.94326
Tmem86b_ProteinCoding	6.52912	0.000407673	0.00637094	4.80693
Rpl36_ProteinCoding	4.23077	0.000288826	0.00491993	4.7964
Svopl_ProteinCoding	7.1743	0.000482626	0.00721461	4.71113
Lrpap1_ProteinCoding	7.00801	0.000541886	0.00777498	4.63801
Rpl14_ProteinCoding	4.79635	0.000778004	0.0102036	4.37389
B4galnt2_ProteinCoding	5.37927	0.00088212	0.0112067	4.33003
Rhbdd1_ProteinCoding	4.66565	0.000901588	0.0113632	4.24417
Pzp_ProteinCoding	31.6236	0.00127235	0.0147182	4.18183
Klrb1a_ProteinCoding	31.9924	0.00132956	0.0151853	4.15714
Elob_ProteinCoding	7.04772	0.00138724	0.015644	4.12248
Hspe1_ProteinCoding	3.74405	0.00130942	0.0150004	4.06335
Rpl37_ProteinCoding	5.77893	0.00156029	0.017009	4.04188
Plek2_ProteinCoding	5.0958	0.00168109	0.0179136	3.94241
Map4_ProteinCoding	2.85681	0.00144556	0.0161019	3.87429
Gm14399_ProteinCoding	5.43066	0.00212002	0.0212846	3.84347
Cdt1_ProteinCoding	5.58434	0.00233541	0.0228647	3.8153
Pip5k1b_ProteinCoding	5.4229	0.00231516	0.0227178	3.802
Atp5c1_ProteinCoding	2.91401	0.00152129	0.0166611	3.80011
Ccser1_ProteinCoding	4.28091	0.00229713	0.0226099	3.7914
Cntn5_ProteinCoding-Ehbp1_ProteinCoding	4.496	0.00228918	0.0226099	3.78791
Rps27l_ProteinCoding	5.37901	0.00256726	0.0246002	3.75964
Acacb_ProteinCoding	4.17812	0.00268873	0.0254931	3.69119
Apobec1_ProteinCoding-Orc2_ProteinCoding	5.32554	0.00309901	0.0283738	3.66355
Rpl21_ProteinCoding	3.15393	0.00311452	0.0284608	3.59887
Nucks1_ProteinCoding	3.20565	0.00319172	0.0290261	3.58421
Pcdh9_ProteinCoding	4.1901	0.00414525	0.0352262	3.44683
Eef1d_ProteinCoding	2.44839	0.00420954	0.0356924	3.43749
Mrps31_ProteinCoding	4.13392	0.00411153	0.0349869	3.43459
Thap3_ProteinCoding	6.40965	0.00494575	0.0405353	3.42538
Cox5a_ProteinCoding	4.83418	0.00475552	0.0393865	3.41746
Rps11_ProteinCoding	3.77924	0.00487753	0.0401686	3.36755
Nedd4l_ProteinCoding	2.16199	0.00332198	0.0299089	3.35791
Sema3e_ProteinCoding	2.23985	0.00319743	0.0290501	3.35685
Trmt6_ProteinCoding	4.54434	0.00534446	0.0429486	3.35559
Gm20390_ProteinCoding	5.13251	0.00586157	0.0459148	3.29553
Psmc5_ProteinCoding	4.78004	0.00655057	0.0498651	3.26609
Ctsl_ProteinCoding	3.98572	0.00652329	0.0497194	3.24099
Smurf2_ProteinCoding	2.1548	0.00526483	0.0425085	3.22309
Ube2v2_ProteinCoding	2.87008	0.00629157	0.048441	3.21401
Pim2_ProteinCoding	2.84615	0.00559864	0.0444626	3.21219
Cox5b_ProteinCoding	30.6285	0.00794916	0.0579053	3.1781
Nup43_ProteinCoding	4.5946	0.00777605	0.0569952	3.1644
Prdm8_ProteinCoding	30.3003	0.00875485	0.062008	3.12611
Ndufb9_ProteinCoding	6.39837	0.00895796	0.0632101	3.10925
Ranbp1_ProteinCoding	1.94015	0.00655484	0.0498651	3.10632
Rplp2_ProteinCoding	2.23265	0.00926449	0.0648877	3.04936
Cpm_ProteinCoding	6.66312	0.0104207	0.0705671	3.02884
Eef1g_ProteinCoding	2.13414	0.00972331	0.0671582	3.01293
Mlec_ProteinCoding	3.18437	0.00983608	0.0677148	2.98516
Npm1_ProteinCoding	1.01388	0.00659488	0.0501439	2.97888
Senp5_ProteinCoding	2.83941	0.010395	0.0704856	2.95629
Gm21972_ProteinCoding	3.12008	0.0114006	0.075229	2.94288
Txn1_ProteinCoding	3.53584	0.0109879	0.0731434	2.94182
Dhx37_ProteinCoding	2.78367	0.0105401	0.0710798	2.93867
Uqcrh_ProteinCoding	3.41308	0.0120567	0.0781617	2.91199
Rlim_ProteinCoding	2.91421	0.0114287	0.0753092	2.87607
Tmem126a_ProteinCoding	5.39675	0.0138072	0.0865654	2.86732
Cct4_ProteinCoding	2.87632	0.0126869	0.0812244	2.86696
Pbk_ProteinCoding	4.34887	0.0138262	0.0866427	2.86236
Prr11_ProteinCoding	4.49114	0.0140512	0.0877619	2.85333
Cd52_ProteinCoding	5.34678	0.0147079	0.091082	2.83339
Hvcn1_ProteinCoding	4.69029	0.0157387	0.0960824	2.80133
Rps21_ProteinCoding	2.54486	0.0133991	0.0846392	2.785
Jpt2_ProteinCoding	2.41935	0.0162921	0.0989179	2.74626
Tlr4_ProteinCoding	4.02261	0.0167067	0.100788	2.73975
Pafah1b1_ProteinCoding	2.1531	0.0169667	0.101967	2.73539
Armc3_ProteinCoding	4.46993	0.0181243	0.107626	2.71473
Gsta2_ProteinCoding	30.66	0.0189564	0.111586	2.70997
Adarb2_ProteinCoding-Epha5_ProteinCoding-Ptprn2_Pr	29.9359	0.0201149	0.116439	2.6779
Poln_ProteinCoding	3.53597	0.0193215	0.113102	2.6612
Acacb_ProteinCoding-Unc5cl_ProteinCoding	29.9398	0.0207988	0.119192	2.65981
Snx32_ProteinCoding	29.9446	0.0211067	0.120496	2.65185
Cog2_ProteinCoding-Thra_ProteinCoding	29.8864	0.0218038	0.122731	2.63425
Rpl37a_ProteinCoding	3.9688	0.0213722	0.121451	2.62994
BC004004_ProteinCoding	2.81507	0.021958	0.123328	2.5836
Lcor_ProteinCoding	1.75329	0.021323	0.121292	2.57627
Tbc1d4_ProteinCoding	2.53878	0.02015	0.116439	2.57487
Snrpg_ProteinCoding	3.22013	0.0232719	0.12829	2.56319
Hspa4_ProteinCoding	1.48518	0.0216806	0.122406	2.55324
Rpl12_ProteinCoding	4.85311	0.0270559	0.142681	2.51007
Rpl8_ProteinCoding	2.42903	0.0266304	0.141329	2.49964
Jpt1_ProteinCoding	2.28107	0.0252758	0.136086	2.49333
Aifm1_ProteinCoding	2.71527	0.0267987	0.142024	2.48714
Dcdc2a_ProteinCoding	4.55586	0.0277617	0.145256	2.48538
Agbl4_ProteinCoding-Msi2_ProteinCoding	30.734	0.0287571	0.149022	2.4838
Furin_ProteinCoding-Pafah1b1_ProteinCoding	30.3303	0.0288719	0.149453	2.48163
Naca_ProteinCoding	1.78479	0.0260724	0.139266	2.47165
Prorp_ProteinCoding	2.64844	0.0275488	0.144476	2.46429
Cox7c_ProteinCoding	2.8965	0.0284733	0.147916	2.4633
Cfap46_ProteinCoding	4.47885	0.0293951	0.151499	2.45503
Nedd4l_ProteinCoding-Stard9_ProteinCoding	30.4979	0.0314109	0.159404	2.43558
Ucma_ProteinCoding	4.82544	0.0314884	0.159678	2.42834
Nmbr_ProteinCoding	4.78304	0.0332142	0.166456	2.39434
Zmat5_ProteinCoding	2.85891	0.0320589	0.161747	2.38986
Arvcf_ProteinCoding	3.84575	0.0342554	0.170377	2.37516
Slbp_ProteinCoding	2.05858	0.0306685	0.156422	2.37144
Slc2a12_ProteinCoding	5.26756	0.0349445	0.17294	2.37085
Fcf1_ProteinCoding	4.22974	0.035113	0.173624	2.36362
Zdhhc4_ProteinCoding	3.57915	0.0366229	0.179789	2.33446
Ccdc59_ProteinCoding	4.0711	0.0375403	0.183579	2.32487
Thyn1_ProteinCoding	3.06319	0.0379476	0.185188	2.30464
Psma5_ProteinCoding	2.20026	0.0377914	0.184568	2.30194
Cinp_ProteinCoding	2.5823	0.0381416	0.185991	2.2971
Sub1_ProteinCoding	2.77011	0.0376853	0.184111	2.29434
Ruvbl2_ProteinCoding	2.64143	0.0388067	0.188736	2.28577
2810459M11Rik_ProteinCoding	29.862	0.0414177	0.197887	2.28347
1700016D06Rik_ProteinCoding	29.6289	0.0426391	0.201133	2.26738
Dennd4c_ProteinCoding	2.36195	0.0402986	0.194356	2.2589
Rps17_ProteinCoding	2.58686	0.0416952	0.198661	2.25768
Sntg1_ProteinCoding	3.17333	0.0424385	0.200636	2.25073
Mef2b_ProteinCoding	3.31963	0.0427518	0.201464	2.24965
Ndufb7_ProteinCoding	29.5144	0.0441225	0.20567	2.24842
Teddm2_ProteinCoding	29.4364	0.0448006	0.207369	2.23996
Hhla1_ProteinCoding	29.9793	0.0453494	0.208868	2.23319
Clasp2_ProteinCoding	1.78334	0.0436747	0.204387	2.23165
Snrpf_ProteinCoding	2.40778	0.0443895	0.206254	2.20947
Ift88_ProteinCoding-Tmem79_ProteinCoding	29.7132	0.0475468	0.215111	2.20687
B430306N03Rik_ProteinCoding	30.156	0.0481759	0.216975	2.19955
Lcor_ProteinCoding-Lpp_ProteinCoding	5.69675	0.048299	0.217329	2.19658
1700028P14Rik_ProteinCoding	29.4994	0.0486679	0.218204	2.19388
Aldh2_ProteinCoding	29.761	0.0486817	0.218214	2.19372
Ccn1_ProteinCoding	3.65495	0.0476863	0.215427	2.19199
Parp16_ProteinCoding	3.40222	0.0478415	0.215931	2.19196
Tm9sf4_ProteinCoding	2.22905	0.0456103	0.20961	2.19139
Ern1_ProteinCoding-Vrk1_ProteinCoding	6.06641	0.0501373	0.222213	2.17629
Atp5a1_ProteinCoding	2.13223	0.0468352	0.213433	2.16882
Klhl1_ProteinCoding	4.76386	0.0504393	0.22329	2.16745
Pex13_ProteinCoding	2.34965	0.0489013	0.218732	2.16189
Atp5g1_ProteinCoding	4.65557	0.0510392	0.224923	2.16015
Atp5h_ProteinCoding	3.15117	0.0506248	0.223797	2.15633
Eef1akmt1_ProteinCoding	2.35902	0.0493372	0.219755	2.15026
Catspere2_ProteinCoding	4.59238	0.0524637	0.229567	2.14395
Use1_ProteinCoding	4.60143	0.0542212	0.234706	2.12601
Heatr5a_ProteinCoding-Tnpo3_ProteinCoding	30.0339	0.0550299	0.236839	2.12513
Ngdn_ProteinCoding	2.29829	0.0534063	0.232295	2.10948
Acot11_ProteinCoding	4.85446	0.056205	0.239784	2.10867
Pfdn6_ProteinCoding	4.69655	0.0563855	0.240283	2.1086
Psmb6_ProteinCoding	4.2779	0.0563376	0.240187	2.10652
Ism2_ProteinCoding	5.42159	0.0580835	0.245528	2.0923
Uhrf2_ProteinCoding	1.4564	0.0529991	0.231214	2.0889
Dppa5a_ProteinCoding	4.80861	0.0594069	0.249396	2.07752
Dnah7c_ProteinCoding	4.25894	0.0602628	0.251698	2.06414
Naaladl2_ProteinCoding	2.91382	0.0571657	0.242679	2.05937
Arhgef9_ProteinCoding	2.66473	0.0601208	0.251389	2.05612
Ube2z_ProteinCoding	2.212	0.0591714	0.248841	2.05254
Tead1_ProteinCoding	1.20054	0.0548013	0.236353	2.05008
1700021F05Rik_ProteinCoding	2.75575	0.0597645	0.250537	2.04511
Invs_ProteinCoding	2.87591	0.0590066	0.248377	2.04374
Gm50318_ProteinCoding	3.75017	0.0632854	0.261387	2.03734

## Sheet: 10x_E65_ProteinCoding-u_2
names	logfoldchanges	pvals	pvals_adj	scores
Tpp2_ProteinCoding	31.5046	4.6093e-12	5.13123e-09	26.7325
Tfdp1_ProteinCoding	32.7725	7.93904e-12	8.34701e-09	25.5294
Hdac4_ProteinCoding	33.2288	2.79296e-11	2.29812e-08	22.9429
Zfand3_ProteinCoding	33.0323	5.2311e-11	3.80764e-08	21.7486
Pkm_ProteinCoding	33.0433	8.25887e-11	5.38962e-08	20.917
Rbpms2_ProteinCoding	32.4514	9.02039e-11	5.69036e-08	20.7599
Ccnb1ip1_ProteinCoding	32.2614	1.25504e-10	7.19746e-08	20.1816
Sf3b3_ProteinCoding	31.5619	1.8677e-10	9.55303e-08	19.5057
Memo1_ProteinCoding	31.9963	6.69145e-10	2.94502e-07	17.4771
Pgs1_ProteinCoding	30.7154	1.38168e-09	5.56348e-07	16.4139
Dip2c_ProteinCoding	32.8185	1.63166e-09	6.43316e-07	16.1786
Dgki_ProteinCoding	32.2082	2.34763e-09	8.71157e-07	15.6746
Tfdp2_ProteinCoding	31.5587	2.4507e-09	8.91913e-07	15.6161
Trio_ProteinCoding	6.83968	6.51963e-11	4.40657e-08	15.5313
Dpy19l1_ProteinCoding	31.7591	2.64479e-09	9.44388e-07	15.5127
Set_ProteinCoding	31.0399	2.77035e-09	9.70906e-07	15.45
Xkr6_ProteinCoding	32.4742	3.21026e-09	1.0976e-06	15.2526
Usp48_ProteinCoding	31.0755	3.42399e-09	1.11605e-06	15.167
Ltbp1_ProteinCoding	32.0417	4.121e-09	1.2579e-06	14.9233
Adgrl2_ProteinCoding	6.85528	2.8975e-13	4.5696e-10	14.7594
Cdyl_ProteinCoding	6.12537	9.82514e-11	5.99809e-08	14.5393
Cdk12_ProteinCoding	31.3562	6.10786e-09	1.64972e-06	14.4175
Cep152_ProteinCoding	30.8839	6.18917e-09	1.64972e-06	14.4008
Hdgf_ProteinCoding	29.1824	6.40228e-09	1.68282e-06	14.358
Hnrnpr_ProteinCoding	30.6671	1.03395e-08	2.4769e-06	13.7649
Tlk1_ProteinCoding	6.04768	7.94624e-13	1.15679e-09	13.7453
Nup98_ProteinCoding	31.6529	1.10993e-08	2.57125e-06	13.679
Bard1_ProteinCoding	31.8423	1.1141e-08	2.57125e-06	13.6745
Hbs1l_ProteinCoding	31.2914	1.19055e-08	2.69399e-06	13.5946
Arhgap44_ProteinCoding	30.71	1.40432e-08	3.0548e-06	13.3975
Ivns1abp_ProteinCoding	30.7012	1.50325e-08	3.10996e-06	13.3171
Nup188_ProteinCoding	30.8274	1.50714e-08	3.10996e-06	13.314
Mtss1_ProteinCoding	31.8455	1.51368e-08	3.10996e-06	13.3089
Cblb_ProteinCoding	32.0799	1.51797e-08	3.10996e-06	13.3056
Sipa1l2_ProteinCoding	31.6921	1.52827e-08	3.10996e-06	13.2976
Dym_ProteinCoding	32.0191	1.54689e-08	3.11434e-06	13.2833
Nbea_ProteinCoding	5.9421	1.73394e-12	2.18766e-09	13.2445
Nsd3_ProteinCoding	30.4689	1.86042e-08	3.55641e-06	13.0678
Ccdc88c_ProteinCoding	32.0039	2.00306e-08	3.75327e-06	12.9823
Gtf2i_ProteinCoding	31.5955	2.27482e-08	4.20799e-06	12.8364
Stxbp4_ProteinCoding	30.9065	2.29022e-08	4.20799e-06	12.8287
Dek_ProteinCoding	31.4363	2.45999e-08	4.44707e-06	12.7473
Luc7l2_ProteinCoding	31.5909	2.46733e-08	4.44707e-06	12.7439
Shb_ProteinCoding	32.0258	2.72221e-08	4.81475e-06	12.6328
Mrps9_ProteinCoding	30.8133	2.7941e-08	4.8767e-06	12.6035
Cep192_ProteinCoding	31.4831	3.01863e-08	5.14662e-06	12.5169
Mark3_ProteinCoding	31.7031	3.07825e-08	5.1909e-06	12.4951
Pald1_ProteinCoding	30.9068	3.09945e-08	5.1909e-06	12.4874
Snrnp70_ProteinCoding	31.2282	3.17207e-08	5.2626e-06	12.4616
Trp53bp1_ProteinCoding	30.8223	3.40832e-08	5.40283e-06	12.3819
Zfp369_ProteinCoding	30.7431	3.46436e-08	5.41843e-06	12.3639
Rlf_ProteinCoding	31.4332	3.74621e-08	5.81123e-06	12.2777
Nup153_ProteinCoding	5.54215	1.4988e-11	1.41824e-08	12.0998
Yap1_ProteinCoding	32.073	4.48085e-08	6.78401e-06	12.0824
Ddx42_ProteinCoding	30.4349	5.42235e-08	8.01702e-06	11.8773
Adgrl1_ProteinCoding	30.792	6.37164e-08	9.06642e-06	11.7061
Nrf1_ProteinCoding	5.41475	2.11379e-11	1.90493e-08	11.7002
Slc25a26_ProteinCoding	31.0929	6.51994e-08	9.20821e-06	11.6819
Cul3_ProteinCoding	31.6345	6.57845e-08	9.22202e-06	11.6725
Map2k1_ProteinCoding	31.6818	6.96609e-08	9.62287e-06	11.6124
Arhgef7_ProteinCoding	30.8698	7.31642e-08	1.00336e-05	11.5611
Ep400_ProteinCoding	5.00646	1.12881e-10	6.67585e-08	11.4317
Med13l_ProteinCoding	31.567	8.56228e-08	1.15744e-05	11.398
Tcf7l2_ProteinCoding	5.75982	4.15189e-11	3.27394e-08	11.3958
Smad2_ProteinCoding	31.145	8.67384e-08	1.1642e-05	11.3847
Dhx15_ProteinCoding	31.4562	8.7657e-08	1.16739e-05	11.3738
Odc1_ProteinCoding	29.9088	8.90289e-08	1.17005e-05	11.3579
Dnm1l_ProteinCoding	30.7647	9.27336e-08	1.21033e-05	11.316
C2cd3_ProteinCoding	30.5797	9.9182e-08	1.25975e-05	11.2473
Tsc22d1_ProteinCoding	5.62022	5.74359e-11	4.02583e-08	11.2451
Rbpj_ProteinCoding	31.0702	1.00167e-07	1.26377e-05	11.2373
Trak1_ProteinCoding	31.5616	1.01598e-07	1.26786e-05	11.2228
Cars_ProteinCoding	29.954	1.03748e-07	1.27545e-05	11.2015
Actn4_ProteinCoding	31.9572	1.03789e-07	1.27545e-05	11.2011
Slc10a7_ProteinCoding	31.9637	1.05038e-07	1.28248e-05	11.189
Kmt2d_ProteinCoding	29.9592	1.09201e-07	1.31632e-05	11.1496
Tafa5_ProteinCoding	5.31439	4.63928e-09	1.33028e-06	11.1171
Ppfia1_ProteinCoding	30.7449	1.21984e-07	1.44284e-05	11.038
Bcl11a_ProteinCoding	5.64705	1.41179e-10	7.63375e-08	11.0001
Mbtps1_ProteinCoding	30.5762	1.31325e-07	1.52474e-05	10.9642
Ppp4r3a_ProteinCoding	31.317	1.32857e-07	1.53312e-05	10.9526
Ccdc6_ProteinCoding	31.6244	1.3557e-07	1.55494e-05	10.9325
Ankrd11_ProteinCoding	5.07267	4.53954e-09	1.3217e-06	10.8889
Sorbs1_ProteinCoding	30.757	1.52065e-07	1.70019e-05	10.8187
Tmpo_ProteinCoding	30.8306	1.52725e-07	1.70019e-05	10.8144
Rragb_ProteinCoding	30.455	1.58006e-07	1.74869e-05	10.7809
Mllt1_ProteinCoding	30.5224	1.63575e-07	1.7998e-05	10.7469
Dnmt1_ProteinCoding	31.6755	1.71752e-07	1.87885e-05	10.6991
Myef2_ProteinCoding	5.41369	1.32548e-10	7.37784e-08	10.6864
Anapc1_ProteinCoding	31.0626	1.74375e-07	1.88574e-05	10.6843
Helz_ProteinCoding	31.7676	1.92852e-07	2.07371e-05	10.5863
Scai_ProteinCoding	31.3994	1.97901e-07	2.09497e-05	10.5613
Gigyf2_ProteinCoding	31.486	1.99966e-07	2.09497e-05	10.5512
Melk_ProteinCoding	30.5225	2.00364e-07	2.09497e-05	10.5493
Jarid2_ProteinCoding	5.33038	2.92167e-08	5.02659e-06	10.5131
Ptcd3_ProteinCoding	31.1938	2.25472e-07	2.30084e-05	10.4357
Kcnj3_ProteinCoding	31.7785	2.31397e-07	2.32935e-05	10.4109
Uri1_ProteinCoding	5.18138	2.71397e-10	1.35163e-07	10.3274
Aplp2_ProteinCoding	31.2376	2.61389e-07	2.58994e-05	10.2949
Suclg2_ProteinCoding	32.1752	2.63635e-07	2.59859e-05	10.2868
Peak1_ProteinCoding	4.8465	4.68458e-10	2.16234e-07	10.2575
Rps6kc1_ProteinCoding	30.8287	2.82258e-07	2.75347e-05	10.2223
Nup133_ProteinCoding	30.6097	3.19894e-07	3.01194e-05	10.1049
Chn1_ProteinCoding	31.9051	3.25017e-07	3.04502e-05	10.0901
Thrap3_ProteinCoding	4.8368	6.14048e-09	1.64972e-06	10.0286
Zc3h4_ProteinCoding	30.0712	3.58718e-07	3.29551e-05	9.99849
Map4k5_ProteinCoding	30.2875	3.67207e-07	3.3515e-05	9.97686
Nars2_ProteinCoding	31.1839	3.72093e-07	3.3515e-05	9.96466
Sfpq_ProteinCoding	5.29434	1.19575e-08	2.69399e-06	9.95214
Stk39_ProteinCoding	5.45749	5.43511e-10	2.44904e-07	9.9511
Rps6ka5_ProteinCoding	31.1527	3.87095e-07	3.45556e-05	9.92823
Arid2_ProteinCoding	4.864	3.47935e-09	1.11605e-06	9.91934
Hnrnpa2b1_ProteinCoding	30.7399	4.16249e-07	3.68108e-05	9.86159
Cit_ProteinCoding	31.0616	4.19893e-07	3.69604e-05	9.85362
Pan3_ProteinCoding	4.53802	3.24786e-09	1.0976e-06	9.82127
9030624G23Rik_ProteinCoding	30.8818	4.39976e-07	3.83712e-05	9.81096
Cmip_ProteinCoding	4.9266	7.13445e-09	1.79463e-06	9.80318
Cdk8_ProteinCoding	5.084	1.20114e-09	4.94164e-07	9.79388
Slc2a1_ProteinCoding	32.3611	4.55793e-07	3.92085e-05	9.77881
Eif4g2_ProteinCoding	31.0713	4.63913e-07	3.97265e-05	9.76277
Wbp1l_ProteinCoding	30.8327	4.82547e-07	4.09515e-05	9.72706
Cherp_ProteinCoding	29.742	4.96629e-07	4.19585e-05	9.70105
Hnrnpm_ProteinCoding	4.89801	9.90421e-10	4.16527e-07	9.64811
Sema5a_ProteinCoding	5.57451	2.29374e-09	8.68181e-07	9.61988
Dhx36_ProteinCoding	30.697	5.43837e-07	4.55275e-05	9.61929
Hibadh_ProteinCoding	30.3511	5.4609e-07	4.55275e-05	9.61558
Elavl2_ProteinCoding	32.0053	6.12747e-07	5.04185e-05	9.5127
Trmt11_ProteinCoding	30.6476	6.54885e-07	5.31919e-05	9.45368
Tnrc6a_ProteinCoding	4.60418	5.50925e-09	1.53327e-06	9.40712
Rnf111_ProteinCoding	30.6286	6.95036e-07	5.55003e-05	9.40112
Ptprk_ProteinCoding	4.91143	2.72073e-08	4.81475e-06	9.36226
Chd8_ProteinCoding	30.4382	7.30281e-07	5.78266e-05	9.3576
Sipa1l1_ProteinCoding	5.27613	1.93449e-09	7.47147e-07	9.32401
Rdm1_ProteinCoding	5.08825	4.93272e-09	1.39331e-06	9.302
Nat10_ProteinCoding	30.814	7.89667e-07	6.20101e-05	9.28914
Sumo2_ProteinCoding	30.4489	7.96958e-07	6.23241e-05	9.28111
Csnk1a1_ProteinCoding	31.1694	8.05227e-07	6.24546e-05	9.27211
Ipo11_ProteinCoding	5.01777	7.20699e-09	1.79463e-06	9.24286
Rnf4_ProteinCoding	30.0447	8.46459e-07	6.48552e-05	9.22864
Nr2c2_ProteinCoding	5.19137	4.11567e-09	1.2579e-06	9.22657
Ptbp1_ProteinCoding	30.443	8.50309e-07	6.48875e-05	9.2247
Aff1_ProteinCoding	31.0056	8.81732e-07	6.60441e-05	9.19323
U2af2_ProteinCoding	30.4497	8.82914e-07	6.60441e-05	9.19207
Tomm70a_ProteinCoding	30.6301	8.91093e-07	6.63934e-05	9.18408
Ctnnb1_ProteinCoding	5.06063	3.46905e-09	1.11605e-06	9.17839
Fip1l1_ProteinCoding	31.4605	8.99108e-07	6.67279e-05	9.17633
Polr1a_ProteinCoding	30.9786	9.61019e-07	7.02212e-05	9.11887
Nup93_ProteinCoding	31.0081	9.7455e-07	7.0936e-05	9.10684
Atxn10_ProteinCoding	31.5956	9.90211e-07	7.17998e-05	9.09314
Tjp2_ProteinCoding	4.94011	7.01567e-09	1.79421e-06	9.08768
Paxbp1_ProteinCoding	30.9063	1.00502e-06	7.23331e-05	9.0804
Prkacb_ProteinCoding	30.7235	1.01251e-06	7.23331e-05	9.07402
Fam53b_ProteinCoding-Fgfr2_ProteinCoding	30.4379	1.01285e-06	7.23331e-05	9.07373
Diaph3_ProteinCoding	4.6495	4.62191e-08	6.94204e-06	9.02273
Akap13_ProteinCoding	4.57017	1.97128e-07	2.09497e-05	9.01311
Sbno1_ProteinCoding	30.6994	1.09812e-06	7.66859e-05	9.00462
Srrm1_ProteinCoding	4.6642	3.92781e-09	1.2389e-06	8.99769
Prmt3_ProteinCoding	4.91704	4.36536e-09	1.29701e-06	8.98534
Zc3h18_ProteinCoding	29.7805	1.15067e-06	8.00607e-05	8.96483
Zzz3_ProteinCoding	4.77635	8.0761e-09	1.98494e-06	8.93302
Dock1_ProteinCoding	4.83272	4.38619e-09	1.29701e-06	8.92761
Sh3rf1_ProteinCoding	5.06574	6.77646e-09	1.75677e-06	8.92745
Epc2_ProteinCoding	31.2092	1.20996e-06	8.35715e-05	8.92222
Pik3ca_ProteinCoding	30.2794	1.27985e-06	8.71265e-05	8.87477
Iqgap2_ProteinCoding	30.8487	1.30461e-06	8.81774e-05	8.85863
Ankrd10_ProteinCoding	4.85767	1.84596e-08	3.55641e-06	8.85565
Usp10_ProteinCoding	4.36045	4.41501e-08	6.73824e-06	8.85255
Carmil1_ProteinCoding	4.5469	1.7068e-08	3.33002e-06	8.82248
Samd4b_ProteinCoding	30.0393	1.38902e-06	9.28875e-05	8.80595
Sema4d_ProteinCoding	30.6574	1.41009e-06	9.39645e-05	8.79334
Shroom2_ProteinCoding	4.9579	1.38314e-08	3.04371e-06	8.78272
Wdr5_ProteinCoding	29.4038	1.44787e-06	9.57127e-05	8.77122
Rfx3_ProteinCoding	4.65131	2.019e-07	2.09942e-05	8.75245
Orc4_ProteinCoding	30.3	1.53571e-06	0.000100218	8.7221
Plekha5_ProteinCoding	4.29352	2.55931e-07	2.56269e-05	8.6904
Ctnna1_ProteinCoding	4.93215	1.27995e-07	1.50454e-05	8.67013
Eprs_ProteinCoding	30.9526	1.66377e-06	0.000105889	8.65563
Ppm1b_ProteinCoding	4.65295	9.61182e-09	2.3321e-06	8.62254
Hjurp_ProteinCoding	30.427	1.75962e-06	0.000111003	8.60937
Srgap1_ProteinCoding	30.3222	1.76769e-06	0.000111141	8.6056
Cdc42_ProteinCoding	30.4442	1.79101e-06	0.000112235	8.5948
Arhgap12_ProteinCoding	30.7016	1.81858e-06	0.000113213	8.58223
Adipor2_ProteinCoding	30.4227	1.83645e-06	0.000113578	8.5742
1700025G04Rik_ProteinCoding	30.7062	1.89719e-06	0.000116195	8.54749
Ski_ProteinCoding	5.15866	1.35158e-08	3.00926e-06	8.50315
Zfp207_ProteinCoding	4.9206	1.09695e-08	2.57125e-06	8.48923
Zcchc7_ProteinCoding	4.46699	5.14737e-08	7.6704e-06	8.47984
Rnf121_ProteinCoding	29.7709	2.16928e-06	0.000131582	8.43813
Tra2b_ProteinCoding	5.42512	6.0538e-08	8.74566e-06	8.43309
Fbxw7_ProteinCoding	5.67202	1.01831e-07	1.26786e-05	8.43182
Acsl4_ProteinCoding	31.8498	2.24182e-06	0.000134687	8.41145
Sestd1_ProteinCoding	30.9096	2.27679e-06	0.000135925	8.39892
Ccnyl1_ProteinCoding	30.1643	2.28851e-06	0.000136195	8.39476
Topbp1_ProteinCoding	4.54064	1.44611e-08	3.10995e-06	8.36192
Pard3_ProteinCoding	4.22844	1.29608e-06	8.7915e-05	8.35608
Stk4_ProteinCoding	30.6398	2.45259e-06	0.000145502	8.33888
Ecpas_ProteinCoding	31.3201	2.48397e-06	0.000146904	8.32865
Ptprg_ProteinCoding	3.00455	2.99749e-07	2.86193e-05	8.31656
Nudt3_ProteinCoding	30.3248	2.5816e-06	0.000151996	8.29768
C530008M17Rik_ProteinCoding	32.1527	2.58734e-06	0.000151996	8.2959

[truncated: 572 more sheets: VASA_E65_lncRNA-su_2, 10x_E65_lncRNA-su_2, VASA_E65_ProteinCoding-s_3, 10x_E65_ProteinCoding-s_3, VASA_E65_ProteinCoding-u_3, 10x_E65_ProteinCoding-u_3, VASA_E65_lncRNA-su_3, 10x_E65_lncRNA-su_3, VASA_E65_ProteinCoding-s_4, 10x_E65_ProteinCoding-s_4, VASA_E65_ProteinCoding-u_4, 10x_E65_ProteinCoding-u_4, VASA_E65_lncRNA-su_4, 10x_E65_lncRNA-su_4, VASA_E65_ProteinCoding-s_5, 10x_E65_ProteinCoding-s_5, VASA_E65_ProteinCoding-u_5, 10x_E65_ProteinCoding-u_5, VASA_E65_lncRNA-su_5, 10x_E65_lncRNA-su_5 …]
