# Supplementary material for: High-throughput total RNA sequencing in single cells using VASA-seq
Source: Nat Biotechnol. 2022 Jun 27;40(12):1780–93. doi: 10.1038/s41587-022-01361-8 (PMC9750877; doi:10.1038/s41587-022-01361-8)
Supplement: Supplementary file 4 — List of differentially expressed genes as detected using the t-test (absolute value of the log2 fold change >4; P < 0.001) between 10x and VASA-seq for each equivalent cluster in each timepoint, showing their mean expression, the standard deviation and the fraction of cells expressing the genes within the cluster. A pseudo-count equal to the minimum mean expression value above zero was used to extract the log2 fold change. The statistical test used was a two-sided t-test, and P values are not corrected for multiple comparisons. [file 41587_2022_1361_MOESM4_ESM.xlsx]

## Sheet: E6.5_1
	10x_mean	vasa_mean	10x_std	vasa_std	10x_cellfrac	vasa_cellfrac	ttest_pvalue	log2FC	polyA
Rmrp_lncRNA	0	6.86521	0	1.42374	0	1	0	12.7453	FALSE
H3c13_ProteinCoding-H3c14_ProteinCoding-H3c15_ProteinCoding	0	4.74164	0	3.67572	0	0.923077	0	12.2115	FALSE
H4c8_ProteinCoding	0	4.22834	0	2.11616	0	1	0	12.0462	FALSE
H4c12_ProteinCoding	0	4.02593	0	2.37946	0	1	0	11.9755	FALSE
H4c1_ProteinCoding	0	3.09365	0	1.37419	0	1	0	11.5956	FALSE
H2bc18_ProteinCoding	0	3.09099	0	1.82774	0	1	0	11.5943	FALSE
H3c10_ProteinCoding-H3c11_ProteinCoding-H3c2_ProteinCoding-H3c4_ProteinCoding	0	2.77034	0	2.18234	0	0.846154	0	11.4364	FALSE
H3c8_ProteinCoding	0	2.66744	0	1.97674	0	0.923077	0	11.3818	FALSE
H4c11_ProteinCoding	0	2.63126	0	2.29523	0	0.846154	0	11.3621	FALSE
H3c2_ProteinCoding	0	2.52063	0	1.56389	0	1	0	11.3001	FALSE
H4c14_ProteinCoding	0	2.10789	0	1.36985	0	0.923077	0	11.0423	FALSE
H3c14_ProteinCoding-H3c15_ProteinCoding	0	2.07942	0	2.09835	0	0.846154	0	11.0227	FALSE
Gm38431_ProteinCoding	0	1.92423	0	0.928412	0	0.923077	0	10.9108	FALSE
Hist1h2br_ProteinCoding	0	1.46	0	2.32418	0	0.538462	0	10.5127	TRUE
H2ac12_ProteinCoding	0	1.45129	0	1.10256	0	0.923077	0	10.5041	FALSE
H2bc12_ProteinCoding-Hist1h2bq_ProteinCoding-Hist1h2br_ProteinCoding	0	1.42762	0	1.38767	0	0.846154	0	10.4804	FALSE
H2bc13_ProteinCoding	0	1.38686	0	1.21076	0	0.769231	0	10.4386	FALSE
Notch2_ProteinCoding	0	1.29276	0	0.74919	0	1	0	10.3374	TRUE
Ptgfrn_ProteinCoding	0	1.25585	0	0.679985	0	1	0	10.2956	TRUE
H3c2_ProteinCoding-H3c7_ProteinCoding	0	1.24206	0	0.810725	0	0.923077	0	10.2797	FALSE
Taok2_ProteinCoding	0	1.16485	0	0.746192	0	1	0	10.1872	TRUE
Hist1h2ao_ProteinCoding-Hist1h2ap_ProteinCoding	0	1.07389	0	0.929391	0	0.769231	0	10.07	FALSE
H2bc4_ProteinCoding-H2bc6_ProteinCoding-H2bc8_ProteinCoding	0	1.06378	0	0.758272	0	0.923077	0	10.0563	FALSE
Gm42743_lncRNA	0	1.03287	0	0.820944	0	0.846154	0	10.0138	TRUE
Hist1h4n_ProteinCoding	0	0.985682	0	0.889844	0	0.769231	0	9.94644	TRUE
Zgrf1_ProteinCoding	0	0.939409	0	0.569848	0	0.923077	0	9.87715	TRUE
H2ac10_ProteinCoding-H2ac7_ProteinCoding	0	0.897805	0	0.988514	0	0.769231	0	9.81187	FALSE
Tgfbr1_ProteinCoding	0	0.859324	0	0.686572	0	0.846154	0	9.74874	TRUE
H2bc12_ProteinCoding-H2bc15_ProteinCoding-Hist1h2bp_ProteinCoding-Hist1h2bq_ProteinCoding-Hist1h2br_ProteinCoding	0	0.855856	0	0.938937	0	0.692308	0	9.74291	FALSE
Cep350_ProteinCoding	0	0.838541	0	0.553756	0	0.923077	0	9.71346	TRUE
Celsr3_ProteinCoding	0	0.791872	0	0.447144	0	1	0	9.63094	TRUE
Insr_ProteinCoding	0	0.741307	0	0.530114	0	1	0	9.53587	TRUE
Strn_ProteinCoding	0	0.738892	0	0.488794	0	1	0	9.53117	TRUE
Ugcg_ProteinCoding	0	0.735456	0	0.424339	0	0.923077	0	9.52445	TRUE
H1f1_ProteinCoding	0.00855975	7.00236	0.0484212	5.37149	0.03125	1	2.50471e-09	9.51686	FALSE
Ric1_ProteinCoding	0	0.715289	0	0.441669	0	0.846154	0	9.4844	TRUE
Pde5a_ProteinCoding	0	0.696755	0	0.450211	0	0.923077	0	9.44658	TRUE
Gm47761_lncRNA	0	0.678492	0	0.566034	0	0.846154	0	9.40831	FALSE
Fat3_ProteinCoding	0	0.672186	0	0.775505	0	0.692308	0	9.39486	TRUE
Tmem87a_ProteinCoding	0	0.668955	0	0.483431	0	0.846154	0	9.38792	TRUE
Zfp407_ProteinCoding	0	0.658076	0	0.396018	0	1	0	9.3643	TRUE
H2bc12_ProteinCoding-H2bc15_ProteinCoding-Hist1h2bq_ProteinCoding-Hist1h2br_ProteinCoding	0	0.656376	0	0.767161	0	0.692308	0	9.36057	FALSE
H2ac7_ProteinCoding	0	0.615947	0	0.484397	0	0.923077	0	9.269	FALSE
Slc35a3_ProteinCoding	0	0.60891	0	0.615786	0	0.769231	0	9.25245	FALSE
Nupl1_ProteinCoding	0	0.605605	0	0.522786	0	0.846154	0	9.24461	TRUE
H2ac10_ProteinCoding-H2ac12_ProteinCoding-H2ac7_ProteinCoding-Hist1h2an_ProteinCoding	0	0.597953	0	0.424819	0	0.846154	0	9.2263	FALSE
Sema3e_ProteinCoding	0	0.566053	0	0.605897	0	0.769231	0	9.14734	TRUE
Mapk8ip3_ProteinCoding	0	0.564308	0	0.507433	0	0.769231	0	9.14289	TRUE
mt.Nd4l_ProteinCoding	0	0.561317	0	0.439887	0	0.769231	0	9.13524	FALSE
Plekhg1_ProteinCoding	0	0.554683	0	0.638752	0	0.692308	0	9.11812	TRUE
Zfp146_ProteinCoding	0	0.552245	0	0.325367	0	0.923077	0	9.11177	FALSE
Sap130_ProteinCoding	0	0.548501	0	0.519431	0	0.846154	0	9.10198	TRUE
H4c11_ProteinCoding-H4c12_ProteinCoding-H4c1_ProteinCoding-H4c2_ProteinCoding-H4c3_ProteinCoding-H4c8_ProteinCoding	0	0.546593	0	0.683088	0	0.692308	0	9.09696	FALSE
Slc12a6_ProteinCoding	0	0.537551	0	0.388208	0	0.846154	0	9.07294	FALSE
Ogdhl_ProteinCoding	0	0.528551	0	0.500853	0	0.615385	0	9.04863	TRUE
Prob1_ProteinCoding	0	0.52183	0	0.658797	0	0.692308	0	9.0302	FALSE
Zfyve9_ProteinCoding	0	0.514882	0	0.286505	0	0.923077	0	9.0109	TRUE
Usp12_ProteinCoding	0	0.511215	0	0.505337	0	0.769231	0	9.00061	TRUE
Gan_ProteinCoding	0	0.509326	0	0.537473	0	0.692308	0	8.99527	TRUE
Syde2_ProteinCoding	0	0.507961	0	0.7686	0	0.615385	0	8.99141	TRUE
Map3k3_ProteinCoding	0	0.50002	0	0.558803	0	0.692308	0	8.96872	TRUE
H2bc4_ProteinCoding-H2bc8_ProteinCoding	0	0.495815	0	0.571171	0	0.615385	0	8.95656	FALSE
Zscan26_ProteinCoding	0	0.49101	0	0.359176	0	0.846154	0	8.94254	TRUE
Stxbp5_ProteinCoding	0	0.489432	0	0.408417	0	0.769231	0	8.93791	TRUE
H2bc12_ProteinCoding-H2bc13_ProteinCoding-Hist1h2bq_ProteinCoding-Hist1h2br_ProteinCoding	0	0.489427	0	0.378674	0	0.769231	0	8.93789	FALSE
D630045J12Rik_ProteinCoding	0	0.481193	0	0.376481	0	0.923077	0	8.91347	TRUE
Xpr1_ProteinCoding	0	0.480903	0	0.316228	0	0.923077	0	8.9126	TRUE
Ttll5_ProteinCoding	0	0.473485	0	0.383023	0	0.769231	0	8.89022	TRUE
Wasf3_ProteinCoding	0	0.466417	0	0.411705	0	0.692308	0	8.86857	TRUE
Aak1_ProteinCoding	0	0.459692	0	0.277171	0	0.846154	0	8.84766	TRUE
Zbtb33_ProteinCoding	0	0.450681	0	0.428399	0	0.769231	0	8.81916	TRUE
Gm42664_lncRNA	0	0.446928	0	0.42176	0	0.769231	0	8.80712	FALSE
Zfp236_ProteinCoding	0	0.439404	0	0.436718	0	0.769231	0	8.78269	TRUE
Lemd3_ProteinCoding	0	0.439349	0	0.460126	0	0.846154	0	8.7825	TRUE
Amt_ProteinCoding	0	0.433709	0	0.404418	0	0.692308	0	8.76391	TRUE
Farp1_ProteinCoding	0	0.428493	0	0.382362	0	0.846154	0	8.74649	TRUE
Tmed8_ProteinCoding	0	0.425423	0	0.374108	0	0.769231	0	8.73614	TRUE
H2ac12_ProteinCoding-H2ac13_ProteinCoding-H2ac4_ProteinCoding-H2ac7_ProteinCoding-H2ac8_ProteinCoding	0	0.424105	0	0.420316	0	0.692308	0	8.73167	FALSE
Abhd2_ProteinCoding	0	0.417799	0	0.239595	0	0.923077	0	8.71011	TRUE
Fchsd2_ProteinCoding	0	0.409522	0	0.327915	0	0.692308	0	8.68132	TRUE
Erbin_ProteinCoding	0	0.408843	0	0.380001	0	0.769231	0	8.67893	TRUE
Adamts9_ProteinCoding	0	0.405086	0	0.558575	0	0.692308	0	8.66564	TRUE
Kis2_lncRNA	0	0.40466	0	0.380998	0	0.769231	0	8.66413	FALSE
Ccdc14_ProteinCoding	0	0.403292	0	0.282624	0	0.846154	0	8.65926	TRUE
Prdm15_ProteinCoding	0	0.400311	0	0.336493	0	0.769231	0	8.64858	TRUE
Nr1d2_ProteinCoding	0	0.398441	0	0.260307	0	0.846154	0	8.64184	TRUE
Sema5a_ProteinCoding	0	0.394237	0	0.400119	0	0.769231	0	8.62658	TRUE
Mrtfb_ProteinCoding	0	0.390655	0	0.318283	0	0.692308	0	8.61344	TRUE
Pdpr_ProteinCoding	0	0.389758	0	0.434912	0	0.692308	0	8.61013	TRUE
Wdr7_ProteinCoding	0	0.388533	0	0.38845	0	0.769231	0	8.6056	TRUE
Arhgef5_ProteinCoding	0	0.381637	0	0.335282	0	0.769231	0	8.57983	TRUE
Kif21b_ProteinCoding	0	0.378342	0	0.453843	0	0.615385	0	8.56736	TRUE
Ttc7b_ProteinCoding	0	0.376783	0	0.293293	0	0.769231	0	8.56141	TRUE
Atp7a_ProteinCoding	0	0.371806	0	0.403381	0	0.615385	0	8.54228	TRUE
Cnnm4_ProteinCoding	0	0.370542	0	0.398159	0	0.692308	0	8.53738	TRUE
Cry2_ProteinCoding	0	0.368825	0	0.30825	0	0.846154	0	8.5307	TRUE
Dlg3_ProteinCoding	0	0.365154	0	0.309625	0	0.769231	0	8.51631	TRUE
Has2_ProteinCoding	0	0.364659	0	0.428972	0	0.692308	0	8.51436	TRUE
Ercc6_ProteinCoding	0	0.363907	0	0.316562	0	0.692308	0	8.51138	TRUE
Sema3f_ProteinCoding	0	0.360524	0	0.494294	0	0.461538	0	8.49795	TRUE
H3c7_ProteinCoding	0.00845297	3.40901	0.0478172	2.10726	0.03125	1	7.88809e-12	8.49479	FALSE
Hist1h4m_ProteinCoding-Hist1h4n_ProteinCoding	0.0107897	4.24863	0.061036	3.16319	0.03125	1	1.23675e-09	8.49366	TRUE
Large1_ProteinCoding	0	0.355724	0	0.328942	0	0.692308	0	8.47866	TRUE
Gm9833_ProteinCoding	0	0.354917	0	0.225849	0	0.846154	0	8.4754	TRUE
Megf6_ProteinCoding	0	0.35135	0	0.319899	0	0.615385	0	8.46086	TRUE
Rapgef2_ProteinCoding	0	0.345295	0	0.334929	0	0.615385	0	8.43586	TRUE
Zfp12_ProteinCoding	0	0.344609	0	0.528894	0	0.615385	0	8.433	TRUE
Pkd1_ProteinCoding	0	0.340921	0	0.328962	0	0.692308	0	8.41752	TRUE
Zfyve1_ProteinCoding	0	0.338433	0	0.218156	0	0.846154	0	8.40698	TRUE
Ccnj_ProteinCoding	0	0.338264	0	0.319289	0	0.769231	0	8.40627	TRUE
H3c10_ProteinCoding-H3c2_ProteinCoding-H3c4_ProteinCoding	0	0.334166	0	0.293475	0	0.692308	0	8.38873	FALSE
Plekhm3_ProteinCoding	0	0.331803	0	0.323603	0	0.769231	0	8.37853	TRUE
Sema4b_ProteinCoding	0	0.331017	0	0.455815	0	0.615385	0	8.37511	TRUE
R3hdm2_ProteinCoding	0	0.327601	0	0.200687	0	0.846154	0	8.36019	TRUE
Polh_ProteinCoding	0	0.327424	0	0.280466	0	0.692308	0	8.35941	TRUE
H3c11_ProteinCoding	0.00595405	2.28281	0.0336812	1.61897	0.03125	1	3.5382e-10	8.35937	FALSE
Tonsl_ProteinCoding	0	0.322576	0	0.304644	0	0.692308	0	8.33796	TRUE
Hipk3_ProteinCoding	0	0.322441	0	0.241085	0	0.769231	0	8.33736	TRUE
Lrrc75aos2_lncRNA	0	0.316386	0	0.389857	0	0.538462	0	8.31009	TRUE
H3c2_ProteinCoding-H3c4_ProteinCoding	0	0.315189	0	0.268411	0	0.692308	0	8.30464	FALSE
Gm21982_lncRNA	0	0.313711	0	0.42528	0	0.461538	0	8.29788	TRUE
Peg10_ProteinCoding	0	0.310353	0	0.242237	0	0.769231	0	8.28241	TRUE
Wdr81_ProteinCoding	0	0.303622	0	0.270884	0	0.692308	0	8.25088	TRUE
Zfat_ProteinCoding	0	0.303308	0	0.341398	0	0.615385	0	8.24939	TRUE
Astn1_ProteinCoding	0	0.302809	0	0.326799	0	0.615385	0	8.24702	TRUE
H4c11_ProteinCoding-H4c8_ProteinCoding	0	0.301735	0	0.315792	0	0.692308	0	8.24191	FALSE
Nrip1_ProteinCoding	0	0.300454	0	0.259188	0	0.692308	0	8.2358	TRUE
Kbtbd7_ProteinCoding	0	0.299236	0	0.342424	0	0.615385	0	8.22995	TRUE
H3c10_ProteinCoding-H3c11_ProteinCoding-H3c1_ProteinCoding-H3c2_ProteinCoding-H3c3_ProteinCoding-H3c4_ProteinCoding-H3c7_ProteinCoding	0	0.299226	0	0.493046	0	0.461538	0	8.22991	FALSE
Eppk1_ProteinCoding	0	0.296717	0	0.345861	0	0.615385	0	8.2178	TRUE
H1f3_ProteinCoding	0.0268951	8.23697	0.108641	7.2896	0.0625	1	7.30971e-08	8.20614	FALSE
Mfn1_ProteinCoding	0	0.293924	0	0.248267	0	0.769231	0	8.2042	TRUE
Uevld_ProteinCoding	0	0.291084	0	0.325809	0	0.615385	0	8.19024	TRUE
H3c1_ProteinCoding-H3c3_ProteinCoding	0	0.290128	0	0.354556	0	0.615385	0	8.18551	FALSE
Tbck_ProteinCoding	0	0.287125	0	0.282703	0	0.615385	0	8.17055	TRUE
H2ac4_ProteinCoding	0.0124554	3.87028	0.0704584	2.35491	0.03125	1	5.16117e-12	8.16848	FALSE
H4c6_ProteinCoding	0.0104272	3.27129	0.0589849	2.38921	0.03125	1	7.76239e-10	8.16169	FALSE
Neb_ProteinCoding	0	0.285012	0	0.38035	0	0.615385	0	8.15993	TRUE
Cers6_ProteinCoding	0	0.284436	0	0.30589	0	0.615385	0	8.15702	TRUE
Slc5a3_ProteinCoding	0	0.28362	0	0.263422	0	0.692308	0	8.15289	FALSE
Cacna1g_ProteinCoding	0	0.283161	0	0.36576	0	0.461538	0	8.15056	TRUE
H4c12_ProteinCoding-H4c1_ProteinCoding-H4c2_ProteinCoding	0	0.280889	0	0.258415	0	0.692308	0	8.13898	FALSE
Lcor_ProteinCoding	0	0.279771	0	0.346362	0	0.538462	0	8.13325	TRUE
Zswim5_ProteinCoding	0	0.277993	0	0.291934	0	0.538462	0	8.12409	TRUE
Mtmr10_ProteinCoding	0	0.27675	0	0.264419	0	0.692308	0	8.11764	TRUE
Neat1_lncRNA	0	0.275809	0	0.291593	0	0.615385	0	8.11275	TRUE
Tyk2_ProteinCoding	0	0.274405	0	0.488546	0	0.461538	0	8.10541	TRUE
Ercc4_ProteinCoding	0	0.273531	0	0.345862	0	0.615385	0	8.10082	TRUE
Shroom4_ProteinCoding	0	0.272994	0	0.367425	0	0.538462	0	8.098	TRUE
Irf2bp2_ProteinCoding	0	0.27149	0	0.221314	0	0.692308	0	8.09006	TRUE
H2bc12_ProteinCoding-H2bc13_ProteinCoding-H2bc15_ProteinCoding-H2bc4_ProteinCoding-H2bc6_ProteinCoding-H2bc8_ProteinCoding-Hist1h2bq_ProteinCoding-Hist1h2br_ProteinCoding	0	0.268921	0	0.32944	0	0.615385	0	8.07639	FALSE
Arnt2_ProteinCoding	0	0.268715	0	0.224336	0	0.769231	0	8.07529	TRUE
Gm38393_ProteinCoding	0.0118046	3.43185	0.0667771	1.22138	0.03125	1	8.9733e-20	8.0666	TRUE
Nmnat2_ProteinCoding	0	0.266469	0	0.228367	0	0.692308	0	8.06323	TRUE
Zfp521_ProteinCoding	0	0.265024	0	0.242392	0	0.692308	0	8.05541	TRUE
Cubn_ProteinCoding	0	0.264105	0	0.315981	0	0.538462	0	8.05042	TRUE
Arfgef3_ProteinCoding	0	0.263684	0	0.322518	0	0.538462	0	8.04813	TRUE
Dock9_ProteinCoding	0	0.2627	0	0.324038	0	0.615385	0	8.04275	TRUE
Stk11ip_ProteinCoding	0	0.2621	0	0.241519	0	0.692308	0	8.03947	TRUE
Pitpnm2_ProteinCoding	0	0.262051	0	0.255339	0	0.692308	0	8.0392	TRUE
Ints6l_ProteinCoding	0	0.26131	0	0.268795	0	0.692308	0	8.03513	TRUE
Zscan20_ProteinCoding	0	0.26079	0	0.202705	0	0.769231	0	8.03227	TRUE
Shank2_ProteinCoding	0	0.260135	0	0.416542	0	0.384615	0	8.02865	TRUE
Adgrb2_ProteinCoding	0	0.259748	0	0.272316	0	0.538462	0	8.02651	TRUE
Sh3pxd2b_ProteinCoding	0	0.258491	0	0.259504	0	0.692308	0	8.01954	TRUE
H3c10_ProteinCoding-H3c1_ProteinCoding-H3c2_ProteinCoding-H3c4_ProteinCoding	0	0.255725	0	0.253372	0	0.615385	0	8.00408	FALSE
Adamts6_ProteinCoding	0	0.255336	0	0.386421	0	0.384615	0	8.00189	TRUE
Ssh2_ProteinCoding	0	0.252993	0	0.364656	0	0.538462	0	7.98864	TRUE
Zfp618_ProteinCoding	0	0.251632	0	0.331094	0	0.538462	0	7.98089	TRUE
Dsel_ProteinCoding	0	0.244186	0	0.23445	0	0.615385	0	7.93774	TRUE
Mroh1_ProteinCoding	0	0.243147	0	0.245035	0	0.615385	0	7.93161	TRUE
Lyst_ProteinCoding	0	0.243072	0	0.277775	0	0.538462	0	7.93117	TRUE
Rbm41_ProteinCoding	0	0.242281	0	0.352388	0	0.538462	0	7.92648	TRUE
Atp8b2_ProteinCoding	0	0.238032	0	0.246296	0	0.615385	0	7.90106	TRUE
Vps13b_ProteinCoding	0.00639975	1.76156	0.0362024	0.807448	0.03125	1	6.92994e-16	7.89598	TRUE
Dusp16_ProteinCoding	0	0.236411	0	0.193119	0	0.692308	0	7.89124	TRUE
Lnx2_ProteinCoding	0	0.235824	0	0.252686	0	0.615385	0	7.88767	TRUE
H3c1_ProteinCoding	0.0149595	3.77766	0.0595159	2.92428	0.0625	1	3.38756e-09	7.88731	FALSE
Spta1_ProteinCoding	0	0.235533	0	0.304683	0	0.461538	0	7.8859	TRUE
Itpripl1_ProteinCoding	0	0.234616	0	0.259798	0	0.615385	0	7.88029	TRUE
H4c11_ProteinCoding-H4c12_ProteinCoding-H4c1_ProteinCoding-H4c2_ProteinCoding-H4c3_ProteinCoding-H4c8_ProteinCoding-H4c9_ProteinCoding	0	0.234156	0	0.359178	0	0.461538	0	7.87747	FALSE
Scube3_ProteinCoding	0	0.2322	0	0.276093	0	0.538462	0	7.86542	TRUE
Tnpo2_ProteinCoding	0.00595405	1.60981	0.0336812	0.747366	0.03125	1	1.07006e-15	7.85572	TRUE
Irs1_ProteinCoding	0	0.229561	0	0.347882	0	0.384615	0	7.84901	TRUE
Mcu_ProteinCoding	0	0.227974	0	0.220579	0	0.615385	0	7.83904	TRUE
2610307P16Rik_lncRNA	0	0.226868	0	0.262757	0	0.538462	0	7.83206	TRUE
Pla2g4b_ProteinCoding	0	0.226522	0	0.215353	0	0.615385	0	7.82986	FALSE
Ralgps1_ProteinCoding	0	0.225728	0	0.197588	0	0.615385	0	7.82482	TRUE
Nbeal2_ProteinCoding	0	0.224057	0	0.256008	0	0.538462	0	7.81415	TRUE
H2bc3_ProteinCoding	0.0107897	2.63904	0.061036	2.23798	0.03125	1	2.9383e-08	7.80688	FALSE
Kcnc3_ProteinCoding	0	0.221796	0	0.336448	0	0.461538	0	7.79958	TRUE
Zfp760_ProteinCoding	0	0.217275	0	0.364088	0	0.384615	0	7.77	TRUE
Adamts19_ProteinCoding	0	0.217253	0	0.260918	0	0.461538	0	7.76986	TRUE
Zfp57_ProteinCoding	0	0.213437	0	0.359076	0	0.461538	0	7.74441	TRUE
Foxa2_ProteinCoding	0	0.213338	0	0.677979	0	0.230769	0	7.74374	TRUE
Gm43813_lncRNA	0	0.2133	0	0.215851	0	0.615385	0	7.74349	FALSE
Fig4_ProteinCoding	0	0.212967	0	0.354841	0	0.384615	0	7.74124	TRUE
Zscan25_ProteinCoding	0	0.212449	0	0.274949	0	0.461538	0	7.73775	FALSE
5031439G07Rik_ProteinCoding	0	0.212136	0	0.35607	0	0.461538	0	7.73563	TRUE
Arhgap29_ProteinCoding	0	0.210928	0	0.25292	0	0.538462	0	7.72743	TRUE
Agtpbp1_ProteinCoding	0	0.210845	0	0.245686	0	0.538462	0	7.72687	TRUE
Kmt2d_ProteinCoding	0.0287652	6.26137	0.116669	1.38266	0.0625	1	9.8466e-28	7.71694	TRUE
H2ac21_ProteinCoding	0	0.208241	0	0.250437	0	0.461538	0	7.70902	FALSE
Lrguk_ProteinCoding	0	0.207582	0	0.344976	0	0.384615	0	7.70447	TRUE
Tenm4_ProteinCoding	0	0.206331	0	0.211938	0	0.538462	0	7.69579	TRUE
Cep135_ProteinCoding	0	0.205621	0	0.332314	0	0.384615	0	7.69084	TRUE
BC067074_ProteinCoding	0	0.203782	0	0.341613	0	0.384615	0	7.67794	TRUE
2810021J22Rik_ProteinCoding	0	0.203263	0	0.225099	0	0.538462	0	7.67429	TRUE
H2ac15_ProteinCoding	0.0153251	3.30442	0.086692	1.86569	0.03125	1	6.03099e-13	7.66159	FALSE
Lonrf1_ProteinCoding	0	0.199558	0	0.286146	0	0.461538	0	7.64787	TRUE
Pign_ProteinCoding	0	0.198153	0	0.225693	0	0.538462	0	7.63774	TRUE
Mast3_ProteinCoding	0	0.196389	0	0.334461	0	0.384615	0	7.6249	TRUE
Card10_ProteinCoding	0	0.19588	0	0.360901	0	0.384615	0	7.62118	TRUE
Dcaf5_ProteinCoding	0	0.195158	0	0.307715	0	0.384615	0	7.61587	TRUE
Gucy1a2_ProteinCoding	0	0.192577	0	0.205573	0	0.538462	0	7.59676	TRUE
4930402H24Rik_ProteinCoding	0	0.191221	0	0.33686	0	0.384615	0	7.58662	TRUE
Pde1b_ProteinCoding	0	0.191144	0	0.23128	0	0.538462	0	7.58605	TRUE
Radil_ProteinCoding	0	0.190966	0	0.185166	0	0.615385	0	7.58471	TRUE
Vps8_ProteinCoding	0	0.190432	0	0.234889	0	0.461538	0	7.58069	TRUE
Foxn2_ProteinCoding	0	0.188499	0	0.222286	0	0.538462	0	7.56605	TRUE
Acap3_ProteinCoding	0	0.18737	0	0.255372	0	0.384615	0	7.55743	TRUE
Magel2_ProteinCoding	0	0.186008	0	0.348325	0	0.307692	0	7.54696	TRUE
Gm42742_ProteinCoding	0	0.185889	0	0.247443	0	0.461538	0	7.54604	FALSE
Zfp229_ProteinCoding	0	0.185184	0	0.29621	0	0.461538	0	7.54058	TRUE
Mcc_ProteinCoding	0	0.184222	0	0.32087	0	0.384615	0	7.53311	TRUE
Lamb2_ProteinCoding	0	0.183615	0	0.19589	0	0.538462	0	7.52837	TRUE
Lats2_ProteinCoding	0	0.182819	0	0.266047	0	0.384615	0	7.52214	FALSE
Reln_ProteinCoding	0	0.182691	0	0.321405	0	0.384615	0	7.52114	TRUE
Tbc1d32_ProteinCoding	0	0.182583	0	0.24737	0	0.461538	0	7.52029	TRUE
Zscan18_ProteinCoding	0	0.182306	0	0.22264	0	0.538462	0	7.51811	TRUE
Prx_ProteinCoding	0	0.179967	0	0.214067	0	0.461538	0	7.49959	TRUE
Soga3_ProteinCoding	0	0.179312	0	0.252171	0	0.384615	0	7.49435	TRUE
Malt1_ProteinCoding	0	0.179238	0	0.211375	0	0.461538	0	7.49376	TRUE
Arhgap35_ProteinCoding	0.0174306	3.31464	0.0986021	0.903989	0.03125	1	5.76875e-24	7.49104	TRUE
Mindy1_ProteinCoding	0	0.177592	0	0.256157	0	0.461538	0	7.48052	TRUE
Jag1_ProteinCoding	0	0.177338	0	0.225671	0	0.461538	0	7.47847	TRUE
Jph3_ProteinCoding	0	0.177177	0	0.338486	0	0.384615	0	7.47717	FALSE
Wnk2_ProteinCoding	0	0.176471	0	0.249401	0	0.384615	0	7.47144	TRUE
Tmc7_ProteinCoding	0	0.175692	0	0.49084	0	0.230769	0	7.4651	TRUE
Inafm2_ProteinCoding	0	0.175523	0	0.232578	0	0.461538	0	7.46371	TRUE
Cntn2_ProteinCoding	0	0.174848	0	0.234792	0	0.461538	0	7.45818	TRUE
B4galnt4_ProteinCoding	0	0.174802	0	0.326937	0	0.384615	0	7.45781	TRUE
Pkn3_ProteinCoding	0	0.174505	0	0.256579	0	0.461538	0	7.45537	TRUE
Heatr5b_ProteinCoding	0	0.17421	0	0.320359	0	0.307692	0	7.45294	TRUE
H2bc4_ProteinCoding-H2bc7_ProteinCoding	0	0.173844	0	0.270648	0	0.461538	0	7.44993	FALSE
Armh3_ProteinCoding	0	0.173305	0	0.192139	0	0.538462	0	7.44547	TRUE
Rabgef1_ProteinCoding	0	0.173133	0	0.202996	0	0.538462	0	7.44405	TRUE
Inpp5a_ProteinCoding	0	0.17225	0	0.228911	0	0.461538	0	7.43671	TRUE
Galnt2_ProteinCoding	0	0.171997	0	0.310424	0	0.384615	0	7.4346	FALSE
Helz2_ProteinCoding	0	0.170993	0	0.275222	0	0.384615	0	7.42621	TRUE
Brsk1_ProteinCoding	0	0.16882	0	0.21921	0	0.461538	0	7.40787	TRUE
Mfhas1_ProteinCoding	0	0.168149	0	0.232981	0	0.461538	0	7.40215	TRUE
Ppp1r12b_ProteinCoding	0	0.167382	0	0.211744	0	0.461538	0	7.3956	TRUE
Wdr19_ProteinCoding	0	0.166811	0	0.179443	0	0.538462	0	7.39069	TRUE
H2bc12_ProteinCoding-H2bc13_ProteinCoding-H2bc15_ProteinCoding-H2bc4_ProteinCoding-H2bc6_ProteinCoding-H2bc7_ProteinCoding-H2bc8_ProteinCoding-Hist1h2bq_ProteinCoding-Hist1h2br_ProteinCoding	0	0.165914	0	0.251451	0	0.384615	0	7.38296	FALSE
Pdp1_ProteinCoding	0	0.165472	0	0.347127	0	0.307692	0	7.37914	TRUE
Trim56_ProteinCoding	0	0.165159	0	0.318575	0	0.230769	0	7.37642	TRUE
Ccdc15_ProteinCoding	0	0.164851	0	0.1444	0	0.615385	0	7.37374	TRUE
Ror1_ProteinCoding	0	0.164645	0	0.26281	0	0.384615	0	7.37195	TRUE
Hist1h4m_ProteinCoding	0.00855975	1.58061	0.0484212	1.33583	0.03125	1	2.85013e-08	7.37021	TRUE
Cyth3_ProteinCoding	0	0.163596	0	0.274713	0	0.307692	0	7.36278	TRUE
H2bc11_ProteinCoding	0.0165403	2.88452	0.0694712	2.0579	0.0625	0.923077	4.59806e-10	7.36202	FALSE
Lrp1_ProteinCoding	0.0104916	1.88177	0.0593495	1.40525	0.03125	0.846154	1.5093e-09	7.35613	TRUE
Zfp653_ProteinCoding	0	0.162812	0	0.183023	0	0.538462	0	7.3559	FALSE
Xk_ProteinCoding	0	0.159719	0	0.183741	0	0.538462	0	7.3284	TRUE
Lmbr1_ProteinCoding	0	0.158497	0	0.228317	0	0.384615	0	7.31738	TRUE
Zfp182_ProteinCoding	0	0.157749	0	0.214633	0	0.461538	0	7.3106	TRUE
Dynlt1c_ProteinCoding	0	0.156325	0	0.186428	0	0.461538	0	7.2976	FALSE
4933407K13Rik_lncRNA	0	0.156011	0	0.273824	0	0.384615	0	7.29472	TRUE
Nfkbiz_ProteinCoding	0	0.155872	0	0.220922	0	0.384615	0	7.29345	TRUE
Gm19967_lncRNA	0	0.155634	0	0.212799	0	0.461538	0	7.29126	FALSE
Ppnr_lncRNA	0	0.155353	0	0.325401	0	0.384615	0	7.28867	FALSE
H4c9_ProteinCoding-Hist1h4m_ProteinCoding-Hist1h4n_ProteinCoding	0	0.155284	0	0.198738	0	0.461538	0	7.28802	FALSE
Cdk5rap2_ProteinCoding-Ywhaq_ProteinCoding	0	0.155002	0	0.23907	0	0.461538	0	7.28542	TRUE
Cdc42bpg_ProteinCoding	0	0.154208	0	0.175953	0	0.461538	0	7.27806	TRUE
Prr36_ProteinCoding	0	0.153717	0	0.206493	0	0.461538	0	7.27349	TRUE
Dennd4a_ProteinCoding	0	0.153543	0	0.25146	0	0.384615	0	7.27186	TRUE
Trappc9_ProteinCoding	0	0.15351	0	0.178113	0	0.538462	0	7.27155	TRUE
Bcl2l2_ProteinCoding	0	0.151907	0	0.199448	0	0.538462	0	7.25651	FALSE
Rnf19a_ProteinCoding	0	0.151876	0	0.2111	0	0.461538	0	7.25622	TRUE
Psd3_ProteinCoding	0	0.151608	0	0.251772	0	0.307692	0	7.25369	TRUE
Ephb6_ProteinCoding	0	0.15118	0	0.213729	0	0.461538	0	7.24963	TRUE
Dop1a_ProteinCoding	0	0.150894	0	0.224578	0	0.384615	0	7.24692	TRUE
Smg7_ProteinCoding	0.00965139	1.6096	0.0545965	0.571707	0.03125	1	1.22248e-19	7.24041	TRUE
Zfp960_ProteinCoding	0	0.14913	0	0.243202	0	0.384615	0	7.23007	FALSE
Il18bp_ProteinCoding	0	0.149051	0	0.183483	0	0.461538	0	7.22931	TRUE
Stard9_ProteinCoding	0	0.148751	0	0.199179	0	0.461538	0	7.22642	TRUE
Tmcc2_ProteinCoding	0	0.14829	0	0.204788	0	0.384615	0	7.22197	TRUE
H2bc12_ProteinCoding-H2bc3_ProteinCoding	0	0.14811	0	0.247096	0	0.384615	0	7.22023	FALSE
Ptch2_ProteinCoding	0	0.14795	0	0.181695	0	0.461538	0	7.21869	TRUE
Antxr1_ProteinCoding	0	0.147843	0	0.161322	0	0.538462	0	7.21765	TRUE
Tmcc3_ProteinCoding	0	0.147734	0	0.190718	0	0.461538	0	7.21659	TRUE
Slc7a1_ProteinCoding	0	0.147031	0	0.213035	0	0.384615	0	7.20975	TRUE
Stxbp4_ProteinCoding	0	0.145938	0	0.196992	0	0.461538	0	7.19907	TRUE
H2bc7_ProteinCoding	0.00639975	1.08368	0.0362024	0.869839	0.03125	0.846154	8.85553e-09	7.19558	FALSE
Cfap47_ProteinCoding	0	0.145248	0	0.206043	0	0.384615	0	7.19228	FALSE
Gpcpd1_ProteinCoding	0	0.145075	0	0.19184	0	0.461538	0	7.19056	TRUE
Arhgap42_ProteinCoding	0	0.144749	0	0.227317	0	0.384615	0	7.18734	TRUE
Kctd15_ProteinCoding	0	0.143983	0	0.18514	0	0.461538	0	7.17974	TRUE
Gm15902_lncRNA	0	0.14326	0	0.199461	0	0.384615	0	7.17253	FALSE
Clcn6_ProteinCoding	0	0.142732	0	0.178599	0	0.461538	0	7.16724	TRUE
Parp4_ProteinCoding	0	0.142259	0	0.334452	0	0.230769	0	7.16248	TRUE
Ccdc120_ProteinCoding	0	0.14176	0	0.165046	0	0.461538	0	7.15745	TRUE
Casp9_ProteinCoding	0	0.141658	0	0.145158	0	0.538462	0	7.15642	TRUE
Eml5_ProteinCoding	0	0.141475	0	0.160906	0	0.538462	0	7.15456	TRUE
H2bc12_ProteinCoding-Hist1h2bp_ProteinCoding-Hist1h2bq_ProteinCoding-Hist1h2br_ProteinCoding	0	0.140918	0	0.253538	0	0.307692	0	7.14891	FALSE
Il17ra_ProteinCoding	0	0.140903	0	0.187447	0	0.461538	0	7.14876	TRUE
Rtl6_ProteinCoding	0	0.14079	0	0.177606	0	0.461538	0	7.14761	TRUE
Abca4_ProteinCoding	0	0.140352	0	0.250488	0	0.307692	0	7.14315	TRUE
Myo1d_ProteinCoding	0	0.140252	0	0.195263	0	0.461538	0	7.14213	TRUE
Stx17_ProteinCoding	0	0.14013	0	0.186605	0	0.461538	0	7.14088	TRUE
Wdr78_ProteinCoding	0	0.140051	0	0.359381	0	0.153846	0	7.14008	TRUE
Dclre1c_ProteinCoding	0	0.139723	0	0.153607	0	0.538462	0	7.13672	TRUE
Dcaf6_ProteinCoding	0	0.138414	0	0.229279	0	0.384615	0	7.12323	TRUE
Zfp516_ProteinCoding	0	0.138143	0	0.25103	0	0.307692	0	7.12043	TRUE
Dsc2_ProteinCoding	0	0.137419	0	0.33402	0	0.230769	0	7.1129	TRUE
Adamts15_ProteinCoding	0	0.136333	0	0.230717	0	0.307692	0	7.10154	TRUE
Magi3_ProteinCoding	0	0.136283	0	0.213364	0	0.384615	0	7.10101	TRUE
Zfp975_ProteinCoding	0	0.135716	0	0.198788	0	0.384615	0	7.09504	TRUE
Synj1_ProteinCoding	0	0.135506	0	0.236666	0	0.307692	0	7.09282	TRUE
Arhgap23_ProteinCoding	0	0.135316	0	0.159196	0	0.461538	0	7.09081	TRUE
Nuak1_ProteinCoding	0	0.134993	0	0.190676	0	0.384615	0	7.08739	TRUE
Ptpru_ProteinCoding	0	0.134775	0	0.167765	0	0.461538	0	7.08507	TRUE
Vwa8_ProteinCoding	0	0.134626	0	0.240657	0	0.307692	0	7.08349	TRUE
Pitpnm1_ProteinCoding	0	0.133361	0	0.19023	0	0.384615	0	7.06998	TRUE
Ece2_ProteinCoding	0	0.132729	0	0.217534	0	0.384615	0	7.06317	TRUE
H2bc12_ProteinCoding-H2bc3_ProteinCoding-Hist1h2bp_ProteinCoding-Hist1h2bq_ProteinCoding-Hist1h2br_ProteinCoding	0	0.132511	0	0.293508	0	0.307692	0	7.06081	FALSE
Acox1_ProteinCoding	0	0.131903	0	0.224089	0	0.384615	0	7.05423	TRUE
H4c3_ProteinCoding	0.0212813	2.95569	0.0837499	1.51099	0.0625	1	3.00566e-14	7.052	FALSE
Zfp827_ProteinCoding	0	0.131017	0	0.178007	0	0.384615	0	7.04458	TRUE
Gm14391_ProteinCoding	0	0.130849	0	0.158446	0	0.461538	0	7.04274	TRUE
Adcy1_ProteinCoding	0	0.129723	0	0.24266	0	0.307692	0	7.03037	TRUE
Micu1_ProteinCoding	0	0.128826	0	0.206721	0	0.384615	0	7.02043	TRUE
Dph1_ProteinCoding	0	0.128713	0	0.214979	0	0.307692	0	7.01918	TRUE
Dysf_ProteinCoding	0	0.128536	0	0.307035	0	0.230769	0	7.01721	TRUE
Eef2k_ProteinCoding	0	0.127823	0	0.188013	0	0.384615	0	7.00924	TRUE
Ttc12_ProteinCoding	0	0.127199	0	0.200023	0	0.384615	0	7.00224	TRUE
Jcad_ProteinCoding	0	0.127092	0	0.222525	0	0.307692	0	7.00104	TRUE
Nsmf_ProteinCoding	0	0.126863	0	0.260471	0	0.230769	0	6.99846	TRUE
Tram2_ProteinCoding	0	0.126454	0	0.221715	0	0.307692	0	6.99383	TRUE
Col5a1_ProteinCoding	0	0.125938	0	0.200364	0	0.384615	0	6.98798	TRUE
Gm38190_lncRNA	0	0.12565	0	0.197086	0	0.384615	0	6.9847	FALSE
Pam_ProteinCoding	0	0.125632	0	0.209398	0	0.307692	0	6.9845	TRUE
Tspyl3_ProteinCoding	0	0.12466	0	0.189804	0	0.384615	0	6.97338	TRUE
Mindy4_ProteinCoding	0	0.124381	0	0.254492	0	0.230769	0	6.97017	TRUE
Tbc1d8b_ProteinCoding	0	0.123982	0	0.216324	0	0.307692	0	6.96557	TRUE
Tmem170b_ProteinCoding	0	0.123413	0	0.20282	0	0.307692	0	6.95899	TRUE
Igfbp5_ProteinCoding	0	0.123125	0	0.229509	0	0.307692	0	6.95565	TRUE
H2.Q4_ProteinCoding	0	0.122887	0	0.188039	0	0.384615	0	6.95289	FALSE
Nbea_ProteinCoding	0.00900938	1.23535	0.0509648	0.717645	0.03125	1	1.73115e-12	6.94859	TRUE
Man2b2_ProteinCoding	0	0.12177	0	0.146604	0	0.461538	0	6.93982	TRUE
Acvr1_ProteinCoding	0	0.121704	0	0.148291	0	0.461538	0	6.93904	TRUE
Zfp994_ProteinCoding	0	0.121243	0	0.251343	0	0.230769	0	6.93361	TRUE
Wnt2b_ProteinCoding	0	0.120972	0	0.224004	0	0.307692	0	6.93041	TRUE
Fn3krp_ProteinCoding	0	0.120961	0	0.24631	0	0.230769	0	6.93027	TRUE
B130055M24Rik_lncRNA	0	0.120956	0	0.154709	0	0.461538	0	6.93022	TRUE
L1cam_ProteinCoding	0	0.120079	0	0.174526	0	0.384615	0	6.9198	TRUE
Mocs1_ProteinCoding	0	0.119939	0	0.239084	0	0.230769	0	6.91814	TRUE
Rbm4_ProteinCoding-Rbm4b_ProteinCoding	0	0.119748	0	0.164574	0	0.384615	0	6.91585	FALSE
Zbtb44_ProteinCoding	0.00528131	0.756462	0.0298756	0.612094	0.03125	1	1.11983e-08	6.91396	TRUE
Lama1_ProteinCoding	0	0.119577	0	0.160761	0	0.384615	0	6.91381	TRUE
Jrk_ProteinCoding	0	0.119331	0	0.250362	0	0.230769	0	6.91086	TRUE
Lime1_ProteinCoding-Zgpat_ProteinCoding	0	0.11895	0	0.155755	0	0.461538	0	6.90628	FALSE
Zbtb8b_ProteinCoding	0	0.118566	0	0.18307	0	0.384615	0	6.90166	TRUE
Zdhhc9_ProteinCoding	0	0.118134	0	0.137206	0	0.461538	0	6.89644	TRUE
Cyp4f17_ProteinCoding	0	0.117804	0	0.226531	0	0.307692	0	6.89244	TRUE
Slc25a24_ProteinCoding	0	0.117559	0	0.159985	0	0.384615	0	6.88947	TRUE
H3c10_ProteinCoding	0.0209188	2.58583	0.0823148	1.69055	0.0625	0.923077	4.86239e-11	6.88288	FALSE
Invs_ProteinCoding	0	0.116951	0	0.207037	0	0.307692	0	6.88205	TRUE
Hdhd5_ProteinCoding	0	0.116936	0	0.165702	0	0.384615	0	6.88187	TRUE
Minar1_ProteinCoding	0	0.116423	0	0.158478	0	0.384615	0	6.87558	TRUE
Zfp940_ProteinCoding	0	0.11636	0	0.226707	0	0.307692	0	6.8748	TRUE
Dusp5_ProteinCoding	0	0.115811	0	0.195727	0	0.307692	0	6.86803	TRUE
Slc45a1_ProteinCoding	0	0.115281	0	0.132048	0	0.461538	0	6.86147	TRUE
Iffo2_ProteinCoding	0	0.114984	0	0.184997	0	0.307692	0	6.85778	TRUE
Prdm11_ProteinCoding	0	0.114592	0	0.186063	0	0.384615	0	6.8529	TRUE
Mapkapk2_ProteinCoding	0	0.113963	0	0.233771	0	0.230769	0	6.84503	TRUE
Gm28791_lncRNA	0	0.113673	0	0.198883	0	0.307692	0	6.84138	FALSE
Maskbp3_ProteinCoding	0	0.113672	0	0.218412	0	0.230769	0	6.84137	FALSE
Catsperg1_ProteinCoding	0	0.113403	0	0.186319	0	0.307692	0	6.83798	TRUE
H2bc1_ProteinCoding	0	0.113111	0	0.351169	0	0.153846	0	6.83429	FALSE
Ulk4_ProteinCoding	0	0.113038	0	0.198608	0	0.307692	0	6.83337	TRUE
Rc3h1_ProteinCoding	0.0123471	1.51871	0.0698459	0.672924	0.03125	1	3.72407e-16	6.83113	TRUE
Gm14403_ProteinCoding	0	0.11259	0	0.168487	0	0.384615	0	6.82769	TRUE
Dpp6_ProteinCoding	0	0.112553	0	0.190102	0	0.307692	0	6.82722	TRUE
Ttpal_ProteinCoding	0	0.112528	0	0.179787	0	0.307692	0	6.82691	TRUE
Kif5a_ProteinCoding	0	0.1124	0	0.196755	0	0.307692	0	6.82528	TRUE
Mob3a_ProteinCoding	0	0.1124	0	0.196755	0	0.307692	0	6.82528	TRUE
Gm35315_ProteinCoding	0	0.112277	0	0.162501	0	0.384615	0	6.82372	TRUE
Wdr25_ProteinCoding	0	0.112022	0	0.166486	0	0.384615	0	6.82046	TRUE
H3c10_ProteinCoding-H3c1_ProteinCoding	0	0.111473	0	0.234751	0	0.230769	0	6.81344	FALSE
Cnnm2_ProteinCoding	0	0.111153	0	0.153969	0	0.384615	0	6.80932	TRUE
Fbn2_ProteinCoding	0	0.110529	0	0.180957	0	0.307692	0	6.80127	TRUE
Plxnd1_ProteinCoding	0	0.110369	0	0.202805	0	0.307692	0	6.7992	TRUE
Lama5_ProteinCoding	0.0583491	6.60491	0.127717	2.64082	0.1875	1	7.27321e-18	6.79839	TRUE
Gm28043_ProteinCoding	0	0.110077	0	0.192369	0	0.307692	0	6.79542	FALSE
Mark1_ProteinCoding	0	0.110023	0	0.175911	0	0.307692	0	6.79471	TRUE
H4c11_ProteinCoding-H4c12_ProteinCoding-H4c1_ProteinCoding-H4c2_ProteinCoding-H4c8_ProteinCoding	0	0.109829	0	0.190764	0	0.307692	0	6.79219	FALSE
Zhx1_ProteinCoding	0	0.109677	0	0.329125	0	0.153846	0	6.79022	FALSE
Csrnp2_ProteinCoding	0	0.109634	0	0.14906	0	0.384615	0	6.78965	TRUE
Dnajb5_ProteinCoding	0	0.108814	0	0.171679	0	0.307692	0	6.77891	TRUE
Gm38336_lncRNA	0	0.1086	0	0.219995	0	0.307692	0	6.7761	TRUE
Zfp970_ProteinCoding	0	0.10844	0	0.1315	0	0.461538	0	6.774	TRUE
Fhod1_ProteinCoding	0	0.108124	0	0.155605	0	0.384615	0	6.76983	TRUE
Fktn_ProteinCoding	0	0.107761	0	0.235248	0	0.230769	0	6.76502	TRUE
Atp8a2_ProteinCoding	0	0.107243	0	0.125096	0	0.461538	0	6.75813	TRUE
Zfp608_ProteinCoding	0.00845297	1.02113	0.0478172	0.506757	0.03125	1	1.51628e-14	6.75659	TRUE
Sp8_ProteinCoding	0	0.106457	0	0.228936	0	0.307692	0	6.74762	TRUE
Peg13_lncRNA	0	0.106227	0	0.206046	0	0.307692	0	6.74453	FALSE
H3c11_ProteinCoding-H3c2_ProteinCoding-H3c4_ProteinCoding	0	0.106141	0	0.150088	0	0.384615	0	6.74337	FALSE
H2bc14_ProteinCoding	0.0167438	1.89611	0.0687545	1.74878	0.0625	0.846154	2.04804e-07	6.74035	FALSE
Lcorl_ProteinCoding	0	0.10532	0	0.258914	0	0.153846	0	6.73227	TRUE
Gm4707_ProteinCoding	0	0.105063	0	0.188332	0	0.307692	0	6.72877	FALSE
Dock5_ProteinCoding	0.00639975	0.782221	0.0362024	0.583904	0.03125	0.923077	1.70531e-09	6.7258	TRUE
Szt2_ProteinCoding	0.0104272	1.20212	0.0589849	0.754264	0.03125	0.923077	1.78008e-11	6.71818	TRUE
Gm26901_lncRNA	0	0.103878	0	0.172844	0	0.384615	0	6.71257	TRUE
Slc4a8_ProteinCoding	0	0.103671	0	0.187118	0	0.307692	0	6.70972	TRUE
Fhl3_ProteinCoding	0	0.103301	0	0.203137	0	0.307692	0	6.7046	TRUE
Apln_ProteinCoding	0	0.102977	0	0.170629	0	0.307692	0	6.70012	TRUE
Fzd4_ProteinCoding	0	0.102548	0	0.18116	0	0.307692	0	6.69416	TRUE
Tmppe_ProteinCoding	0	0.102466	0	0.138248	0	0.384615	0	6.69302	FALSE
Rorc_ProteinCoding	0	0.101911	0	0.215143	0	0.230769	0	6.68526	TRUE
Taf9_ProteinCoding	0	0.101567	0	0.181533	0	0.307692	0	6.68042	FALSE
Hnf4a_ProteinCoding	0	0.101548	0	0.226843	0	0.230769	0	6.68015	TRUE
Galnt16_ProteinCoding	0	0.101548	0	0.226843	0	0.230769	0	6.68015	TRUE
D430018E03Rik_lncRNA	0	0.10146	0	0.139391	0	0.384615	0	6.67892	FALSE
Pgghg_ProteinCoding	0	0.101439	0	0.147005	0	0.384615	0	6.67862	TRUE
Mafk_ProteinCoding	0	0.101368	0	0.142413	0	0.384615	0	6.67762	TRUE
2900026A02Rik_ProteinCoding	0.00528131	0.640232	0.0298756	0.380967	0.03125	0.923077	3.79088e-12	6.67364	TRUE
Fyco1_ProteinCoding	0	0.101069	0	0.223257	0	0.230769	0	6.6734	TRUE
Ncan_ProteinCoding	0	0.100748	0	0.138572	0	0.384615	0	6.66886	TRUE
Grk5_ProteinCoding	0	0.0999962	0	0.136052	0	0.384615	0	6.65816	TRUE
Gm3488_ProteinCoding	0	0.0998468	0	0.173697	0	0.307692	0	6.65602	FALSE
Foxi3_ProteinCoding	0	0.0990664	0	0.16045	0	0.307692	0	6.64481	FALSE
Epb41l4a_ProteinCoding	0	0.0990376	0	0.212352	0	0.230769	0	6.6444	TRUE
Mybl1_ProteinCoding	0	0.0989242	0	0.186511	0	0.307692	0	6.64276	TRUE
H2ac13_ProteinCoding	0.0169835	1.78981	0.096073	1.13936	0.03125	0.923077	2.84302e-11	6.6378	FALSE
Pogk_ProteinCoding	0	0.098493	0	0.182374	0	0.307692	0	6.63652	TRUE
Prkcb_ProteinCoding	0	0.0983299	0	0.137574	0	0.384615	0	6.63416	TRUE
Disp3_ProteinCoding	0	0.0981451	0	0.139126	0	0.384615	0	6.63147	TRUE
Lrfn3_ProteinCoding	0	0.0980114	0	0.159874	0	0.307692	0	6.62952	TRUE
Gm10800_ProteinCoding	0	0.097918	0	0.13804	0	0.384615	0	6.62816	TRUE
Zxdb_ProteinCoding	0	0.097805	0	0.135072	0	0.384615	0	6.62651	TRUE
Dip2a_ProteinCoding	0	0.0977178	0	0.186955	0	0.307692	0	6.62524	TRUE
Rnf180_ProteinCoding	0	0.0973734	0	0.200149	0	0.230769	0	6.6202	TRUE
Fndc3b_ProteinCoding	0	0.0972758	0	0.166482	0	0.307692	0	6.61876	TRUE
Atp2a1_ProteinCoding	0	0.0964727	0	0.182631	0	0.307692	0	6.60693	TRUE
H2bc8_ProteinCoding-H2bc9_ProteinCoding	0	0.0964721	0	0.168757	0	0.307692	0	6.60692	FALSE
Elmod2_ProteinCoding	0	0.0961405	0	0.176684	0	0.307692	0	6.602	TRUE
Mertk_ProteinCoding	0	0.0960918	0	0.138153	0	0.384615	0	6.60128	TRUE
Gcnt1_ProteinCoding	0	0.095916	0	0.132764	0	0.384615	0	6.59866	TRUE
Sphkap_ProteinCoding	0	0.0958434	0	0.157488	0	0.307692	0	6.59758	TRUE
Cpt1a_ProteinCoding	0	0.0954664	0	0.132731	0	0.384615	0	6.59196	TRUE
Cdc25b_ProteinCoding	0	0.0952128	0	0.160018	0	0.307692	0	6.58816	TRUE
Prune2_ProteinCoding	0	0.0951125	0	0.134194	0	0.384615	0	6.58665	TRUE
Gdpd2_ProteinCoding	0	0.0945908	0	0.231101	0	0.153846	0	6.5788	TRUE
H4c4_ProteinCoding	0.0884329	8.54608	0.185513	3.89968	0.21875	1	7.56438e-16	6.57848	FALSE
Irgq_ProteinCoding	0	0.0942961	0	0.17215	0	0.307692	0	6.57434	TRUE
Serac1_ProteinCoding	0	0.0939938	0	0.130958	0	0.384615	0	6.56976	TRUE
Csgalnact2_ProteinCoding	0	0.0938681	0	0.230471	0	0.230769	0	6.56785	TRUE
Tbc1d9_ProteinCoding	0	0.0936749	0	0.184231	0	0.230769	0	6.56491	TRUE
Calcr_ProteinCoding	0	0.0934139	0	0.189999	0	0.230769	0	6.56093	TRUE
Ccdc39_ProteinCoding	0	0.0933497	0	0.189881	0	0.230769	0	6.55995	TRUE
Fv1_ProteinCoding	0	0.0932948	0	0.152543	0	0.307692	0	6.55911	TRUE
Tnpo1_ProteinCoding	0.0938971	8.91473	0.170835	1.8637	0.28125	1	1.45638e-28	6.55384	TRUE
Htt_ProteinCoding	0.0169835	1.68541	0.096073	0.691635	0.03125	1	4.04666e-17	6.55114	TRUE
Ttll4_ProteinCoding	0.027234	2.64396	0.0915471	0.9045	0.09375	1	3.7638e-20	6.54967	TRUE
Tesk1_ProteinCoding	0	0.0925509	0	0.196795	0	0.230769	0	6.54768	TRUE
Dleu2_lncRNA	0	0.0924336	0	0.125968	0	0.384615	0	6.54587	TRUE
Serinc5_ProteinCoding	0	0.0923451	0	0.184124	0	0.230769	0	6.5445	TRUE
Slc38a3_ProteinCoding	0	0.0920507	0	0.128433	0	0.384615	0	6.53995	TRUE
Slc39a1_ProteinCoding	0.00528131	0.582503	0.0298756	0.237038	0.03125	1	2.50675e-17	6.53753	TRUE
H2bc11_ProteinCoding-H2bc1_ProteinCoding-Hist1h2bq_ProteinCoding-Hist1h2br_ProteinCoding	0	0.0918758	0	0.160058	0	0.307692	0	6.53723	FALSE
Lepr_ProteinCoding	0	0.0918397	0	0.188406	0	0.230769	0	6.53667	TRUE
Atcay_ProteinCoding	0	0.0916176	0	0.186002	0	0.230769	0	6.53321	TRUE
Cep95_ProteinCoding	0	0.0913729	0	0.129455	0	0.384615	0	6.5294	TRUE
Rb1_ProteinCoding	0	0.09135	0	0.144608	0	0.307692	0	6.52904	TRUE
Rhbdd1_ProteinCoding	0	0.0910462	0	0.166893	0	0.307692	0	6.52429	TRUE
Mfsd6_ProteinCoding	0	0.0909103	0	0.327782	0	0.0769231	0	6.52216	TRUE
Alg12_ProteinCoding	0	0.0906904	0	0.145137	0	0.307692	0	6.5187	TRUE
Mgat3_ProteinCoding	0	0.0903024	0	0.192716	0	0.230769	0	6.51258	TRUE
Man1a_ProteinCoding	0	0.0902465	0	0.193087	0	0.230769	0	6.5117	TRUE
Esyt3_ProteinCoding	0	0.0898497	0	0.239002	0	0.153846	0	6.50541	TRUE
Tnks_ProteinCoding	0.0213837	2.02914	0.0841506	0.678978	0.0625	1	2.11195e-20	6.50299	TRUE
Zfp963_ProteinCoding	0	0.0896755	0	0.144367	0	0.307692	0	6.50264	TRUE
Uvssa_ProteinCoding	0	0.0890864	0	0.17206	0	0.307692	0	6.49324	TRUE
Zbtb20_ProteinCoding	0	0.0889626	0	0.210223	0	0.230769	0	6.49125	TRUE
Sarm1_ProteinCoding	0	0.0886167	0	0.185755	0	0.230769	0	6.4857	TRUE
H2bc15_ProteinCoding	0.0208543	1.94804	0.11797	1.89234	0.03125	0.923077	6.40863e-07	6.4787	FALSE
E430024I08Rik_lncRNA	0	0.08782	0	0.142012	0	0.307692	0	6.47281	TRUE
Pgbd5_ProteinCoding	0	0.0876714	0	0.177814	0	0.230769	0	6.4704	TRUE
Sfxn5_ProteinCoding	0	0.087558	0	0.145973	0	0.307692	0	6.46855	TRUE
Myo7a_ProteinCoding	0	0.0875058	0	0.215692	0	0.230769	0	6.4677	TRUE
Ankrd44_ProteinCoding	0	0.0871562	0	0.143372	0	0.307692	0	6.46199	TRUE
Zfp971_ProteinCoding	0	0.0868579	0	0.163655	0	0.307692	0	6.4571	TRUE
Gm43256_lncRNA	0	0.0866109	0	0.181465	0	0.230769	0	6.45304	FALSE
Zfp607a_ProteinCoding	0	0.0865307	0	0.202069	0	0.230769	0	6.45172	TRUE
Gm42716_lncRNA	0	0.0864	0	0.213567	0	0.230769	0	6.44956	FALSE
Rgl1_ProteinCoding	0	0.0862644	0	0.136878	0	0.307692	0	6.44732	TRUE
Zfp609_ProteinCoding	0.0138411	1.29228	0.0560699	0.757313	0.0625	1	2.53253e-12	6.4453	TRUE
Gm43330_lncRNA	0	0.0859177	0	0.180672	0	0.230769	0	6.44158	FALSE
Gria4_ProteinCoding	0	0.0858251	0	0.201629	0	0.230769	0	6.44004	TRUE
Gm40864_lncRNA	0	0.0858251	0	0.201629	0	0.230769	0	6.44004	FALSE
Atxn7_ProteinCoding	0	0.0855654	0	0.176773	0	0.230769	0	6.43572	TRUE
Vcan_ProteinCoding	0	0.0855119	0	0.160887	0	0.307692	0	6.43483	TRUE
Cacnb2_ProteinCoding	0	0.0854867	0	0.137162	0	0.307692	0	6.43441	TRUE
H2bc11_ProteinCoding-Hist1h2bq_ProteinCoding-Hist1h2br_ProteinCoding	0	0.0854048	0	0.217018	0	0.153846	0	6.43304	FALSE
Srgap1_ProteinCoding	0	0.0851516	0	0.179914	0	0.230769	0	6.42881	TRUE
Klhl9_ProteinCoding	0.0224452	2.0056	0.0726171	0.807015	0.09375	1	1.28805e-17	6.41932	TRUE
Vps13c_ProteinCoding	0.010903	1.01568	0.0616768	0.575794	0.03125	0.923077	1.17756e-12	6.4164	TRUE
Rnf123_ProteinCoding	0	0.0843086	0	0.199997	0	0.230769	0	6.41462	TRUE
Lat_ProteinCoding	0	0.0841919	0	0.183395	0	0.230769	0	6.41264	TRUE
H1f2_ProteinCoding	0.0506976	4.39985	0.14003	3.63038	0.125	1	1.90863e-08	6.41154	FALSE
Gm47469_lncRNA	0	0.0840309	0	0.146634	0	0.307692	0	6.40992	TRUE
Gm41293_lncRNA	0	0.083987	0	0.30282	0	0.0769231	0	6.40917	FALSE
Gm43913_lncRNA	0	0.0836857	0	0.138398	0	0.307692	0	6.40405	TRUE
Maneal_ProteinCoding	0	0.0836792	0	0.161758	0	0.230769	0	6.40394	TRUE
Lnpep_ProteinCoding	0.0123471	1.12873	0.0698459	0.956411	0.03125	0.923077	3.8437e-08	6.4033	TRUE
Rab11fip4_ProteinCoding	0.0118046	1.08037	0.0667771	0.794785	0.03125	1	1.40436e-09	6.40005	TRUE
Eml1_ProteinCoding	0	0.0834213	0	0.158712	0	0.230769	0	6.39954	TRUE
Rgs16_ProteinCoding	0	0.0834213	0	0.158712	0	0.230769	0	6.39954	TRUE
Thsd1_ProteinCoding	0	0.0832257	0	0.21762	0	0.153846	0	6.39619	TRUE
H2ac11_ProteinCoding-Hist1h2an_ProteinCoding	0	0.0827996	0	0.178164	0	0.230769	0	6.38887	FALSE
Ikzf2_ProteinCoding	0	0.0826947	0	0.17779	0	0.230769	0	6.38706	TRUE
Cpt1b_ProteinCoding	0	0.0826407	0	0.177727	0	0.230769	0	6.38613	FALSE
H3c2_ProteinCoding-H3c4_ProteinCoding-H3c7_ProteinCoding	0	0.0823625	0	0.144321	0	0.307692	0	6.38133	FALSE
Rnft2_ProteinCoding	0	0.0823551	0	0.137074	0	0.307692	0	6.3812	TRUE
Zc3hav1_ProteinCoding	0	0.0822483	0	0.167518	0	0.230769	0	6.37935	TRUE
Gm21411_ProteinCoding	0	0.0821469	0	0.140648	0	0.307692	0	6.37759	FALSE
Dstyk_ProteinCoding	0	0.081889	0	0.137131	0	0.307692	0	6.37311	TRUE
Rbbp8nl_ProteinCoding	0	0.0816079	0	0.135917	0	0.307692	0	6.36821	TRUE
Arhgef28_ProteinCoding	0	0.0815599	0	0.170121	0	0.230769	0	6.36737	TRUE
Tead3_ProteinCoding	0	0.0815418	0	0.166833	0	0.230769	0	6.36705	TRUE
Arhgef10_ProteinCoding	0	0.0815314	0	0.130818	0	0.307692	0	6.36687	TRUE
Osbpl8_ProteinCoding	0	0.0813941	0	0.159184	0	0.230769	0	6.36447	TRUE
Igf2r_ProteinCoding	0.0138411	1.21794	0.0560699	0.484503	0.0625	0.923077	1.09391e-17	6.35989	TRUE
Synj2_ProteinCoding	0	0.0809082	0	0.1981	0	0.153846	0	6.35594	TRUE
Hopx_ProteinCoding	0	0.0808654	0	0.137106	0	0.307692	0	6.35518	TRUE
H2bc6_ProteinCoding	0.018156	1.56475	0.0715671	1.18838	0.0625	0.923077	2.83469e-09	6.35292	FALSE
Sema4g_ProteinCoding	0	0.0807179	0	0.110758	0	0.384615	0	6.35258	TRUE
Rin2_ProteinCoding	0	0.0806073	0	0.172961	0	0.230769	0	6.35063	TRUE
Mbd2_ProteinCoding	0	0.0805399	0	0.18426	0	0.230769	0	6.34943	TRUE
Zfp709_ProteinCoding	0	0.0801339	0	0.126793	0	0.307692	0	6.34223	TRUE
Wdr91_ProteinCoding	0	0.0799884	0	0.127234	0	0.307692	0	6.33964	TRUE
Uprt_ProteinCoding	0	0.0799035	0	0.131412	0	0.307692	0	6.33813	TRUE
Usp13_ProteinCoding	0	0.0798623	0	0.125736	0	0.307692	0	6.3374	TRUE
Inf2_ProteinCoding	0	0.0797835	0	0.163413	0	0.230769	0	6.33599	TRUE
Rasl12_ProteinCoding	0	0.0794121	0	0.161645	0	0.230769	0	6.32934	TRUE
Slc8b1_ProteinCoding	0	0.0793002	0	0.16552	0	0.230769	0	6.32733	TRUE
Lrrc8b_ProteinCoding	0	0.0792251	0	0.167254	0	0.230769	0	6.32598	TRUE
Fgfrl1_ProteinCoding	0	0.0790121	0	0.129547	0	0.307692	0	6.32215	TRUE
Bcl6b_ProteinCoding	0	0.0788447	0	0.175812	0	0.230769	0	6.31913	TRUE
Zfp85_ProteinCoding	0	0.0787195	0	0.175233	0	0.230769	0	6.31686	TRUE
Gm12184_ProteinCoding	0.00897111	0.793421	0.0507483	0.444423	0.03125	0.923077	8.84097e-13	6.31601	FALSE
Nckipsd_ProteinCoding	0	0.0785166	0	0.169151	0	0.230769	0	6.31318	TRUE
Stx1a_ProteinCoding	0	0.0784323	0	0.127072	0	0.307692	0	6.31165	TRUE
Rab26_ProteinCoding	0	0.0781925	0	0.150088	0	0.230769	0	6.30729	TRUE
Pip5kl1_ProteinCoding	0	0.0781516	0	0.174961	0	0.230769	0	6.30655	TRUE
Eid3_ProteinCoding	0	0.0777966	0	0.131321	0	0.307692	0	6.30006	FALSE
Tubgcp6_ProteinCoding	0.00845297	0.742039	0.0478172	0.372627	0.03125	1	3.33657e-14	6.29653	TRUE
Srcap_ProteinCoding	0.0471318	3.77291	0.130751	1.07064	0.125	1	4.17147e-23	6.29292	TRUE
Clgn_ProteinCoding	0	0.0770063	0	0.164563	0	0.230769	0	6.28552	TRUE
Yod1_ProteinCoding	0	0.0769883	0	0.126901	0	0.307692	0	6.28519	TRUE
Cdkl5_ProteinCoding	0	0.0768798	0	0.149633	0	0.230769	0	6.28318	TRUE
H4c12_ProteinCoding-H4c1_ProteinCoding	0	0.0768707	0	0.124167	0	0.307692	0	6.28301	FALSE
H4c12_ProteinCoding-H4c1_ProteinCoding-H4c2_ProteinCoding-H4c8_ProteinCoding	0	0.0765623	0	0.126979	0	0.307692	0	6.27728	FALSE
Slc38a6_ProteinCoding	0	0.0765014	0	0.186776	0	0.153846	0	6.27615	TRUE
Gm14295_ProteinCoding	0	0.0761539	0	0.158086	0	0.230769	0	6.26967	TRUE
Wipf1_ProteinCoding	0	0.0760717	0	0.168396	0	0.230769	0	6.26813	TRUE
H2ac18_ProteinCoding-H2ac19_ProteinCoding	0.0799574	6.2168	0.169619	4.34577	0.21875	1	3.29561e-10	6.2631	FALSE
Zfp935_ProteinCoding	0	0.0755961	0	0.119125	0	0.307692	0	6.2592	TRUE
Tctn3_ProteinCoding	0	0.0754655	0	0.121857	0	0.307692	0	6.25674	TRUE
Stx1b_ProteinCoding	0	0.0753966	0	0.10208	0	0.384615	0	6.25544	TRUE
Fat4_ProteinCoding	0	0.0752772	0	0.146118	0	0.230769	0	6.25318	TRUE
Pla2r1_ProteinCoding	0	0.0752772	0	0.146118	0	0.230769	0	6.25318	TRUE
Smoc2_ProteinCoding	0	0.0751568	0	0.129607	0	0.307692	0	6.2509	TRUE
Gm14326_ProteinCoding	0	0.0751449	0	0.164032	0	0.230769	0	6.25068	TRUE
H3c15_ProteinCoding	0	0.0750954	0	0.27076	0	0.0769231	0	6.24974	FALSE
Grk4_ProteinCoding	0	0.0750954	0	0.27076	0	0.0769231	0	6.24974	TRUE
Acsl1_ProteinCoding	0	0.0750544	0	0.203145	0	0.153846	0	6.24896	TRUE
Cngb1_ProteinCoding	0	0.0749305	0	0.187748	0	0.153846	0	6.24661	TRUE
H3c10_ProteinCoding-H3c11_ProteinCoding-H3c1_ProteinCoding-H3c2_ProteinCoding-H3c3_ProteinCoding-H3c6_ProteinCoding-H3c7_ProteinCoding-H3c8_ProteinCoding	0	0.0749305	0	0.187748	0	0.153846	0	6.24661	FALSE
Creb3l2_ProteinCoding	0	0.0748488	0	0.117746	0	0.307692	0	6.24506	TRUE
Pik3r1_ProteinCoding	0	0.0748175	0	0.17451	0	0.230769	0	6.24446	TRUE
Fgf14_ProteinCoding	0	0.0747836	0	0.153989	0	0.230769	0	6.24381	TRUE
Zfp526_ProteinCoding	0	0.0746249	0	0.147682	0	0.230769	0	6.24079	TRUE
Gm9828_lncRNA	0	0.0739567	0	0.143875	0	0.230769	0	6.22799	TRUE
Gm43581_lncRNA	0	0.0739071	0	0.161507	0	0.230769	0	6.22703	FALSE
Mib2_ProteinCoding	0	0.0738446	0	0.142251	0	0.230769	0	6.22583	TRUE
Atrnl1_ProteinCoding	0.00855975	0.71292	0.0484212	0.476144	0.03125	0.846154	1.28486e-10	6.22265	TRUE
H3c3_ProteinCoding	0.0404811	3.09213	0.113237	2.03625	0.125	1	7.00829e-11	6.22047	FALSE
H4c2_ProteinCoding	0.0380418	2.90923	0.121229	2.04275	0.09375	0.923077	3.98704e-10	6.21997	FALSE
H2bc12_ProteinCoding-H2bc13_ProteinCoding-H2bc15_ProteinCoding-Hist1h2bq_ProteinCoding-Hist1h2br_ProteinCoding	0	0.0734195	0	0.141394	0	0.230769	0	6.21761	FALSE
Gm42047_lncRNA	0.0981767	7.37029	0.191819	4.41049	0.25	0.846154	4.43439e-12	6.21577	FALSE
Gm26982_lncRNA	0	0.0730851	0	0.115572	0	0.307692	0	6.21111	TRUE
Npnt_ProteinCoding	0	0.0728323	0	0.200948	0	0.153846	0	6.20618	TRUE
Trim45_ProteinCoding	0	0.0726854	0	0.151403	0	0.230769	0	6.20331	TRUE
Lhfpl4_ProteinCoding	0	0.0724107	0	0.138526	0	0.230769	0	6.19792	TRUE
Efnb2_ProteinCoding	0.011259	0.898771	0.0636903	0.6043	0.03125	0.923077	1.60247e-10	6.19765	TRUE
P3h1_ProteinCoding	0	0.0723379	0	0.114132	0	0.307692	0	6.19649	TRUE
Inpp4a_ProteinCoding	0	0.0722416	0	0.124911	0	0.307692	0	6.19459	TRUE
Itga9_ProteinCoding	0	0.0721781	0	0.142628	0	0.230769	0	6.19334	TRUE
Scml2_ProteinCoding	0	0.0721522	0	0.139375	0	0.230769	0	6.19283	TRUE
Foxr2_ProteinCoding	0	0.0720598	0	0.142377	0	0.230769	0	6.19101	FALSE
mt.Atp8_ProteinCoding-mt.Co2_ProteinCoding	0	0.072022	0	0.13759	0	0.230769	0	6.19026	FALSE
Ncam1_ProteinCoding	0	0.0716258	0	0.112932	0	0.307692	0	6.18241	TRUE
St8sia2_ProteinCoding	0	0.071356	0	0.177256	0	0.153846	0	6.17704	TRUE
Wdpcp_ProteinCoding	0	0.0713288	0	0.136463	0	0.230769	0	6.1765	TRUE
Atg2a_ProteinCoding	0.00845297	0.681338	0.0478172	0.583008	0.03125	0.846154	5.13582e-08	6.17357	TRUE
Gm6871_ProteinCoding	0	0.0710955	0	0.139717	0	0.230769	0	6.17184	TRUE
Fam120c_ProteinCoding	0	0.0709547	0	0.136334	0	0.230769	0	6.16902	TRUE
Pan3_ProteinCoding	0.0180492	1.36963	0.0711747	0.648576	0.0625	1	4.3624e-15	6.16896	TRUE
Caln1_ProteinCoding	0	0.0706819	0	0.21329	0	0.153846	0	6.16354	TRUE
Zfp512b_ProteinCoding	0.00683977	0.559253	0.0386916	0.417857	0.03125	0.769231	2.24642e-09	6.15912	TRUE
Sgtb_ProteinCoding	0	0.0703991	0	0.177228	0	0.153846	0	6.15783	TRUE
Nedd4l_ProteinCoding	0	0.0703838	0	0.119299	0	0.307692	0	6.15753	TRUE
Hist1h2an_ProteinCoding	0.0148776	1.13161	0.0611125	0.839521	0.0625	0.769231	1.73605e-09	6.15652	FALSE
Fam102b_ProteinCoding	0	0.0703015	0	0.138224	0	0.230769	0	6.15586	TRUE
Plxnc1_ProteinCoding	0	0.0701699	0	0.11022	0	0.307692	0	6.1532	TRUE
Fam117a_ProteinCoding	0	0.0701644	0	0.21146	0	0.153846	0	6.15308	TRUE
Gpr161_ProteinCoding	0	0.0700848	0	0.198008	0	0.153846	0	6.15147	TRUE
Gclm_ProteinCoding-Ppia_ProteinCoding	0	0.0700782	0	0.197986	0	0.153846	0	6.15134	TRUE
Napb_ProteinCoding	0	0.0700142	0	0.179664	0	0.153846	0	6.15004	TRUE
Lmtk2_ProteinCoding	0.0164679	1.23829	0.0931565	1.02546	0.03125	0.923077	2.6318e-08	6.14866	TRUE
Nipal3_ProteinCoding	0	0.0698949	0	0.135882	0	0.230769	0	6.14761	TRUE
Sel1l3_ProteinCoding	0	0.0695824	0	0.133339	0	0.230769	0	6.14124	TRUE
Nhsl1_ProteinCoding	0.00639975	0.519225	0.0362024	0.463704	0.03125	0.923077	1.26959e-07	6.13552	TRUE
Hykk_ProteinCoding	0	0.0692369	0	0.134949	0	0.230769	0	6.13416	TRUE
Epm2aip1_ProteinCoding	0.00855975	0.668859	0.0484212	0.510523	0.03125	0.846154	3.90165e-09	6.13074	TRUE
2900052L18Rik_lncRNA	0	0.0690126	0	0.173068	0	0.153846	0	6.12954	TRUE
1810024B03Rik_ProteinCoding	0	0.068986	0	0.110774	0	0.307692	0	6.129	TRUE
Gm28151_lncRNA	0	0.0688783	0	0.177995	0	0.153846	0	6.12677	FALSE
Gm45837_ProteinCoding	0	0.0688783	0	0.177995	0	0.153846	0	6.12677	TRUE
Itprip_ProteinCoding	0	0.0688783	0	0.177995	0	0.153846	0	6.12677	FALSE
Dmpk_ProteinCoding	0	0.068791	0	0.139738	0	0.230769	0	6.12497	TRUE
Zfp839_ProteinCoding	0	0.0682388	0	0.109241	0	0.307692	0	6.11351	TRUE
Erbb2_ProteinCoding	0	0.0682256	0	0.140364	0	0.230769	0	6.11323	TRUE
Taf1_ProteinCoding	0.010903	0.82206	0.0616768	0.52893	0.03125	1	5.35421e-11	6.1116	TRUE
Bbs1_ProteinCoding	0	0.0680723	0	0.130934	0	0.230769	0	6.11004	TRUE
Xylt1_ProteinCoding	0	0.0680723	0	0.130934	0	0.230769	0	6.11004	TRUE
Crim1_ProteinCoding	0	0.0679343	0	0.173171	0	0.153846	0	6.10715	TRUE
Zfp319_ProteinCoding	0	0.067725	0	0.108854	0	0.307692	0	6.10276	TRUE
Napepld_ProteinCoding	0	0.0675471	0	0.183108	0	0.153846	0	6.09902	TRUE
Dock3_ProteinCoding	0	0.0674975	0	0.130006	0	0.230769	0	6.09798	TRUE
Abcc8_ProteinCoding	0	0.0674723	0	0.128997	0	0.230769	0	6.09745	TRUE
Fn1_ProteinCoding	0.0213249	1.52582	0.0686509	1.00572	0.09375	0.923077	7.78344e-11	6.09573	TRUE
Slc39a9_ProteinCoding	0.00595405	0.473447	0.0336812	0.393555	0.03125	0.692308	2.74503e-08	6.09225	TRUE
Sort1_ProteinCoding	0.00959625	0.721551	0.0542846	0.365284	0.03125	1	5.73548e-14	6.09147	TRUE
Gaa_ProteinCoding	0	0.0671318	0	0.175585	0	0.153846	0	6.09026	TRUE
Kmt2c_ProteinCoding	0.017086	1.23111	0.0722705	0.756215	0.0625	1	1.25782e-11	6.09011	TRUE
Epha2_ProteinCoding	0.0279575	1.96552	0.112966	1.6262	0.0625	0.846154	2.38465e-08	6.08557	TRUE
H2bc8_ProteinCoding	0.0425092	2.95249	0.147697	2.19727	0.09375	1	1.8905e-09	6.08495	FALSE
Ecm1_ProteinCoding	0	0.0667854	0	0.128924	0	0.230769	0	6.0829	TRUE
Zkscan7_ProteinCoding	0	0.0666671	0	0.128642	0	0.230769	0	6.08038	TRUE
Dpf1_ProteinCoding	0	0.0664886	0	0.126829	0	0.230769	0	6.07657	TRUE
Gm43597_lncRNA	0	0.0664886	0	0.126829	0	0.230769	0	6.07657	TRUE
Pdk2_ProteinCoding	0	0.0664387	0	0.174682	0	0.153846	0	6.0755	TRUE
Bnipl_ProteinCoding	0	0.0663846	0	0.174613	0	0.153846	0	6.07435	TRUE
Flnb_ProteinCoding	0.0210075	1.48085	0.0905582	0.921665	0.0625	0.846154	1.88253e-11	6.07326	TRUE
Rab27a_ProteinCoding	0	0.0663323	0	0.163092	0	0.153846	0	6.07323	TRUE
Slc29a3_ProteinCoding	0	0.0661378	0	0.131007	0	0.230769	0	6.06905	TRUE
1700094D03Rik_ProteinCoding	0	0.0660837	0	0.130915	0	0.230769	0	6.06789	FALSE
Man1c1_ProteinCoding	0	0.0658739	0	0.163946	0	0.153846	0	6.06337	TRUE
Kcnb1_ProteinCoding	0	0.0657584	0	0.134112	0	0.230769	0	6.06088	TRUE
Aoc2_ProteinCoding	0	0.0657258	0	0.12563	0	0.230769	0	6.06017	TRUE
Birc6_ProteinCoding	0.116663	7.84948	0.222951	1.31293	0.25	1	5.1935e-32	6.06005	TRUE
Ryr2_ProteinCoding	0	0.0656358	0	0.176719	0	0.153846	0	6.05823	TRUE
Artn_ProteinCoding	0	0.0655416	0	0.195155	0	0.153846	0	6.05619	TRUE
H2ac11_ProteinCoding-H2ac12_ProteinCoding-H2ac13_ProteinCoding-H2ac4_ProteinCoding-H2ac6_ProteinCoding-H2ac7_ProteinCoding-H2ac8_ProteinCoding-Hist1h2ao_ProteinCoding-Hist1h2ap_ProteinCoding	0	0.0653025	0	0.134004	0	0.230769	0	6.05099	FALSE
Ust_ProteinCoding	0	0.065216	0	0.129221	0	0.230769	0	6.04911	TRUE
Nupl2_ProteinCoding	0	0.0651937	0	0.104416	0	0.307692	0	6.04862	TRUE
Scn5a_ProteinCoding	0	0.0651904	0	0.132252	0	0.230769	0	6.04855	TRUE
Adam1a_ProteinCoding	0	0.0650138	0	0.124499	0	0.230769	0	6.0447	FALSE
Syt7_ProteinCoding	0	0.0650138	0	0.124499	0	0.230769	0	6.0447	TRUE
F730043M19Rik_lncRNA	0	0.0649676	0	0.126724	0	0.230769	0	6.04369	TRUE
Esrp2_ProteinCoding	0	0.0649287	0	0.172824	0	0.153846	0	6.04283	TRUE
Slc12a5_ProteinCoding	0	0.0649287	0	0.172824	0	0.153846	0	6.04283	TRUE
F8_ProteinCoding	0	0.0649287	0	0.172824	0	0.153846	0	6.04283	TRUE
Kctd12_ProteinCoding	0	0.0649287	0	0.172824	0	0.153846	0	6.04283	TRUE
Kcnh8_ProteinCoding	0	0.0648494	0	0.126435	0	0.230769	0	6.0411	TRUE
Spock2_ProteinCoding	0.00595405	0.455958	0.0336812	0.506285	0.03125	0.615385	7.61654e-06	6.03806	TRUE
Grik4_ProteinCoding	0	0.0645039	0	0.128119	0	0.230769	0	6.03351	TRUE
Kcna3_ProteinCoding	0	0.0643794	0	0.126004	0	0.230769	0	6.03076	FALSE
Pcx_ProteinCoding	0	0.0642665	0	0.123111	0	0.230769	0	6.02827	TRUE
Traf3ip2_ProteinCoding	0	0.0642611	0	0.125713	0	0.230769	0	6.02815	TRUE
Clcf1_ProteinCoding	0	0.0642611	0	0.125713	0	0.230769	0	6.02815	FALSE
Gm10602_lncRNA	0	0.0642166	0	0.172001	0	0.153846	0	6.02717	TRUE
Ntn1_ProteinCoding	0	0.0642166	0	0.172001	0	0.153846	0	6.02717	TRUE
Unc13b_ProteinCoding	0.00528131	0.407963	0.0298756	0.359909	0.03125	0.769231	1.01328e-07	6.02476	TRUE
Dgkh_ProteinCoding	0	0.0638779	0	0.122028	0	0.230769	0	6.01965	TRUE
Zfp11_ProteinCoding	0	0.0636862	0	0.124726	0	0.230769	0	6.01539	TRUE
Kcng3_ProteinCoding	0	0.0636322	0	0.124628	0	0.230769	0	6.01418	TRUE
Mgat5b_ProteinCoding	0	0.0635638	0	0.132655	0	0.230769	0	6.01265	TRUE
Rev3l_ProteinCoding	0.0169835	1.15103	0.096073	0.535457	0.03125	1	5.76544e-15	6.00137	TRUE
Wdr90_ProteinCoding	0.00855975	0.610792	0.0484212	0.477453	0.03125	0.769231	7.42634e-09	5.99992	TRUE
E330009J07Rik_ProteinCoding	0.00683977	0.500256	0.0386916	0.355665	0.03125	0.923077	7.36159e-10	5.99859	TRUE
Acsbg1_ProteinCoding	0	0.062876	0	0.128492	0	0.230769	0	5.9972	TRUE
Gm14288_ProteinCoding	0	0.0628642	0	0.163152	0	0.153846	0	5.99693	FALSE
Dpep2_ProteinCoding	0	0.0628203	0	0.226502	0	0.0769231	0	5.99594	FALSE
Cdh6_ProteinCoding	0	0.0628203	0	0.226502	0	0.0769231	0	5.99594	TRUE
Pakap_ProteinCoding	0	0.0628203	0	0.226502	0	0.0769231	0	5.99594	TRUE
Mdc1_ProteinCoding	0.0209832	1.40133	0.118699	0.433458	0.03125	1	1.75001e-20	5.99528	TRUE
Mmp17_ProteinCoding	0	0.0627507	0	0.127682	0	0.230769	0	5.99437	TRUE
Hfm1_ProteinCoding	0	0.0627388	0	0.126013	0	0.230769	0	5.9941	TRUE
Cobll1_ProteinCoding	0	0.0627388	0	0.126013	0	0.230769	0	5.9941	TRUE
Mn1_ProteinCoding	0	0.0621767	0	0.153293	0	0.153846	0	5.98132	TRUE
Jag2_ProteinCoding	0	0.0621767	0	0.153293	0	0.153846	0	5.98132	TRUE
Adam4_ProteinCoding	0	0.061997	0	0.151547	0	0.153846	0	5.97721	FALSE
Ep300_ProteinCoding	0.0555992	3.55985	0.139197	0.832079	0.15625	1	4.26674e-26	5.97529	TRUE
Evpl_ProteinCoding	0	0.0617057	0	0.169376	0	0.153846	0	5.97052	TRUE
2810029C07Rik_lncRNA	0	0.0617057	0	0.169376	0	0.153846	0	5.97052	TRUE
Fzd1_ProteinCoding	0	0.0617057	0	0.169376	0	0.153846	0	5.97052	TRUE
Fam219a_ProteinCoding	0	0.0617057	0	0.169376	0	0.153846	0	5.97052	TRUE
Fsbp_ProteinCoding	0	0.0615322	0	0.140712	0	0.230769	0	5.96653	FALSE
Actb_ProteinCoding-Lrrc58_ProteinCoding	0	0.0614641	0	0.120887	0	0.230769	0	5.96496	TRUE
Il11_ProteinCoding	0	0.061434	0	0.221503	0	0.0769231	0	5.96426	TRUE
Chrna4_ProteinCoding	0	0.0613541	0	0.161125	0	0.153846	0	5.96241	TRUE
Sacs_ProteinCoding	0.00683977	0.486872	0.0386916	0.575695	0.03125	0.692308	2.13256e-05	5.95955	TRUE
Pigl_ProteinCoding	0	0.0612215	0	0.11874	0	0.230769	0	5.95934	TRUE
Plekha4_ProteinCoding	0	0.0611174	0	0.168825	0	0.153846	0	5.95693	TRUE
H1f2_ProteinCoding-H1f3_ProteinCoding-H1f4_ProteinCoding	0	0.0611174	0	0.168825	0	0.153846	0	5.95693	FALSE
Ggn_ProteinCoding	0	0.0611174	0	0.168825	0	0.153846	0	5.95693	TRUE
Nacc2_ProteinCoding	0	0.0610609	0	0.177753	0	0.153846	0	5.95561	TRUE
Hspa1a_ProteinCoding-Hspa1b_ProteinCoding	0	0.0610609	0	0.177753	0	0.153846	0	5.95561	TRUE
Slco5a1_ProteinCoding	0	0.0609672	0	0.153457	0	0.153846	0	5.95343	TRUE
Coro1b_ProteinCoding-Ptprcap_ProteinCoding	0	0.0608204	0	0.148543	0	0.153846	0	5.95001	TRUE
Chpt1_ProteinCoding	0	0.060691	0	0.115527	0	0.230769	0	5.94699	TRUE
Plxnb1_ProteinCoding	0.0275467	1.75968	0.111755	0.565268	0.0625	1	1.62651e-20	5.94666	TRUE
Frmd4b_ProteinCoding	0	0.0606451	0	0.154973	0	0.153846	0	5.94591	TRUE
Vegfa_ProteinCoding	0	0.0606451	0	0.154973	0	0.153846	0	5.94591	TRUE
Frem1_ProteinCoding	0	0.0605287	0	0.123916	0	0.230769	0	5.94319	TRUE
Zfp334_ProteinCoding	0.0123471	0.819772	0.0698459	0.523539	0.03125	0.923077	5.29255e-11	5.94238	TRUE
Trf_ProteinCoding	0	0.0603062	0	0.121706	0	0.230769	0	5.93796	TRUE
A830082N09Rik_lncRNA	0	0.0602992	0	0.121154	0	0.230769	0	5.9378	TRUE
D330041H03Rik_lncRNA	0	0.0601809	0	0.120847	0	0.230769	0	5.93501	TRUE
Gm14322_ProteinCoding	0	0.0599608	0	0.12344	0	0.230769	0	5.92981	TRUE
Purg_ProteinCoding	0	0.0599519	0	0.153917	0	0.153846	0	5.9296	TRUE
Zfp93_ProteinCoding	0	0.0598979	0	0.153836	0	0.153846	0	5.92832	TRUE
Sbf1_ProteinCoding	0.0149595	0.970579	0.0595159	0.489988	0.0625	0.923077	4.21118e-14	5.92784	TRUE
Plekha6_ProteinCoding	0	0.0597119	0	0.148436	0	0.153846	0	5.92391	TRUE
Lncpint_lncRNA	0	0.059559	0	0.120253	0	0.230769	0	5.92027	TRUE
Zfp398_ProteinCoding	0	0.0592351	0	0.112725	0	0.230769	0	5.91253	TRUE
Slc37a1_ProteinCoding	0	0.0590167	0	0.0946822	0	0.307692	0	5.90729	TRUE
Cnr1_ProteinCoding	0	0.058969	0	0.212616	0	0.0769231	0	5.90614	TRUE
Susd1_ProteinCoding	0	0.058969	0	0.212616	0	0.0769231	0	5.90614	TRUE
Dgkb_ProteinCoding	0	0.058969	0	0.212616	0	0.0769231	0	5.90614	TRUE
Gm49322_ProteinCoding	0	0.0588733	0	0.11296	0	0.230769	0	5.90384	FALSE
Zfp619_ProteinCoding	0	0.058835	0	0.116739	0	0.230769	0	5.90292	TRUE
Tnrc18_ProteinCoding	0.00639975	0.440155	0.0362024	0.526635	0.03125	0.615385	2.58628e-05	5.89767	TRUE
Fbn1_ProteinCoding	0	0.0583688	0	0.142935	0	0.153846	0	5.89163	TRUE
Bend4_ProteinCoding	0.0200878	1.24959	0.0791285	0.625223	0.0625	1	3.39639e-14	5.89005	TRUE
Map3k14_ProteinCoding	0	0.0582393	0	0.157703	0	0.153846	0	5.88848	TRUE
H1f4_ProteinCoding	0.0940818	5.62153	0.18807	3.91469	0.21875	0.923077	3.39473e-10	5.88591	FALSE
Hspa1b_ProteinCoding	0	0.0581312	0	0.157341	0	0.153846	0	5.88585	TRUE
Ryr1_ProteinCoding	0	0.0581312	0	0.157341	0	0.153846	0	5.88585	TRUE
Gm43598_lncRNA	0	0.058103	0	0.117549	0	0.230769	0	5.88516	FALSE
Gpr137_ProteinCoding	0	0.0580771	0	0.117129	0	0.230769	0	5.88453	TRUE
Ccno_ProteinCoding	0	0.0580177	0	0.120163	0	0.230769	0	5.88308	TRUE
Per2_ProteinCoding	0	0.0579597	0	0.115809	0	0.230769	0	5.88166	TRUE
H6pd_ProteinCoding	0	0.0577304	0	0.166147	0	0.153846	0	5.87604	TRUE
D930048N14Rik_ProteinCoding	0	0.0577304	0	0.166147	0	0.153846	0	5.87604	TRUE
Rasa3_ProteinCoding	0	0.0577304	0	0.166147	0	0.153846	0	5.87604	TRUE
Itga2b_ProteinCoding	0	0.0577304	0	0.166147	0	0.153846	0	5.87604	TRUE
Nt5e_ProteinCoding	0	0.0577304	0	0.166147	0	0.153846	0	5.87604	TRUE
Rlbp1_ProteinCoding	0	0.0577304	0	0.166147	0	0.153846	0	5.87604	TRUE
Uhrf1bp1l_ProteinCoding	0.0155503	0.969009	0.0629546	0.649984	0.0625	0.923077	1.56108e-10	5.87307	TRUE
Fzd6_ProteinCoding	0	0.0575919	0	0.110637	0	0.230769	0	5.87263	TRUE
Plekhh2_ProteinCoding	0	0.0575919	0	0.110637	0	0.230769	0	5.87263	TRUE
Lclat1_ProteinCoding	0	0.0575429	0	0.156734	0	0.153846	0	5.87142	TRUE
Rgs11_ProteinCoding	0	0.0575429	0	0.156734	0	0.153846	0	5.87142	TRUE
E430018J23Rik_ProteinCoding	0	0.0575092	0	0.116612	0	0.230769	0	5.87059	TRUE
Prkce_ProteinCoding	0	0.0574499	0	0.11966	0	0.230769	0	5.86913	TRUE
Zfp966_ProteinCoding	0	0.0574295	0	0.119367	0	0.230769	0	5.86863	FALSE
Vldlr_ProteinCoding	0	0.0571625	0	0.165782	0	0.153846	0	5.86202	TRUE
Zeb2_ProteinCoding	0	0.0570807	0	0.140921	0	0.153846	0	5.85999	TRUE
Usp24_ProteinCoding	0.0324825	1.9435	0.134981	0.806942	0.0625	1	1.11173e-16	5.85984	TRUE
Dcp1a_ProteinCoding	0.0164679	1.01308	0.0931565	0.531113	0.03125	0.923077	2.63038e-13	5.85932	TRUE
H2ac7_ProteinCoding-H2ac8_ProteinCoding	0	0.0568291	0	0.109193	0	0.230769	0	5.85372	FALSE
Gemin4_ProteinCoding	0	0.0567242	0	0.108553	0	0.230769	0	5.8511	FALSE
Arhgef17_ProteinCoding	0.0129816	0.805784	0.0734352	0.779984	0.03125	0.923077	7.52545e-07	5.85058	TRUE
Lpp_ProteinCoding	0.00855975	0.548931	0.0484212	0.585303	0.03125	0.846154	4.19957e-06	5.84613	TRUE
Oaz2_ProteinCoding-Rbpms2_ProteinCoding	0	0.056392	0	0.13782	0	0.153846	0	5.84278	TRUE
Eya4_ProteinCoding	0	0.056392	0	0.13782	0	0.153846	0	5.84278	TRUE
C130013H08Rik_lncRNA	0	0.056392	0	0.13782	0	0.153846	0	5.84278	TRUE
Psd4_ProteinCoding	0	0.056392	0	0.13782	0	0.153846	0	5.84278	TRUE
Astn2_ProteinCoding	0	0.056392	0	0.13782	0	0.153846	0	5.84278	TRUE
Rab39_ProteinCoding	0	0.056392	0	0.13782	0	0.153846	0	5.84278	TRUE
Gm43329_lncRNA	0	0.0563304	0	0.145023	0	0.153846	0	5.84123	FALSE
Urb2_ProteinCoding	0.0256388	1.5216	0.115292	0.68593	0.0625	1	1.861e-15	5.83686	FALSE
Rnf152_ProteinCoding	0	0.0561364	0	0.142085	0	0.153846	0	5.83634	TRUE
Zfp169_ProteinCoding	0	0.0560819	0	0.107545	0	0.230769	0	5.83496	TRUE
Htr3a_ProteinCoding	0	0.0560121	0	0.107179	0	0.230769	0	5.8332	TRUE
Peak1_ProteinCoding	0.00845297	0.53757	0.0478172	0.487548	0.03125	0.846154	2.06845e-07	5.83222	TRUE
Gm28373_lncRNA	0	0.055958	0	0.10706	0	0.230769	0	5.83183	TRUE
Brat1_ProteinCoding	0.00595405	0.394862	0.0336812	0.291098	0.03125	0.769231	2.00939e-09	5.831	TRUE
Pde3a_ProteinCoding	0	0.0559041	0	0.137639	0	0.153846	0	5.83046	TRUE
Fam13b_ProteinCoding	0.0085682	0.541728	0.0484691	0.520222	0.03125	0.846154	6.38079e-07	5.82584	TRUE
Radx_ProteinCoding	0	0.0556505	0	0.15893	0	0.153846	0	5.82402	FALSE
Tbc1d2_ProteinCoding	0	0.0554479	0	0.112757	0	0.230769	0	5.81885	TRUE
Slitrk2_ProteinCoding	0	0.0552189	0	0.147643	0	0.153846	0	5.81298	TRUE
Gm50012_lncRNA	0	0.0552189	0	0.147643	0	0.153846	0	5.81298	FALSE
Kat6a_ProteinCoding	0.017128	1.01735	0.0673977	0.824923	0.0625	0.846154	1.68484e-08	5.81188	TRUE
Phc3_ProteinCoding	0.00639975	0.413637	0.0362024	0.359862	0.03125	0.692308	8.66365e-08	5.80823	TRUE
Gm50039_lncRNA	0	0.054978	0	0.112231	0	0.230769	0	5.80679	FALSE
Mllt6_ProteinCoding	0.0127995	0.771316	0.0724049	0.700877	0.03125	0.769231	2.25176e-07	5.8065	TRUE
Plxna1_ProteinCoding	0.0524273	2.98818	0.13156	0.971524	0.15625	1	1.0767e-20	5.80603	TRUE
Lcp1_ProteinCoding	0	0.0548801	0	0.112206	0	0.230769	0	5.80426	TRUE
Flt4_ProteinCoding	0	0.0548801	0	0.112206	0	0.230769	0	5.80426	TRUE
Cadps2_ProteinCoding	0	0.0546307	0	0.146983	0	0.153846	0	5.79781	TRUE
Braf_ProteinCoding	0.0325655	1.85926	0.0922812	0.786821	0.125	1	1.20954e-16	5.79238	TRUE
H3c10_ProteinCoding-H3c11_ProteinCoding-H3c1_ProteinCoding-H3c2_ProteinCoding-H3c3_ProteinCoding-H3c4_ProteinCoding-H3c7_ProteinCoding-H3c8_ProteinCoding	0	0.0544101	0	0.111675	0	0.230769	0	5.79208	FALSE
Sfmbt2_ProteinCoding	0	0.0544101	0	0.111675	0	0.230769	0	5.79208	TRUE
Zfp109_ProteinCoding	0	0.0543301	0	0.107367	0	0.230769	0	5.78999	TRUE
Dmxl1_ProteinCoding	0.0335859	1.90523	0.0954359	0.873822	0.125	1	1.74074e-15	5.78439	TRUE
Dcx_ProteinCoding	0	0.0540653	0	0.194935	0	0.0769231	0	5.78307	TRUE
Cacng4_ProteinCoding	0	0.0540653	0	0.194935	0	0.0769231	0	5.78307	TRUE
Six2_ProteinCoding	0	0.0540653	0	0.194935	0	0.0769231	0	5.78307	TRUE
Gas7_ProteinCoding	0	0.0540653	0	0.194935	0	0.0769231	0	5.78307	TRUE
Igdcc3_ProteinCoding	0	0.0540653	0	0.194935	0	0.0769231	0	5.78307	FALSE
Pla2g4c_ProteinCoding	0	0.0540653	0	0.194935	0	0.0769231	0	5.78307	TRUE
Mbd5_ProteinCoding	0.00639975	0.405977	0.0362024	0.268313	0.03125	0.846154	1.39776e-10	5.78133	TRUE
Pfas_ProteinCoding	0.0683306	3.80842	0.140887	1.21579	0.21875	1	4.36866e-21	5.77993	TRUE
Angptl2_ProteinCoding	0	0.0539404	0	0.131667	0	0.153846	0	5.7798	TRUE
Slc16a7_ProteinCoding	0	0.0538287	0	0.194082	0	0.0769231	0	5.77686	TRUE
Zfp759_ProteinCoding	0	0.0538287	0	0.194082	0	0.0769231	0	5.77686	TRUE
Wnk3_ProteinCoding	0.011259	0.670961	0.0636903	0.49015	0.03125	0.923077	1.86218e-09	5.77647	TRUE
Nrbp2_ProteinCoding	0	0.0537946	0	0.142941	0	0.153846	0	5.77596	TRUE
Trim34a_ProteinCoding	0	0.0537946	0	0.142941	0	0.153846	0	5.77596	TRUE
Amd2_ProteinCoding	0.00595405	0.379379	0.0336812	0.283768	0.03125	0.769231	2.98659e-09	5.77344	FALSE
Fam126a_ProteinCoding	0	0.0536061	0	0.103376	0	0.230769	0	5.77099	TRUE
Slc35f1_ProteinCoding	0	0.0535051	0	0.134139	0	0.153846	0	5.76832	TRUE
AC156546.1_lncRNA	0	0.0534746	0	0.114885	0	0.230769	0	5.76751	TRUE
Lrba_ProteinCoding	0.0137343	0.79788	0.0555596	0.472642	0.0625	0.923077	5.75531e-12	5.76073	TRUE
Pxdn_ProteinCoding	0.0411533	2.2839	0.117328	0.823385	0.125	1	5.49723e-19	5.76034	TRUE
Itpripl2_ProteinCoding	0	0.0531074	0	0.140683	0	0.153846	0	5.75775	TRUE
Myt1l_ProteinCoding	0	0.0529129	0	0.101735	0	0.230769	0	5.75256	TRUE
Synpo2_ProteinCoding	0	0.0528589	0	0.101609	0	0.230769	0	5.75111	TRUE
Gpr21_ProteinCoding	0	0.0527489	0	0.103236	0	0.230769	0	5.74816	FALSE
Zfp964_ProteinCoding	0	0.0527489	0	0.103236	0	0.230769	0	5.74816	TRUE
Hmbox1_ProteinCoding	0.00855975	0.512401	0.0484212	0.460868	0.03125	0.769231	1.84389e-07	5.74697	TRUE
Erbb3_ProteinCoding	0.00639975	0.395541	0.0362024	0.348415	0.03125	0.692308	1.16841e-07	5.74385	TRUE
Ikbkg_ProteinCoding	0.00639975	0.394808	0.0362024	0.318465	0.03125	0.769231	1.76504e-08	5.74118	TRUE
Ago1_ProteinCoding	0.0344304	1.89144	0.145108	0.848707	0.0625	0.923077	1.73549e-15	5.73912	TRUE
Akap10_ProteinCoding	0.00595405	0.36862	0.0336812	0.404526	0.03125	0.692308	6.95488e-06	5.73205	TRUE
Pigg_ProteinCoding	0	0.052127	0	0.102492	0	0.230769	0	5.73137	TRUE
Piwil2_ProteinCoding	0	0.0519828	0	0.101632	0	0.230769	0	5.72745	TRUE
Akap5_ProteinCoding	0	0.0514757	0	0.125805	0	0.153846	0	5.71358	TRUE
Ano10_ProteinCoding	0	0.0514757	0	0.125805	0	0.153846	0	5.71358	TRUE
Gm10484_lncRNA	0	0.0514757	0	0.125805	0	0.153846	0	5.71358	FALSE
Gm47430_lncRNA	0	0.0514689	0	0.101127	0	0.230769	0	5.71339	TRUE
Ccdc171_ProteinCoding	0	0.0514689	0	0.101127	0	0.230769	0	5.71339	TRUE
Gab1_ProteinCoding	0	0.0514029	0	0.0982857	0	0.230769	0	5.71158	TRUE
Anpep_ProteinCoding	0	0.0513773	0	0.102235	0	0.230769	0	5.71087	TRUE
Gm48086_lncRNA	0	0.0511631	0	0.126591	0	0.153846	0	5.70496	FALSE
Gm12981_lncRNA	0	0.0511631	0	0.126591	0	0.153846	0	5.70496	FALSE
Acad12_ProteinCoding	0	0.0511631	0	0.126591	0	0.153846	0	5.70496	TRUE
B9d1os_lncRNA	0	0.0511631	0	0.126591	0	0.153846	0	5.70496	TRUE
Gm42047_lncRNA-Gm47761_lncRNA	0	0.0511631	0	0.126591	0	0.153846	0	5.70496	FALSE
Hist1h2bp_ProteinCoding-Hist1h2bq_ProteinCoding-Hist1h2br_ProteinCoding	0	0.0510231	0	0.107354	0	0.230769	0	5.70108	TRUE
A230059L01Rik_lncRNA	0	0.0510231	0	0.107354	0	0.230769	0	5.70108	FALSE
Arl5b_ProteinCoding	0.0319303	1.70907	0.102321	0.671941	0.09375	1	1.44084e-17	5.6985	TRUE
Sh3tc1_ProteinCoding	0	0.0509048	0	0.106996	0	0.230769	0	5.6978	TRUE
Zfp61_ProteinCoding	0	0.0508185	0	0.127977	0	0.153846	0	5.6954	TRUE
Zfp790_ProteinCoding	0	0.0506909	0	0.0967227	0	0.230769	0	5.69184	TRUE
Rad9b_ProteinCoding	0	0.0506758	0	0.143283	0	0.153846	0	5.69142	TRUE
Ksr2_ProteinCoding	0	0.0505268	0	0.0982962	0	0.230769	0	5.68725	TRUE
Cdh10_ProteinCoding	0	0.05047	0	0.12524	0	0.153846	0	5.68566	TRUE
Mpped1_ProteinCoding	0	0.050458	0	0.123537	0	0.153846	0	5.68532	TRUE
Gm43466_lncRNA	0	0.050458	0	0.123537	0	0.153846	0	5.68532	FALSE
Esyt1_ProteinCoding	0	0.0504159	0	0.125136	0	0.153846	0	5.68414	TRUE
Fmn1_ProteinCoding	0	0.0503398	0	0.123225	0	0.153846	0	5.68201	TRUE
Itprid2_ProteinCoding	0	0.0502191	0	0.098663	0	0.230769	0	5.67861	TRUE
Gm29695_ProteinCoding	0	0.0499589	0	0.0976323	0	0.230769	0	5.67126	FALSE
Trim21_ProteinCoding	0	0.0499589	0	0.0976323	0	0.230769	0	5.67126	TRUE
Lrch3_ProteinCoding	0.00959625	0.538936	0.0542846	0.204887	0.03125	1	2.89087e-17	5.67116	TRUE
Xylb_ProteinCoding	0	0.0498193	0	0.138855	0	0.153846	0	5.6673	TRUE
Clasp2_ProteinCoding	0.020012	1.06336	0.0853561	0.536926	0.0625	0.923077	7.14023e-14	5.66262	TRUE
Abcc1_ProteinCoding	0.0127995	0.697985	0.0724049	0.395579	0.03125	0.923077	3.2823e-12	5.66257	TRUE
Osbpl3_ProteinCoding	0	0.0496512	0	0.0979997	0	0.230769	0	5.66252	TRUE
Tubb2a_ProteinCoding-Tubb2b_ProteinCoding	0	0.0496512	0	0.0979997	0	0.230769	0	5.66252	TRUE
Prkd1_ProteinCoding	0	0.0496308	0	0.0976399	0	0.230769	0	5.66194	TRUE
Focad_ProteinCoding	0.00528131	0.316043	0.0298756	0.413982	0.03125	0.538462	9.88733e-05	5.65747	TRUE
Lifr_ProteinCoding	0.0124554	0.673796	0.0704584	0.371785	0.03125	1	1.61857e-12	5.64819	TRUE
Fam184a_ProteinCoding	0	0.049063	0	0.0969659	0	0.230769	0	5.64567	TRUE
Plxna3_ProteinCoding	0.00528131	0.312971	0.0298756	0.354914	0.03125	0.538462	1.21325e-05	5.64342	TRUE
Gm37245_lncRNA	0	0.0489599	0	0.122421	0	0.153846	0	5.6427	TRUE
Tspoap1_ProteinCoding	0	0.0489599	0	0.122421	0	0.153846	0	5.6427	TRUE
Cnksr1_ProteinCoding	0	0.0488836	0	0.0957331	0	0.230769	0	5.64049	TRUE
Ccpg1_ProteinCoding	0	0.0488836	0	0.0957331	0	0.230769	0	5.64049	FALSE
Ccdc187_ProteinCoding	0	0.0487801	0	0.175879	0	0.0769231	0	5.6375	TRUE
Gm29254_lncRNA	0	0.0487801	0	0.175879	0	0.0769231	0	5.6375	TRUE
AI504432_lncRNA	0	0.0487116	0	0.119747	0	0.153846	0	5.63551	TRUE
Gm14399_ProteinCoding	0	0.0487116	0	0.119747	0	0.153846	0	5.63551	TRUE
H2bc11_ProteinCoding-H2bc12_ProteinCoding-Hist1h2bq_ProteinCoding-Hist1h2br_ProteinCoding	0	0.0487116	0	0.119747	0	0.153846	0	5.63551	FALSE
Csnk1g1_ProteinCoding	0.0085682	0.473996	0.0484691	0.340904	0.03125	0.923077	1.44247e-09	5.63352	TRUE
Med12_ProteinCoding	0.0225109	1.16425	0.0914615	0.516901	0.0625	1	1.37405e-15	5.63116	TRUE
Plekhg3_ProteinCoding	0.0127995	0.681107	0.0724049	0.390539	0.03125	1	4.83393e-12	5.62731	TRUE
Rbsn_ProteinCoding	0.00639975	0.364607	0.0362024	0.343489	0.03125	0.692308	4.81411e-07	5.62668	TRUE
Nup205_ProteinCoding	0.0824589	4.11959	0.164964	1.24743	0.21875	1	7.70299e-22	5.62564	TRUE
Trp73_ProteinCoding	0	0.0483698	0	0.0951787	0	0.230769	0	5.62556	TRUE
Slc8a1_ProteinCoding	0	0.0483698	0	0.0951787	0	0.230769	0	5.62556	TRUE
Lrrc61_ProteinCoding	0	0.0483157	0	0.0950407	0	0.230769	0	5.62398	TRUE
Hcn3_ProteinCoding	0	0.0482479	0	0.121155	0	0.153846	0	5.62199	TRUE
Cdh13_ProteinCoding	0	0.0482479	0	0.121155	0	0.153846	0	5.62199	TRUE
Agap2_ProteinCoding	0	0.0482479	0	0.121155	0	0.153846	0	5.62199	TRUE
Wdfy3_ProteinCoding	0.0300966	1.53019	0.0840295	0.800504	0.125	0.923077	1.28843e-13	5.62175	TRUE
Kif3c_ProteinCoding	0	0.0481839	0	0.125826	0	0.153846	0	5.62011	TRUE
Ntrk3_ProteinCoding	0	0.0481839	0	0.125826	0	0.153846	0	5.62011	TRUE
Zik1_ProteinCoding	0.00855975	0.468078	0.0484212	0.459023	0.03125	0.692308	1.06355e-06	5.61671	TRUE
Map4k2_ProteinCoding	0	0.0480184	0	0.118302	0	0.153846	0	5.61525	TRUE
Pcdhga6_ProteinCoding	0	0.0479643	0	0.118191	0	0.153846	0	5.61366	FALSE
Alg10b_ProteinCoding	0.0395801	1.98444	0.111218	0.858494	0.125	1	3.19887e-16	5.61254	TRUE
Gm43111_lncRNA	0	0.0479001	0	0.117974	0	0.153846	0	5.61177	FALSE
Trim65_ProteinCoding	0	0.0479001	0	0.117974	0	0.153846	0	5.61177	TRUE
Gm20517_ProteinCoding	0	0.0479001	0	0.117974	0	0.153846	0	5.61177	TRUE
Dlc1_ProteinCoding	0.00639975	0.360694	0.0362024	0.319948	0.03125	0.692308	1.47712e-07	5.61115	TRUE
Gm32816_lncRNA	0	0.0478461	0	0.117863	0	0.153846	0	5.61017	TRUE
Stx2_ProteinCoding	0	0.0478461	0	0.117863	0	0.153846	0	5.61017	TRUE
Asah2_ProteinCoding	0	0.0478461	0	0.117863	0	0.153846	0	5.61017	TRUE
Casc1_ProteinCoding-Wnt7b_ProteinCoding	0	0.0478461	0	0.117863	0	0.153846	0	5.61017	TRUE
Prkcg_ProteinCoding	0	0.0478461	0	0.117863	0	0.153846	0	5.61017	TRUE
Ptar1_ProteinCoding	0.0269899	1.36338	0.112389	0.760548	0.0625	1	1.40722e-12	5.6072	TRUE
Syngap1_ProteinCoding	0.0129816	0.674727	0.0734352	0.358072	0.03125	1	6.3386e-13	5.59484	TRUE
Ibtk_ProteinCoding	0.0213234	1.07215	0.0858057	0.736088	0.0625	0.923077	3.70113e-10	5.58716	TRUE
Ptprn_ProteinCoding	0	0.047015	0	0.169515	0	0.0769231	0	5.58541	TRUE
Gm4737_ProteinCoding	0.0155503	0.792873	0.0629546	0.458326	0.0625	1	3.62419e-12	5.58398	TRUE
H2ac10_ProteinCoding	0.0214532	1.07435	0.0914502	0.654173	0.0625	1	1.69359e-11	5.58174	FALSE
4932438A13Rik_ProteinCoding	0.0352885	1.73688	0.114666	0.943502	0.09375	1	4.89793e-13	5.58167	TRUE
Zfyve26_ProteinCoding	0.00855975	0.455998	0.0484212	0.564031	0.03125	0.615385	4.74675e-05	5.57907	TRUE
Mrc2_ProteinCoding	0.0104272	0.54485	0.0589849	0.460069	0.03125	0.769231	5.82691e-08	5.57796	TRUE
Ddx4_ProteinCoding	0	0.0467359	0	0.0908166	0	0.230769	0	5.577	TRUE
Gprin2_ProteinCoding	0	0.0467359	0	0.0908166	0	0.230769	0	5.577	TRUE
B930095G15Rik_lncRNA	0	0.0467156	0	0.0904275	0	0.230769	0	5.57639	FALSE
Rptor_ProteinCoding	0.0246497	1.22235	0.0994987	0.845593	0.0625	0.923077	4.58625e-10	5.57575	TRUE
Itga4_ProteinCoding	0	0.0465084	0	0.11528	0	0.153846	0	5.57011	TRUE
Gm17655_ProteinCoding	0	0.0465084	0	0.11528	0	0.153846	0	5.57011	TRUE
Lrrc9_ProteinCoding	0	0.0465084	0	0.11528	0	0.153846	0	5.57011	TRUE
Zfp362_ProteinCoding	0	0.0465084	0	0.11528	0	0.153846	0	5.57011	TRUE
Piga_ProteinCoding	0.0108211	0.560027	0.0612134	0.391054	0.03125	0.923077	8.02714e-10	5.56863	TRUE
Tes3.ps_ProteinCoding	0	0.0463901	0	0.114941	0	0.153846	0	5.56651	FALSE
Pwwp2b_ProteinCoding	0	0.0463901	0	0.114941	0	0.153846	0	5.56651	TRUE
Myh9_ProteinCoding	0.118755	5.66209	0.236843	1.75756	0.25	1	2.12084e-21	5.56344	TRUE
Slc25a47_ProteinCoding	0	0.0462468	0	0.113146	0	0.153846	0	5.56214	TRUE
Ccdc6_ProteinCoding	0.0384221	1.86144	0.104433	0.792641	0.125	1	1.95167e-16	5.56204	TRUE
Hyou1_ProteinCoding	0.0587905	2.8198	0.147197	1.10171	0.15625	1	9.89383e-18	5.56004	TRUE
mt.Atp6_ProteinCoding-mt.Atp8_ProteinCoding	0.0085682	0.450345	0.0484691	0.486294	0.03125	0.615385	5.92927e-06	5.55984	FALSE
Adgrb1_ProteinCoding	0	0.0461477	0	0.0896793	0	0.230769	0	5.55912	TRUE
Tiam2_ProteinCoding	0	0.0461477	0	0.0896793	0	0.230769	0	5.55912	TRUE
Pdp2_ProteinCoding	0.00528131	0.293996	0.0298756	0.274048	0.03125	0.692308	4.00856e-07	5.55349	TRUE
Fanca_ProteinCoding	0.0116811	0.592479	0.0461886	0.407773	0.0625	0.846154	3.83438e-10	5.54845	TRUE
Atp8b5_ProteinCoding	0	0.0457963	0	0.113917	0	0.153846	0	5.54832	TRUE
Shank3_ProteinCoding	0	0.045737	0	0.117028	0	0.153846	0	5.54649	TRUE
Plek_ProteinCoding	0	0.0456781	0	0.113574	0	0.153846	0	5.54467	TRUE
Gm36995_lncRNA	0	0.0456781	0	0.113574	0	0.153846	0	5.54467	TRUE
Slc11a1_ProteinCoding	0	0.0456781	0	0.113574	0	0.153846	0	5.54467	TRUE
Trp53inp2_ProteinCoding	0	0.0456781	0	0.113574	0	0.153846	0	5.54467	TRUE
Ankrd34a_ProteinCoding	0	0.0456781	0	0.113574	0	0.153846	0	5.54467	TRUE
Plp1_ProteinCoding	0	0.0456759	0	0.0917433	0	0.230769	0	5.54461	TRUE
Fndc3c1_ProteinCoding	0.0176587	0.868653	0.0722379	0.527142	0.0625	0.923077	1.51325e-11	5.54252	TRUE
4833422M21Rik_lncRNA	0	0.0454996	0	0.11148	0	0.153846	0	5.53915	FALSE
Gm50070_lncRNA	0	0.0454496	0	0.163871	0	0.0769231	0	5.53759	FALSE
Nr4a2_ProteinCoding	0	0.0454496	0	0.163871	0	0.0769231	0	5.53759	TRUE
Ajap1_ProteinCoding	0	0.0454496	0	0.163871	0	0.0769231	0	5.53759	TRUE
Dpp10_ProteinCoding	0	0.0454496	0	0.163871	0	0.0769231	0	5.53759	TRUE
Calhm2_ProteinCoding	0	0.0454496	0	0.163871	0	0.0769231	0	5.53759	TRUE
Igip_ProteinCoding	0	0.0454496	0	0.163871	0	0.0769231	0	5.53759	TRUE
Tlr3_ProteinCoding	0	0.0454496	0	0.163871	0	0.0769231	0	5.53759	TRUE
Ldb3_ProteinCoding	0	0.0454496	0	0.163871	0	0.0769231	0	5.53759	TRUE
Catsper2_ProteinCoding	0	0.0454496	0	0.163871	0	0.0769231	0	5.53759	TRUE
Gm9993_lncRNA	0	0.0454496	0	0.163871	0	0.0769231	0	5.53759	FALSE
1700023H06Rik_lncRNA	0	0.0454496	0	0.163871	0	0.0769231	0	5.53759	TRUE
Gemin4_ProteinCoding-Glod4_ProteinCoding	0	0.0454496	0	0.163871	0	0.0769231	0	5.53759	FALSE
Muc2_ProteinCoding	0	0.0454496	0	0.163871	0	0.0769231	0	5.53759	TRUE
Gm13398_ProteinCoding	0	0.0454496	0	0.163871	0	0.0769231	0	5.53759	TRUE
Hs3st3b1_ProteinCoding	0	0.0454496	0	0.163871	0	0.0769231	0	5.53759	TRUE
Samd15_ProteinCoding	0	0.0454496	0	0.163871	0	0.0769231	0	5.53759	TRUE
Wdr27_ProteinCoding	0	0.0454496	0	0.163871	0	0.0769231	0	5.53759	TRUE
Hsp90aa1_ProteinCoding-Mok_ProteinCoding	0	0.0454496	0	0.163871	0	0.0769231	0	5.53759	TRUE
Kcnn4_ProteinCoding	0	0.0454496	0	0.163871	0	0.0769231	0	5.53759	TRUE
Uncx_ProteinCoding	0	0.0454496	0	0.163871	0	0.0769231	0	5.53759	TRUE
Pcdh7_ProteinCoding	0	0.0454496	0	0.163871	0	0.0769231	0	5.53759	TRUE
H2ac15_ProteinCoding-Hist1h2ao_ProteinCoding-Hist1h2ap_ProteinCoding	0	0.0454496	0	0.163871	0	0.0769231	0	5.53759	FALSE
Dnaaf4_ProteinCoding	0	0.0454496	0	0.163871	0	0.0769231	0	5.53759	FALSE
Gm16835_lncRNA	0	0.0454496	0	0.163871	0	0.0769231	0	5.53759	TRUE
Gm14288_ProteinCoding-Gm14440_ProteinCoding	0	0.0454496	0	0.163871	0	0.0769231	0	5.53759	FALSE
Drc1_ProteinCoding	0	0.0454496	0	0.163871	0	0.0769231	0	5.53759	TRUE
Rassf8_ProteinCoding	0	0.0454496	0	0.163871	0	0.0769231	0	5.53759	TRUE
Kcnk6_ProteinCoding	0	0.0454496	0	0.163871	0	0.0769231	0	5.53759	TRUE
4930405A21Rik_lncRNA	0	0.0454496	0	0.163871	0	0.0769231	0	5.53759	TRUE
Gm47541_lncRNA	0	0.0454496	0	0.163871	0	0.0769231	0	5.53759	FALSE
Tha1_ProteinCoding	0	0.0451487	0	0.116142	0	0.153846	0	5.52822	TRUE
Grhl1_ProteinCoding	0	0.0451487	0	0.116142	0	0.153846	0	5.52822	TRUE
Pfkfb2_ProteinCoding	0	0.0451487	0	0.116142	0	0.153846	0	5.52822	TRUE
Ino80d_ProteinCoding	0.0502818	2.35878	0.110252	0.984134	0.1875	1	8.02423e-17	5.52406	TRUE
Dync2h1_ProteinCoding	0.0228677	1.09727	0.0988493	0.601277	0.0625	0.923077	1.02609e-12	5.52404	TRUE
Stat5b_ProteinCoding	0	0.0449828	0	0.089824	0	0.230769	0	5.52302	TRUE
Acsf2_ProteinCoding	0	0.0449828	0	0.089824	0	0.230769	0	5.52302	TRUE
Brca1_ProteinCoding	0.0217249	1.03844	0.0928636	0.42721	0.0625	1	2.05275e-16	5.5154	TRUE
Dhx9_ProteinCoding	0.171177	7.87279	0.270505	2.24945	0.375	1	7.66604e-23	5.51509	TRUE
Ankrd28_ProteinCoding	0.0299034	1.40092	0.0970186	0.669733	0.09375	1	1.12776e-14	5.5035	TRUE
Rnf24_ProteinCoding	0	0.0443637	0	0.108492	0	0.153846	0	5.50347	TRUE
Enpp5_ProteinCoding	0	0.0443637	0	0.108492	0	0.153846	0	5.50347	TRUE
Zfp780b_ProteinCoding	0.00595405	0.314431	0.0336812	0.289126	0.03125	0.692308	3.24285e-07	5.50333	TRUE
Nbas_ProteinCoding	0.0135566	0.659006	0.0766879	0.390257	0.03125	0.923077	1.49828e-11	5.50273	TRUE
Cyfip2_ProteinCoding	0.00900938	0.452006	0.0509648	0.258122	0.03125	0.923077	5.20549e-12	5.50011	TRUE
Kcnt2_ProteinCoding	0	0.0442047	0	0.0847701	0	0.230769	0	5.4984	TRUE
Uty_ProteinCoding	0.00897111	0.449562	0.0507483	0.648306	0.03125	0.538462	0.000352745	5.49783	TRUE
Huwe1_ProteinCoding	0.272083	12.3201	0.441205	2.15543	0.46875	1	8.51067e-31	5.49564	TRUE
Pkd2_ProteinCoding	0.00595405	0.312347	0.0336812	0.283059	0.03125	0.692308	2.45367e-07	5.49377	TRUE
Gm15265_lncRNA	0	0.0440436	0	0.108353	0	0.153846	0	5.49325	TRUE
Herc2_ProteinCoding	0.034679	1.59887	0.114951	0.638008	0.09375	1	4.01119e-17	5.48673	TRUE
Usp37_ProteinCoding	0.0321133	1.47975	0.132245	0.665924	0.0625	0.923077	3.22914e-15	5.48277	TRUE
Tns1_ProteinCoding	0	0.0436368	0	0.0839531	0	0.230769	0	5.48016	TRUE
Pemt_ProteinCoding	0	0.0436203	0	0.117876	0	0.153846	0	5.47963	TRUE
Zfp532_ProteinCoding	0.0212792	0.99201	0.0919867	0.556818	0.0625	0.923077	2.17222e-12	5.47804	TRUE
Amigo1_ProteinCoding	0	0.0433697	0	0.156372	0	0.0769231	0	5.4715	TRUE
Col5a2_ProteinCoding	0	0.0433697	0	0.156372	0	0.0769231	0	5.4715	TRUE
Gm5148_ProteinCoding	0	0.0433697	0	0.156372	0	0.0769231	0	5.4715	TRUE
Gm43623_lncRNA	0	0.0433697	0	0.156372	0	0.0769231	0	5.4715	FALSE
Pfkp_ProteinCoding	0.00639975	0.327216	0.0362024	0.404011	0.03125	0.538462	4.73553e-05	5.47103	TRUE
Atg2b_ProteinCoding	0.0226262	1.04676	0.0917858	0.559749	0.0625	0.923077	4.96781e-13	5.47078	TRUE
Ak6_ProteinCoding-Taf9_ProteinCoding	0	0.0432854	0	0.109458	0	0.153846	0	5.46876	TRUE
Ido2_ProteinCoding	0	0.0432854	0	0.109458	0	0.153846	0	5.46876	TRUE
1700020D05Rik_ProteinCoding	0	0.0432854	0	0.109458	0	0.153846	0	5.46876	FALSE
Csdc2_ProteinCoding	0	0.0432854	0	0.109458	0	0.153846	0	5.46876	TRUE
Ranbp2_ProteinCoding	0.129733	5.78723	0.216694	1.11514	0.3125	1	3.69995e-29	5.46843	TRUE
Gm14325_ProteinCoding-Gm14326_ProteinCoding	0	0.0431671	0	0.109097	0	0.153846	0	5.4649	TRUE
H2bc12_ProteinCoding-H2bc13_ProteinCoding-H2bc15_ProteinCoding-H2bc6_ProteinCoding-Hist1h2bq_ProteinCoding-Hist1h2br_ProteinCoding	0	0.0431671	0	0.109097	0	0.153846	0	5.4649	FALSE
Dnah7b_ProteinCoding	0	0.0431671	0	0.109097	0	0.153846	0	5.4649	TRUE
Nphp3_ProteinCoding	0.00528131	0.276074	0.0298756	0.292031	0.03125	0.692308	4.21488e-06	5.46306	TRUE
Spry3_ProteinCoding	0	0.0430524	0	0.117287	0	0.153846	0	5.46115	TRUE
Itpkb_ProteinCoding	0	0.0429077	0	0.10526	0	0.153846	0	5.4564	TRUE
Smg1_ProteinCoding	0.0896924	3.96862	0.19451	1.28486	0.21875	1	1.37723e-20	5.45187	TRUE
Prmt8_ProteinCoding	0	0.0427607	0	0.0838775	0	0.230769	0	5.45156	TRUE
D17H6S53E_ProteinCoding	0	0.0426972	0	0.108496	0	0.153846	0	5.44947	TRUE
Sptbn5_ProteinCoding	0	0.0426972	0	0.108496	0	0.153846	0	5.44947	TRUE
Meioc_ProteinCoding	0	0.0426713	0	0.104176	0	0.153846	0	5.44861	TRUE
Egf_ProteinCoding	0	0.0426713	0	0.104176	0	0.153846	0	5.44861	TRUE
E130307A14Rik_lncRNA	0	0.0426713	0	0.104176	0	0.153846	0	5.44861	TRUE
Mpzl3_ProteinCoding	0	0.0426713	0	0.104176	0	0.153846	0	5.44861	TRUE
Trim36_ProteinCoding	0	0.0426713	0	0.104176	0	0.153846	0	5.44861	TRUE
H2bc12_ProteinCoding-H2bc15_ProteinCoding-H2bc7_ProteinCoding-H2bc8_ProteinCoding-H2bc9_ProteinCoding	0	0.0426172	0	0.104046	0	0.153846	0	5.44683	FALSE
Gm27000_lncRNA	0	0.0426172	0	0.104046	0	0.153846	0	5.44683	FALSE
Pou6f1_ProteinCoding	0	0.0426172	0	0.104046	0	0.153846	0	5.44683	TRUE
Mcm9_ProteinCoding	0.00845297	0.411145	0.0478172	0.400201	0.03125	0.692308	1.03985e-06	5.44624	TRUE
Klf1_ProteinCoding	0	0.0425789	0	0.108131	0	0.153846	0	5.44556	TRUE
Lhx9_ProteinCoding	0	0.0425789	0	0.108131	0	0.153846	0	5.44556	TRUE
Spin4_ProteinCoding	0	0.0425789	0	0.108131	0	0.153846	0	5.44556	TRUE
Tmem121b_ProteinCoding	0	0.0425789	0	0.108131	0	0.153846	0	5.44556	TRUE
Ptprg_ProteinCoding	0.0325481	1.45198	0.0922104	1.03432	0.125	1	8.57843e-10	5.43665	TRUE
Vps13d_ProteinCoding	0.0198272	0.900871	0.0787816	0.459436	0.0625	0.923077	1.26857e-13	5.43638	TRUE
Lrrc4_ProteinCoding	0	0.0421957	0	0.103739	0	0.153846	0	5.43281	TRUE
Fastkd1_ProteinCoding	0.00900938	0.429525	0.0509648	0.32924	0.03125	0.769231	8.24551e-09	5.42667	TRUE
Gm48591_lncRNA	0	0.0419833	0	0.151373	0	0.0769231	0	5.4257	FALSE
Myo5b_ProteinCoding	0	0.0419833	0	0.151373	0	0.0769231	0	5.4257	TRUE
Htr7_ProteinCoding	0	0.0419833	0	0.151373	0	0.0769231	0	5.4257	TRUE
Cspg5_ProteinCoding	0	0.0419833	0	0.151373	0	0.0769231	0	5.4257	TRUE
Gm44700_lncRNA	0	0.0419833	0	0.151373	0	0.0769231	0	5.4257	TRUE
Mrm1_ProteinCoding	0	0.0419833	0	0.151373	0	0.0769231	0	5.4257	TRUE
Ncapg2_ProteinCoding	0.02634	1.1731	0.0856871	0.822515	0.09375	0.923077	6.27264e-10	5.4244	TRUE
Apaf1_ProteinCoding	0.00897111	0.42719	0.0507483	0.440478	0.03125	0.615385	2.95672e-06	5.42435	TRUE
Col7a1_ProteinCoding	0	0.0419241	0	0.102335	0	0.153846	0	5.42371	TRUE
Tmtc2_ProteinCoding	0	0.0419241	0	0.102335	0	0.153846	0	5.42371	TRUE
Zfp185_ProteinCoding	0	0.0419241	0	0.102335	0	0.153846	0	5.42371	TRUE
Aebp1_ProteinCoding	0	0.0419241	0	0.102335	0	0.153846	0	5.42371	TRUE
Gm8281_ProteinCoding	0	0.0419241	0	0.102335	0	0.153846	0	5.42371	FALSE
Gm43577_lncRNA	0	0.0419241	0	0.102335	0	0.153846	0	5.42371	FALSE
E2f7_ProteinCoding	0.0108211	0.505857	0.0612134	0.419604	0.03125	0.846154	4.72218e-08	5.42214	TRUE
Ano9_ProteinCoding	0	0.0418751	0	0.150983	0	0.0769231	0	5.42207	TRUE
C1qtnf1_ProteinCoding	0	0.0418751	0	0.150983	0	0.0769231	0	5.42207	TRUE
Tmem176a_ProteinCoding	0	0.0418751	0	0.150983	0	0.0769231	0	5.42207	TRUE
Rpl10l_ProteinCoding	0	0.0418751	0	0.150983	0	0.0769231	0	5.42207	TRUE
Tgfbr3_ProteinCoding	0.00639975	0.316116	0.0362024	0.361739	0.03125	0.615385	1.57184e-05	5.42139	TRUE
Acsl4_ProteinCoding	0.0321725	1.4187	0.0897943	0.957198	0.125	1	2.14608e-10	5.41945	TRUE
Dnajc6_ProteinCoding	0	0.0417617	0	0.111691	0	0.153846	0	5.41825	TRUE
Mtmr1_ProteinCoding	0	0.0417617	0	0.111691	0	0.153846	0	5.41825	TRUE
Vamp1_ProteinCoding	0	0.0417617	0	0.111691	0	0.153846	0	5.41825	TRUE
Lrrc55_ProteinCoding	0	0.0417617	0	0.111691	0	0.153846	0	5.41825	TRUE
Mdn1_ProteinCoding	0.261755	11.2043	0.396662	2.06421	0.40625	1	5.90207e-30	5.41432	TRUE
Hspg2_ProteinCoding	0.0632337	2.73468	0.136325	1.09998	0.1875	1	2.69182e-17	5.41242	TRUE
Zbtb10_ProteinCoding	0.00528131	0.266469	0.0298756	0.254955	0.03125	0.615385	7.27546e-07	5.41216	TRUE
Clcn5_ProteinCoding	0.0191993	0.858882	0.108607	0.795934	0.03125	0.846154	4.60803e-07	5.41176	TRUE
Fam135a_ProteinCoding	0.0169835	0.763433	0.096073	0.766526	0.03125	0.846154	1.97793e-06	5.40965	TRUE
Mief1_ProteinCoding	0.0268093	1.17754	0.0875116	0.749436	0.09375	0.923077	5.18243e-11	5.40529	TRUE
Tmem28_ProteinCoding	0	0.0411938	0	0.111058	0	0.153846	0	5.39896	TRUE
Col4a5_ProteinCoding	0	0.0411938	0	0.111058	0	0.153846	0	5.39896	TRUE
Srrm4_ProteinCoding	0	0.0411938	0	0.111058	0	0.153846	0	5.39896	TRUE
Elac1_ProteinCoding	0	0.0411938	0	0.111058	0	0.153846	0	5.39896	TRUE
B3galt1_ProteinCoding	0	0.0411938	0	0.111058	0	0.153846	0	5.39896	TRUE
B3gnt2_ProteinCoding	0	0.0411938	0	0.111058	0	0.153846	0	5.39896	TRUE
Hectd2_ProteinCoding	0	0.0411938	0	0.111058	0	0.153846	0	5.39896	TRUE
Manba_ProteinCoding	0	0.0411613	0	0.100643	0	0.153846	0	5.39785	TRUE
0610009L18Rik_lncRNA	0	0.0411613	0	0.100643	0	0.153846	0	5.39785	TRUE
Gdf11_ProteinCoding	0	0.0411613	0	0.100643	0	0.153846	0	5.39785	TRUE
H2ac18_ProteinCoding	0.0269284	1.17465	0.106072	0.88491	0.0625	0.846154	4.29526e-09	5.39558	FALSE
Anapc1_ProteinCoding	0.0919356	3.9111	0.178187	0.778356	0.25	1	2.86952e-28	5.39557	TRUE
Cdon_ProteinCoding	0.00959625	0.442079	0.0542846	0.454344	0.03125	0.615385	2.88924e-06	5.38594	TRUE
Mast2_ProteinCoding	0.0107897	0.491786	0.061036	0.436302	0.03125	0.769231	1.93111e-07	5.38536	TRUE
Tmem164_ProteinCoding	0.0176587	0.777166	0.0722379	0.415937	0.0625	1	5.95466e-13	5.38216	TRUE
Ghr_ProteinCoding	0	0.0404681	0	0.0988627	0	0.153846	0	5.37393	TRUE
Ntn3_ProteinCoding	0	0.0404681	0	0.0988627	0	0.153846	0	5.37393	TRUE
Flrt2_ProteinCoding	0	0.0404681	0	0.0988627	0	0.153846	0	5.37393	TRUE
9330182L06Rik_ProteinCoding	0	0.0404681	0	0.0988627	0	0.153846	0	5.37393	TRUE
Zfp810_ProteinCoding	0	0.0404492	0	0.0990378	0	0.153846	0	5.37327	TRUE
Zfp595_ProteinCoding	0	0.0404492	0	0.0990378	0	0.153846	0	5.37327	TRUE
H1f2_ProteinCoding-H1f3_ProteinCoding	0	0.0404492	0	0.0990378	0	0.153846	0	5.37327	FALSE
Ndrg4_ProteinCoding	0	0.0404492	0	0.0990378	0	0.153846	0	5.37327	TRUE
Slc25a31_ProteinCoding	0	0.0404492	0	0.0990378	0	0.153846	0	5.37327	TRUE
Nfatc2_ProteinCoding	0	0.040414	0	0.0987251	0	0.153846	0	5.37205	TRUE
Tspan18_ProteinCoding	0	0.040414	0	0.0987251	0	0.153846	0	5.37205	TRUE
Gpr68_ProteinCoding	0	0.040414	0	0.0987251	0	0.153846	0	5.37205	TRUE
Gm37612_lncRNA	0	0.040414	0	0.0987251	0	0.153846	0	5.37205	FALSE
Zfp600_ProteinCoding	0	0.040414	0	0.0987251	0	0.153846	0	5.37205	FALSE
H2bc11_ProteinCoding-H2bc12_ProteinCoding-H2bc13_ProteinCoding-Hist1h2bq_ProteinCoding-Hist1h2br_ProteinCoding	0	0.040414	0	0.0987251	0	0.153846	0	5.37205	FALSE
Tgfa_ProteinCoding	0	0.0402498	0	0.0776064	0	0.230769	0	5.36631	TRUE
Xkr6_ProteinCoding	0.00639975	0.303933	0.0362024	0.370577	0.03125	0.461538	4.14678e-05	5.36487	TRUE
Zfp60_ProteinCoding	0.0150535	0.655735	0.0851552	0.545853	0.03125	0.923077	5.74086e-08	5.35435	TRUE
Lrp2_ProteinCoding	0.0851048	3.51871	0.165871	1.27231	0.21875	1	6.63972e-19	5.35322	TRUE
Tspan32os_lncRNA	0	0.039756	0	0.0972223	0	0.153846	0	5.34894	FALSE
Ston1_ProteinCoding	0	0.039756	0	0.0972223	0	0.153846	0	5.34894	TRUE
Sorbs2_ProteinCoding	0	0.039756	0	0.0972223	0	0.153846	0	5.34894	TRUE
Reep2_ProteinCoding	0	0.039756	0	0.0972223	0	0.153846	0	5.34894	TRUE
Lgr4_ProteinCoding	0.0249214	1.05504	0.10079	0.634277	0.0625	0.923077	1.59782e-11	5.34838	TRUE
Crocc_ProteinCoding	0.0108211	0.48043	0.0612134	0.367244	0.03125	0.846154	8.94745e-09	5.34789	TRUE
Izumo1_ProteinCoding	0	0.039702	0	0.0970819	0	0.153846	0	5.34703	TRUE
Plcxd2_ProteinCoding	0	0.039702	0	0.0970819	0	0.153846	0	5.34703	TRUE
Notch3_ProteinCoding	0.037776	1.57714	0.121546	0.769075	0.09375	1	2.73892e-14	5.34692	TRUE
Slc15a2_ProteinCoding	0	0.0396848	0	0.0987215	0	0.153846	0	5.34642	TRUE
Sun2_ProteinCoding	0	0.0396848	0	0.0987215	0	0.153846	0	5.34642	TRUE
Ppp1r3f_ProteinCoding	0	0.0396615	0	0.0762182	0	0.230769	0	5.34559	TRUE
Wdr62_ProteinCoding	0.00845297	0.383161	0.0478172	0.260559	0.03125	0.846154	5.78875e-10	5.3448	TRUE
Ncaph_ProteinCoding	0.0145223	0.629674	0.0581236	0.526938	0.0625	0.846154	4.64417e-08	5.34448	TRUE
Ranbp10_ProteinCoding	0.00959625	0.427249	0.0542846	0.392294	0.03125	0.769231	3.89118e-07	5.33683	TRUE
Dync1h1_ProteinCoding	0.249276	10.0998	0.349603	3.77459	0.4375	1	1.53037e-18	5.3348	TRUE
Alcam_ProteinCoding	0	0.0393101	0	0.103629	0	0.153846	0	5.33307	TRUE
Gm20705_lncRNA	0	0.0393101	0	0.103629	0	0.153846	0	5.33307	FALSE
Hr_ProteinCoding	0	0.0393101	0	0.103629	0	0.153846	0	5.33307	TRUE
Dennd5b_ProteinCoding	0.0417648	1.72199	0.138038	1.28258	0.09375	0.923077	3.0886e-09	5.33235	TRUE
Heg1_ProteinCoding	0	0.0391919	0	0.103244	0	0.153846	0	5.32883	TRUE
Trim72_ProteinCoding	0	0.0391919	0	0.103244	0	0.153846	0	5.32883	TRUE
Snx19_ProteinCoding	0.00683977	0.314067	0.0386916	0.319381	0.03125	0.692308	2.41411e-06	5.3287	TRUE
Ifnar1_ProteinCoding	0.0104272	0.45765	0.0589849	0.304672	0.03125	0.846154	3.81207e-10	5.32685	TRUE
Mterf1a_ProteinCoding	0	0.0390965	0	0.0976303	0	0.153846	0	5.32541	TRUE
Dzank1_ProteinCoding	0	0.0390965	0	0.0976303	0	0.153846	0	5.32541	TRUE
Slc44a5_ProteinCoding	0	0.0389629	0	0.140483	0	0.0769231	0	5.32059	TRUE
A930005H10Rik_lncRNA	0	0.0389629	0	0.140483	0	0.0769231	0	5.32059	TRUE
Ikzf1_ProteinCoding	0	0.0389629	0	0.140483	0	0.0769231	0	5.32059	TRUE
Icosl_ProteinCoding	0	0.0389629	0	0.140483	0	0.0769231	0	5.32059	TRUE
H2bc12_ProteinCoding	0.0530231	2.15403	0.169011	2.00618	0.09375	1	4.00162e-07	5.31799	FALSE
Pcdh9_ProteinCoding	0	0.0387423	0	0.102933	0	0.153846	0	5.3126	TRUE
Npas3_ProteinCoding	0	0.0387423	0	0.102933	0	0.153846	0	5.3126	TRUE
Cacna1h_ProteinCoding	0	0.0387423	0	0.102933	0	0.153846	0	5.3126	TRUE
Gm42658_lncRNA	0	0.0387423	0	0.102933	0	0.153846	0	5.3126	FALSE
4833445I07Rik_lncRNA	0	0.0387423	0	0.102933	0	0.153846	0	5.3126	TRUE
Kcnn1_ProteinCoding	0	0.0387423	0	0.102933	0	0.153846	0	5.3126	TRUE
Rps6ka4_ProteinCoding	0	0.0387423	0	0.102933	0	0.153846	0	5.3126	FALSE
Iqsec2_ProteinCoding	0	0.0387423	0	0.102933	0	0.153846	0	5.3126	TRUE
Gm12972_lncRNA	0	0.0387423	0	0.102933	0	0.153846	0	5.3126	TRUE
Ccp110_ProteinCoding	0.0319971	1.30661	0.112194	0.607319	0.09375	1	8.38382e-15	5.30845	TRUE
Tep1_ProteinCoding	0	0.038624	0	0.102544	0	0.153846	0	5.3083	TRUE
4930513N10Rik_lncRNA	0	0.038624	0	0.102544	0	0.153846	0	5.3083	TRUE
Onecut2_ProteinCoding	0	0.038624	0	0.102544	0	0.153846	0	5.3083	TRUE
Fam20c_ProteinCoding	0	0.038624	0	0.102544	0	0.153846	0	5.3083	TRUE
Ankrd50_ProteinCoding	0.0282452	1.15293	0.089795	0.516618	0.09375	1	2.13778e-15	5.30221	TRUE
Efr3b_ProteinCoding	0.00528131	0.246503	0.0298756	0.264676	0.03125	0.538462	5.96019e-06	5.30024	TRUE
Tent4b_ProteinCoding	0.015996	0.66647	0.0642701	0.410017	0.0625	1	3.03119e-11	5.29544	TRUE
Brip1_ProteinCoding	0.00528131	0.245669	0.0298756	0.192469	0.03125	0.769231	1.40016e-08	5.29537	TRUE
Rab43_ProteinCoding	0	0.038246	0	0.0933765	0	0.153846	0	5.29447	FALSE
Kctd1_ProteinCoding	0	0.038246	0	0.0933765	0	0.153846	0	5.29447	TRUE
Rab26_ProteinCoding-Traf7_ProteinCoding	0	0.038246	0	0.0933765	0	0.153846	0	5.29447	TRUE
Tchh_ProteinCoding	0	0.038246	0	0.0933765	0	0.153846	0	5.29447	TRUE
Patj_ProteinCoding	0.025798	1.04308	0.0831613	0.532754	0.09375	1	1.19851e-13	5.28396	TRUE
Mkrn3_ProteinCoding	0	0.0379383	0	0.0937189	0	0.153846	0	5.28312	FALSE
Stard13_ProteinCoding	0	0.0379383	0	0.0937189	0	0.153846	0	5.28312	TRUE
Snurf_ProteinCoding	0	0.0379383	0	0.0937189	0	0.153846	0	5.28312	FALSE
Thtpa_ProteinCoding	0	0.0379383	0	0.0937189	0	0.153846	0	5.28312	FALSE
H2bc4_ProteinCoding-H2bc7_ProteinCoding-H2bc8_ProteinCoding	0	0.0379383	0	0.0937189	0	0.153846	0	5.28312	FALSE
Sos1_ProteinCoding	0.0214532	0.873233	0.0914502	0.500774	0.0625	0.923077	5.56785e-12	5.28302	TRUE
Prdm2_ProteinCoding	0.0217241	0.880742	0.0854841	0.576729	0.0625	0.769231	1.5763e-10	5.27806	TRUE
BC024978_ProteinCoding	0.00528131	0.241363	0.0298756	0.237993	0.03125	0.615385	1.40794e-06	5.26996	TRUE
9130221H12Rik_lncRNA	0	0.0375385	0	0.135347	0	0.0769231	0	5.26823	TRUE
Gm16222_lncRNA	0	0.0375385	0	0.135347	0	0.0769231	0	5.26823	TRUE
Gm49768_lncRNA	0	0.0375385	0	0.135347	0	0.0769231	0	5.26823	FALSE
Sdc3_ProteinCoding	0	0.0375385	0	0.135347	0	0.0769231	0	5.26823	TRUE
Camk1d_ProteinCoding	0	0.0375385	0	0.135347	0	0.0769231	0	5.26823	TRUE
Cobl_ProteinCoding	0	0.0375385	0	0.135347	0	0.0769231	0	5.26823	TRUE
Mink1_ProteinCoding	0.0116811	0.487658	0.0461886	0.451952	0.0625	0.769231	3.89257e-07	5.26808	TRUE
Lmtk3_ProteinCoding	0.00683977	0.300993	0.0386916	0.300488	0.03125	0.615385	1.8331e-06	5.26756	TRUE
Med13_ProteinCoding	0.051323	2.01311	0.140298	0.648248	0.125	1	3.62818e-20	5.26655	TRUE
Slk_ProteinCoding	0.00683977	0.300229	0.0386916	0.30631	0.03125	0.615385	2.68374e-06	5.26391	TRUE
Gm45140_ProteinCoding	0	0.03735	0	0.0925567	0	0.153846	0	5.26116	FALSE
Cltc_ProteinCoding	0.170687	6.5815	0.200861	1.42215	0.46875	1	1.87771e-27	5.26078	TRUE
Gpam_ProteinCoding	0.0142907	0.585118	0.0582385	0.519966	0.0625	0.769231	1.75819e-07	5.26047	TRUE
Gm15612_lncRNA	0	0.0372451	0	0.0917776	0	0.153846	0	5.2572	TRUE
Slc9a5_ProteinCoding	0	0.0372451	0	0.0917776	0	0.153846	0	5.2572	TRUE
Macf1_ProteinCoding	0.124812	4.79209	0.186676	1.5088	0.34375	1	3.86956e-21	5.25161	TRUE
Kif1a_ProteinCoding	0.0230674	0.914306	0.093059	0.675383	0.0625	0.923077	3.23815e-09	5.24911	TRUE
Chrd_ProteinCoding	0	0.0368514	0	0.132869	0	0.0769231	0	5.24227	TRUE
Sez6l_ProteinCoding	0	0.0368514	0	0.132869	0	0.0769231	0	5.24227	TRUE
Adcyap1r1_ProteinCoding	0	0.0368514	0	0.132869	0	0.0769231	0	5.24227	TRUE
Gm47357_lncRNA	0	0.0368514	0	0.132869	0	0.0769231	0	5.24227	FALSE
Apc_ProteinCoding	0.0495088	1.90489	0.135639	0.797387	0.125	1	2.12565e-16	5.23779	TRUE
Mapk6_ProteinCoding	0.0533919	2.04746	0.133562	0.751622	0.15625	1	2.3408e-18	5.235	TRUE
Angel1_ProteinCoding	0	0.0366569	0	0.0905857	0	0.153846	0	5.23484	TRUE
Rab11fip2_ProteinCoding	0	0.0366569	0	0.0905857	0	0.153846	0	5.23484	TRUE
Chrnb2_ProteinCoding	0	0.0366569	0	0.0905857	0	0.153846	0	5.23484	TRUE
Tom1l2_ProteinCoding	0	0.0366569	0	0.0905857	0	0.153846	0	5.23484	TRUE
Nkx2.4_ProteinCoding	0	0.0366028	0	0.090433	0	0.153846	0	5.23277	FALSE
Epha7_ProteinCoding	0	0.0366028	0	0.090433	0	0.153846	0	5.23277	TRUE
Zfp768_ProteinCoding	0	0.0366028	0	0.090433	0	0.153846	0	5.23277	TRUE
Dnajc13_ProteinCoding	0.0415218	1.59768	0.119835	0.835983	0.125	1	2.29709e-13	5.23254	TRUE
Scai_ProteinCoding	0.0182111	0.721212	0.0717972	0.501726	0.0625	0.846154	7.51009e-10	5.23241	TRUE
Tarbp1_ProteinCoding	0.0164912	0.656141	0.0658903	0.444817	0.0625	0.923077	4.00912e-10	5.23151	TRUE
H3c6_ProteinCoding	0.153464	5.7998	0.41015	3.64501	0.1875	1	3.91969e-11	5.23091	FALSE
Foxk2_ProteinCoding	0.027954	1.08444	0.0887175	0.537271	0.09375	1	5.28465e-14	5.22838	TRUE
Traf6_ProteinCoding	0.0085682	0.357562	0.0484691	0.341088	0.03125	0.692308	8.69269e-07	5.22783	TRUE
Slc4a7_ProteinCoding	0.0413866	1.58574	0.116009	0.868794	0.125	1	8.55032e-13	5.22632	TRUE
Pgap1_ProteinCoding	0.033908	1.30534	0.0930677	0.762473	0.125	1	5.16045e-12	5.22583	TRUE
Notch1_ProteinCoding	0.00683977	0.291406	0.0386916	0.330371	0.03125	0.538462	1.53788e-05	5.22102	TRUE
Atm_ProteinCoding	0.0726429	2.74424	0.160442	1.14414	0.21875	1	1.2766e-16	5.22024	TRUE
Pde10a_ProteinCoding	0	0.0362775	0	0.0948923	0	0.153846	0	5.22023	TRUE
Mpp2_ProteinCoding	0	0.0362775	0	0.0948923	0	0.153846	0	5.22023	TRUE
Myom1_ProteinCoding	0	0.0362775	0	0.0948923	0	0.153846	0	5.22023	FALSE
Zfp26_ProteinCoding	0.0354845	1.35797	0.114067	0.640563	0.09375	1	1.30515e-14	5.21909	TRUE
Slx4_ProteinCoding	0.00683977	0.290901	0.0386916	0.265963	0.03125	0.769231	3.83555e-07	5.21852	TRUE
Utrn_ProteinCoding	0.0192702	0.746364	0.0802577	0.377509	0.0625	1	1.98225e-13	5.20438	TRUE
Heatr5a_ProteinCoding	0.0262739	1.00447	0.085003	0.66254	0.09375	0.923077	1.66377e-10	5.20421	TRUE
Sbno2_ProteinCoding	0.00528131	0.230171	0.0298756	0.325689	0.03125	0.461538	0.000302122	5.20175	TRUE
Zfp384_ProteinCoding	0.0164679	0.641548	0.0931565	0.477022	0.03125	0.923077	6.70716e-09	5.20102	TRUE
Syt1_ProteinCoding	0	0.0357351	0	0.0876466	0	0.153846	0	5.19909	TRUE
Samd4_ProteinCoding	0	0.0357351	0	0.0876466	0	0.153846	0	5.19909	TRUE
Tet2_ProteinCoding	0	0.0357351	0	0.0876466	0	0.153846	0	5.19909	TRUE
B4galnt3_ProteinCoding	0	0.0357351	0	0.0876466	0	0.153846	0	5.19909	TRUE
Ssc5d_ProteinCoding	0	0.0357095	0	0.0920488	0	0.153846	0	5.19808	TRUE
Robo4_ProteinCoding	0	0.0357095	0	0.0920488	0	0.153846	0	5.19808	TRUE
Draxin_ProteinCoding	0	0.0357095	0	0.0920488	0	0.153846	0	5.19808	TRUE
Plekhn1_ProteinCoding	0.00595405	0.25295	0.0336812	0.341084	0.03125	0.538462	0.000171092	5.19055	TRUE
Camk2d_ProteinCoding	0.00959625	0.384312	0.0542846	0.387145	0.03125	0.692308	2.41399e-06	5.1844	TRUE
Lars2_ProteinCoding	0.0331787	1.23841	0.0950458	0.645862	0.125	0.923077	2.21908e-13	5.18041	TRUE
Ripor2_ProteinCoding	0	0.0351473	0	0.126725	0	0.0769231	0	5.17582	TRUE
Tmem81_ProteinCoding	0	0.0351473	0	0.126725	0	0.0769231	0	5.17582	TRUE
Slc22a5_ProteinCoding	0	0.0351473	0	0.126725	0	0.0769231	0	5.17582	TRUE
Chn2_ProteinCoding	0	0.0351469	0	0.0863865	0	0.153846	0	5.1758	TRUE
Tmem30c_ProteinCoding	0	0.0351469	0	0.0863865	0	0.153846	0	5.1758	TRUE
Arntl_ProteinCoding	0	0.0351469	0	0.0863865	0	0.153846	0	5.1758	TRUE
C4a_lncRNA	0	0.0351469	0	0.0863865	0	0.153846	0	5.1758	TRUE
Gm42700_lncRNA	0	0.0351469	0	0.0863865	0	0.153846	0	5.1758	FALSE
Mier3_ProteinCoding	0.0124554	0.484669	0.0704584	0.573823	0.03125	0.615385	3.19021e-05	5.17371	TRUE
Med14_ProteinCoding	0.039733	1.4679	0.114136	1.01813	0.125	1	5.66366e-10	5.17239	TRUE
Car12_ProteinCoding	0	0.035023	0	0.0857494	0	0.153846	0	5.17085	TRUE
Loxl3_ProteinCoding	0	0.035023	0	0.0857494	0	0.153846	0	5.17085	TRUE
Pex5l_ProteinCoding	0	0.035023	0	0.0857494	0	0.153846	0	5.17085	TRUE
Arrdc2_ProteinCoding	0	0.035023	0	0.0857494	0	0.153846	0	5.17085	TRUE
Col4a3bp_ProteinCoding	0.0104272	0.410232	0.0589849	0.387954	0.03125	0.769231	8.11196e-07	5.16941	TRUE
H2aw_ProteinCoding-Trim17_ProteinCoding	0.078342	2.85104	0.172486	2.34518	0.21875	1	2.88961e-08	5.16777	FALSE
Ssh1_ProteinCoding	0.0241365	0.901852	0.0824464	0.599997	0.09375	0.846154	2.30768e-10	5.16664	TRUE
Dvl1_ProteinCoding	0.0108211	0.421919	0.0612134	0.25214	0.03125	0.846154	4.33016e-11	5.16094	TRUE
Ankhd1_ProteinCoding	0.0253692	0.941554	0.0832757	0.595588	0.09375	0.923077	6.0322e-11	5.15965	TRUE
Map3k2_ProteinCoding	0.00595405	0.246994	0.0336812	0.178702	0.03125	0.769231	3.08654e-09	5.15631	TRUE
H3c4_ProteinCoding	0.0658392	2.37768	0.187127	1.44335	0.125	1	1.76629e-11	5.15332	FALSE
Gm3739_ProteinCoding	0	0.0344348	0	0.0844557	0	0.153846	0	5.14709	TRUE
Myg1_ProteinCoding-Pfdn5_ProteinCoding	0	0.0344348	0	0.0844557	0	0.153846	0	5.14709	TRUE
Ddb2_ProteinCoding	0	0.0344348	0	0.0844557	0	0.153846	0	5.14709	TRUE
Txnl4b_ProteinCoding	0	0.0344348	0	0.0844557	0	0.153846	0	5.14709	TRUE
H4c6_ProteinCoding-H4c8_ProteinCoding	0	0.0344348	0	0.0844557	0	0.153846	0	5.14709	FALSE
Dmxl2_ProteinCoding	0.00595405	0.245167	0.0336812	0.253778	0.03125	0.615385	3.69735e-06	5.14564	TRUE
Fam171a1_ProteinCoding	0.00595405	0.244245	0.0336812	0.364782	0.03125	0.461538	0.000574593	5.14023	TRUE
Prkdc_ProteinCoding	0.0344475	1.24783	0.112422	0.872473	0.09375	0.923077	8.04901e-10	5.13875	TRUE
Adal_ProteinCoding	0.00528131	0.22005	0.0298756	0.330689	0.03125	0.538462	0.000609641	5.13716	TRUE
Rbm12b2_ProteinCoding	0.00595405	0.243708	0.0336812	0.273473	0.03125	0.615385	1.36509e-05	5.13707	TRUE
Naif1_ProteinCoding	0	0.033963	0	0.0865751	0	0.153846	0	5.12776	TRUE
Osbpl10_ProteinCoding	0	0.033963	0	0.0865751	0	0.153846	0	5.12776	TRUE
Il6ra_ProteinCoding	0	0.033963	0	0.0865751	0	0.153846	0	5.12776	TRUE
A4galt_ProteinCoding	0	0.033963	0	0.0865751	0	0.153846	0	5.12776	TRUE
Gm8066_lncRNA	0	0.033963	0	0.0865751	0	0.153846	0	5.12776	TRUE
Rictor_ProteinCoding	0.0310004	1.11462	0.123691	0.683525	0.0625	0.923077	4.0713e-11	5.12361	TRUE
Madd_ProteinCoding	0.00528131	0.217622	0.0298756	0.179804	0.03125	0.692308	5.47176e-08	5.12123	TRUE
Uggt2_ProteinCoding	0.0172209	0.630864	0.0701051	0.602768	0.0625	0.769231	8.17189e-07	5.11595	TRUE
Sptan1_ProteinCoding	0.0699134	2.45778	0.145266	1.00682	0.21875	1	7.81038e-17	5.11574	TRUE
Ubr4_ProteinCoding	0.149305	5.20259	0.1953	1.59765	0.40625	1	1.63716e-21	5.11354	TRUE
Pikfyve_ProteinCoding	0.0222962	0.804957	0.0878969	0.532965	0.0625	0.846154	2.72802e-10	5.11253	TRUE
Sp1_ProteinCoding	0.0964464	3.36826	0.189194	1.02207	0.25	1	2.52875e-21	5.11168	TRUE
Magi1_ProteinCoding	0.0148527	0.546071	0.0590374	0.452904	0.0625	0.846154	4.77956e-08	5.10893	TRUE
Gm14435_ProteinCoding	0	0.0333951	0	0.0857018	0	0.153846	0	5.10413	FALSE
H3c2_ProteinCoding-H3c3_ProteinCoding-H3c4_ProteinCoding	0	0.0333951	0	0.0857018	0	0.153846	0	5.10413	FALSE
1700109H08Rik_ProteinCoding	0	0.0333951	0	0.0857018	0	0.153846	0	5.10413	TRUE
Mfsd12_ProteinCoding	0	0.0333951	0	0.0857018	0	0.153846	0	5.10413	TRUE
Dhtkd1_ProteinCoding	0	0.0332698	0	0.0844344	0	0.153846	0	5.09887	TRUE
Gm43061_lncRNA	0	0.0332698	0	0.0844344	0	0.153846	0	5.09887	FALSE
Actl10_ProteinCoding	0	0.0332698	0	0.0844344	0	0.153846	0	5.09887	TRUE
9330159M07Rik_lncRNA-Snhg5_lncRNA	0	0.0332698	0	0.0844344	0	0.153846	0	5.09887	TRUE
Mylk_ProteinCoding	0	0.0332698	0	0.0844344	0	0.153846	0	5.09887	TRUE
Gm11527_lncRNA	0	0.0332698	0	0.0844344	0	0.153846	0	5.09887	FALSE
Abcc10_ProteinCoding	0	0.0332698	0	0.0844344	0	0.153846	0	5.09887	TRUE
Rapgef1_ProteinCoding	0.0387279	1.35951	0.10824	0.614712	0.125	1	3.41665e-15	5.09785	TRUE
4930405O22Rik_lncRNA	0	0.0332158	0	0.0842683	0	0.153846	0	5.09659	FALSE
Ubr5_ProteinCoding	0.165661	5.69114	0.274471	1.58614	0.34375	1	8.15177e-23	5.09398	TRUE
Mpp7_ProteinCoding	0.0123471	0.451732	0.0698459	0.330257	0.03125	0.769231	5.60283e-09	5.08406	TRUE
Scn2b_ProteinCoding	0	0.032702	0	0.0835336	0	0.153846	0	5.07476	TRUE
Flrt3_ProteinCoding	0	0.032702	0	0.0835336	0	0.153846	0	5.07476	TRUE
Gm11696_lncRNA	0	0.032702	0	0.0835336	0	0.153846	0	5.07476	TRUE
Gm13563_lncRNA	0	0.032702	0	0.0835336	0	0.153846	0	5.07476	FALSE
Cd68_ProteinCoding	0	0.0326479	0	0.0833653	0	0.153846	0	5.07245	TRUE
Gm44200_lncRNA	0	0.0326479	0	0.0833653	0	0.153846	0	5.07245	FALSE
Lrrc56_ProteinCoding	0	0.0326479	0	0.0833653	0	0.153846	0	5.07245	TRUE
Arhgap18_ProteinCoding	0	0.0326479	0	0.0833653	0	0.153846	0	5.07245	TRUE
Gm44206_lncRNA	0	0.0326479	0	0.0833653	0	0.153846	0	5.07245	TRUE
Igsf10_ProteinCoding	0	0.0326479	0	0.0833653	0	0.153846	0	5.07245	TRUE
Ifnlr1_ProteinCoding	0	0.0326479	0	0.0833653	0	0.153846	0	5.07245	TRUE
Adnp_ProteinCoding	0.0587064	2.00673	0.146884	0.506709	0.15625	1	1.89579e-23	5.07154	FALSE
Fnip1_ProteinCoding	0.00900938	0.335129	0.0509648	0.309123	0.03125	0.692308	5.66112e-07	5.06959	TRUE
Gm10184_ProteinCoding	0.0104916	0.384549	0.0593495	0.510154	0.03125	0.615385	0.000154955	5.06826	TRUE
Arfgef2_ProteinCoding	0.0127995	0.461535	0.0724049	0.273809	0.03125	0.846154	5.26132e-11	5.06688	TRUE
Gm15903_lncRNA	0	0.0325161	0	0.117238	0	0.0769231	0	5.06678	FALSE
Mfsd4b4_ProteinCoding	0	0.0325161	0	0.117238	0	0.0769231	0	5.06678	TRUE
Vopp1_ProteinCoding	0	0.0325161	0	0.117238	0	0.0769231	0	5.06678	TRUE
Slc46a3_ProteinCoding	0	0.0325161	0	0.117238	0	0.0769231	0	5.06678	TRUE
Nhs_ProteinCoding	0.00897111	0.33118	0.0507483	0.394427	0.03125	0.615385	3.65703e-05	5.05807	TRUE
Smurf1_ProteinCoding	0.00528131	0.207927	0.0298756	0.205513	0.03125	0.615385	1.77838e-06	5.05579	TRUE
Pi4ka_ProteinCoding	0.0274106	0.943599	0.111102	0.6607	0.0625	0.846154	1.2469e-09	5.0552	TRUE
Zdbf2_ProteinCoding	0.0312153	1.06982	0.102981	0.295502	0.09375	1	2.58664e-21	5.05482	TRUE
Arhgap32_ProteinCoding	0.0362335	1.23635	0.117845	0.791024	0.09375	1	9.6367e-11	5.05451	TRUE
Thada_ProteinCoding	0.0681119	2.28646	0.147814	1.01995	0.1875	1	1.51871e-15	5.04867	TRUE
Brsk2_ProteinCoding	0	0.0319239	0	0.0779409	0	0.153846	0	5.04106	TRUE
Gm43728_lncRNA	0	0.0319239	0	0.0779409	0	0.153846	0	5.04106	FALSE
Kdm4b_ProteinCoding	0.0157729	0.549868	0.0655783	0.470665	0.0625	0.846154	1.04659e-07	5.0375	TRUE
Gm15344_lncRNA	0	0.0317598	0	0.0798433	0	0.153846	0	5.03386	FALSE
Dchs1_ProteinCoding	0	0.0317598	0	0.0798433	0	0.153846	0	5.03386	TRUE
Gm43331_lncRNA	0	0.0317598	0	0.0798433	0	0.153846	0	5.03386	FALSE
Gm28967_lncRNA	0	0.0317598	0	0.0798433	0	0.153846	0	5.03386	FALSE
Asxl3_ProteinCoding	0	0.0317598	0	0.0798433	0	0.153846	0	5.03386	TRUE
Als2_ProteinCoding-Mpp4_ProteinCoding	0	0.0317598	0	0.0798433	0	0.153846	0	5.03386	TRUE
Ep400_ProteinCoding	0.0848388	2.80899	0.205904	0.919772	0.1875	1	9.27963e-20	5.03279	TRUE
Gpc1_ProteinCoding	0.0118046	0.417957	0.0667771	0.323439	0.03125	0.769231	2.05601e-08	5.03206	TRUE
Bahd1_ProteinCoding	0.014968	0.521231	0.0595539	0.458795	0.0625	0.769231	1.76656e-07	5.03144	TRUE
Dpysl2_ProteinCoding	0.0364989	1.22119	0.152876	0.709631	0.0625	0.923077	1.48641e-11	5.02648	TRUE
Bmf_ProteinCoding	0.0108211	0.382388	0.0612134	0.377792	0.03125	0.615385	2.08897e-06	5.01937	TRUE
Frem2_ProteinCoding	0.0164679	0.565176	0.0931565	0.47893	0.03125	0.769231	1.36678e-07	5.01847	TRUE
Snhg14_lncRNA	0.0966234	3.16	0.283963	1.17739	0.15625	1	1.40888e-17	5.01701	TRUE
Arc_ProteinCoding	0	0.0313395	0	0.112996	0	0.0769231	0	5.01522	TRUE
Gm46620_lncRNA	0	0.0313395	0	0.112996	0	0.0769231	0	5.01522	FALSE
Aatk_ProteinCoding	0	0.0313395	0	0.112996	0	0.0769231	0	5.01522	TRUE
Igsf3_ProteinCoding	0.017086	0.583043	0.0722705	0.379792	0.0625	0.846154	2.46008e-10	5.01313	TRUE
Jade3_ProteinCoding	0.0163812	0.559021	0.0669737	0.374046	0.0625	0.923077	4.38345e-10	5.00988	TRUE
Abca3_ProteinCoding	0	0.031192	0	0.0788784	0	0.153846	0	5.00863	TRUE
Garnl3_ProteinCoding	0	0.031192	0	0.0788784	0	0.153846	0	5.00863	TRUE
Neto2_ProteinCoding	0	0.031192	0	0.0788784	0	0.153846	0	5.00863	TRUE
Myrip_ProteinCoding	0	0.031192	0	0.0788784	0	0.153846	0	5.00863	TRUE
Prkca_ProteinCoding	0	0.031192	0	0.0788784	0	0.153846	0	5.00863	TRUE
Lrrn2_ProteinCoding	0	0.031192	0	0.0788784	0	0.153846	0	5.00863	TRUE
Foxj2_ProteinCoding	0	0.031192	0	0.0788784	0	0.153846	0	5.00863	TRUE
Rtl10_ProteinCoding	0	0.031192	0	0.0788784	0	0.153846	0	5.00863	FALSE
Aff1_ProteinCoding	0.0301069	0.998844	0.170311	0.643796	0.03125	0.923077	5.22885e-10	5.0064	TRUE
Dst_ProteinCoding	0.137274	4.43503	0.243173	1.48126	0.28125	1	7.25965e-20	5.00366	TRUE
Gm16576_lncRNA	0	0.0310478	0	0.0777165	0	0.153846	0	5.00215	TRUE
C2cd2_ProteinCoding	0	0.0310478	0	0.0777165	0	0.153846	0	5.00215	TRUE
Fgfr3_ProteinCoding	0	0.0310478	0	0.0777165	0	0.153846	0	5.00215	TRUE
Rbm12b1_ProteinCoding	0	0.0310478	0	0.0777165	0	0.153846	0	5.00215	TRUE
Nipa1_ProteinCoding	0	0.0310478	0	0.0777165	0	0.153846	0	5.00215	TRUE
Gm26766_lncRNA	0	0.0310478	0	0.0777165	0	0.153846	0	5.00215	TRUE
Gm20696_ProteinCoding	0	0.0310478	0	0.0777165	0	0.153846	0	5.00215	TRUE
1700094D03Rik_ProteinCoding-4933434E20Rik_ProteinCoding-AC163616.1_ProteinCoding	0	0.0310478	0	0.0777165	0	0.153846	0	5.00215	FALSE
Gm3383_ProteinCoding-Gm3739_ProteinCoding	0	0.0310478	0	0.0777165	0	0.153846	0	5.00215	FALSE
Trrap_ProteinCoding	0.133205	4.29716	0.291492	1.56538	0.21875	1	2.43069e-18	5.00121	TRUE
Akap11_ProteinCoding	0.0173028	0.584878	0.0705024	0.385629	0.0625	0.923077	3.1306e-10	5.00047	TRUE
H2bc9_ProteinCoding	0.0444972	1.45373	0.169796	1.15761	0.09375	0.769231	2.34946e-08	4.99884	FALSE
Setx_ProteinCoding	0.112556	3.61966	0.235739	1.61882	0.21875	1	1.7462e-15	4.99478	TRUE
Ralgapa1_ProteinCoding	0.0173028	0.581576	0.0705024	0.424447	0.0625	0.923077	3.49096e-09	4.99231	TRUE
Cbx2_ProteinCoding	0.0253169	0.830781	0.100268	0.491212	0.0625	1	2.11844e-11	4.98214	TRUE
H1f5_ProteinCoding	0.145528	4.62049	0.282248	3.64064	0.25	0.923077	1.20297e-08	4.97911	FALSE
Stk35_ProteinCoding	0.0310004	1.00773	0.123691	0.527225	0.0625	1	9.26031e-13	4.97831	TRUE
Tcaf2_ProteinCoding	0	0.0304799	0	0.0767191	0	0.153846	0	4.97636	TRUE
H3c10_ProteinCoding-H3c1_ProteinCoding-H3c2_ProteinCoding-H3c4_ProteinCoding-H3c7_ProteinCoding	0	0.0304799	0	0.0767191	0	0.153846	0	4.97636	FALSE
Rnf157_ProteinCoding	0	0.0304799	0	0.0767191	0	0.153846	0	4.97636	TRUE
Txndc16_ProteinCoding	0	0.0304799	0	0.0767191	0	0.153846	0	4.97636	TRUE
Atl1_ProteinCoding	0	0.0304799	0	0.0767191	0	0.153846	0	4.97636	TRUE
Fhod3_ProteinCoding	0	0.0304799	0	0.0767191	0	0.153846	0	4.97636	TRUE
Spata1_ProteinCoding	0	0.0304799	0	0.0767191	0	0.153846	0	4.97636	TRUE
Shisa7_ProteinCoding	0	0.0304799	0	0.0767191	0	0.153846	0	4.97636	TRUE
Mef2a_ProteinCoding	0.00897111	0.312521	0.0507483	0.246522	0.03125	0.769231	3.18878e-08	4.97467	TRUE
Ccdc85c_ProteinCoding	0.0212169	0.695729	0.0835006	0.684059	0.0625	0.846154	1.54302e-06	4.97087	TRUE
Pdlim5_ProteinCoding	0.00528131	0.195973	0.0298756	0.22964	0.03125	0.538462	2.88283e-05	4.97079	TRUE
Znfx1_ProteinCoding	0.0186608	0.615351	0.0734756	0.51303	0.0625	0.923077	6.32811e-08	4.97036	TRUE
Amot_ProteinCoding	0.0305667	0.984706	0.0978433	0.683171	0.09375	1	8.17083e-10	4.96468	TRUE
AI661453_ProteinCoding	0.0129816	0.434861	0.0734352	0.365667	0.03125	0.846154	1.2545e-07	4.96227	TRUE
Extl3_ProteinCoding	0.0213684	0.69465	0.0924565	0.345093	0.0625	1	3.35434e-13	4.95883	TRUE
Ptpn14_ProteinCoding	0.0468524	1.48469	0.127051	0.700525	0.125	1	1.65331e-14	4.95639	TRUE
Cenpi_ProteinCoding	0.00900938	0.309022	0.0509648	0.334892	0.03125	0.692308	9.84716e-06	4.95295	TRUE
Snrnp200_ProteinCoding	0.133792	4.16522	0.231895	0.840735	0.28125	1	2.10324e-27	4.94994	TRUE
Sipa1l1_ProteinCoding	0.0312994	0.996332	0.102623	0.635093	0.09375	0.923077	1.05195e-10	4.94849	TRUE
Plcg1_ProteinCoding	0.0259928	0.831622	0.107292	0.565925	0.0625	0.846154	8.06268e-10	4.94701	TRUE
Usp49_ProteinCoding	0.0104272	0.351106	0.0589849	0.541499	0.03125	0.538462	0.000902122	4.94547	TRUE
B830012L14Rik_lncRNA	0.0216928	0.697115	0.0853613	0.528421	0.0625	0.846154	8.61318e-09	4.94316	FALSE
Cep192_ProteinCoding	0.0562644	1.75639	0.17093	0.929634	0.125	0.923077	6.49036e-13	4.93965	TRUE
Zdhhc21_ProteinCoding	0.0311478	0.985059	0.0877429	0.412651	0.125	1	5.12431e-16	4.93888	TRUE
Ppp6r1_ProteinCoding	0.0329546	1.03891	0.109671	0.614383	0.09375	1	1.58973e-11	4.93671	TRUE
Btaf1_ProteinCoding	0.0890583	2.75476	0.182445	0.788715	0.21875	1	7.49263e-22	4.93545	TRUE
Fam120a_ProteinCoding	0.0418572	1.30957	0.149633	0.529709	0.09375	1	5.83211e-16	4.93451	TRUE
Lhx1_ProteinCoding	0	0.0294809	0	0.106295	0	0.0769231	0	4.92983	TRUE
Abca16_ProteinCoding	0	0.0294809	0	0.106295	0	0.0769231	0	4.92983	TRUE
Maml2_ProteinCoding	0	0.0294809	0	0.106295	0	0.0769231	0	4.92983	TRUE
Rslcan18_ProteinCoding-Zfp708_ProteinCoding	0	0.0294809	0	0.106295	0	0.0769231	0	4.92983	TRUE
Add2_ProteinCoding	0	0.0294809	0	0.106295	0	0.0769231	0	4.92983	TRUE
Cpne9_ProteinCoding	0	0.0294809	0	0.106295	0	0.0769231	0	4.92983	TRUE
Ankhd1_ProteinCoding-Eif4ebp3_ProteinCoding-Maskbp3_ProteinCoding	0	0.0294809	0	0.106295	0	0.0769231	0	4.92983	TRUE
Cr2_ProteinCoding	0	0.0294809	0	0.106295	0	0.0769231	0	4.92983	TRUE
Vmn2r53_ProteinCoding	0	0.0294809	0	0.106295	0	0.0769231	0	4.92983	TRUE
2810454H06Rik_lncRNA	0	0.0294809	0	0.106295	0	0.0769231	0	4.92983	TRUE
Spag8_ProteinCoding	0	0.0294809	0	0.106295	0	0.0769231	0	4.92983	TRUE
Sbsn_ProteinCoding	0	0.0294809	0	0.106295	0	0.0769231	0	4.92983	FALSE
Abtb2_ProteinCoding	0	0.0294809	0	0.106295	0	0.0769231	0	4.92983	TRUE
Ablim3_ProteinCoding	0	0.0294809	0	0.106295	0	0.0769231	0	4.92983	TRUE
D630003M21Rik_ProteinCoding	0	0.0294809	0	0.106295	0	0.0769231	0	4.92983	TRUE
Hcfc2_ProteinCoding	0	0.0294809	0	0.106295	0	0.0769231	0	4.92983	TRUE
Tek_ProteinCoding	0	0.0294809	0	0.106295	0	0.0769231	0	4.92983	TRUE
Reps2_ProteinCoding	0	0.0294809	0	0.106295	0	0.0769231	0	4.92983	TRUE
Slc25a21_ProteinCoding	0	0.0294809	0	0.106295	0	0.0769231	0	4.92983	TRUE
Hyal1_ProteinCoding-Naa80_ProteinCoding	0	0.0294809	0	0.106295	0	0.0769231	0	4.92983	TRUE
Abat_ProteinCoding	0	0.0294809	0	0.106295	0	0.0769231	0	4.92983	TRUE
Hnf1b_ProteinCoding	0	0.0294809	0	0.106295	0	0.0769231	0	4.92983	TRUE
Hnf1a_ProteinCoding	0	0.0294809	0	0.106295	0	0.0769231	0	4.92983	TRUE
Zfp729a_ProteinCoding-Zfp729b_ProteinCoding-Zfp738_ProteinCoding	0	0.0294809	0	0.106295	0	0.0769231	0	4.92983	FALSE
Dipk1c_ProteinCoding	0	0.0294809	0	0.106295	0	0.0769231	0	4.92983	FALSE
4930558J18Rik_lncRNA	0	0.0294809	0	0.106295	0	0.0769231	0	4.92983	TRUE
Shank1_ProteinCoding	0	0.0294809	0	0.106295	0	0.0769231	0	4.92983	TRUE
Zfp454_ProteinCoding	0	0.0294809	0	0.106295	0	0.0769231	0	4.92983	TRUE
Gm49776_ProteinCoding	0	0.0294809	0	0.106295	0	0.0769231	0	4.92983	TRUE
Nwd1_ProteinCoding	0	0.0294809	0	0.106295	0	0.0769231	0	4.92983	TRUE
Gm43149_lncRNA	0	0.0294809	0	0.106295	0	0.0769231	0	4.92983	FALSE
Mir124a.1hg_lncRNA	0	0.0294809	0	0.106295	0	0.0769231	0	4.92983	FALSE
Best1_ProteinCoding	0	0.0294809	0	0.106295	0	0.0769231	0	4.92983	TRUE
Gm28941_lncRNA	0	0.0294809	0	0.106295	0	0.0769231	0	4.92983	FALSE
Mindy2_ProteinCoding	0	0.0294809	0	0.106295	0	0.0769231	0	4.92983	TRUE
Arhgef10l_ProteinCoding	0	0.0294809	0	0.106295	0	0.0769231	0	4.92983	TRUE
Gm13270_lncRNA	0	0.0294809	0	0.106295	0	0.0769231	0	4.92983	TRUE
Cacna1d_ProteinCoding	0	0.0294809	0	0.106295	0	0.0769231	0	4.92983	TRUE
Gm33023_lncRNA	0	0.0294809	0	0.106295	0	0.0769231	0	4.92983	TRUE
Gm43585_lncRNA	0	0.0294809	0	0.106295	0	0.0769231	0	4.92983	FALSE
Neurl2_ProteinCoding	0	0.0294809	0	0.106295	0	0.0769231	0	4.92983	TRUE
Fam169b_ProteinCoding	0	0.0294809	0	0.106295	0	0.0769231	0	4.92983	TRUE
C230013L11Rik_lncRNA	0	0.0294809	0	0.106295	0	0.0769231	0	4.92983	FALSE
Gm21817_lncRNA	0	0.0294809	0	0.106295	0	0.0769231	0	4.92983	FALSE
Mos_ProteinCoding	0	0.0294809	0	0.106295	0	0.0769231	0	4.92983	TRUE
C3_ProteinCoding	0	0.0294809	0	0.106295	0	0.0769231	0	4.92983	TRUE
Gm3591_ProteinCoding-Gm3636_ProteinCoding	0	0.0294809	0	0.106295	0	0.0769231	0	4.92983	FALSE
Fchsd1_ProteinCoding	0	0.0294809	0	0.106295	0	0.0769231	0	4.92983	TRUE
Gm29609_ProteinCoding	0	0.0294809	0	0.106295	0	0.0769231	0	4.92983	TRUE
Fbxo27_ProteinCoding	0	0.0294809	0	0.106295	0	0.0769231	0	4.92983	TRUE
Tmem132b_ProteinCoding	0	0.0294809	0	0.106295	0	0.0769231	0	4.92983	TRUE
Gm3383_ProteinCoding	0	0.0294809	0	0.106295	0	0.0769231	0	4.92983	FALSE
Gm42696_lncRNA	0	0.0294809	0	0.106295	0	0.0769231	0	4.92983	FALSE
Gm48882_lncRNA	0	0.0294809	0	0.106295	0	0.0769231	0	4.92983	TRUE
Arhgap26_ProteinCoding	0	0.0294809	0	0.106295	0	0.0769231	0	4.92983	TRUE
Fam83h_ProteinCoding	0	0.0294809	0	0.106295	0	0.0769231	0	4.92983	TRUE
Gm4869_ProteinCoding	0	0.0294809	0	0.106295	0	0.0769231	0	4.92983	FALSE
Trio_ProteinCoding	0.0831207	2.56264	0.143648	1.37063	0.28125	1	3.85233e-13	4.92959	TRUE
Cyyr1_ProteinCoding	0.00528131	0.190398	0.0298756	0.261463	0.03125	0.538462	0.000239216	4.92936	TRUE
Tbc1d16_ProteinCoding	0.030033	0.943812	0.0964349	0.544656	0.09375	1	7.74914e-12	4.92815	TRUE
Pde3b_ProteinCoding	0.0150535	0.485018	0.0851552	0.405509	0.03125	0.846154	1.25107e-07	4.92005	TRUE
Flna_ProteinCoding	0.212722	6.46552	0.311636	1.91185	0.40625	1	7.87951e-22	4.91918	TRUE
Xpo6_ProteinCoding	0.0786567	2.40825	0.210878	0.65081	0.15625	1	6.89994e-22	4.91865	TRUE
Zfp59_ProteinCoding	0.0085682	0.287712	0.0484691	0.348902	0.03125	0.538462	5.20422e-05	4.91524	FALSE
Myo5a_ProteinCoding	0.0450586	1.3872	0.145864	0.904521	0.09375	0.923077	1.9916e-10	4.9136	TRUE
Nufip2_ProteinCoding	0.113323	3.42718	0.17948	1.28663	0.3125	1	4.00167e-18	4.90625	TRUE
Zfp335_ProteinCoding	0.00900938	0.298882	0.0509648	0.348759	0.03125	0.615385	3.08639e-05	4.90497	TRUE
Bend3_ProteinCoding	0.147585	4.43563	0.274522	1.43776	0.3125	1	3.97908e-20	4.90011	TRUE
Rc3h2_ProteinCoding	0.0648144	1.96299	0.164688	1.03477	0.15625	1	4.32832e-13	4.89924	TRUE
Atp2c1_ProteinCoding	0.036726	1.12439	0.118366	0.388781	0.09375	1	4.02004e-18	4.89872	TRUE
Zfp518a_ProteinCoding	0.0733605	2.21385	0.215389	0.847951	0.15625	1	5.23634e-17	4.89653	TRUE
Zmym2_ProteinCoding	0.082518	2.48477	0.155127	1.04517	0.25	1	2.43096e-16	4.89546	TRUE
Ncoa2_ProteinCoding	0.0270054	0.831844	0.0892369	0.489524	0.09375	0.923077	1.47992e-11	4.89427	TRUE
2900060B14Rik_lncRNA	0.0123471	0.395153	0.0698459	0.401984	0.03125	0.692308	4.04149e-06	4.89145	TRUE
Limk1_ProteinCoding	0.00639975	0.218492	0.0362024	0.287413	0.03125	0.461538	0.000148082	4.89055	TRUE
Crtc1_ProteinCoding	0.00595405	0.204856	0.0336812	0.30321	0.03125	0.461538	0.000578447	4.88764	TRUE
Mettl15_ProteinCoding	0	0.0285368	0	0.0704518	0	0.153846	0	4.88444	TRUE
Gipr_ProteinCoding	0	0.0285368	0	0.0704518	0	0.153846	0	4.88444	TRUE
Megf9_ProteinCoding	0	0.0285368	0	0.0704518	0	0.153846	0	4.88444	TRUE
Negr1_ProteinCoding	0	0.0285368	0	0.0704518	0	0.153846	0	4.88444	TRUE
Gm43260_lncRNA	0	0.0285368	0	0.0704518	0	0.153846	0	4.88444	FALSE
Gm44257_lncRNA	0	0.0285368	0	0.0704518	0	0.153846	0	4.88444	FALSE
H2bc11_ProteinCoding-H2bc12_ProteinCoding-H2bc15_ProteinCoding-H2bc1_ProteinCoding-H2bc3_ProteinCoding-Hist1h2bp_ProteinCoding-Hist1h2bq_ProteinCoding-Hist1h2br_ProteinCoding	0	0.0285368	0	0.0704518	0	0.153846	0	4.88444	FALSE
Plch1_ProteinCoding	0.0128704	0.408652	0.0728061	0.406734	0.03125	0.692308	2.87088e-06	4.88431	TRUE
Cramp1l_ProteinCoding	0.0361487	1.09448	0.114408	0.681417	0.09375	1	6.18467e-11	4.88211	TRUE
Map2_ProteinCoding	0.00683977	0.228979	0.0386916	0.355622	0.03125	0.384615	0.000971683	4.87455	TRUE
Zfp160_ProteinCoding	0.0138411	0.430803	0.0560699	0.397077	0.0625	0.769231	5.21641e-07	4.86271	TRUE
Nup188_ProteinCoding	0.103327	3.02679	0.189651	1.18584	0.25	1	2.46947e-17	4.85908	TRUE
Nfkbie_ProteinCoding	0	0.027969	0	0.0693277	0	0.153846	0	4.85644	TRUE
A430078I02Rik_lncRNA	0	0.027969	0	0.0693277	0	0.153846	0	4.85644	TRUE
Dkk3_ProteinCoding	0	0.027969	0	0.0693277	0	0.153846	0	4.85644	TRUE
AI467606_ProteinCoding	0	0.027969	0	0.0693277	0	0.153846	0	4.85644	TRUE
Tnik_ProteinCoding	0	0.027969	0	0.0693277	0	0.153846	0	4.85644	TRUE
Iglon5_ProteinCoding	0	0.027969	0	0.0693277	0	0.153846	0	4.85644	TRUE
Unc79_ProteinCoding	0	0.027969	0	0.0693277	0	0.153846	0	4.85644	TRUE
Dram1_ProteinCoding	0	0.027969	0	0.0693277	0	0.153846	0	4.85644	TRUE
Epha8_ProteinCoding	0	0.027969	0	0.0693277	0	0.153846	0	4.85644	TRUE
C330011M18Rik_lncRNA	0	0.027969	0	0.0693277	0	0.153846	0	4.85644	TRUE
Bbof1_ProteinCoding	0	0.027969	0	0.0693277	0	0.153846	0	4.85644	TRUE
Zfp819_ProteinCoding	0	0.027969	0	0.0693277	0	0.153846	0	4.85644	TRUE
Gm42869_lncRNA	0	0.0279486	0	0.0688112	0	0.153846	0	4.85542	FALSE
Gm14410_ProteinCoding	0	0.0279486	0	0.0688112	0	0.153846	0	4.85542	TRUE
Gm20707_lncRNA	0	0.0279486	0	0.0688112	0	0.153846	0	4.85542	FALSE
Syt3_ProteinCoding	0	0.0279486	0	0.0688112	0	0.153846	0	4.85542	TRUE
Sox15_ProteinCoding	0	0.0279486	0	0.0688112	0	0.153846	0	4.85542	TRUE
Dennd2c_ProteinCoding	0	0.0279486	0	0.0688112	0	0.153846	0	4.85542	TRUE
Crebrf_ProteinCoding	0	0.0279486	0	0.0688112	0	0.153846	0	4.85542	TRUE
Dnah11_ProteinCoding	0	0.0279486	0	0.0688112	0	0.153846	0	4.85542	TRUE
Rab33b_ProteinCoding	0	0.0279486	0	0.0688112	0	0.153846	0	4.85542	TRUE
Zkscan1_ProteinCoding	0.014407	0.444043	0.0575934	0.348003	0.0625	0.769231	2.00665e-08	4.85229	TRUE
Neurl4_ProteinCoding	0.0299186	0.891288	0.0951228	0.545872	0.09375	0.923077	4.2829e-11	4.85096	TRUE
Fat1_ProteinCoding	0.283719	8.20782	0.521294	2.74491	0.46875	1	1.3082e-19	4.84956	TRUE
Smoc1_ProteinCoding	0.00639975	0.212037	0.0362024	0.308416	0.03125	0.384615	0.000491728	4.84748	TRUE
2610507B11Rik_ProteinCoding	0.156287	4.52365	0.239171	1.0164	0.34375	1	6.84747e-26	4.84634	TRUE
Fancc_ProteinCoding	0.00897111	0.285596	0.0507483	0.347839	0.03125	0.538462	5.87116e-05	4.84512	TRUE
Zyg11b_ProteinCoding	0.0465081	1.36379	0.114638	0.89694	0.15625	0.923077	1.90996e-10	4.84436	TRUE
Qser1_ProteinCoding	0.12556	3.62769	0.21512	1.67532	0.28125	1	4.72591e-15	4.84156	TRUE
Marf1_ProteinCoding	0.0236542	0.70562	0.094828	0.482519	0.0625	0.923077	1.05082e-09	4.84103	TRUE
Smurf2_ProteinCoding	0.0261193	0.775648	0.106446	0.431295	0.0625	1	7.50902e-12	4.83987	TRUE
Ndst1_ProteinCoding	0.00639975	0.210425	0.0362024	0.227996	0.03125	0.615385	1.04445e-05	4.83653	TRUE
Atp11a_ProteinCoding	0.00683977	0.222555	0.0386916	0.259633	0.03125	0.538462	3.15269e-05	4.83367	TRUE
Gfpt1_ProteinCoding	0.0153251	0.464347	0.086692	0.391556	0.03125	0.692308	1.76007e-07	4.83314	TRUE
Srp54a_ProteinCoding	0.010903	0.337845	0.0616768	0.25518	0.03125	0.846154	1.96163e-08	4.83123	FALSE
Phldb1_ProteinCoding	0.00595405	0.196489	0.0336812	0.216043	0.03125	0.538462	1.2989e-05	4.82778	TRUE
Dact3_ProteinCoding	0	0.0273807	0	0.0676545	0	0.153846	0	4.82684	TRUE
Kcna5_ProteinCoding	0	0.0273807	0	0.0676545	0	0.153846	0	4.82684	TRUE
A830018L16Rik_ProteinCoding	0	0.0273807	0	0.0676545	0	0.153846	0	4.82684	TRUE
Lrrc34_ProteinCoding	0	0.0273807	0	0.0676545	0	0.153846	0	4.82684	TRUE
Cnnm1_ProteinCoding	0	0.0273807	0	0.0676545	0	0.153846	0	4.82684	TRUE
Ccdc96_ProteinCoding	0	0.0273807	0	0.0676545	0	0.153846	0	4.82684	TRUE
H2bc12_ProteinCoding-H2bc13_ProteinCoding-H2bc15_ProteinCoding-H2bc4_ProteinCoding-H2bc6_ProteinCoding-H2bc8_ProteinCoding-Hist1h2bp_ProteinCoding-Hist1h2bq_ProteinCoding-Hist1h2br_ProteinCoding	0	0.0273807	0	0.0676545	0	0.153846	0	4.82684	FALSE
Ppp1r18_ProteinCoding	0	0.0273807	0	0.0676545	0	0.153846	0	4.82684	TRUE
Kctd11_ProteinCoding	0	0.0273807	0	0.0676545	0	0.153846	0	4.82684	TRUE
Stag2_ProteinCoding	0.102187	2.92264	0.189761	0.846581	0.25	1	1.12489e-21	4.82443	TRUE
Slc44a1_ProteinCoding	0.0391128	1.12905	0.108911	0.669979	0.125	1	1.58588e-11	4.81618	TRUE
H2ac7_ProteinCoding-Hist1h2ao_ProteinCoding	0	0.0270293	0	0.0974557	0	0.0769231	0	4.80887	FALSE
Gm41693_lncRNA	0	0.0270293	0	0.0974557	0	0.0769231	0	4.80887	FALSE
Gm4189_lncRNA	0	0.0270293	0	0.0974557	0	0.0769231	0	4.80887	TRUE
H2ac6_ProteinCoding-H2ac7_ProteinCoding-H2ac8_ProteinCoding	0	0.0270293	0	0.0974557	0	0.0769231	0	4.80887	FALSE
Duox2_ProteinCoding	0	0.0270293	0	0.0974557	0	0.0769231	0	4.80887	FALSE
Gm20682_lncRNA	0	0.0270293	0	0.0974557	0	0.0769231	0	4.80887	FALSE
5830487J09Rik_lncRNA	0	0.0270293	0	0.0974557	0	0.0769231	0	4.80887	FALSE
Lingo4_ProteinCoding	0	0.0270293	0	0.0974557	0	0.0769231	0	4.80887	TRUE
H3c10_ProteinCoding-H3c1_ProteinCoding-H3c2_ProteinCoding-H3c4_ProteinCoding-H3c7_ProteinCoding-H3c8_ProteinCoding	0	0.0270293	0	0.0974557	0	0.0769231	0	4.80887	FALSE
4933402E13Rik_ProteinCoding	0	0.0270293	0	0.0974557	0	0.0769231	0	4.80887	TRUE
9430091E24Rik_lncRNA	0	0.0270293	0	0.0974557	0	0.0769231	0	4.80887	TRUE
Ttbk2_ProteinCoding-Zfp106_ProteinCoding	0	0.0270293	0	0.0974557	0	0.0769231	0	4.80887	FALSE
6330418K02Rik_lncRNA	0	0.0270293	0	0.0974557	0	0.0769231	0	4.80887	TRUE
Pros1_ProteinCoding	0	0.0270293	0	0.0974557	0	0.0769231	0	4.80887	TRUE
Srsf12_ProteinCoding	0	0.0270293	0	0.0974557	0	0.0769231	0	4.80887	TRUE
Nek11_ProteinCoding	0	0.0270293	0	0.0974557	0	0.0769231	0	4.80887	TRUE
Gm37062_lncRNA	0	0.0270293	0	0.0974557	0	0.0769231	0	4.80887	FALSE
5430405H02Rik_lncRNA	0	0.0270293	0	0.0974557	0	0.0769231	0	4.80887	TRUE
Cdk2_ProteinCoding-Rps26_ProteinCoding	0	0.0270293	0	0.0974557	0	0.0769231	0	4.80887	TRUE
9530026P05Rik_lncRNA	0	0.0270293	0	0.0974557	0	0.0769231	0	4.80887	TRUE
9530052C20Rik_lncRNA	0	0.0270293	0	0.0974557	0	0.0769231	0	4.80887	FALSE
H1f4_ProteinCoding-H2bc6_ProteinCoding	0	0.0270293	0	0.0974557	0	0.0769231	0	4.80887	FALSE
Trpv2_ProteinCoding	0	0.0270293	0	0.0974557	0	0.0769231	0	4.80887	TRUE
Vps37d_ProteinCoding	0	0.0270293	0	0.0974557	0	0.0769231	0	4.80887	TRUE
Zfp853_ProteinCoding	0	0.0270293	0	0.0974557	0	0.0769231	0	4.80887	FALSE
G930009F23Rik_lncRNA	0	0.0270293	0	0.0974557	0	0.0769231	0	4.80887	TRUE
Otoa_ProteinCoding	0	0.0270293	0	0.0974557	0	0.0769231	0	4.80887	TRUE
Gm14168_lncRNA	0	0.0270293	0	0.0974557	0	0.0769231	0	4.80887	TRUE
Zfp972_ProteinCoding	0	0.0270293	0	0.0974557	0	0.0769231	0	4.80887	TRUE
Maob_ProteinCoding	0	0.0270293	0	0.0974557	0	0.0769231	0	4.80887	TRUE
Eme2_ProteinCoding	0	0.0270293	0	0.0974557	0	0.0769231	0	4.80887	TRUE
Morn1_ProteinCoding	0	0.0270293	0	0.0974557	0	0.0769231	0	4.80887	TRUE
Cbln2_ProteinCoding	0	0.0270293	0	0.0974557	0	0.0769231	0	4.80887	TRUE
Kcnj12_ProteinCoding	0	0.0270293	0	0.0974557	0	0.0769231	0	4.80887	TRUE
Fam149a_ProteinCoding	0	0.0270293	0	0.0974557	0	0.0769231	0	4.80887	TRUE
Gm11007_ProteinCoding-Gm14308_ProteinCoding-Gm14410_ProteinCoding-Gm14434_ProteinCoding-Gm2007_ProteinCoding-Gm2026_ProteinCoding-Gm4631_ProteinCoding-Gm4724_ProteinCoding	0	0.0270293	0	0.0974557	0	0.0769231	0	4.80887	FALSE
Kcne1_ProteinCoding	0	0.0270293	0	0.0974557	0	0.0769231	0	4.80887	TRUE
Gm8237_ProteinCoding	0	0.0270293	0	0.0974557	0	0.0769231	0	4.80887	TRUE
Junos_lncRNA	0	0.0270293	0	0.0974557	0	0.0769231	0	4.80887	TRUE
Ephx3_ProteinCoding	0	0.0270293	0	0.0974557	0	0.0769231	0	4.80887	TRUE
Gm10371_lncRNA	0	0.0270293	0	0.0974557	0	0.0769231	0	4.80887	TRUE
Smim41_ProteinCoding	0	0.0270293	0	0.0974557	0	0.0769231	0	4.80887	FALSE
Rbm14_ProteinCoding-Rbm4_ProteinCoding	0	0.0270293	0	0.0974557	0	0.0769231	0	4.80887	FALSE
Farp2_ProteinCoding	0	0.0270293	0	0.0974557	0	0.0769231	0	4.80887	TRUE
Ppp1r16b_ProteinCoding	0	0.0270293	0	0.0974557	0	0.0769231	0	4.80887	TRUE
Gm29488_lncRNA	0	0.0270293	0	0.0974557	0	0.0769231	0	4.80887	FALSE
Gm43560_lncRNA	0	0.0270293	0	0.0974557	0	0.0769231	0	4.80887	FALSE
Lamc2_ProteinCoding	0	0.0270293	0	0.0974557	0	0.0769231	0	4.80887	TRUE
Shisa8_ProteinCoding	0	0.0270293	0	0.0974557	0	0.0769231	0	4.80887	TRUE
Shisal1_ProteinCoding	0	0.0270293	0	0.0974557	0	0.0769231	0	4.80887	TRUE
D930007J09Rik_lncRNA	0	0.0270293	0	0.0974557	0	0.0769231	0	4.80887	FALSE
Duxbl1_ProteinCoding	0	0.0270293	0	0.0974557	0	0.0769231	0	4.80887	FALSE
Tmem220_ProteinCoding	0	0.0270293	0	0.0974557	0	0.0769231	0	4.80887	TRUE
Pcdhga8_ProteinCoding	0	0.0270293	0	0.0974557	0	0.0769231	0	4.80887	FALSE
Adora1_ProteinCoding	0	0.0270293	0	0.0974557	0	0.0769231	0	4.80887	TRUE
Htr6_ProteinCoding	0	0.0270293	0	0.0974557	0	0.0769231	0	4.80887	FALSE
Bmp7_ProteinCoding	0	0.0270293	0	0.0974557	0	0.0769231	0	4.80887	TRUE
Gm17105_lncRNA	0	0.0270293	0	0.0974557	0	0.0769231	0	4.80887	FALSE
Gzmm_ProteinCoding	0	0.0270293	0	0.0974557	0	0.0769231	0	4.80887	TRUE
Zfp473_ProteinCoding	0.00900938	0.279467	0.0509648	0.319975	0.03125	0.538462	2.57736e-05	4.80841	TRUE
Rab3gap2_ProteinCoding	0.0174624	0.515877	0.0687508	0.413711	0.0625	0.846154	3.51551e-08	4.80716	TRUE
Mtr_ProteinCoding	0.0187479	0.551684	0.0765936	0.42235	0.0625	0.923077	1.41097e-08	4.80669	TRUE
Fasn_ProteinCoding	0.388417	10.8857	0.602756	1.50912	0.5	1	1.51417e-32	4.8051	TRUE
Gm10643_ProteinCoding	0	0.0269111	0	0.0970293	0	0.0769231	0	4.80277	TRUE
Gm10501_lncRNA	0	0.0269111	0	0.0970293	0	0.0769231	0	4.80277	TRUE
Slc7a4_ProteinCoding	0	0.0269111	0	0.0970293	0	0.0769231	0	4.80277	TRUE
Paxx_ProteinCoding	0	0.0269111	0	0.0970293	0	0.0769231	0	4.80277	TRUE
Gm16132_lncRNA	0	0.0269111	0	0.0970293	0	0.0769231	0	4.80277	FALSE
Gm17167_lncRNA	0	0.0269111	0	0.0970293	0	0.0769231	0	4.80277	FALSE
Plbd1_ProteinCoding	0	0.0269111	0	0.0970293	0	0.0769231	0	4.80277	TRUE
St3gal4_ProteinCoding	0	0.0269111	0	0.0970293	0	0.0769231	0	4.80277	TRUE
Tspan2_ProteinCoding	0	0.0269111	0	0.0970293	0	0.0769231	0	4.80277	TRUE
Frrs1l_ProteinCoding	0	0.0269111	0	0.0970293	0	0.0769231	0	4.80277	TRUE
Slc24a2_ProteinCoding	0	0.0269111	0	0.0970293	0	0.0769231	0	4.80277	TRUE
Slc5a7_ProteinCoding	0	0.0269111	0	0.0970293	0	0.0769231	0	4.80277	TRUE
Tmem179_ProteinCoding	0	0.0269111	0	0.0970293	0	0.0769231	0	4.80277	TRUE
Lgals12_ProteinCoding	0	0.0269111	0	0.0970293	0	0.0769231	0	4.80277	TRUE
Kcns1_ProteinCoding	0	0.0269111	0	0.0970293	0	0.0769231	0	4.80277	TRUE
Kndc1_ProteinCoding	0	0.0269111	0	0.0970293	0	0.0769231	0	4.80277	TRUE
H4c11_ProteinCoding-H4c12_ProteinCoding-H4c1_ProteinCoding-H4c2_ProteinCoding-H4c3_ProteinCoding-H4c8_ProteinCoding-H4c9_ProteinCoding-Hist1h4m_ProteinCoding-Hist1h4n_ProteinCoding	0	0.0269111	0	0.0970293	0	0.0769231	0	4.80277	FALSE
Gm13630_lncRNA	0	0.0269111	0	0.0970293	0	0.0769231	0	4.80277	FALSE
H4c12_ProteinCoding-H4c1_ProteinCoding-H4c2_ProteinCoding-H4c3_ProteinCoding	0	0.0269111	0	0.0970293	0	0.0769231	0	4.80277	FALSE
Pnma1_ProteinCoding	0	0.0269111	0	0.0970293	0	0.0769231	0	4.80277	TRUE
Gm14325_ProteinCoding-Gm14326_ProteinCoding-Gm14399_ProteinCoding	0	0.0269111	0	0.0970293	0	0.0769231	0	4.80277	TRUE
Spns2_ProteinCoding	0	0.0269111	0	0.0970293	0	0.0769231	0	4.80277	TRUE
Pdgfrb_ProteinCoding	0	0.0269111	0	0.0970293	0	0.0769231	0	4.80277	TRUE
Plekhm2_ProteinCoding	0	0.0269111	0	0.0970293	0	0.0769231	0	4.80277	TRUE
Platr1_lncRNA	0	0.0269111	0	0.0970293	0	0.0769231	0	4.80277	FALSE
Ncam2_ProteinCoding	0	0.0269111	0	0.0970293	0	0.0769231	0	4.80277	TRUE
Ahnak_ProteinCoding	0	0.0269111	0	0.0970293	0	0.0769231	0	4.80277	TRUE
Ano1_ProteinCoding	0	0.0269111	0	0.0970293	0	0.0769231	0	4.80277	TRUE
Adamts20_ProteinCoding	0	0.0269111	0	0.0970293	0	0.0769231	0	4.80277	TRUE
Gm47851_lncRNA	0	0.0269111	0	0.0970293	0	0.0769231	0	4.80277	TRUE
CAAA01147332.1_ProteinCoding	0	0.0269111	0	0.0970293	0	0.0769231	0	4.80277	FALSE
Gm42463_lncRNA	0	0.0269111	0	0.0970293	0	0.0769231	0	4.80277	FALSE
Dusp8_ProteinCoding	0	0.0269111	0	0.0970293	0	0.0769231	0	4.80277	TRUE
H2ac12_ProteinCoding-H2ac6_ProteinCoding	0	0.0269111	0	0.0970293	0	0.0769231	0	4.80277	FALSE
Myzap_ProteinCoding	0	0.0269111	0	0.0970293	0	0.0769231	0	4.80277	TRUE
Gm50358_lncRNA	0	0.0269111	0	0.0970293	0	0.0769231	0	4.80277	FALSE
Actb_ProteinCoding-Actg1_ProteinCoding-Lrrc58_ProteinCoding	0	0.0269111	0	0.0970293	0	0.0769231	0	4.80277	TRUE
Med20_ProteinCoding-Usp49_ProteinCoding	0	0.0269111	0	0.0970293	0	0.0769231	0	4.80277	FALSE
Arhgap9_ProteinCoding	0	0.0269111	0	0.0970293	0	0.0769231	0	4.80277	TRUE
Gm50255_lncRNA	0	0.0269111	0	0.0970293	0	0.0769231	0	4.80277	FALSE
Gpr135_ProteinCoding	0	0.0269111	0	0.0970293	0	0.0769231	0	4.80277	TRUE
Fam189a2_ProteinCoding	0	0.0269111	0	0.0970293	0	0.0769231	0	4.80277	TRUE
Adam21_ProteinCoding	0	0.0269111	0	0.0970293	0	0.0769231	0	4.80277	TRUE
Mamld1_ProteinCoding	0	0.0269111	0	0.0970293	0	0.0769231	0	4.80277	TRUE
Ltb4r2_ProteinCoding	0	0.0269111	0	0.0970293	0	0.0769231	0	4.80277	TRUE
Ajm1_ProteinCoding	0	0.0269111	0	0.0970293	0	0.0769231	0	4.80277	TRUE
Rnf215_ProteinCoding	0	0.0269111	0	0.0970293	0	0.0769231	0	4.80277	TRUE
Gpr63_ProteinCoding	0	0.0269111	0	0.0970293	0	0.0769231	0	4.80277	FALSE
Myd88_ProteinCoding	0	0.0269111	0	0.0970293	0	0.0769231	0	4.80277	FALSE
Gm10037_ProteinCoding	0	0.0269111	0	0.0970293	0	0.0769231	0	4.80277	TRUE
Tas2r135_ProteinCoding	0	0.0269111	0	0.0970293	0	0.0769231	0	4.80277	FALSE
Efcab6_ProteinCoding	0	0.0269111	0	0.0970293	0	0.0769231	0	4.80277	TRUE
Gm3194_ProteinCoding-Gm3373_ProteinCoding-Gm3500_ProteinCoding	0	0.0269111	0	0.0970293	0	0.0769231	0	4.80277	FALSE
Ets1_ProteinCoding	0	0.0269111	0	0.0970293	0	0.0769231	0	4.80277	TRUE
Miat_lncRNA	0.0311944	0.897358	0.123384	0.894943	0.0625	0.923077	2.38157e-06	4.80241	TRUE
Npc1_ProteinCoding	0.0231671	0.671875	0.0911995	0.626922	0.0625	0.923077	7.16057e-07	4.79922	TRUE
Nemp1_ProteinCoding	0.0161843	0.477319	0.0676587	0.402651	0.0625	0.846154	1.08161e-07	4.79881	TRUE
Arhgef18_ProteinCoding	0.0357828	1.02161	0.119654	0.662361	0.09375	0.923077	2.27034e-10	4.79707	TRUE
Flt1_ProteinCoding	0.00595405	0.192193	0.0336812	0.247536	0.03125	0.461538	0.000119899	4.79604	TRUE
Celsr1_ProteinCoding	0.0157008	0.461968	0.0888174	0.398239	0.03125	0.692308	2.87921e-07	4.79292	TRUE
Ern1_ProteinCoding	0.0124554	0.371672	0.0704584	0.457605	0.03125	0.692308	7.34624e-05	4.79165	TRUE
Prr14l_ProteinCoding	0.062515	1.75587	0.15639	1.21307	0.15625	0.923077	7.31779e-10	4.78977	TRUE
N4bp2_ProteinCoding	0.0403701	1.13808	0.113166	0.752121	0.125	0.846154	2.77378e-10	4.78313	TRUE
Arfgef1_ProteinCoding	0.0465969	1.30925	0.134208	0.647896	0.125	1	1.26168e-13	4.78283	TRUE
March6_ProteinCoding	0.0675247	1.88141	0.163594	0.531763	0.15625	1	2.88195e-21	4.77981	TRUE
Sec16a_ProteinCoding	0.0492118	1.37744	0.12694	0.970487	0.15625	1	1.2309e-09	4.77887	TRUE
Brd1_ProteinCoding	0.0490349	1.37176	0.148518	0.646127	0.125	0.923077	3.80008e-14	4.778	TRUE
Nid2_ProteinCoding	0.0613837	1.70395	0.165936	1.16217	0.15625	0.846154	5.98614e-10	4.77242	TRUE
Fbxl18_ProteinCoding	0.0377724	1.05686	0.105289	0.447199	0.125	1	1.23495e-15	4.76998	TRUE
Kif18b_ProteinCoding	0.0168913	0.486966	0.0685154	0.354065	0.0625	0.846154	4.79983e-09	4.76945	TRUE
Prrc2a_ProteinCoding	0.254697	6.97282	0.300925	1.47937	0.5625	1	3.92327e-27	4.76944	TRUE
Igf1r_ProteinCoding	0.0649898	1.79576	0.138458	0.860204	0.1875	1	2.401e-14	4.76701	TRUE
Atxn3_ProteinCoding	0.0118046	0.346463	0.0667771	0.307933	0.03125	0.769231	4.99959e-07	4.76212	TRUE
Zfhx3_ProteinCoding	0.0657462	1.80799	0.147384	0.988375	0.1875	1	1.29773e-12	4.76036	TRUE
Herc3_ProteinCoding	0.00683977	0.210773	0.0386916	0.264459	0.03125	0.461538	9.03132e-05	4.75556	TRUE
Mbtps1_ProteinCoding	0.069282	1.88793	0.201263	0.784879	0.125	1	1.03887e-15	4.74827	TRUE
Alms1_ProteinCoding	0.0803865	2.18417	0.217336	1.32685	0.15625	1	3.32611e-11	4.74681	TRUE
Ehmt2_ProteinCoding	0.0789332	2.13136	0.146567	1.42334	0.25	1	2.57245e-10	4.73751	TRUE
Kdm6a_ProteinCoding	0.0452535	1.23137	0.128431	0.791984	0.125	1	1.56687e-10	4.73574	TRUE
Klhl28_ProteinCoding	0.0116811	0.336846	0.0461886	0.345318	0.0625	0.692308	3.78737e-06	4.73562	TRUE
Gpc2_ProteinCoding	0.00639975	0.196128	0.0362024	0.260301	0.03125	0.461538	0.000183336	4.73551	FALSE
Pcdh18_ProteinCoding	0.00528131	0.166225	0.0298756	0.199595	0.03125	0.461538	4.91157e-05	4.73458	TRUE
Il17rd_ProteinCoding	0.104382	2.8036	0.237287	1.49734	0.21875	1	7.32159e-13	4.73409	TRUE
Tenm3_ProteinCoding	0.0442264	1.19915	0.125347	0.789295	0.125	0.846154	2.81635e-10	4.7299	TRUE
Ptprs_ProteinCoding	0.0429112	1.16198	0.138607	0.603565	0.09375	0.923077	8.34599e-13	4.7271	TRUE
Tmtc3_ProteinCoding	0.0287881	0.786765	0.115219	0.615745	0.0625	0.846154	2.63944e-08	4.72496	TRUE
Purb_ProteinCoding	0.0949392	2.53423	0.168653	0.797641	0.28125	1	2.23981e-20	4.72385	TRUE
Map3k5_ProteinCoding	0.0222648	0.613539	0.0996865	0.36613	0.0625	0.923077	8.94873e-11	4.72329	TRUE
Dip2b_ProteinCoding	0.0423965	1.14377	0.137142	0.729027	0.09375	0.923077	1.66152e-10	4.72133	TRUE
Prdm10_ProteinCoding	0.0195107	0.53974	0.0827575	0.280529	0.0625	0.923077	2.56233e-12	4.72049	TRUE
Plxnb2_ProteinCoding	0.0853237	2.27201	0.230164	1.38711	0.15625	0.923077	4.00235e-11	4.7187	TRUE
Ankfy1_ProteinCoding	0.0367046	0.991682	0.121957	0.505031	0.09375	1	5.55237e-13	4.71852	TRUE
Hipk1_ProteinCoding	0.064383	1.71993	0.192856	0.683218	0.15625	1	3.80329e-16	4.71813	TRUE
Gzf1_ProteinCoding	0.00900938	0.262208	0.0509648	0.219669	0.03125	0.692308	1.77382e-07	4.71678	TRUE
Zdhhc17_ProteinCoding	0.0129816	0.366602	0.0734352	0.384484	0.03125	0.615385	8.30302e-06	4.71654	TRUE
Kif14_ProteinCoding	0.0149252	0.417651	0.0599961	0.367006	0.0625	0.769231	2.54346e-07	4.71637	TRUE
Trp53bp1_ProteinCoding	0.0720132	1.91382	0.160976	0.706713	0.1875	1	1.03259e-17	4.7129	TRUE
Map3k1_ProteinCoding	0.0341322	0.919798	0.151459	0.88972	0.0625	1	1.77957e-06	4.71202	TRUE
Ago2_ProteinCoding	0.274014	7.1912	0.394436	1.55631	0.46875	1	2.63801e-26	4.70886	TRUE
8030462N17Rik_ProteinCoding	0.0435334	1.16179	0.132155	0.546117	0.125	1	4.63862e-14	4.70655	TRUE
Nckap5l_ProteinCoding	0.0104916	0.298861	0.0593495	0.322864	0.03125	0.615385	1.273e-05	4.70564	TRUE
Elmsan1_ProteinCoding	0.0274919	0.741838	0.0754841	0.48119	0.125	0.923077	1.87829e-10	4.70442	TRUE
Mast4_ProteinCoding	0.0153995	0.426283	0.0609982	0.350571	0.0625	0.769231	6.92815e-08	4.70347	TRUE
Ap3d1_ProteinCoding	0.0525232	1.3926	0.145807	0.718751	0.125	1	4.68482e-13	4.7025	TRUE
Zfp808_ProteinCoding	0.0104916	0.297877	0.0593495	0.303781	0.03125	0.692308	5.33616e-06	4.7009	TRUE
Dcbld2_ProteinCoding	0.027219	0.732697	0.108105	0.336646	0.0625	1	1.00956e-13	4.70045	TRUE
Abr_ProteinCoding	0.0543233	1.43687	0.1298	0.57258	0.15625	1	1.46789e-16	4.69991	TRUE
Ptbp3_ProteinCoding	0.0485109	1.28063	0.137499	0.85545	0.125	1	4.3518e-10	4.69409	TRUE
Mtor_ProteinCoding	0.0637803	1.67411	0.179664	0.403282	0.15625	1	2.93011e-22	4.69256	TRUE
Fzd3_ProteinCoding	0.0389965	1.03312	0.105456	0.549709	0.125	0.923077	1.01569e-12	4.69238	TRUE
Picalm_ProteinCoding	0.0597256	1.56884	0.168022	0.617889	0.125	1	2.34846e-16	4.69217	TRUE
Zdhhc8_ProteinCoding	0.00595405	0.17812	0.0336812	0.230057	0.03125	0.461538	0.000134867	4.68693	TRUE
Zfp866_ProteinCoding	0.0261149	0.697058	0.104401	0.485142	0.0625	0.923077	2.27231e-09	4.68619	TRUE
Map3k7_ProteinCoding	0.0357631	0.944658	0.119615	0.517762	0.09375	1	4.36886e-12	4.68499	TRUE
AI506816_lncRNA	0.0443792	1.16512	0.132481	0.528788	0.125	1	1.7791e-14	4.68355	TRUE
Numa1_ProteinCoding	0.0804868	2.09127	0.210147	1.01219	0.1875	1	6.93519e-14	4.68236	TRUE
Bmp2k_ProteinCoding	0	0.0245646	0	0.0885688	0	0.0769231	0	4.67607	TRUE
Ildr2_ProteinCoding	0	0.0245646	0	0.0885688	0	0.0769231	0	4.67607	TRUE
Gcm1_ProteinCoding	0	0.0245646	0	0.0885688	0	0.0769231	0	4.67607	FALSE
Gm3252_ProteinCoding	0	0.0245646	0	0.0885688	0	0.0769231	0	4.67607	FALSE
Pear1_ProteinCoding	0	0.0245646	0	0.0885688	0	0.0769231	0	4.67607	TRUE
Sema7a_ProteinCoding	0	0.0245646	0	0.0885688	0	0.0769231	0	4.67607	TRUE
Zfp872_ProteinCoding	0	0.0245646	0	0.0885688	0	0.0769231	0	4.67607	TRUE
Fam78a_ProteinCoding	0	0.0245646	0	0.0885688	0	0.0769231	0	4.67607	TRUE
E030044B06Rik_lncRNA	0	0.0245646	0	0.0885688	0	0.0769231	0	4.67607	TRUE
4930590J08Rik_ProteinCoding	0	0.0245646	0	0.0885688	0	0.0769231	0	4.67607	TRUE
Adgre5_ProteinCoding	0	0.0245646	0	0.0885688	0	0.0769231	0	4.67607	TRUE
Nupr1l_ProteinCoding	0	0.0245646	0	0.0885688	0	0.0769231	0	4.67607	TRUE
Abcc5_ProteinCoding	0.0244596	0.648712	0.0968499	0.622556	0.0625	0.692308	1.39715e-06	4.67352	TRUE
Aff4_ProteinCoding	0.121347	3.11317	0.208715	0.948399	0.3125	1	8.21153e-21	4.66979	TRUE
Ap1b1_ProteinCoding	0.0457734	1.18791	0.135148	0.587396	0.125	1	1.94419e-13	4.6678	TRUE
Brwd3_ProteinCoding	0.0480297	1.23605	0.118854	1.20885	0.15625	1	1.45313e-06	4.65711	TRUE
Ptpn4_ProteinCoding	0.03642	0.94278	0.12013	0.335195	0.09375	1	4.78685e-17	4.65657	TRUE
Chd9_ProteinCoding	0.0606399	1.55345	0.171265	0.754953	0.125	1	1.08923e-13	4.65639	TRUE
Ankrd52_ProteinCoding	0.030448	0.791172	0.100512	0.46842	0.09375	0.923077	3.20801e-11	4.65478	TRUE
H2bc12_ProteinCoding-H2bc15_ProteinCoding-H2bc3_ProteinCoding-Hist1h2bp_ProteinCoding-Hist1h2bq_ProteinCoding-Hist1h2br_ProteinCoding	0.0123471	0.334726	0.0698459	0.473715	0.03125	0.692308	0.000435543	4.65268	FALSE
Nynrin_ProteinCoding	0.0221727	0.58153	0.0735033	0.403778	0.09375	0.923077	1.48114e-09	4.65184	TRUE
Kcnq3_ProteinCoding	0.00595405	0.173723	0.0336812	0.234352	0.03125	0.461538	0.000234345	4.65107	TRUE
Ppp1r21_ProteinCoding	0.00965139	0.266139	0.0545965	0.264342	0.03125	0.615385	3.76811e-06	4.64848	TRUE
Cad_ProteinCoding	0.263083	6.61906	0.31989	1.30693	0.53125	1	5.7978e-28	4.64778	TRUE
Sgsh_ProteinCoding	0	0.0239937	0	0.0585873	0	0.153846	0	4.64349	TRUE
Gm2897_ProteinCoding	0	0.0239937	0	0.0585873	0	0.153846	0	4.64349	FALSE
Srp54c_ProteinCoding	0	0.0239937	0	0.0585873	0	0.153846	0	4.64349	TRUE
Pomgnt2_ProteinCoding	0	0.0239937	0	0.0585873	0	0.153846	0	4.64349	TRUE
Hist1h2ao_ProteinCoding	0	0.0239937	0	0.0585873	0	0.153846	0	4.64349	FALSE
N4bp2l1_ProteinCoding	0	0.0239937	0	0.0585873	0	0.153846	0	4.64349	TRUE
Prrt2_ProteinCoding	0	0.0239937	0	0.0585873	0	0.153846	0	4.64349	FALSE
Hmgcll1_ProteinCoding	0	0.0239937	0	0.0585873	0	0.153846	0	4.64349	TRUE
Magi2_ProteinCoding	0	0.0239937	0	0.0585873	0	0.153846	0	4.64349	TRUE
Palm3_ProteinCoding	0	0.0239937	0	0.0585873	0	0.153846	0	4.64349	TRUE
Sfrp4_ProteinCoding	0	0.0239937	0	0.0585873	0	0.153846	0	4.64349	TRUE
Lrp5_ProteinCoding	0.0453934	1.15851	0.126443	0.517018	0.125	1	9.5872e-15	4.64345	TRUE
Brpf3_ProteinCoding	0.0149634	0.397947	0.0601754	0.317709	0.0625	0.769231	4.32302e-08	4.64335	TRUE
Cul7_ProteinCoding	0.0477124	1.21616	0.155256	0.527456	0.09375	1	9.78505e-15	4.64309	FALSE
Tjp1_ProteinCoding	0.111946	2.82077	0.193564	0.761586	0.28125	1	1.70411e-22	4.6429	TRUE
Hinfp_ProteinCoding	0.0186056	0.486399	0.0732512	0.31673	0.0625	0.846154	5.26415e-10	4.63576	TRUE
Prr12_ProteinCoding	0.0666613	1.67532	0.164377	0.683924	0.15625	1	4.62246e-16	4.63082	TRUE
Kirrel_ProteinCoding	0.0085682	0.235892	0.0484691	0.340681	0.03125	0.538462	0.0005335	4.62984	TRUE
Shroom2_ProteinCoding	0.0623617	1.567	0.140062	0.54033	0.1875	1	1.77914e-18	4.62917	TRUE
Slc36a1_ProteinCoding	0.0104272	0.281562	0.0589849	0.371067	0.03125	0.461538	0.000194712	4.62803	TRUE
Mki67_ProteinCoding	0.227317	5.64395	0.357482	1.88212	0.4375	1	1.46637e-19	4.62785	TRUE
Fam91a1_ProteinCoding	0.0835297	2.08886	0.171766	0.977399	0.21875	1	1.54908e-14	4.6278	TRUE
Trak1_ProteinCoding	0.0359993	0.912796	0.159535	0.86234	0.0625	0.769231	1.34936e-06	4.6263	TRUE
Zfp62_ProteinCoding	0.0205544	0.531003	0.0810404	0.376227	0.0625	0.769231	3.65091e-09	4.62538	TRUE
Atr_ProteinCoding	0.0447196	1.12422	0.144214	0.522203	0.09375	0.923077	6.37455e-14	4.62125	TRUE
Unkl_ProteinCoding	0.010903	0.290946	0.0616768	0.28815	0.03125	0.615385	3.90485e-06	4.6163	TRUE
Itpr3_ProteinCoding	0.0153251	0.398989	0.086692	0.27747	0.03125	0.846154	8.86438e-09	4.61479	TRUE
Arhgef12_ProteinCoding	0.032067	0.807143	0.101734	0.535354	0.09375	0.846154	5.2403e-10	4.61115	TRUE
Slc1a4_ProteinCoding	0.0127938	0.336065	0.0504716	0.458113	0.0625	0.769231	0.000245678	4.61093	TRUE
Piwil1_ProteinCoding	0	0.0234287	0	0.0844734	0	0.0769231	0	4.61051	TRUE
Rgs20_ProteinCoding	0	0.0234287	0	0.0844734	0	0.0769231	0	4.61051	TRUE
Gm20300_lncRNA	0	0.0234287	0	0.0844734	0	0.0769231	0	4.61051	TRUE
Gm11549_ProteinCoding	0	0.0234287	0	0.0844734	0	0.0769231	0	4.61051	TRUE
Gm20605_ProteinCoding	0	0.0234287	0	0.0844734	0	0.0769231	0	4.61051	FALSE
Lpcat2_ProteinCoding	0	0.0234287	0	0.0844734	0	0.0769231	0	4.61051	TRUE
Polk_ProteinCoding	0	0.0234287	0	0.0844734	0	0.0769231	0	4.61051	TRUE
Pcdhgc3_ProteinCoding	0	0.0234287	0	0.0844734	0	0.0769231	0	4.61051	FALSE
Gdpd5_ProteinCoding	0	0.0234287	0	0.0844734	0	0.0769231	0	4.61051	TRUE
Ndrg1_ProteinCoding	0	0.0234287	0	0.0844734	0	0.0769231	0	4.61051	TRUE
Dnajc28_ProteinCoding	0	0.0234287	0	0.0844734	0	0.0769231	0	4.61051	TRUE
Stat5a_ProteinCoding	0	0.0234287	0	0.0844734	0	0.0769231	0	4.61051	TRUE
Cfap46_ProteinCoding	0	0.0234287	0	0.0844734	0	0.0769231	0	4.61051	TRUE
Naaladl1_ProteinCoding	0	0.0234287	0	0.0844734	0	0.0769231	0	4.61051	FALSE
A930023M06Rik_lncRNA	0	0.0234287	0	0.0844734	0	0.0769231	0	4.61051	FALSE
Klk7_ProteinCoding	0	0.0234287	0	0.0844734	0	0.0769231	0	4.61051	TRUE
Mylpf_ProteinCoding	0	0.0234287	0	0.0844734	0	0.0769231	0	4.61051	TRUE
Rab3d_ProteinCoding	0	0.0234287	0	0.0844734	0	0.0769231	0	4.61051	TRUE
Vav3_ProteinCoding	0	0.0234287	0	0.0844734	0	0.0769231	0	4.61051	TRUE
1700120C14Rik_lncRNA	0	0.0234287	0	0.0844734	0	0.0769231	0	4.61051	TRUE
Cyp2r1_ProteinCoding	0	0.0234287	0	0.0844734	0	0.0769231	0	4.61051	TRUE
C2cd5_ProteinCoding	0.0135566	0.35362	0.0766879	0.369022	0.03125	0.615385	9.15496e-06	4.60653	TRUE
Hdx_ProteinCoding	0.017213	0.441941	0.0710808	0.300179	0.0625	0.923077	1.69729e-09	4.60407	TRUE
Polr3b_ProteinCoding	0.0248533	0.626135	0.101665	0.514564	0.0625	0.769231	9.25403e-08	4.60036	TRUE
Gcnt2_ProteinCoding	0.0107897	0.284869	0.061036	0.392412	0.03125	0.615385	0.0003329	4.59975	TRUE
Washc4_ProteinCoding	0.0579046	1.4251	0.163754	0.587851	0.15625	1	1.41536e-15	4.59755	TRUE
Crebzf_ProteinCoding	0.0349733	0.869881	0.112811	0.614314	0.09375	0.923077	2.42923e-09	4.59748	TRUE
Ccdc93_ProteinCoding	0.011259	0.29552	0.0636903	0.228194	0.03125	0.692308	5.95585e-08	4.59622	TRUE
Hps5_ProteinCoding	0.0104272	0.275184	0.0589849	0.38022	0.03125	0.538462	0.000344498	4.59509	TRUE
Cchcr1_ProteinCoding	0.0104272	0.274585	0.0589849	0.27509	0.03125	0.692308	4.82644e-06	4.59196	TRUE
March8_ProteinCoding	0.0169059	0.430085	0.0956345	0.402464	0.03125	0.692308	1.81732e-06	4.58946	TRUE
Btbd7_ProteinCoding	0.0444807	1.09344	0.125764	0.56712	0.125	1	7.93962e-13	4.58879	TRUE
Fam107b_ProteinCoding	0.00528131	0.14995	0.0298756	0.185378	0.03125	0.461538	8.27625e-05	4.58686	TRUE
Ralgapb_ProteinCoding	0.0458299	1.12066	0.131415	0.472011	0.125	1	2.86022e-15	4.58206	TRUE
Fancm_ProteinCoding	0.0282784	0.699957	0.0928258	0.424433	0.09375	0.923077	6.97349e-11	4.58142	TRUE
Lats1_ProteinCoding	0.0210236	0.525957	0.0842218	0.393968	0.0625	0.769231	1.39263e-08	4.58056	TRUE
Lamb1_ProteinCoding	0.0667201	1.61841	0.164251	1.04571	0.1875	0.923077	1.90554e-10	4.57974	TRUE
Grik5_ProteinCoding	0.0164679	0.416171	0.0931565	0.319994	0.03125	0.769231	6.58467e-08	4.57786	TRUE
Dhx57_ProteinCoding	0.010903	0.282663	0.0616768	0.254818	0.03125	0.692308	9.31e-07	4.57478	TRUE
Atmin_ProteinCoding	0.0210236	0.522706	0.0842218	0.491673	0.0625	0.769231	1.13181e-06	4.57163	TRUE
Gbf1_ProteinCoding	0.0338802	0.827806	0.116326	0.52963	0.09375	0.923077	3.04901e-10	4.57055	TRUE
Fnip2_ProteinCoding	0.0363648	0.885809	0.12281	0.474746	0.09375	0.923077	3.8906e-12	4.56887	TRUE
Vps54_ProteinCoding	0.0210542	0.521564	0.0828479	0.511188	0.0625	0.615385	2.26731e-06	4.56648	TRUE
Nck2_ProteinCoding	0.0124554	0.317747	0.0704584	0.338575	0.03125	0.692308	1.3076e-05	4.56615	TRUE
Dnajc16_ProteinCoding	0.0085682	0.225581	0.0484691	0.214511	0.03125	0.615385	2.12439e-06	4.56563	TRUE
Gna12_ProteinCoding	0.0289177	0.707382	0.131297	0.461901	0.0625	0.846154	1.31084e-09	4.56546	TRUE
Msl2_ProteinCoding	0.0514173	1.23953	0.12854	0.565571	0.15625	1	1.58119e-14	4.56477	TRUE
Fgd6_ProteinCoding	0.0124554	0.317409	0.0704584	0.276655	0.03125	0.692308	5.62362e-07	4.56462	TRUE
Ranbp17_ProteinCoding	0.011259	0.288703	0.0636903	0.358297	0.03125	0.461538	0.000100895	4.56266	TRUE
Atf7ip_ProteinCoding	0.172023	4.08533	0.256155	1.25575	0.40625	1	9.6599e-21	4.56177	TRUE
Cep250_ProteinCoding	0.0182044	0.452514	0.0749255	0.327823	0.0625	0.846154	7.61863e-09	4.56164	TRUE
Slc39a14_ProteinCoding	0.0175309	0.435479	0.0690034	0.307756	0.0625	0.923077	3.97583e-09	4.55791	TRUE
mt.Nd6_ProteinCoding	0.0357101	0.863432	0.0974631	0.590075	0.125	0.923077	9.02328e-10	4.5575	FALSE
Chml_ProteinCoding	0.0108211	0.277283	0.0612134	0.34931	0.03125	0.461538	0.000121519	4.55712	FALSE
Ctc1_ProteinCoding	0.0286645	0.696133	0.104661	0.283616	0.09375	1	6.87157e-15	4.55462	TRUE
Usf3_ProteinCoding	0.0309872	0.750143	0.122945	0.532374	0.0625	0.923077	4.92303e-09	4.55352	TRUE
Yeats2_ProteinCoding	0.0551191	1.31649	0.137036	0.642357	0.15625	1	1.09316e-13	4.55316	TRUE
Gon4l_ProteinCoding	0.0545775	1.30098	0.137685	0.734851	0.15625	1	6.42492e-12	4.55007	TRUE
Dennd1b_ProteinCoding	0.0266681	0.646755	0.086529	0.483288	0.09375	0.923077	9.32541e-09	4.54915	TRUE
Rbm15_ProteinCoding	0.0719065	1.70395	0.159333	0.733852	0.1875	1	2.03717e-15	4.54754	TRUE
Prag1_ProteinCoding	0.0107897	0.274438	0.061036	0.31313	0.03125	0.615385	3.42825e-05	4.54612	TRUE
Tnks2_ProteinCoding	0.30108	7.0459	0.358964	1.83369	0.5625	1	1.45247e-23	4.54399	TRUE
Erc1_ProteinCoding	0.0483995	1.15064	0.13288	0.676477	0.125	1	2.28909e-11	4.54305	TRUE
Atp10a_ProteinCoding	0.0193579	0.473152	0.0767058	0.472868	0.0625	0.846154	3.25092e-06	4.54169	TRUE
Tsc2_ProteinCoding	0.0362202	0.865664	0.143864	0.498115	0.0625	0.923077	5.06407e-11	4.54132	TRUE
Ints6_ProteinCoding	0.0637591	1.50646	0.141434	0.595082	0.1875	1	1.5588e-16	4.54089	TRUE
H3c10_ProteinCoding-H3c8_ProteinCoding	0.0330322	0.791107	0.110444	0.652397	0.09375	0.846154	8.00804e-08	4.54072	FALSE
Pi4kb_ProteinCoding	0.0150535	0.371624	0.0851552	0.229252	0.03125	0.846154	1.32462e-09	4.53676	TRUE
Arhgap45_ProteinCoding	0.00855975	0.220107	0.0484212	0.251684	0.03125	0.538462	3.45727e-05	4.53163	TRUE
Ptpn23_ProteinCoding	0.0243855	0.585061	0.0994644	0.387189	0.0625	0.846154	1.25158e-09	4.52898	TRUE
Slf2_ProteinCoding	0.0539416	1.26546	0.146381	0.643968	0.15625	0.923077	5.15466e-13	4.52676	TRUE
6720427I07Rik_lncRNA	0.00845297	0.216757	0.0478172	0.262492	0.03125	0.538462	7.40213e-05	4.52581	TRUE
Trip12_ProteinCoding	0.218181	5.04751	0.299162	1.78222	0.46875	1	9.40227e-19	4.52566	TRUE
Med23_ProteinCoding	0.0451209	1.0573	0.11405	0.499088	0.15625	1	5.01506e-14	4.52019	TRUE
Itga5_ProteinCoding	0.0214532	0.51414	0.0914502	0.490635	0.0625	0.769231	1.71958e-06	4.51997	TRUE
Nrxn1_ProteinCoding	0.00528131	0.142939	0.0298756	0.174909	0.03125	0.461538	7.76769e-05	4.51825	TRUE
Bmpr2_ProteinCoding	0.0400812	0.938938	0.136958	0.423517	0.09375	0.923077	7.0821e-14	4.51602	TRUE
Gcn1_ProteinCoding	0.196225	4.50844	0.328966	1.12835	0.3125	1	2.486e-23	4.51503	FALSE
Usp6nl_ProteinCoding	0.0458757	1.07039	0.153708	0.894903	0.09375	0.923077	1.12584e-07	4.5145	TRUE
Cnot1_ProteinCoding	0.37858	8.6736	0.390993	1.35736	0.65625	1	1.41693e-31	4.51432	TRUE
Lrpprc_ProteinCoding	0.130943	3.01151	0.221955	1.16881	0.3125	1	3.87847e-17	4.51298	TRUE
Ap2b1_ProteinCoding	0.0690564	1.59778	0.179108	0.670736	0.1875	1	2.21819e-15	4.51231	TRUE
Kmt2a_ProteinCoding	0.120878	2.77634	0.178793	0.614053	0.34375	1	1.91013e-25	4.51019	TRUE
Psme4_ProteinCoding	0.217227	4.9718	0.352701	0.765751	0.40625	1	1.08408e-29	4.51016	TRUE
Paip2b_ProteinCoding	0.0401653	0.936864	0.115285	0.717708	0.125	0.923077	1.45768e-08	4.50988	TRUE
Xrn1_ProteinCoding	0.0429609	0.998295	0.124316	0.583626	0.125	1	2.51345e-11	4.50662	TRUE
Cep170b_ProteinCoding	0.0485564	1.12485	0.11961	0.738232	0.15625	1	3.20376e-10	4.5058	TRUE
Cit_ProteinCoding	0.0570346	1.31697	0.186565	0.557447	0.125	1	1.19034e-14	4.50527	TRUE
Gm31462_lncRNA	0	0.0216822	0	0.0781763	0	0.0769231	0	4.50349	TRUE
Bc1_lncRNA	0	0.0216822	0	0.0781763	0	0.0769231	0	4.50349	TRUE
Gm37637_lncRNA	0	0.0216822	0	0.0781763	0	0.0769231	0	4.50349	TRUE
Nos1ap_ProteinCoding	0	0.0216822	0	0.0781763	0	0.0769231	0	4.50349	TRUE
4930509H03Rik_lncRNA	0	0.0216822	0	0.0781763	0	0.0769231	0	4.50349	FALSE
Flicr_lncRNA	0	0.0216822	0	0.0781763	0	0.0769231	0	4.50349	FALSE
Hpca_ProteinCoding	0	0.0216822	0	0.0781763	0	0.0769231	0	4.50349	TRUE
Gm7598_lncRNA	0	0.0216822	0	0.0781763	0	0.0769231	0	4.50349	TRUE
Hgf_ProteinCoding	0	0.0216822	0	0.0781763	0	0.0769231	0	4.50349	TRUE
Gm45808_ProteinCoding	0	0.0216822	0	0.0781763	0	0.0769231	0	4.50349	TRUE
Adgrf4_ProteinCoding	0	0.0216822	0	0.0781763	0	0.0769231	0	4.50349	TRUE
Wdr13_ProteinCoding	0	0.0216822	0	0.0781763	0	0.0769231	0	4.50349	TRUE
Gmnc_ProteinCoding	0	0.0216822	0	0.0781763	0	0.0769231	0	4.50349	TRUE
H2ac19_ProteinCoding	0	0.0216822	0	0.0781763	0	0.0769231	0	4.50349	FALSE
H2bc13_ProteinCoding-H2bc7_ProteinCoding	0	0.0216822	0	0.0781763	0	0.0769231	0	4.50349	FALSE
H3c10_ProteinCoding-H3c11_ProteinCoding-H3c2_ProteinCoding-H3c3_ProteinCoding-H3c4_ProteinCoding	0	0.0216822	0	0.0781763	0	0.0769231	0	4.50349	FALSE
Gm46378_lncRNA	0	0.0216822	0	0.0781763	0	0.0769231	0	4.50349	TRUE
9130023H24Rik_ProteinCoding	0	0.0216822	0	0.0781763	0	0.0769231	0	4.50349	TRUE
Apol7a_ProteinCoding	0	0.0216822	0	0.0781763	0	0.0769231	0	4.50349	TRUE
H3c2_ProteinCoding-H3c4_ProteinCoding-H3c6_ProteinCoding-H3c7_ProteinCoding	0	0.0216822	0	0.0781763	0	0.0769231	0	4.50349	FALSE
H1f2_ProteinCoding-H1f4_ProteinCoding	0	0.0216822	0	0.0781763	0	0.0769231	0	4.50349	FALSE
Gm45334_lncRNA	0	0.0216822	0	0.0781763	0	0.0769231	0	4.50349	FALSE
Gpat2_ProteinCoding	0	0.0216822	0	0.0781763	0	0.0769231	0	4.50349	TRUE
H2ac12_ProteinCoding-H2ac7_ProteinCoding-Hist1h2an_ProteinCoding	0	0.0216822	0	0.0781763	0	0.0769231	0	4.50349	FALSE
Gm43445_lncRNA	0	0.0216822	0	0.0781763	0	0.0769231	0	4.50349	FALSE
5830454E08Rik_lncRNA	0	0.0216822	0	0.0781763	0	0.0769231	0	4.50349	TRUE
Zfp449_ProteinCoding	0	0.0216822	0	0.0781763	0	0.0769231	0	4.50349	TRUE
Gm44175_lncRNA	0	0.0216822	0	0.0781763	0	0.0769231	0	4.50349	TRUE
Zc3h12b_ProteinCoding	0	0.0216822	0	0.0781763	0	0.0769231	0	4.50349	TRUE
Drp2_ProteinCoding	0	0.0216822	0	0.0781763	0	0.0769231	0	4.50349	TRUE
Gm16201_lncRNA	0	0.0216822	0	0.0781763	0	0.0769231	0	4.50349	TRUE
Car5b_ProteinCoding	0	0.0216822	0	0.0781763	0	0.0769231	0	4.50349	TRUE
Gm16565_lncRNA	0	0.0216822	0	0.0781763	0	0.0769231	0	4.50349	TRUE
Paqr6_ProteinCoding	0	0.0216822	0	0.0781763	0	0.0769231	0	4.50349	FALSE
Gabrr1_ProteinCoding	0	0.0216822	0	0.0781763	0	0.0769231	0	4.50349	TRUE
Gm17509_lncRNA	0	0.0216822	0	0.0781763	0	0.0769231	0	4.50349	TRUE
Gm14419_ProteinCoding	0	0.0216822	0	0.0781763	0	0.0769231	0	4.50349	FALSE
Penk_ProteinCoding	0	0.0216822	0	0.0781763	0	0.0769231	0	4.50349	TRUE
Gm13032_lncRNA	0	0.0216822	0	0.0781763	0	0.0769231	0	4.50349	TRUE
Pm20d2_ProteinCoding	0	0.0216822	0	0.0781763	0	0.0769231	0	4.50349	TRUE
Pcdhga3_ProteinCoding	0	0.0216822	0	0.0781763	0	0.0769231	0	4.50349	FALSE
Il15_ProteinCoding	0	0.0216822	0	0.0781763	0	0.0769231	0	4.50349	TRUE
Itga10_ProteinCoding	0	0.0216822	0	0.0781763	0	0.0769231	0	4.50349	TRUE
Olfm3_ProteinCoding	0	0.0216822	0	0.0781763	0	0.0769231	0	4.50349	TRUE
Kcnc2_ProteinCoding	0	0.0216822	0	0.0781763	0	0.0769231	0	4.50349	TRUE
Zfp808_ProteinCoding-Zfp934_ProteinCoding	0	0.0216822	0	0.0781763	0	0.0769231	0	4.50349	TRUE
Izumo4_ProteinCoding	0	0.0216822	0	0.0781763	0	0.0769231	0	4.50349	TRUE
Tmem132d_ProteinCoding	0	0.0216822	0	0.0781763	0	0.0769231	0	4.50349	TRUE
Jade2_ProteinCoding	0.0371392	0.860932	0.124642	0.69987	0.09375	0.846154	6.55295e-08	4.49823	TRUE
Cdc42ep4_ProteinCoding	0.0129816	0.314458	0.0734352	0.311109	0.03125	0.769231	4.99755e-06	4.49585	TRUE
Sept11_ProteinCoding	0.122211	2.77815	0.193689	0.652819	0.3125	1	2.44083e-24	4.49544	TRUE
Gls_ProteinCoding	0.0525558	1.20513	0.169215	0.729272	0.125	0.923077	8.72807e-11	4.4932	TRUE
Arhgef11_ProteinCoding	0.0182044	0.431163	0.0749255	0.301248	0.0625	0.846154	4.35146e-09	4.49207	TRUE
Rab11fip3_ProteinCoding	0.0238849	0.558909	0.097925	0.402756	0.0625	0.846154	8.5937e-09	4.49185	TRUE
Usp54_ProteinCoding	0.00965139	0.238372	0.0545965	0.225367	0.03125	0.692308	2.34538e-06	4.49014	TRUE
Ezh1_ProteinCoding	0.00959625	0.237101	0.0542846	0.24271	0.03125	0.615385	7.86653e-06	4.48995	TRUE
Pank3_ProteinCoding	0.0489703	1.12146	0.194943	0.746202	0.0625	1	1.60964e-09	4.48944	TRUE
Rttn_ProteinCoding	0.0179422	0.424326	0.101497	0.366742	0.03125	0.846154	6.51982e-07	4.48889	TRUE
Spata13_ProteinCoding	0.0872594	1.98032	0.216995	1.01011	0.21875	1	4.77652e-13	4.48857	TRUE
Ppp2cb_ProteinCoding	0.0378704	0.869648	0.105577	0.575683	0.125	0.923077	5.11743e-10	4.48534	TRUE
Atp8a1_ProteinCoding	0.00900938	0.223085	0.0509648	0.218576	0.03125	0.692308	4.04708e-06	4.48462	TRUE
Uba6_ProteinCoding	0.0804338	1.82146	0.189776	0.88553	0.1875	0.923077	1.06759e-13	4.48411	TRUE
Sipa1l2_ProteinCoding	0.022947	0.53463	0.0906475	0.419178	0.0625	0.846154	4.3383e-08	4.48332	TRUE
Zbtb21_ProteinCoding	0.00855975	0.212669	0.0484212	0.198636	0.03125	0.615385	1.89981e-06	4.48226	FALSE
Chd8_ProteinCoding	0.12987	2.92003	0.200748	1.05562	0.34375	1	3.25619e-18	4.48027	TRUE
Chd7_ProteinCoding	0.0794035	1.79178	0.215871	1.09093	0.15625	1	6.61875e-11	4.47879	TRUE
Slc35e2_ProteinCoding	0.0298539	0.684629	0.118657	0.683808	0.0625	0.923077	3.66412e-06	4.4739	TRUE
Arrdc3_ProteinCoding	0.0358703	0.81709	0.0999004	0.480265	0.125	0.923077	2.80111e-11	4.47173	TRUE
H2ac20_ProteinCoding	0.0542929	1.22379	0.133852	0.893884	0.15625	0.923077	4.42513e-09	4.46929	FALSE
Clasp1_ProteinCoding	0.0826946	1.85087	0.165476	1.24791	0.21875	1	5.12886e-10	4.4677	TRUE
Itpr1_ProteinCoding	0.056582	1.26645	0.141925	0.854961	0.15625	1	7.26396e-10	4.46016	TRUE
Lin28b_ProteinCoding	0.101797	2.26151	0.217114	0.790902	0.25	1	4.94989e-18	4.46005	TRUE
Zfp568_ProteinCoding	0.106207	2.35821	0.184811	0.868019	0.28125	1	9.27982e-18	4.45984	TRUE
Gm28374_ProteinCoding	0	0.0209891	0	0.0756771	0	0.0769231	0	4.45871	TRUE
Optn_ProteinCoding	0	0.0209891	0	0.0756771	0	0.0769231	0	4.45871	TRUE
Adcy7_ProteinCoding	0	0.0209891	0	0.0756771	0	0.0769231	0	4.45871	TRUE
Gm10778_ProteinCoding	0	0.0209891	0	0.0756771	0	0.0769231	0	4.45871	TRUE
Mcoln3_ProteinCoding	0	0.0209891	0	0.0756771	0	0.0769231	0	4.45871	TRUE
Gm11772_lncRNA	0	0.0209891	0	0.0756771	0	0.0769231	0	4.45871	TRUE
Cebpa_ProteinCoding	0	0.0209891	0	0.0756771	0	0.0769231	0	4.45871	TRUE
Calb1_ProteinCoding	0	0.0209891	0	0.0756771	0	0.0769231	0	4.45871	TRUE
Spag16_ProteinCoding	0	0.0209891	0	0.0756771	0	0.0769231	0	4.45871	TRUE
Gm7932_lncRNA	0	0.0209891	0	0.0756771	0	0.0769231	0	4.45871	TRUE
Adamts4_ProteinCoding	0	0.0209891	0	0.0756771	0	0.0769231	0	4.45871	TRUE
Adamts17_ProteinCoding	0	0.0209891	0	0.0756771	0	0.0769231	0	4.45871	TRUE
Gm21974_ProteinCoding	0	0.0209891	0	0.0756771	0	0.0769231	0	4.45871	TRUE
Prkcq_ProteinCoding	0	0.0209891	0	0.0756771	0	0.0769231	0	4.45871	TRUE
Celf3_ProteinCoding	0	0.0209891	0	0.0756771	0	0.0769231	0	4.45871	TRUE
Oas1a_ProteinCoding	0	0.0209891	0	0.0756771	0	0.0769231	0	4.45871	TRUE
Ppp1r3b_ProteinCoding	0	0.0209891	0	0.0756771	0	0.0769231	0	4.45871	TRUE
Six5_ProteinCoding	0	0.0209891	0	0.0756771	0	0.0769231	0	4.45871	TRUE
Enox1_ProteinCoding	0	0.0209891	0	0.0756771	0	0.0769231	0	4.45871	TRUE
Siah2_ProteinCoding	0	0.0209891	0	0.0756771	0	0.0769231	0	4.45871	TRUE
Shtn1_ProteinCoding	0	0.0209891	0	0.0756771	0	0.0769231	0	4.45871	TRUE
Gm20337_lncRNA	0	0.0209891	0	0.0756771	0	0.0769231	0	4.45871	TRUE
Galnt4_ProteinCoding-Poc1b_ProteinCoding	0	0.0209891	0	0.0756771	0	0.0769231	0	4.45871	FALSE
Gm49733_lncRNA	0	0.0209891	0	0.0756771	0	0.0769231	0	4.45871	FALSE
G730003C15Rik_lncRNA	0	0.0209891	0	0.0756771	0	0.0769231	0	4.45871	TRUE
Fcer1g_ProteinCoding	0	0.0209891	0	0.0756771	0	0.0769231	0	4.45871	TRUE
Gm16070_lncRNA	0	0.0209891	0	0.0756771	0	0.0769231	0	4.45871	TRUE
Gm43700_lncRNA	0	0.0209891	0	0.0756771	0	0.0769231	0	4.45871	TRUE
Pclo_ProteinCoding	0	0.0209891	0	0.0756771	0	0.0769231	0	4.45871	TRUE
Apoa4_ProteinCoding	0	0.0209891	0	0.0756771	0	0.0769231	0	4.45871	TRUE
Gm38102_lncRNA	0	0.0209891	0	0.0756771	0	0.0769231	0	4.45871	TRUE
Gm43951_ProteinCoding	0	0.0209891	0	0.0756771	0	0.0769231	0	4.45871	FALSE
Gm15675_lncRNA	0	0.0209891	0	0.0756771	0	0.0769231	0	4.45871	TRUE
Gm44366_lncRNA	0	0.0209891	0	0.0756771	0	0.0769231	0	4.45871	FALSE
Pde1c_ProteinCoding	0	0.0209891	0	0.0756771	0	0.0769231	0	4.45871	TRUE
Aoc3_ProteinCoding	0	0.0209891	0	0.0756771	0	0.0769231	0	4.45871	TRUE
Galnt13_ProteinCoding	0	0.0209891	0	0.0756771	0	0.0769231	0	4.45871	TRUE
Gm49024_lncRNA	0	0.0209891	0	0.0756771	0	0.0769231	0	4.45871	TRUE
Gm14634_lncRNA	0	0.0209891	0	0.0756771	0	0.0769231	0	4.45871	TRUE
Pacsin1_ProteinCoding	0	0.0209891	0	0.0756771	0	0.0769231	0	4.45871	TRUE
Gm45623_ProteinCoding	0	0.0209891	0	0.0756771	0	0.0769231	0	4.45871	TRUE
Otop1_ProteinCoding	0	0.0209891	0	0.0756771	0	0.0769231	0	4.45871	TRUE
Gm45733_lncRNA	0	0.0209891	0	0.0756771	0	0.0769231	0	4.45871	FALSE
Pfn4_ProteinCoding	0	0.0209891	0	0.0756771	0	0.0769231	0	4.45871	TRUE
Abcc2_ProteinCoding	0	0.0209891	0	0.0756771	0	0.0769231	0	4.45871	TRUE
Gm47200_lncRNA	0	0.0209891	0	0.0756771	0	0.0769231	0	4.45871	TRUE
Phka1_ProteinCoding	0	0.0209891	0	0.0756771	0	0.0769231	0	4.45871	TRUE
Galnt4_ProteinCoding	0	0.0209891	0	0.0756771	0	0.0769231	0	4.45871	FALSE
Slc2a10_ProteinCoding	0	0.0209891	0	0.0756771	0	0.0769231	0	4.45871	TRUE
Tcp11l2_ProteinCoding	0	0.0209891	0	0.0756771	0	0.0769231	0	4.45871	TRUE
E130018N17Rik_lncRNA	0	0.0209891	0	0.0756771	0	0.0769231	0	4.45871	FALSE
Scd1_ProteinCoding-Scd2_ProteinCoding-Scd3_ProteinCoding	0	0.0209891	0	0.0756771	0	0.0769231	0	4.45871	TRUE
4731419I09Rik_lncRNA	0	0.0209891	0	0.0756771	0	0.0769231	0	4.45871	FALSE
5830416I19Rik_lncRNA	0	0.0209891	0	0.0756771	0	0.0769231	0	4.45871	TRUE
A230060F14Rik_lncRNA	0	0.0209891	0	0.0756771	0	0.0769231	0	4.45871	TRUE
4933433G15Rik_lncRNA	0	0.0209891	0	0.0756771	0	0.0769231	0	4.45871	TRUE
1700028M03Rik_lncRNA	0	0.0209891	0	0.0756771	0	0.0769231	0	4.45871	TRUE
A730049H05Rik_ProteinCoding	0	0.0209891	0	0.0756771	0	0.0769231	0	4.45871	TRUE
4933427J07Rik_lncRNA	0	0.0209891	0	0.0756771	0	0.0769231	0	4.45871	FALSE
Igsf1_ProteinCoding	0	0.0209891	0	0.0756771	0	0.0769231	0	4.45871	TRUE
Hao1_ProteinCoding	0	0.0209891	0	0.0756771	0	0.0769231	0	4.45871	TRUE
Zfp458_ProteinCoding	0	0.0209891	0	0.0756771	0	0.0769231	0	4.45871	TRUE
Jak2_ProteinCoding	0	0.0209891	0	0.0756771	0	0.0769231	0	4.45871	TRUE
1700067K01Rik_ProteinCoding	0	0.0209891	0	0.0756771	0	0.0769231	0	4.45871	TRUE
Elmo3_ProteinCoding	0	0.0209891	0	0.0756771	0	0.0769231	0	4.45871	TRUE
H4c2_ProteinCoding-H4c8_ProteinCoding	0	0.0209891	0	0.0756771	0	0.0769231	0	4.45871	FALSE
2700054A10Rik_lncRNA	0	0.0209891	0	0.0756771	0	0.0769231	0	4.45871	TRUE
Klhl3_ProteinCoding	0	0.0209891	0	0.0756771	0	0.0769231	0	4.45871	TRUE
Lrrc38_ProteinCoding	0	0.0209891	0	0.0756771	0	0.0769231	0	4.45871	TRUE
Dok3_ProteinCoding	0	0.0209891	0	0.0756771	0	0.0769231	0	4.45871	TRUE
Dop1b_ProteinCoding	0	0.0209891	0	0.0756771	0	0.0769231	0	4.45871	TRUE
Dcaf12l2_ProteinCoding	0	0.0209891	0	0.0756771	0	0.0769231	0	4.45871	TRUE
Rax_ProteinCoding	0	0.020935	0	0.0754822	0	0.0769231	0	4.45516	TRUE
[truncated: 1,425 more rows]

## Sheet: E6.5_2
	10x_mean	vasa_mean	10x_std	vasa_std	10x_cellfrac	vasa_cellfrac	ttest_pvalue	log2FC	polyA
Rmrp_lncRNA	0	6.95529	0	2.93492	0	1	0	12.7641	FALSE
H3c13_ProteinCoding-H3c14_ProteinCoding-H3c15_ProteinCoding	0	4.77474	0	2.557	0	1	0	12.2215	FALSE
H4c12_ProteinCoding	0	4.68958	0	1.94117	0	1	0	12.1955	FALSE
H4c6_ProteinCoding	0	3.86169	0	1.6207	0	1	0	11.9154	FALSE
H4c11_ProteinCoding	0	3.19281	0	1.70088	0	1	0	11.6411	FALSE
H3c10_ProteinCoding-H3c11_ProteinCoding-H3c2_ProteinCoding-H3c4_ProteinCoding	0	2.45656	0	1.36831	0	0.916667	0	11.263	FALSE
Gm38431_ProteinCoding	0	1.87499	0	0.545169	0	1	0	10.8734	FALSE
H2bc12_ProteinCoding-Hist1h2bq_ProteinCoding-Hist1h2br_ProteinCoding	0	1.64128	0	0.993818	0	0.916667	0	10.6815	FALSE
Hist1h2ao_ProteinCoding-Hist1h2ap_ProteinCoding	0	1.5219	0	1.4628	0	0.916667	0	10.5726	FALSE
Notch2_ProteinCoding	0	1.47263	0	0.720613	0	1	0	10.5252	TRUE
H3c14_ProteinCoding-H3c15_ProteinCoding	0	1.40635	0	1.39568	0	0.833333	0	10.4588	FALSE
H2bc12_ProteinCoding-H2bc15_ProteinCoding-Hist1h2bp_ProteinCoding-Hist1h2bq_ProteinCoding-Hist1h2br_ProteinCoding	0	1.10889	0	0.483913	0	1	0	10.1162	FALSE
H2ac4_ProteinCoding	0.00385309	4.94565	0.0414991	2.02436	0.00862069	1	1.48933e-54	9.99333	FALSE
H3c2_ProteinCoding	0.00152027	2.20728	0.0163738	1.02115	0.00862069	1	5.68281e-49	9.77513	FALSE
H2bc12_ProteinCoding-H2bc15_ProteinCoding-Hist1h2bq_ProteinCoding-Hist1h2br_ProteinCoding	0	0.822924	0	0.534076	0	0.916667	0	9.68637	FALSE
H4c11_ProteinCoding-H4c12_ProteinCoding-H4c1_ProteinCoding-H4c2_ProteinCoding-H4c3_ProteinCoding-H4c8_ProteinCoding	0	0.812611	0	0.714265	0	0.916667	0	9.6682	FALSE
Nupl1_ProteinCoding	0	0.799702	0	0.505839	0	0.916667	0	9.64512	TRUE
Gm42743_lncRNA	0	0.793471	0	0.610091	0	0.833333	0	9.63385	TRUE
H2ac10_ProteinCoding-H2ac7_ProteinCoding	0	0.762106	0	0.865211	0	0.75	0	9.57574	FALSE
H2bc12_ProteinCoding-H2bc13_ProteinCoding-Hist1h2bq_ProteinCoding-Hist1h2br_ProteinCoding	0	0.751442	0	0.568372	0	0.75	0	9.55544	FALSE
H3c1_ProteinCoding	0.00513322	4.59987	0.0420858	2.01065	0.0172414	1	1.72829e-51	9.55105	FALSE
H2ac7_ProteinCoding	0	0.694787	0	0.631893	0	0.75	0	9.4425	FALSE
H2bc18_ProteinCoding	0.00344063	2.97481	0.0370567	1.45337	0.00862069	1	1.97954e-46	9.3883	FALSE
H4c1_ProteinCoding	0.00398067	3.16986	0.0428731	1.39841	0.00862069	1	6.09894e-51	9.31432	FALSE
H4c8_ProteinCoding	0.00588372	4.1607	0.0471132	2.45483	0.0172414	1	1.72646e-38	9.23977	FALSE
Atp8b2_ProteinCoding	0	0.591377	0	0.344174	0	1	0	9.21037	TRUE
H2bc4_ProteinCoding-H2bc8_ProteinCoding	0	0.582587	0	0.636164	0	0.75	0	9.1888	FALSE
mt.Nd4l_ProteinCoding	0	0.574388	0	0.542571	0	0.833333	0	9.16839	FALSE
Hist1h2br_ProteinCoding	0.00369852	2.6604	0.0398343	2.45086	0.00862069	0.75	8.54767e-23	9.14576	TRUE
H2ac12_ProteinCoding-H2ac13_ProteinCoding-H2ac4_ProteinCoding-H2ac7_ProteinCoding-H2ac8_ProteinCoding	0	0.533948	0	0.265292	0	0.916667	0	9.06326	FALSE
Kmt2d_ProteinCoding	0.00950552	5.22459	0.0636599	1.6689	0.0258621	1	3.26226e-66	8.9583	TRUE
Nbeal2_ProteinCoding	0	0.495221	0	0.365714	0	0.833333	0	8.95484	TRUE
Ogdhl_ProteinCoding	0	0.495054	0	0.389231	0	0.75	0	8.95435	TRUE
H2ac15_ProteinCoding	0.00730872	3.99075	0.0557055	1.95671	0.0172414	1	3.31623e-46	8.90818	FALSE
Sh3pxd2b_ProteinCoding	0	0.474628	0	0.326333	0	0.833333	0	8.89369	TRUE
H2bc13_ProteinCoding	0.00369852	2.18748	0.0398343	1.05552	0.00862069	1	8.88109e-47	8.8635	FALSE
H3c1_ProteinCoding-H3c3_ProteinCoding	0	0.460302	0	0.487616	0	0.666667	0	8.84957	FALSE
Hist1h4m_ProteinCoding	0.00386779	2.18162	0.0416574	1.31592	0.00862069	1	1.87627e-37	8.80858	TRUE
H3c7_ProteinCoding	0.00672065	3.42774	0.0509728	1.63159	0.0172414	1	1.79279e-47	8.79474	FALSE
Kis2_lncRNA	0	0.432978	0	0.397358	0	0.75	0	8.76148	FALSE
Has2_ProteinCoding	0	0.425605	0	0.670788	0	0.583333	0	8.73676	TRUE
Gm42664_lncRNA	0	0.41702	0	0.558656	0	0.5	0	8.70743	FALSE
H2bc15_ProteinCoding	0.00523208	2.47097	0.0398449	0.982722	0.0172414	1	1.51881e-55	8.63173	FALSE
H2ac13_ProteinCoding	0.00361295	1.81628	0.0389127	0.947703	0.00862069	1	2.65453e-43	8.62187	FALSE
Wdr81_ProteinCoding	0	0.383352	0	0.402866	0	0.583333	0	8.58629	TRUE
Vwa8_ProteinCoding	0	0.372492	0	0.364035	0	0.666667	0	8.54493	TRUE
Hist1h2bp_ProteinCoding	0	0.366402	0	0.630554	0	0.5	0	8.52122	TRUE
H4c11_ProteinCoding-H4c8_ProteinCoding	0	0.364633	0	0.347917	0	0.75	0	8.51425	FALSE
Syngap1_ProteinCoding	0	0.364014	0	0.219849	0	0.833333	0	8.51181	TRUE
Zer1_ProteinCoding	0	0.361472	0	0.292093	0	0.666667	0	8.50173	TRUE
Gm47761_lncRNA	0	0.357445	0	0.515101	0	0.5	0	8.48561	FALSE
Aldh1a3_ProteinCoding	0	0.338101	0	0.803153	0	0.166667	0	8.40557	TRUE
H2bc12_ProteinCoding-H2bc13_ProteinCoding-H2bc15_ProteinCoding-H2bc4_ProteinCoding-H2bc6_ProteinCoding-H2bc8_ProteinCoding-Hist1h2bq_ProteinCoding-Hist1h2br_ProteinCoding	0	0.324161	0	0.278252	0	0.666667	0	8.34501	FALSE
H2bc12_ProteinCoding-H2bc13_ProteinCoding-H2bc15_ProteinCoding-H2bc4_ProteinCoding-H2bc6_ProteinCoding-H2bc7_ProteinCoding-H2bc8_ProteinCoding-Hist1h2bq_ProteinCoding-Hist1h2br_ProteinCoding	0	0.321709	0	0.224324	0	0.833333	0	8.33409	FALSE
H4c2_ProteinCoding	0.00901495	3.20578	0.057292	1.63958	0.0258621	1	3.13283e-44	8.32283	FALSE
H2bc12_ProteinCoding-H2bc13_ProteinCoding-H2bc15_ProteinCoding-H2bc4_ProteinCoding-H2bc6_ProteinCoding-H2bc8_ProteinCoding-Hist1h2bp_ProteinCoding-Hist1h2bq_ProteinCoding-Hist1h2br_ProteinCoding	0	0.307008	0	0.308351	0	0.583333	0	8.26682	FALSE
H1f3_ProteinCoding	0.0414085	12.4821	0.183338	6.54863	0.0603448	1	3.27704e-43	8.20141	FALSE
Il6st_ProteinCoding	0	0.282847	0	0.287681	0	0.666667	0	8.14897	TRUE
H2bc1_ProteinCoding	0	0.277467	0	0.841126	0	0.166667	0	8.12136	FALSE
Galnt2_ProteinCoding	0	0.276135	0	0.299601	0	0.583333	0	8.11444	FALSE
Zbtb10_ProteinCoding	0	0.276085	0	0.262694	0	0.666667	0	8.11419	TRUE
Zfyve1_ProteinCoding	0	0.273392	0	0.31281	0	0.583333	0	8.1001	TRUE
Chsy1_ProteinCoding	0.00236578	0.918086	0.0254803	0.567861	0.00862069	0.916667	3.21125e-36	8.09311	TRUE
H2bc3_ProteinCoding	0.0101565	3.01547	0.0630432	1.78494	0.0258621	1	4.28783e-38	8.07883	FALSE
Zkscan8_ProteinCoding	0	0.264961	0	0.175242	0	0.75	0	8.05507	TRUE
H2bc4_ProteinCoding-H2bc6_ProteinCoding-H2bc8_ProteinCoding	0.00278989	1.00306	0.030048	0.750524	0.00862069	0.833333	3.15237e-29	8.04948	FALSE
Syde2_ProteinCoding	0.00207581	0.784829	0.0223571	0.615735	0.00862069	1	1.16408e-27	7.99711	TRUE
H3c2_ProteinCoding-H3c4_ProteinCoding	0	0.251511	0	0.241874	0	0.666667	0	7.9802	FALSE
H2ac12_ProteinCoding	0.00341405	1.10771	0.0367705	0.61604	0.00862069	1	3.59462e-40	7.97256	FALSE
H2ac10_ProteinCoding-H2ac12_ProteinCoding-H2ac7_ProteinCoding-Hist1h2an_ProteinCoding	0	0.250125	0	0.284088	0	0.5	0	7.97226	FALSE
H2bc12_ProteinCoding-Hist1h2bp_ProteinCoding-Hist1h2bq_ProteinCoding-Hist1h2br_ProteinCoding	0	0.238177	0	0.404995	0	0.333333	0	7.90194	FALSE
Gm50462_lncRNA	0	0.235427	0	0.375396	0	0.416667	0	7.88525	FALSE
Gm42742_ProteinCoding	0	0.231499	0	0.23214	0	0.583333	0	7.86108	FALSE
Phf2_ProteinCoding	0	0.225273	0	0.258031	0	0.5	0	7.82192	TRUE
H3c10_ProteinCoding-H3c1_ProteinCoding-H3c2_ProteinCoding-H3c4_ProteinCoding	0	0.221302	0	0.244434	0	0.5	0	7.79638	FALSE
Arap2_ProteinCoding	0	0.219207	0	0.268577	0	0.5	0	7.78272	TRUE
Fat3_ProteinCoding	0	0.216808	0	0.207838	0	0.583333	0	7.76692	TRUE
Ankrd52_ProteinCoding	0.0026711	0.796392	0.0287687	0.572623	0.00862069	0.833333	1.91187e-30	7.76293	TRUE
H3c10_ProteinCoding	0.010096	2.4046	0.0629123	1.22899	0.0258621	1	6.85723e-44	7.76021	FALSE
H2bc8_ProteinCoding	0.0132197	3.07368	0.0707168	1.60781	0.0344828	1	4.83613e-43	7.7564	FALSE
Arfgef3_ProteinCoding	0	0.209485	0	0.287714	0	0.416667	0	7.71757	TRUE
Tbc1d9_ProteinCoding	0	0.209078	0	0.259946	0	0.5	0	7.71478	TRUE
Heatr5b_ProteinCoding	0	0.206221	0	0.322158	0	0.416667	0	7.69503	TRUE
H2ac18_ProteinCoding	0.00488725	1.19134	0.038875	0.889518	0.0172414	0.916667	3.35773e-29	7.66199	FALSE
H1f1_ProteinCoding	0.044049	9.09711	0.139857	4.37451	0.103448	1	6.98524e-47	7.65793	FALSE
Mrtfb_ProteinCoding	0	0.200654	0	0.30168	0	0.416667	0	7.65574	TRUE
Tbc1d2_ProteinCoding	0	0.199874	0	0.250723	0	0.5	0	7.65015	TRUE
B4galnt3_ProteinCoding	0	0.19528	0	0.277058	0	0.416667	0	7.61677	TRUE
Dock9_ProteinCoding	0.00207581	0.593243	0.0223571	0.919209	0.00862069	0.75	6.04909e-11	7.59394	TRUE
H3c10_ProteinCoding-H3c2_ProteinCoding-H3c4_ProteinCoding	0	0.188255	0	0.213379	0	0.5	0	7.56419	FALSE
Wdr62_ProteinCoding	0	0.186549	0	0.26781	0	0.416667	0	7.55112	TRUE
Gm20707_lncRNA	0	0.184086	0	0.325	0	0.416667	0	7.53206	FALSE
Kcnh2_ProteinCoding	0	0.183682	0	0.261744	0	0.416667	0	7.5289	TRUE
Stat5b_ProteinCoding	0	0.180513	0	0.28277	0	0.333333	0	7.50393	TRUE
Nhsl2_ProteinCoding	0	0.178955	0	0.42062	0	0.166667	0	7.49149	TRUE
Brsk2_ProteinCoding	0	0.178866	0	0.337841	0	0.333333	0	7.49078	TRUE
Nipal3_ProteinCoding	0	0.17821	0	0.237357	0	0.416667	0	7.48551	TRUE
Zscan25_ProteinCoding	0	0.177816	0	0.269843	0	0.416667	0	7.48233	FALSE
Hist1h4m_ProteinCoding-Hist1h4n_ProteinCoding	0.0201653	3.78264	0.0878115	2.28976	0.0517241	1	4.50489e-37	7.48193	TRUE
Sptb_ProteinCoding	0	0.177483	0	0.205579	0	0.5	0	7.47965	TRUE
Adgrb2_ProteinCoding	0	0.175216	0	0.254973	0	0.416667	0	7.4612	TRUE
Slc15a2_ProteinCoding	0	0.174912	0	0.45912	0	0.166667	0	7.45871	TRUE
Fcsk_ProteinCoding	0	0.170542	0	0.218207	0	0.416667	0	7.42242	FALSE
Gm45837_ProteinCoding	0	0.170462	0	0.328949	0	0.416667	0	7.42175	TRUE
Kat6a_ProteinCoding	0.00644909	1.27288	0.049731	0.762845	0.0172414	1	6.39484e-37	7.41795	TRUE
Hist1h4n_ProteinCoding	0.00615592	1.21643	0.0488663	1.08619	0.0172414	1	2.41239e-23	7.41048	TRUE
H3c8_ProteinCoding	0.0167306	3.00624	0.0799246	1.34323	0.0431034	1	1.46228e-49	7.40606	FALSE
Rnf123_ProteinCoding	0	0.166583	0	0.360961	0	0.25	0	7.38873	TRUE
Gm21982_lncRNA	0	0.164705	0	0.256911	0	0.416667	0	7.37247	TRUE
Setbp1_ProteinCoding	0.00244725	0.56838	0.0263577	0.571374	0.00862069	0.75	5.60416e-20	7.3678	TRUE
Kirrel_ProteinCoding	0.0016758	0.440561	0.0180489	0.400679	0.00862069	0.666667	7.81594e-23	7.3665	TRUE
H4c3_ProteinCoding	0.0170941	2.9801	0.0817526	1.63615	0.0431034	1	8.08775e-41	7.36418	FALSE
H1f2_ProteinCoding-H1f3_ProteinCoding	0	0.161386	0	0.245648	0	0.416667	0	7.34328	FALSE
H2bc6_ProteinCoding	0.0105	1.84841	0.0844203	1.42171	0.0172414	0.916667	7.59025e-28	7.32928	FALSE
H3c10_ProteinCoding-H3c11_ProteinCoding-H3c1_ProteinCoding-H3c2_ProteinCoding-H3c3_ProteinCoding-H3c4_ProteinCoding	0.00284092	0.609074	0.0305976	0.510103	0.00862069	0.75	4.37875e-25	7.31139	FALSE
Epb41l4b_ProteinCoding	0	0.156916	0	0.273373	0	0.333333	0	7.30301	TRUE
H2ac11_ProteinCoding-H2ac6_ProteinCoding-H2ac7_ProteinCoding-H2ac8_ProteinCoding	0	0.156768	0	0.242964	0	0.416667	0	7.30166	FALSE
BC067074_ProteinCoding	0	0.154729	0	0.253317	0	0.416667	0	7.28289	TRUE
Epg5_ProteinCoding	0.00213271	0.483208	0.02297	0.442455	0.00862069	0.75	1.62461e-22	7.27207	TRUE
Il18bp_ProteinCoding	0	0.153407	0	0.20521	0	0.416667	0	7.27059	TRUE
H2ac18_ProteinCoding-H2ac19_ProteinCoding	0.037826	5.96483	0.149093	1.39157	0.0862069	1	2.1108e-79	7.26356	FALSE
H2bc11_ProteinCoding	0.0189831	3.0464	0.0779862	1.0423	0.0603448	1	1.34336e-61	7.25265	FALSE
St6gal2_ProteinCoding	0	0.146762	0	0.278497	0	0.25	0	7.20713	TRUE
Cfap47_ProteinCoding	0	0.145113	0	0.245462	0	0.416667	0	7.19094	FALSE
Dip2a_ProteinCoding	0	0.144375	0	0.248395	0	0.333333	0	7.18364	TRUE
Gm15902_lncRNA	0	0.139376	0	0.259899	0	0.333333	0	7.13316	FALSE
Psd3_ProteinCoding	0	0.137135	0	0.245652	0	0.333333	0	7.10994	TRUE
H3c2_ProteinCoding-H3c7_ProteinCoding	0.00709426	1.11388	0.0538202	0.881275	0.0172414	0.833333	7.59291e-27	7.10577	FALSE
Plekhh2_ProteinCoding	0	0.136255	0	0.244409	0	0.333333	0	7.10072	TRUE
Minar1_ProteinCoding	0	0.133747	0	0.212196	0	0.333333	0	7.07411	TRUE
Lrrc75aos2_lncRNA	0	0.133548	0	0.175218	0	0.416667	0	7.07197	TRUE
Gm14391_ProteinCoding	0	0.132983	0	0.175045	0	0.416667	0	7.0659	TRUE
Eppk1_ProteinCoding	0	0.132674	0	0.258498	0	0.25	0	7.06257	TRUE
AI504432_lncRNA	0	0.132596	0	0.209829	0	0.333333	0	7.06173	TRUE
Maskbp3_ProteinCoding	0	0.131702	0	0.175275	0	0.416667	0	7.05204	FALSE
Gm49654_lncRNA	0	0.131472	0	0.344814	0	0.166667	0	7.04955	TRUE
H2bc7_ProteinCoding	0.00725307	1.07816	0.0474085	0.418833	0.0258621	1	6.96783e-54	7.03077	FALSE
Tanc2_ProteinCoding	0	0.128694	0	0.254648	0	0.333333	0	7.01897	TRUE
H4c11_ProteinCoding-H4c12_ProteinCoding-H4c1_ProteinCoding-H4c2_ProteinCoding-H4c8_ProteinCoding	0	0.127865	0	0.204631	0	0.333333	0	7.00972	FALSE
Gm14288_ProteinCoding	0	0.127771	0	0.321602	0	0.25	0	7.00866	FALSE
Fmn1_ProteinCoding	0	0.127394	0	0.168765	0	0.416667	0	7.00443	TRUE
Ptprj_ProteinCoding	0	0.125364	0	0.188396	0	0.333333	0	6.98145	TRUE
Gm43061_lncRNA	0	0.123869	0	0.234727	0	0.333333	0	6.96427	FALSE
Alg10b_ProteinCoding	0.0219115	2.80278	0.107301	1.44607	0.0517241	1	1.03461e-42	6.93516	TRUE
Fat4_ProteinCoding	0	0.12112	0	0.187559	0	0.333333	0	6.93216	TRUE
Sh2b3_ProteinCoding	0	0.121109	0	0.247292	0	0.25	0	6.93203	TRUE
Rbak_ProteinCoding	0	0.121109	0	0.247292	0	0.25	0	6.93203	TRUE
Olfr1423_ProteinCoding	0	0.121062	0	0.286998	0	0.166667	0	6.93147	FALSE
Gm43466_lncRNA	0	0.121031	0	0.247788	0	0.25	0	6.93111	FALSE
Abca1_ProteinCoding	0	0.120722	0	0.184911	0	0.333333	0	6.92745	TRUE
Cacna1g_ProteinCoding	0	0.120615	0	0.221086	0	0.25	0	6.92618	TRUE
Gm10800_ProteinCoding	0	0.11912	0	0.182165	0	0.333333	0	6.90833	TRUE
Fbn1_ProteinCoding	0	0.118641	0	0.335483	0	0.166667	0	6.90256	TRUE
Ric1_ProteinCoding	0.00430358	0.630208	0.035232	0.445849	0.0172414	0.916667	3.09726e-30	6.895	TRUE
Susd1_ProteinCoding	0	0.117534	0	0.342592	0	0.166667	0	6.88916	TRUE
Ccdc85c_ProteinCoding	0.00658146	0.895966	0.0539563	0.564397	0.0172414	0.916667	5.72719e-34	6.88643	TRUE
Gm38393_ProteinCoding	0.0237841	2.93057	0.12999	1.37067	0.0431034	1	3.26558e-46	6.88612	TRUE
Plekhg1_ProteinCoding	0	0.116629	0	0.177735	0	0.333333	0	6.87811	TRUE
Myo1d_ProteinCoding	0	0.115111	0	0.211801	0	0.25	0	6.85936	TRUE
Chml_ProteinCoding	0.00350214	0.521719	0.0377192	0.295279	0.00862069	0.916667	7.30138e-37	6.85928	FALSE
Ulk2_ProteinCoding	0	0.114708	0	0.244502	0	0.25	0	6.85435	TRUE
Zfp109_ProteinCoding	0	0.114228	0	0.241369	0	0.25	0	6.84834	TRUE
Plcxd2_ProteinCoding	0	0.113923	0	0.210945	0	0.25	0	6.84452	TRUE
2900026A02Rik_ProteinCoding	0.00493649	0.681144	0.031158	0.671021	0.0258621	0.75	1.92576e-20	6.84432	TRUE
Chst3_ProteinCoding	0	0.113543	0	0.17262	0	0.333333	0	6.83975	TRUE
Lgr4_ProteinCoding	0.00636718	0.838097	0.0487244	0.57513	0.0172414	1	3.89114e-31	6.83158	TRUE
H4c12_ProteinCoding-H4c1_ProteinCoding-H4c2_ProteinCoding	0	0.111863	0	0.256079	0	0.25	0	6.81843	FALSE
Zfp980_ProteinCoding	0	0.111703	0	0.213997	0	0.25	0	6.81638	FALSE
Amt_ProteinCoding	0.00379625	0.536334	0.0408868	0.343887	0.00862069	0.833333	1.92574e-32	6.80777	TRUE
Map4k2_ProteinCoding	0	0.110839	0	0.255366	0	0.25	0	6.80527	TRUE
Lrp1_ProteinCoding	0.0162185	1.92435	0.0905555	1.10041	0.0344828	1	3.65479e-38	6.80502	TRUE
Slc35e2_ProteinCoding	0.00519624	0.690819	0.041851	0.660544	0.0172414	0.916667	5.35072e-21	6.80286	TRUE
Gm3055_ProteinCoding	0	0.110193	0	0.214817	0	0.25	0	6.79692	FALSE
Gm49322_ProteinCoding	0	0.109809	0	0.165667	0	0.333333	0	6.79193	FALSE
Mn1_ProteinCoding	0	0.107618	0	0.168283	0	0.333333	0	6.76311	TRUE
H2bc8_ProteinCoding-H2bc9_ProteinCoding	0	0.107476	0	0.169173	0	0.333333	0	6.76123	FALSE
Dpysl2_ProteinCoding	0.00749797	0.916155	0.0506096	0.649011	0.0258621	0.916667	3.61636e-30	6.7539	TRUE
Gm14326_ProteinCoding	0	0.106291	0	0.162461	0	0.333333	0	6.74539	TRUE
Plekhm2_ProteinCoding	0	0.105432	0	0.244809	0	0.25	0	6.73379	TRUE
Itih5_ProteinCoding	0	0.105248	0	0.36459	0	0.0833333	0	6.73129	TRUE
H4c9_ProteinCoding-Hist1h4m_ProteinCoding-Hist1h4n_ProteinCoding	0	0.105156	0	0.16245	0	0.333333	0	6.73004	FALSE
Hr_ProteinCoding	0	0.105084	0	0.163506	0	0.333333	0	6.72907	TRUE
Atp11a_ProteinCoding	0	0.104318	0	0.196559	0	0.25	0	6.7186	TRUE
Gm10801_ProteinCoding	0	0.104156	0	0.188627	0	0.25	0	6.71639	TRUE
Ppp6r1_ProteinCoding	0.01241	1.39989	0.0669553	0.720845	0.0344828	1	4.17551e-42	6.70689	TRUE
Pakap_ProteinCoding	0	0.103215	0	0.187199	0	0.25	0	6.70342	TRUE
Ildr2_ProteinCoding	0	0.103058	0	0.258878	0	0.166667	0	6.70125	TRUE
Mir124.2hg_lncRNA	0	0.103058	0	0.258878	0	0.166667	0	6.70125	FALSE
Zfp967_ProteinCoding	0	0.102869	0	0.162537	0	0.333333	0	6.69862	FALSE
Gabre_ProteinCoding	0	0.10243	0	0.185883	0	0.25	0	6.69251	TRUE
Dgkh_ProteinCoding	0	0.102141	0	0.194518	0	0.25	0	6.68848	TRUE
Grip2_ProteinCoding	0	0.102028	0	0.250026	0	0.166667	0	6.6869	TRUE
Fam102b_ProteinCoding	0	0.101871	0	0.184378	0	0.25	0	6.68469	TRUE
Col5a1_ProteinCoding	0	0.10185	0	0.153614	0	0.333333	0	6.6844	TRUE
Vps13d_ProteinCoding	0.0070907	0.828447	0.0602607	0.389417	0.0172414	0.916667	4.41976e-43	6.67974	TRUE
H4c12_ProteinCoding-H4c1_ProteinCoding	0	0.101244	0	0.183495	0	0.25	0	6.67587	FALSE
Adam1a_ProteinCoding	0	0.101132	0	0.183112	0	0.25	0	6.67429	FALSE
Ern1_ProteinCoding	0	0.100969	0	0.171076	0	0.333333	0	6.67198	TRUE
Nox4_ProteinCoding	0	0.100902	0	0.190649	0	0.25	0	6.67103	TRUE
Otoa_ProteinCoding	0	0.100885	0	0.248392	0	0.166667	0	6.67079	TRUE
Zfp654_ProteinCoding	0.00237412	0.341538	0.0255701	0.375434	0.00862069	0.583333	2.58482e-17	6.66561	TRUE
C130040N14Rik_lncRNA	0	0.100134	0	0.181316	0	0.25	0	6.66012	TRUE
1700086D15Rik_ProteinCoding	0	0.0979607	0	0.177233	0	0.25	0	6.62878	FALSE
Tgm2_ProteinCoding	0	0.0979235	0	0.177165	0	0.25	0	6.62824	TRUE
Hmcn1_ProteinCoding	0	0.0978896	0	0.244367	0	0.166667	0	6.62775	TRUE
Tmem170b_ProteinCoding	0	0.0973126	0	0.122486	0	0.416667	0	6.6193	TRUE
Met_ProteinCoding	0.00236578	0.328882	0.0254803	0.407225	0.00862069	0.583333	1.03742e-14	6.61486	TRUE
Abhd2_ProteinCoding	0.00441784	0.528936	0.0475816	0.425354	0.00862069	0.833333	6.81619e-25	6.61196	TRUE
Ankrd28_ProteinCoding	0.0131871	1.38569	0.0878487	0.707237	0.0258621	1	4.01648e-41	6.61093	TRUE
H3c11_ProteinCoding	0.0276485	2.7848	0.122312	1.83607	0.0603448	1	5.11896e-33	6.60349	FALSE
Inpp4a_ProteinCoding	0	0.0954704	0	0.147015	0	0.333333	0	6.59201	TRUE
H4c4_ProteinCoding	0.0660382	6.42788	0.174059	2.01104	0.146552	1	2.49937e-65	6.58344	FALSE
Ano9_ProteinCoding	0.00198892	0.284129	0.0214213	0.267402	0.00862069	0.666667	4.01321e-21	6.57584	TRUE
Tceanc_ProteinCoding	0	0.0938622	0	0.18549	0	0.25	0	6.56776	TRUE
Scnn1a_ProteinCoding	0	0.0935592	0	0.324099	0	0.0833333	0	6.56315	TRUE
Nat8f4_ProteinCoding	0	0.0935381	0	0.249089	0	0.166667	0	6.56282	TRUE
Lmtk3_ProteinCoding	0	0.0933987	0	0.172638	0	0.25	0	6.56069	TRUE
Ptprz1_ProteinCoding	0	0.0925135	0	0.248273	0	0.166667	0	6.5471	TRUE
Hoxd13_ProteinCoding	0	0.0925003	0	0.170778	0	0.25	0	6.5469	TRUE
Sh3tc1_ProteinCoding	0	0.0919527	0	0.143009	0	0.333333	0	6.53842	TRUE
Kif13a_ProteinCoding	0.00476922	0.534606	0.0398935	0.459848	0.0172414	0.75	1.57895e-23	6.53665	TRUE
Manba_ProteinCoding	0	0.0917239	0	0.169293	0	0.25	0	6.53487	TRUE
Hectd4_ProteinCoding	0.00632367	0.675239	0.04795	0.485615	0.0172414	0.833333	5.62116e-29	6.52882	TRUE
Snx19_ProteinCoding	0	0.0911865	0	0.16807	0	0.25	0	6.52648	TRUE
Malt1_ProteinCoding	0.00207695	0.280856	0.0223694	0.346885	0.00862069	0.583333	9.84083e-15	6.51731	TRUE
Paqr3_ProteinCoding	0	0.0904014	0	0.166541	0	0.25	0	6.51415	TRUE
Thada_ProteinCoding	0.0198896	1.90598	0.0926068	1.00691	0.0517241	1	5.36116e-41	6.51237	TRUE
Slc9a5_ProteinCoding	0	0.0901909	0	0.188392	0	0.25	0	6.51082	TRUE
H2ac11_ProteinCoding-Hist1h2an_ProteinCoding	0	0.0900347	0	0.14088	0	0.333333	0	6.50834	FALSE
Acan_ProteinCoding	0	0.0899979	0	0.170355	0	0.25	0	6.50776	TRUE
Usf3_ProteinCoding	0.00413414	0.465301	0.0445261	0.323832	0.00862069	0.833333	1.09209e-28	6.505	TRUE
Cebpa_ProteinCoding	0	0.0896717	0	0.173476	0	0.25	0	6.50258	TRUE
Mapk8ip3_ProteinCoding	0.00580927	0.61286	0.0447907	0.363403	0.0172414	0.916667	3.96934e-35	6.49426	TRUE
Pam_ProteinCoding	0	0.0890842	0	0.163672	0	0.25	0	6.4932	TRUE
B230369F24Rik_lncRNA	0	0.0890469	0	0.163596	0	0.25	0	6.49261	TRUE
Sema3f_ProteinCoding	0.00237412	0.302615	0.0255701	0.310869	0.00862069	0.583333	1.03845e-18	6.49159	TRUE
Rab26_ProteinCoding-Traf7_ProteinCoding	0	0.0884074	0	0.162206	0	0.25	0	6.48232	TRUE
Lclat1_ProteinCoding	0	0.0883749	0	0.138562	0	0.333333	0	6.4818	TRUE
Cacna2d2_ProteinCoding	0	0.0881925	0	0.162568	0	0.25	0	6.47885	TRUE
Gm43913_lncRNA	0	0.0881672	0	0.234009	0	0.166667	0	6.47844	TRUE
Dgkk_ProteinCoding	0	0.0878307	0	0.177035	0	0.25	0	6.47299	TRUE
Cobll1_ProteinCoding	0	0.0873702	0	0.160893	0	0.25	0	6.46549	TRUE
Caskin1_ProteinCoding	0	0.0873455	0	0.160838	0	0.25	0	6.46508	TRUE
Eogt_ProteinCoding	0	0.0873369	0	0.160823	0	0.25	0	6.46494	TRUE
Esrp2_ProteinCoding	0	0.0873152	0	0.167263	0	0.25	0	6.46459	TRUE
Vegfa_ProteinCoding	0	0.0871229	0	0.206916	0	0.166667	0	6.46144	TRUE
Ppnr_lncRNA	0	0.0861166	0	0.164464	0	0.25	0	6.44488	FALSE
B130055M24Rik_lncRNA	0	0.0861166	0	0.164464	0	0.25	0	6.44488	TRUE
Trim62_ProteinCoding	0	0.086046	0	0.164319	0	0.25	0	6.44371	TRUE
Apaf1_ProteinCoding	0.00601286	0.604695	0.0457132	0.688394	0.0172414	0.583333	1.90947e-16	6.43245	TRUE
Shank3_ProteinCoding	0	0.0851194	0	0.163626	0	0.25	0	6.42827	TRUE
Epha7_ProteinCoding	0	0.0851194	0	0.163626	0	0.25	0	6.42827	TRUE
Gm37423_lncRNA	0	0.0849024	0	0.1617	0	0.25	0	6.42463	FALSE
H3c10_ProteinCoding-H3c1_ProteinCoding-H3c2_ProteinCoding-H3c4_ProteinCoding-H3c7_ProteinCoding	0	0.0849024	0	0.1617	0	0.25	0	6.42463	FALSE
Thbs2_ProteinCoding	0	0.0841632	0	0.160169	0	0.25	0	6.41216	TRUE
Vps13b_ProteinCoding	0.0111719	1.03509	0.0735928	0.620762	0.0258621	0.916667	7.72712e-35	6.41145	TRUE
Ids_ProteinCoding	0	0.0840463	0	0.161137	0	0.25	0	6.41018	TRUE
Gm14325_ProteinCoding-Gm14326_ProteinCoding-Gm14399_ProteinCoding	0	0.0840459	0	0.157649	0	0.25	0	6.41017	TRUE
Rb1_ProteinCoding	0	0.0840045	0	0.170067	0	0.25	0	6.40947	TRUE
Alms1_ProteinCoding	0.0227642	2.00258	0.0951842	1.29799	0.0603448	1	1.98924e-33	6.39765	TRUE
H3c3_ProteinCoding	0.0379943	3.28095	0.126941	1.8668	0.103448	0.916667	1.14901e-38	6.39514	FALSE
Angel1_ProteinCoding	0	0.0828473	0	0.154648	0	0.25	0	6.38969	TRUE
Vldlr_ProteinCoding	0	0.0828415	0	0.230419	0	0.166667	0	6.38959	TRUE
H3c6_ProteinCoding	0.060312	5.10404	0.168666	1.8663	0.12931	1	1.58804e-57	6.37961	FALSE
Csrnp2_ProteinCoding	0	0.0820237	0	0.155362	0	0.25	0	6.37545	TRUE
Slc7a2_ProteinCoding	0	0.0819445	0	0.155191	0	0.25	0	6.37407	TRUE
Mpped1_ProteinCoding	0	0.0818227	0	0.153253	0	0.25	0	6.37195	TRUE
H2bc12_ProteinCoding	0.0238718	2.0426	0.0968984	1.1247	0.0603448	1	1.94045e-39	6.36046	FALSE
H2bc12_ProteinCoding-H2bc3_ProteinCoding-Hist1h2bp_ProteinCoding-Hist1h2bq_ProteinCoding-Hist1h2br_ProteinCoding	0	0.0810264	0	0.154446	0	0.25	0	6.35802	FALSE
Gm50322_lncRNA	0	0.0810264	0	0.154446	0	0.25	0	6.35802	FALSE
Cd109_ProteinCoding	0	0.0809884	0	0.193136	0	0.166667	0	6.35735	TRUE
H2bc9_ProteinCoding	0.024805	2.11211	0.0922836	0.91323	0.0689655	1	2.71167e-49	6.35557	FALSE
Zfp759_ProteinCoding	0	0.080812	0	0.150598	0	0.25	0	6.35424	TRUE
H4c14_ProteinCoding	0.0363289	3.04743	0.112218	1.27644	0.103448	1	2.86446e-51	6.35163	FALSE
Zfp600_ProteinCoding	0	0.0796704	0	0.147812	0	0.25	0	6.33397	FALSE
Nck2_ProteinCoding	0.00194974	0.23496	0.0209993	0.257286	0.00862069	0.583333	3.90636e-17	6.32181	TRUE
Man2a2_ProteinCoding	0.00213271	0.249272	0.02297	0.334214	0.00862069	0.5	5.12912e-13	6.31994	TRUE
H1f2_ProteinCoding-H1f3_ProteinCoding-H1f4_ProteinCoding	0	0.0786019	0	0.145253	0	0.25	0	6.31473	FALSE
Pcsk1_ProteinCoding	0	0.0785395	0	0.14522	0	0.25	0	6.3136	TRUE
Gata4_ProteinCoding	0	0.0784689	0	0.145052	0	0.25	0	6.31232	TRUE
H2bc11_ProteinCoding-H2bc12_ProteinCoding-Hist1h2bq_ProteinCoding-Hist1h2br_ProteinCoding	0	0.0784689	0	0.145052	0	0.25	0	6.31232	FALSE
Crb2_ProteinCoding	0	0.0783049	0	0.149063	0	0.25	0	6.30934	TRUE
Pard3b_ProteinCoding	0	0.0778627	0	0.143512	0	0.25	0	6.30127	TRUE
Ret_ProteinCoding	0	0.0778627	0	0.143512	0	0.25	0	6.30127	TRUE
Hydin_ProteinCoding	0	0.0776532	0	0.183848	0	0.166667	0	6.29743	TRUE
Galnt4_ProteinCoding	0	0.0776199	0	0.183785	0	0.166667	0	6.29682	FALSE
Togaram1_ProteinCoding	0.00922371	0.801086	0.0628221	0.344739	0.0258621	0.916667	3.75454e-45	6.29377	TRUE
Plxnb1_ProteinCoding	0.0304022	2.45298	0.102918	1.16531	0.0862069	1	1.36671e-45	6.28811	TRUE
Sacs_ProteinCoding	0.0047738	0.449223	0.0514154	0.456624	0.00862069	0.75	3.38379e-18	6.28498	TRUE
Zmym6_ProteinCoding	0	0.0761367	0	0.144583	0	0.25	0	6.26934	TRUE
H1f4_ProteinCoding	0.0824204	6.41488	0.22633	3.0786	0.163793	1	1.22522e-45	6.2651	FALSE
Rtl10_ProteinCoding	0	0.0755036	0	0.146271	0	0.25	0	6.25746	FALSE
Vps13c_ProteinCoding	0.0102603	0.859798	0.0641231	0.691837	0.0258621	0.833333	2.41613e-25	6.25636	TRUE
Clasp2_ProteinCoding	0.0160436	1.30158	0.073085	0.343463	0.0517241	1	6.2957e-66	6.256	TRUE
Fbxo10_ProteinCoding	0	0.0754196	0	0.144302	0	0.25	0	6.25587	TRUE
Gm17067_ProteinCoding	0.00413414	0.391104	0.0445261	0.37084	0.00862069	0.75	8.65192e-20	6.25497	TRUE
Atrnl1_ProteinCoding	0.00774067	0.666303	0.05076	0.41988	0.0258621	0.833333	7.79591e-33	6.25446	TRUE
Atp7a_ProteinCoding	0.00338351	0.333559	0.0364415	0.287433	0.00862069	0.666667	2.94014e-22	6.25403	TRUE
Lama1_ProteinCoding	0	0.0752867	0	0.144097	0	0.25	0	6.25336	TRUE
Snurf_ProteinCoding	0	0.0749885	0	0.140619	0	0.25	0	6.24771	FALSE
Gm43728_lncRNA	0	0.0748888	0	0.14049	0	0.25	0	6.24582	FALSE
Slx4_ProteinCoding	0.00768722	0.65519	0.0583045	0.497841	0.0172414	0.75	2.01052e-26	6.23908	TRUE
Gm44053_lncRNA	0	0.0744929	0	0.143437	0	0.25	0	6.23827	TRUE
Cdk5rap2_ProteinCoding-Ywhaq_ProteinCoding	0	0.074212	0	0.138705	0	0.25	0	6.23289	TRUE
Megf9_ProteinCoding	0	0.0741662	0	0.138593	0	0.25	0	6.23201	TRUE
Kcnb1_ProteinCoding	0	0.0741662	0	0.138593	0	0.25	0	6.23201	TRUE
H2bc4_ProteinCoding-H2bc7_ProteinCoding-H2bc8_ProteinCoding	0	0.0740791	0	0.13849	0	0.25	0	6.23034	FALSE
H2bc11_ProteinCoding-Hist1h2bq_ProteinCoding-Hist1h2br_ProteinCoding	0	0.0736342	0	0.172	0	0.166667	0	6.22176	FALSE
Gm43331_lncRNA	0	0.0732095	0	0.138621	0	0.25	0	6.21353	FALSE
Birc6_ProteinCoding	0.106051	7.94264	0.251161	2.34051	0.224138	1	3.41037e-67	6.21343	TRUE
Gm40864_lncRNA	0	0.0731138	0	0.138499	0	0.25	0	6.21167	FALSE
Hist1h2an_ProteinCoding	0.0205972	1.59148	0.0914748	0.762407	0.0517241	1	7.31857e-44	6.20428	FALSE
Plxnc1_ProteinCoding	0	0.0724444	0	0.250955	0	0.0833333	0	6.19858	TRUE
Fn3krp_ProteinCoding	0	0.0722204	0	0.137666	0	0.25	0	6.19417	TRUE
Zfp619_ProteinCoding	0	0.0721849	0	0.136985	0	0.25	0	6.19347	TRUE
Sertad4_ProteinCoding	0	0.0718879	0	0.141004	0	0.25	0	6.18761	TRUE
Igf2r_ProteinCoding	0.0198369	1.51634	0.086833	0.507584	0.0517241	1	2.88798e-57	6.18626	TRUE
Map3k1_ProteinCoding	0.0107638	0.852645	0.0620327	0.975047	0.0344828	0.833333	2.54165e-16	6.1812	TRUE
Dnhd1_ProteinCoding	0	0.0714457	0	0.135099	0	0.25	0	6.17883	TRUE
Cpeb2_ProteinCoding	0	0.0714107	0	0.135607	0	0.25	0	6.17813	TRUE
Ercc6_ProteinCoding	0.00562207	0.478395	0.0455268	0.372137	0.0172414	0.75	1.7593e-25	6.17779	TRUE
Frem1_ProteinCoding	0	0.0713727	0	0.178427	0	0.166667	0	6.17737	TRUE
Gm26644_lncRNA	0	0.0713287	0	0.136233	0	0.25	0	6.1765	TRUE
Gm43259_lncRNA	0	0.0713287	0	0.136233	0	0.25	0	6.1765	FALSE
Elf4_ProteinCoding	0	0.0712919	0	0.166528	0	0.166667	0	6.17576	TRUE
Fam120c_ProteinCoding	0	0.0709612	0	0.140093	0	0.25	0	6.16915	TRUE
Tor4a_ProteinCoding	0	0.070351	0	0.164704	0	0.166667	0	6.15686	TRUE
Adcy1_ProteinCoding	0	0.070351	0	0.164704	0	0.166667	0	6.15686	TRUE
H3c15_ProteinCoding	0	0.0701609	0	0.243044	0	0.0833333	0	6.15301	FALSE
Dnah7b_ProteinCoding	0	0.0701569	0	0.243031	0	0.0833333	0	6.15293	TRUE
Zfp174_ProteinCoding	0	0.0701569	0	0.243031	0	0.0833333	0	6.15293	TRUE
Hivep1_ProteinCoding	0.00647895	0.530621	0.0491457	0.458726	0.0172414	0.833333	1.02163e-22	6.15142	TRUE
Zfp773_ProteinCoding	0	0.0697618	0	0.241662	0	0.0833333	0	6.1449	TRUE
Hspg2_ProteinCoding	0.0315055	2.29795	0.116622	0.790886	0.0775862	1	2.16373e-57	6.14414	TRUE
Atg2b_ProteinCoding	0.0153481	1.15349	0.0689728	1.04038	0.0517241	0.833333	1.91602e-22	6.14198	TRUE
Clcn1_ProteinCoding	0	0.0691524	0	0.161723	0	0.166667	0	6.13242	TRUE
Huwe1_ProteinCoding	0.169157	11.9342	0.314168	2.581	0.293103	1	4.07092e-82	6.13221	TRUE
Gfod1_ProteinCoding	0	0.0691191	0	0.16165	0	0.166667	0	6.13174	TRUE
Apol8_ProteinCoding	0	0.0691191	0	0.16165	0	0.166667	0	6.13174	TRUE
Abcd1_ProteinCoding	0	0.0690818	0	0.161568	0	0.166667	0	6.13097	TRUE
Gm42869_lncRNA	0	0.0690067	0	0.161191	0	0.166667	0	6.12942	FALSE
Gm29666_ProteinCoding	0	0.0690067	0	0.161191	0	0.166667	0	6.12942	TRUE
Nt5dc3_ProteinCoding	0	0.0690067	0	0.161191	0	0.166667	0	6.12942	TRUE
Dock3_ProteinCoding	0	0.0685342	0	0.131768	0	0.25	0	6.11965	TRUE
Ctnnd2_ProteinCoding	0	0.0683426	0	0.159957	0	0.166667	0	6.11567	TRUE
Cbln4_ProteinCoding	0	0.0683426	0	0.159957	0	0.166667	0	6.11567	TRUE
Dync1h1_ProteinCoding	0.142657	9.91866	0.241303	4.31707	0.310345	1	1.92088e-50	6.10959	TRUE
H1f2_ProteinCoding	0.0842934	5.87934	0.166296	3.31541	0.215517	1	2.37541e-39	6.10732	FALSE
BC024386_lncRNA	0	0.0678818	0	0.235149	0	0.0833333	0	6.10605	TRUE
Lrp2_ProteinCoding	0.0688421	4.74075	0.197241	2.50531	0.146552	1	2.86537e-41	6.08518	TRUE
Evpl_ProteinCoding	0	0.0668672	0	0.156189	0	0.166667	0	6.08464	TRUE
Gm20683_ProteinCoding	0	0.0668303	0	0.173281	0	0.166667	0	6.08386	FALSE
Sorl1_ProteinCoding	0.0102381	0.757219	0.0806639	0.457959	0.0172414	0.833333	1.01442e-31	6.07614	TRUE
Lama5_ProteinCoding	0.063498	4.33976	0.168597	2.17214	0.137931	1	1.32373e-43	6.07255	TRUE
Slit2_ProteinCoding	0	0.0660574	0	0.154346	0	0.166667	0	6.06733	TRUE
H3c10_ProteinCoding-H3c1_ProteinCoding-H3c8_ProteinCoding	0	0.0660574	0	0.154346	0	0.166667	0	6.06733	FALSE
Slc37a1_ProteinCoding	0.00222686	0.215354	0.023984	0.257371	0.00862069	0.5	6.74081e-15	6.06712	TRUE
Pheta2_ProteinCoding	0	0.0658772	0	0.228205	0	0.0833333	0	6.06344	FALSE
P4htm_ProteinCoding	0	0.0658772	0	0.228205	0	0.0833333	0	6.06344	TRUE
Itpr2_ProteinCoding	0	0.0658772	0	0.228205	0	0.0833333	0	6.06344	TRUE
H4c12_ProteinCoding-H4c1_ProteinCoding-H4c2_ProteinCoding-H4c8_ProteinCoding	0	0.0658359	0	0.15376	0	0.166667	0	6.06255	FALSE
C330024D21Rik_lncRNA	0	0.0658106	0	0.227975	0	0.0833333	0	6.06201	TRUE
Kcnq5_ProteinCoding	0	0.0658106	0	0.227975	0	0.0833333	0	6.06201	TRUE
Zfp276_ProteinCoding	0	0.0658106	0	0.227975	0	0.0833333	0	6.06201	FALSE
Xkr7_ProteinCoding	0	0.0657986	0	0.153673	0	0.166667	0	6.06175	TRUE
Chrna4_ProteinCoding	0	0.0657653	0	0.153595	0	0.166667	0	6.06103	TRUE
Hspa1b_ProteinCoding	0	0.0657361	0	0.227717	0	0.0833333	0	6.0604	TRUE
Ryr2_ProteinCoding	0	0.0657361	0	0.227717	0	0.0833333	0	6.0604	TRUE
Rsf1os2_lncRNA	0	0.0657361	0	0.227717	0	0.0833333	0	6.0604	TRUE
Peg13_lncRNA	0	0.0654741	0	0.16893	0	0.166667	0	6.05472	FALSE
Hif3a_ProteinCoding	0.00194074	0.193493	0.0209024	0.317279	0.00862069	0.333333	1.08026e-09	6.04739	TRUE
Zeb2_ProteinCoding	0	0.0650595	0	0.15196	0	0.166667	0	6.04569	TRUE
Gm42937_lncRNA	0	0.0650595	0	0.15196	0	0.166667	0	6.04569	FALSE
A730011C13Rik_lncRNA	0	0.0650262	0	0.151881	0	0.166667	0	6.04497	TRUE
Astn2_ProteinCoding	0	0.0650136	0	0.151855	0	0.166667	0	6.04469	TRUE
Sept2_ProteinCoding	0.00194974	0.193529	0.0209993	0.402478	0.00862069	0.25	6.59043e-07	6.04325	TRUE
Pxdn_ProteinCoding	0.0418785	2.82455	0.155819	0.968749	0.0862069	1	1.10717e-56	6.04214	TRUE
Rbm41_ProteinCoding	0.00341405	0.289354	0.0367705	0.317384	0.00862069	0.583333	2.88697e-16	6.03956	TRUE
Wdr25_ProteinCoding	0.00207695	0.200195	0.0223694	0.250387	0.00862069	0.416667	5.01992e-14	6.03095	TRUE
Pcdh17_ProteinCoding	0	0.0642576	0	0.222595	0	0.0833333	0	6.02807	TRUE
Fv1_ProteinCoding	0	0.0642039	0	0.149948	0	0.166667	0	6.02689	TRUE
Myh9_ProteinCoding	0.0954135	6.27875	0.205324	1.00674	0.206897	1	4.91222e-92	6.02533	TRUE
Serpinc1_ProteinCoding	0	0.0637324	0	0.167241	0	0.166667	0	6.01642	TRUE
Spta1_ProteinCoding	0.00329845	0.276516	0.0355254	0.282136	0.00862069	0.666667	1.0303e-17	6.01261	TRUE
Srcap_ProteinCoding	0.0478342	3.14846	0.139992	1.11313	0.12069	1	2.84062e-57	6.01107	TRUE
Stk32a_ProteinCoding	0	0.0634245	0	0.162391	0	0.166667	0	6.00954	TRUE
Arhgef11_ProteinCoding	0.00553148	0.417121	0.0451355	0.375898	0.0172414	0.75	4.19078e-21	6.00037	TRUE
Zzef1_ProteinCoding	0.00280378	0.241312	0.0213369	0.321988	0.0172414	0.416667	4.42702e-13	5.99329	TRUE
Osbpl8_ProteinCoding	0.00249167	0.220793	0.0268362	0.208697	0.00862069	0.583333	1.33707e-19	5.98915	TRUE
Ttbk1_ProteinCoding	0.00352044	0.285043	0.0379163	0.382062	0.00862069	0.5	1.72659e-12	5.98362	TRUE
A830082N09Rik_lncRNA	0.00176639	0.173249	0.0190246	0.255103	0.00862069	0.416667	2.95596e-11	5.977	TRUE
Gm42047_lncRNA	0.0765957	4.88551	0.221586	2.73129	0.172414	1	8.07154e-39	5.97668	FALSE
Prr14l_ProteinCoding	0.0312103	2.02207	0.10579	1.29082	0.0862069	1	1.34354e-33	5.97288	TRUE
Gm42701_lncRNA	0	0.0617754	0	0.113594	0	0.25	0	5.97213	FALSE
H2ac20_ProteinCoding	0.0325067	2.10065	0.120532	1.0609	0.0689655	1	8.56727e-42	5.97093	FALSE
Fras1_ProteinCoding	0.00194074	0.183094	0.0209024	0.449837	0.00862069	0.166667	1.90676e-05	5.96812	TRUE
Braf_ProteinCoding	0.0276795	1.78379	0.108669	0.857039	0.0689655	0.916667	2.67569e-43	5.95959	TRUE
Sugp2_ProteinCoding	0.0118609	0.793894	0.0656485	0.53661	0.0344828	0.833333	4.17595e-30	5.9497	TRUE
Capn5_ProteinCoding	0	0.0607977	0	0.146463	0	0.166667	0	5.94948	TRUE
Fbrs_ProteinCoding	0.00249167	0.214106	0.0268362	0.225924	0.00862069	0.583333	4.23123e-17	5.94499	TRUE
Syde1_ProteinCoding	0.00207695	0.188248	0.0223694	0.273283	0.00862069	0.416667	2.19719e-11	5.94264	TRUE
Stx1b_ProteinCoding	0	0.059773	0	0.144819	0	0.166667	0	5.92536	TRUE
Mss51_ProteinCoding	0	0.059599	0	0.143015	0	0.166667	0	5.92122	TRUE
Gm50210_lncRNA	0	0.0594661	0	0.142792	0	0.166667	0	5.91805	FALSE
Ranbp2_ProteinCoding	0.0893381	5.43183	0.207188	1.59248	0.181034	1	4.54587e-66	5.91023	TRUE
Nuak1_ProteinCoding	0	0.0590514	0	0.108169	0	0.25	0	5.90813	TRUE
H2bc4_ProteinCoding-H2bc6_ProteinCoding-H2bc8_ProteinCoding-H2bc9_ProteinCoding	0	0.0590514	0	0.108169	0	0.25	0	5.90813	FALSE
Rnf213_ProteinCoding	0.00350214	0.26926	0.0377192	0.367159	0.00862069	0.583333	4.13999e-12	5.90759	TRUE
Arhgef18_ProteinCoding	0.00536489	0.381021	0.0421957	0.368228	0.0172414	0.666667	2.3956e-19	5.90737	TRUE
Gm3020_ProteinCoding	0	0.0589184	0	0.107873	0	0.25	0	5.90493	FALSE
Edem3_ProteinCoding	0.0092487	0.611232	0.0714213	0.476534	0.0172414	0.75	2.83313e-24	5.90057	TRUE
Ttll4_ProteinCoding	0.0573392	3.48353	0.169472	1.54449	0.12069	1	1.43528e-47	5.90035	TRUE
Gm44190_lncRNA	0	0.0585744	0	0.141322	0	0.166667	0	5.89662	FALSE
Kcna3_ProteinCoding	0	0.0585744	0	0.141322	0	0.166667	0	5.89662	FALSE
Sec31b_ProteinCoding	0	0.0584554	0	0.139762	0	0.166667	0	5.89374	TRUE
Nrp2_ProteinCoding	0	0.0583224	0	0.139532	0	0.166667	0	5.89051	TRUE
Sptan1_ProteinCoding	0.0528117	3.18703	0.179212	1.34376	0.103448	1	1.19322e-48	5.8886	TRUE
Tmem181a_ProteinCoding	0.00663122	0.450151	0.0410315	0.445912	0.0258621	0.666667	2.94795e-19	5.88555	TRUE
Ptpn4_ProteinCoding	0.0134823	0.854657	0.0834858	0.327889	0.0258621	1	3.46554e-45	5.88467	TRUE
Kntc1_ProteinCoding	0.0279068	1.69704	0.116404	0.909636	0.0689655	1	1.22114e-38	5.87632	TRUE
B830012L14Rik_lncRNA	0.0174476	1.08182	0.0867088	0.805011	0.0431034	0.833333	2.74293e-27	5.87521	FALSE
Fasn_ProteinCoding	0.195223	11.5097	0.346226	2.46651	0.336207	1	2.52917e-81	5.87434	TRUE
Smg1_ProteinCoding	0.0783651	4.64164	0.177531	1.3227	0.181034	1	3.22262e-67	5.8703	TRUE
Gm43024_lncRNA	0	0.0574307	0	0.138019	0	0.166667	0	5.86866	FALSE
Flrt2_ProteinCoding	0	0.0574307	0	0.138019	0	0.166667	0	5.86866	TRUE
Gm10484_lncRNA	0	0.0574307	0	0.138019	0	0.166667	0	5.86866	FALSE
Gm50039_lncRNA	0	0.0574307	0	0.138019	0	0.166667	0	5.86866	FALSE
Ubr4_ProteinCoding	0.0791802	4.68262	0.186305	1.57169	0.181034	1	4.61706e-60	5.86823	TRUE
B4galnt4_ProteinCoding	0.00433758	0.310552	0.0334612	0.32801	0.0172414	0.666667	1.97176e-17	5.86714	TRUE
Zfp978_ProteinCoding	0	0.0573138	0	0.136551	0	0.166667	0	5.86577	FALSE
H3c10_ProteinCoding-H3c8_ProteinCoding	0.0166954	1.0284	0.0795674	0.576068	0.0431034	1	2.07508e-36	5.86229	FALSE
Med13_ProteinCoding	0.0482311	2.85439	0.16327	0.992665	0.0948276	1	1.06759e-55	5.85797	TRUE
Zfyve16_ProteinCoding	0.00839539	0.542018	0.0524322	0.499791	0.0258621	0.833333	7.68839e-21	5.8529	TRUE
Celsr3_ProteinCoding	0.00835561	0.539162	0.0552434	0.411954	0.0258621	0.75	1.67336e-25	5.85142	TRUE
Hm629797_lncRNA	0	0.056383	0	0.104033	0	0.25	0	5.84255	FALSE
Gm42702_lncRNA	0	0.056383	0	0.104033	0	0.25	0	5.84255	FALSE
Syne2_ProteinCoding	0.0215291	1.29149	0.088355	0.522814	0.0603448	1	1.95085e-48	5.84222	TRUE
Slfn5_ProteinCoding	0	0.0563158	0	0.133777	0	0.166667	0	5.84086	TRUE
Gm43581_lncRNA	0	0.0562892	0	0.134758	0	0.166667	0	5.84019	FALSE
Cyp2j9_ProteinCoding	0	0.0562825	0	0.133685	0	0.166667	0	5.84002	TRUE
H2bc11_ProteinCoding-H2bc12_ProteinCoding-H2bc13_ProteinCoding-Hist1h2bq_ProteinCoding-Hist1h2br_ProteinCoding	0	0.0562825	0	0.133685	0	0.166667	0	5.84002	FALSE
Irx2_ProteinCoding	0	0.0562825	0	0.133685	0	0.166667	0	5.84002	TRUE
Chst2_ProteinCoding	0	0.0562825	0	0.133685	0	0.166667	0	5.84002	TRUE
Prox2os_lncRNA	0	0.0562825	0	0.133685	0	0.166667	0	5.84002	TRUE
B9d1os_lncRNA	0	0.0561829	0	0.133535	0	0.166667	0	5.83751	TRUE
Zkscan7_ProteinCoding	0	0.0561829	0	0.133535	0	0.166667	0	5.83751	TRUE
Npas1_ProteinCoding	0	0.0561829	0	0.133535	0	0.166667	0	5.83751	TRUE
Pdpr_ProteinCoding	0.00720726	0.46823	0.0546645	0.329965	0.0172414	0.833333	7.8198e-27	5.83725	TRUE
Tctn1_ProteinCoding	0	0.0561496	0	0.133442	0	0.166667	0	5.83667	TRUE
Gria4_ProteinCoding	0	0.0561123	0	0.133339	0	0.166667	0	5.83573	TRUE
Lyst_ProteinCoding	0.00310012	0.232782	0.0333893	0.460602	0.00862069	0.333333	2.93652e-07	5.83335	TRUE
Bend3_ProteinCoding	0.0765198	4.41021	0.191826	0.87853	0.172414	1	1.8096e-79	5.83047	TRUE
H2bc14_ProteinCoding	0.0399924	2.33089	0.132257	0.998099	0.103448	1	5.6353e-48	5.83	FALSE
Gal3st3_ProteinCoding	0	0.0555061	0	0.13155	0	0.166667	0	5.82033	TRUE
Pm20d2_ProteinCoding	0	0.0555061	0	0.13155	0	0.166667	0	5.82033	TRUE
Gm15512_lncRNA	0	0.0555061	0	0.13155	0	0.166667	0	5.82033	FALSE
Crybg1_ProteinCoding	0	0.0554603	0	0.131425	0	0.166667	0	5.81916	TRUE
Topaz1_ProteinCoding	0	0.0554603	0	0.131425	0	0.166667	0	5.81916	TRUE
9130221H12Rik_lncRNA	0	0.0553731	0	0.131303	0	0.166667	0	5.81694	TRUE
Lpcat2_ProteinCoding	0	0.0553731	0	0.131303	0	0.166667	0	5.81694	TRUE
Gm43149_lncRNA	0	0.0553731	0	0.131303	0	0.166667	0	5.81694	FALSE
Ankhd1_ProteinCoding-Eif4ebp3_ProteinCoding-Maskbp3_ProteinCoding	0	0.0553731	0	0.131303	0	0.166667	0	5.81694	TRUE
Piezo1_ProteinCoding	0.0210596	1.24103	0.103367	0.657919	0.0431034	1	1.27806e-37	5.81515	TRUE
Panx2_ProteinCoding	0	0.0552912	0	0.131938	0	0.166667	0	5.81484	TRUE
Spaca6_ProteinCoding	0	0.0552912	0	0.131938	0	0.166667	0	5.81484	TRUE
Tek_ProteinCoding	0	0.0552912	0	0.131938	0	0.166667	0	5.81484	TRUE
6030445D17Rik_lncRNA	0	0.0552206	0	0.13174	0	0.166667	0	5.81303	TRUE
B3gnt2_ProteinCoding	0	0.0552206	0	0.13174	0	0.166667	0	5.81303	TRUE
Gm42047_lncRNA-Gm47761_lncRNA	0	0.0552206	0	0.13174	0	0.166667	0	5.81303	FALSE
H1f6_ProteinCoding	0.00377315	0.267212	0.0406381	0.27128	0.00862069	0.583333	4.34388e-17	5.81229	FALSE
Cep350_ProteinCoding	0.0162371	0.965262	0.088988	0.675962	0.0344828	1	1.94721e-28	5.80883	TRUE
Celsr1_ProteinCoding	0.00646217	0.416889	0.0520897	0.397827	0.0172414	0.833333	3.62904e-19	5.80738	TRUE
Gpr21_ProteinCoding	0	0.0549237	0	0.135873	0	0.166667	0	5.80539	FALSE
Tug1_lncRNA	0.0399014	2.28474	0.127487	1.43087	0.0948276	1	5.09197e-34	5.80437	TRUE
Unc13b_ProteinCoding	0.00341515	0.2443	0.0367823	0.178522	0.00862069	0.75	6.74204e-24	5.79594	TRUE
Sez6_ProteinCoding	0	0.0544814	0	0.129672	0	0.166667	0	5.79393	TRUE
Man1a_ProteinCoding	0	0.0544814	0	0.129672	0	0.166667	0	5.79393	TRUE
Lime1_ProteinCoding-Zgpat_ProteinCoding	0	0.0543806	0	0.137362	0	0.166667	0	5.79131	FALSE
Tmtc1_ProteinCoding	0	0.0543806	0	0.137362	0	0.166667	0	5.79131	TRUE
Cftr_ProteinCoding	0	0.0543806	0	0.137362	0	0.166667	0	5.79131	TRUE
Zfat_ProteinCoding	0.00413414	0.283218	0.0445261	0.472179	0.00862069	0.416667	4.33915e-09	5.79073	TRUE
Ranbp17_ProteinCoding	0.00707547	0.445255	0.0539331	0.437236	0.0172414	0.75	1.21638e-18	5.78818	TRUE
Klhl11_ProteinCoding	0.00868851	0.530526	0.0555	0.482021	0.0258621	0.833333	6.17744e-21	5.77772	TRUE
Kcna4_ProteinCoding	0	0.0537801	0	0.1324	0	0.166667	0	5.77558	TRUE
Wdr47_ProteinCoding	0	0.0537801	0	0.1324	0	0.166667	0	5.77558	TRUE
Zbtb39_ProteinCoding	0.00972838	0.582596	0.0603195	0.328995	0.0258621	1	8.94939e-34	5.76547	TRUE
Trim3_ProteinCoding	0.00152027	0.136093	0.0163738	0.264365	0.00862069	0.25	1.46521e-07	5.76543	TRUE
Frem2_ProteinCoding	0.00244725	0.186332	0.0263577	0.271561	0.00862069	0.416667	4.54761e-11	5.76401	TRUE
Piezo2_ProteinCoding	0	0.053182	0	0.133617	0	0.166667	0	5.75974	TRUE
Gm50012_lncRNA	0	0.053182	0	0.133617	0	0.166667	0	5.75974	FALSE
Mib1_ProteinCoding	0.0361109	2.00154	0.135344	1.66366	0.0775862	1	1.98158e-24	5.75384	TRUE
Slc5a3_ProteinCoding	0.0071234	0.436862	0.0564396	0.435087	0.0172414	0.666667	4.29156e-18	5.75225	FALSE
3300002I08Rik_ProteinCoding	0	0.0526385	0	0.128962	0	0.166667	0	5.7452	TRUE
Spata13_ProteinCoding	0.0347437	1.90333	0.110474	0.596306	0.0948276	1	3.12794e-59	5.73545	TRUE
Wnt2b_ProteinCoding	0	0.0522553	0	0.132514	0	0.166667	0	5.73485	TRUE
Vps39_ProteinCoding	0.0032219	0.222954	0.0347009	0.369789	0.00862069	0.5	3.63016e-09	5.72917	TRUE
Slc25a2_ProteinCoding	0	0.0520384	0	0.130068	0	0.166667	0	5.72896	TRUE
Gpr161_ProteinCoding	0.0032219	0.221589	0.0347009	0.26924	0.00862069	0.5	1.01317e-13	5.72035	TRUE
Slfn9_ProteinCoding	0.0111282	0.637282	0.0689587	0.476379	0.0258621	0.833333	9.99329e-26	5.71776	TRUE
Gm27028_lncRNA	0	0.0516072	0	0.125881	0	0.166667	0	5.71719	FALSE
Creb3l3_ProteinCoding	0	0.05157	0	0.12577	0	0.166667	0	5.71617	TRUE
Dchs1_ProteinCoding	0	0.0511117	0	0.128924	0	0.166667	0	5.70354	TRUE
Adam4_ProteinCoding	0	0.0511117	0	0.128924	0	0.166667	0	5.70354	FALSE
Usp24_ProteinCoding	0.0336624	1.79574	0.108364	0.972129	0.0948276	1	7.16763e-39	5.69586	TRUE
Arsg_ProteinCoding	0	0.0508308	0	0.12358	0	0.166667	0	5.69574	TRUE
Jak2_ProteinCoding	0	0.0508308	0	0.12358	0	0.166667	0	5.69574	TRUE
Lncpint_lncRNA	0	0.0508308	0	0.12358	0	0.166667	0	5.69574	TRUE
Mdc1_ProteinCoding	0.0335033	1.7824	0.153003	0.897812	0.0689655	1	6.83007e-39	5.69175	TRUE
Ankrd50_ProteinCoding	0.0271935	1.44943	0.11136	0.961571	0.0603448	0.916667	6.9143e-31	5.68498	TRUE
Mybl1_ProteinCoding	0.00257119	0.182519	0.0276926	0.174578	0.00862069	0.583333	2.88151e-18	5.68338	TRUE
Srebf1_ProteinCoding	0.0226649	1.21441	0.0955133	0.846374	0.0603448	0.916667	2.96394e-29	5.68255	TRUE
Zfp563_ProteinCoding	0.00176639	0.141066	0.0190246	0.319074	0.00862069	0.25	4.7096e-06	5.68242	TRUE
Nr2c2_ProteinCoding	0.0277957	1.47573	0.122058	0.963162	0.0603448	0.916667	4.85741e-31	5.68041	TRUE
Pign_ProteinCoding	0.00780653	0.449319	0.0676201	0.350476	0.0172414	0.833333	2.01977e-22	5.67623	TRUE
H2bc12_ProteinCoding-H2bc13_ProteinCoding-H2bc15_ProteinCoding-Hist1h2bq_ProteinCoding-Hist1h2br_ProteinCoding	0	0.0499701	0	0.125364	0	0.166667	0	5.67158	FALSE
H3c11_ProteinCoding-H3c3_ProteinCoding	0.0049613	0.302581	0.0395831	0.244798	0.0172414	0.666667	1.17693e-22	5.67031	FALSE
Galns_ProteinCoding	0	0.0498988	0	0.123494	0	0.166667	0	5.66956	TRUE
Sytl2_ProteinCoding	0	0.0498988	0	0.123494	0	0.166667	0	5.66956	TRUE
Zfp965_ProteinCoding	0	0.0498988	0	0.123494	0	0.166667	0	5.66956	FALSE
Dok3_ProteinCoding	0	0.0498655	0	0.123392	0	0.166667	0	5.66862	TRUE
Gm4737_ProteinCoding	0.0147876	0.801939	0.0728115	0.481083	0.0431034	0.916667	4.63977e-33	5.66842	TRUE
Eea1_ProteinCoding	0	0.0498283	0	0.123278	0	0.166667	0	5.66756	TRUE
Gm14124_ProteinCoding	0	0.0498283	0	0.123278	0	0.166667	0	5.66756	TRUE
Tjp1_ProteinCoding	0.0475436	2.45319	0.128584	0.896018	0.12931	1	1.51606e-54	5.65982	TRUE
Dst_ProteinCoding	0.0718825	3.68258	0.19046	1.88632	0.155172	1	1.47463e-41	5.65939	TRUE
Adcy6_ProteinCoding	0.006932	0.397963	0.0435121	0.184483	0.0258621	0.916667	2.13419e-38	5.65243	TRUE
March3_ProteinCoding	0	0.0490891	0	0.121031	0	0.166667	0	5.64642	TRUE
Iffo1_ProteinCoding	0	0.0490891	0	0.121031	0	0.166667	0	5.64642	TRUE
Bicra_ProteinCoding	0.00510752	0.304667	0.040991	0.386691	0.0172414	0.666667	2.64556e-13	5.64523	TRUE
Sec14l2_ProteinCoding	0	0.0489721	0	0.122271	0	0.166667	0	5.64305	TRUE
Rbbp8nl_ProteinCoding	0	0.0489721	0	0.122271	0	0.166667	0	5.64305	TRUE
Zfp966_ProteinCoding	0	0.0489721	0	0.122271	0	0.166667	0	5.64305	FALSE
Gm42717_lncRNA	0	0.0489721	0	0.122271	0	0.166667	0	5.64305	FALSE
Ncoa1_ProteinCoding	0	0.0489721	0	0.122271	0	0.166667	0	5.64305	TRUE
Gm38115_lncRNA	0	0.0489721	0	0.122271	0	0.166667	0	5.64305	FALSE
Gm48302_lncRNA	0	0.0489721	0	0.122271	0	0.166667	0	5.64305	FALSE
Ndrg4_ProteinCoding	0	0.0489721	0	0.122271	0	0.166667	0	5.64305	TRUE
AC156546.1_lncRNA	0	0.0489388	0	0.122168	0	0.166667	0	5.64209	TRUE
H3c2_ProteinCoding-H3c3_ProteinCoding	0	0.0489388	0	0.122168	0	0.166667	0	5.64209	FALSE
2700081O15Rik_ProteinCoding	0	0.0489388	0	0.122168	0	0.166667	0	5.64209	TRUE
Rnf225_ProteinCoding	0	0.0489388	0	0.122168	0	0.166667	0	5.64209	TRUE
Asic1_ProteinCoding	0	0.0489388	0	0.122168	0	0.166667	0	5.64209	TRUE
Gm43951_ProteinCoding	0	0.0489388	0	0.122168	0	0.166667	0	5.64209	FALSE
Amigo2_ProteinCoding	0	0.0489016	0	0.122053	0	0.166667	0	5.64101	TRUE
Chrd_ProteinCoding	0	0.0489016	0	0.122053	0	0.166667	0	5.64101	TRUE
C2cd4c_ProteinCoding	0	0.0489016	0	0.122053	0	0.166667	0	5.64101	TRUE
Npnt_ProteinCoding	0	0.0489016	0	0.122053	0	0.166667	0	5.64101	TRUE
Gm49838_lncRNA	0	0.0489016	0	0.122053	0	0.166667	0	5.64101	FALSE
Plbd1_ProteinCoding	0	0.0489016	0	0.122053	0	0.166667	0	5.64101	TRUE
Efnb2_ProteinCoding	0.00855938	0.473027	0.0541272	0.704571	0.0258621	0.583333	6.54654e-11	5.63191	TRUE
Dock5_ProteinCoding	0.0101988	0.554238	0.0638648	0.47162	0.0258621	0.75	4.33429e-22	5.63169	TRUE
Galnt17_ProteinCoding	0	0.0481624	0	0.119777	0	0.166667	0	5.61948	TRUE
Gm12319_lncRNA	0	0.0481624	0	0.119777	0	0.166667	0	5.61948	TRUE
Fam78a_ProteinCoding	0	0.0481624	0	0.119777	0	0.166667	0	5.61948	TRUE
Zxdb_ProteinCoding	0	0.0481624	0	0.119777	0	0.166667	0	5.61948	TRUE
Ncan_ProteinCoding	0.00194074	0.143561	0.0209024	0.187366	0.00862069	0.416667	9.84484e-13	5.61935	TRUE
Zfp960_ProteinCoding	0.00305021	0.198002	0.0328517	0.3133	0.00862069	0.333333	1.15377e-09	5.61865	FALSE
Tbx21_ProteinCoding	0	0.0481244	0	0.166708	0	0.0833333	0	5.61837	TRUE
Dzank1_ProteinCoding	0	0.0481244	0	0.166708	0	0.0833333	0	5.61837	TRUE
Lifr_ProteinCoding	0.0119112	0.63314	0.0584835	0.697635	0.0431034	0.833333	1.07714e-16	5.61811	TRUE
Plxna1_ProteinCoding	0.0535318	2.67148	0.142388	1.22856	0.137931	1	1.63842e-45	5.61494	TRUE
Pgr_ProteinCoding	0.0032855	0.208682	0.0353859	0.455141	0.00862069	0.333333	3.07945e-06	5.61259	TRUE
Ncoa2_ProteinCoding	0.0171132	0.881712	0.0818166	0.60633	0.0431034	0.916667	7.72686e-29	5.60683	TRUE
Megf8_ProteinCoding	0.0194276	0.991507	0.104931	0.656733	0.0431034	0.833333	4.72885e-29	5.60249	TRUE
Kcnc3_ProteinCoding	0.00343172	0.214035	0.0369608	0.195191	0.00862069	0.583333	2.38171e-18	5.60056	TRUE
Flnb_ProteinCoding	0.0287507	1.44065	0.102074	0.881578	0.0775862	0.916667	7.94405e-34	5.59865	TRUE
Zbtb33_ProteinCoding	0.00766885	0.414638	0.0480831	0.401058	0.0258621	0.666667	4.64152e-19	5.58334	TRUE
Arl15_ProteinCoding	0.00458508	0.266557	0.0351548	0.242811	0.0172414	0.666667	6.55951e-20	5.58213	TRUE
Neat1_lncRNA	0.00152027	0.11957	0.0163738	0.2897	0.00862069	0.166667	1.69568e-05	5.58015	TRUE
Abcg5_ProteinCoding	0	0.0467682	0	0.16201	0	0.0833333	0	5.57798	TRUE
Zfp989_ProteinCoding	0	0.0467682	0	0.16201	0	0.0833333	0	5.57798	FALSE
Sgpp2_ProteinCoding	0	0.0467682	0	0.16201	0	0.0833333	0	5.57798	TRUE
Nlrc4_ProteinCoding	0	0.0467682	0	0.16201	0	0.0833333	0	5.57798	TRUE
Macc1_ProteinCoding	0	0.0466295	0	0.108904	0	0.166667	0	5.57378	TRUE
Gm44091_lncRNA	0	0.0465022	0	0.161088	0	0.0833333	0	5.56992	FALSE
Rfx6_ProteinCoding	0	0.0465022	0	0.161088	0	0.0833333	0	5.56992	FALSE
Pdzd2_ProteinCoding	0	0.0465022	0	0.161088	0	0.0833333	0	5.56992	TRUE
Gm15503_lncRNA	0	0.0465022	0	0.161088	0	0.0833333	0	5.56992	FALSE
Lmtk2_ProteinCoding	0.0385355	1.87374	0.141404	0.942886	0.0862069	1	5.77618e-40	5.5674	TRUE
H1f5_ProteinCoding	0.137761	6.56769	0.312242	3.48552	0.232759	1	1.89777e-40	5.56493	FALSE
Szt2_ProteinCoding	0.0244741	1.20447	0.0999181	0.748715	0.0603448	1	1.75161e-32	5.56442	TRUE
Herc3_ProteinCoding	0.00792149	0.42047	0.049209	0.617873	0.0258621	0.5	4.41101e-11	5.562	TRUE
Lcor_ProteinCoding	0.0131665	0.666058	0.0786643	0.424625	0.0344828	0.916667	3.71189e-29	5.55726	TRUE
Zfp518b_ProteinCoding	0.0186769	0.92505	0.0840343	0.441446	0.0517241	1	6.72963e-40	5.55651	TRUE
Ndst1_ProteinCoding	0.0108008	0.551257	0.0667134	0.311466	0.0258621	1	5.90047e-32	5.54839	TRUE
Kif3b_ProteinCoding	0.00685784	0.366634	0.0443113	0.458238	0.0258621	0.583333	9.70443e-14	5.54799	TRUE
Elk4_ProteinCoding	0.00913344	0.472794	0.0693353	0.435083	0.0172414	0.75	4.30807e-19	5.54707	TRUE
Shank2_ProteinCoding	0	0.0457378	0	0.106853	0	0.166667	0	5.54652	TRUE
Ryr1_ProteinCoding	0	0.0457378	0	0.106853	0	0.166667	0	5.54652	TRUE
Serinc5_ProteinCoding	0	0.0457378	0	0.106853	0	0.166667	0	5.54652	TRUE
Suox_ProteinCoding	0	0.0457378	0	0.106853	0	0.166667	0	5.54652	TRUE
Gm48578_lncRNA	0	0.0457378	0	0.106853	0	0.166667	0	5.54652	FALSE
Cntn2_ProteinCoding	0	0.0457378	0	0.106853	0	0.166667	0	5.54652	TRUE
4833422M21Rik_lncRNA	0	0.0456049	0	0.106534	0	0.166667	0	5.54241	FALSE
Mpzl3_ProteinCoding	0	0.0456049	0	0.106534	0	0.166667	0	5.54241	TRUE
Xylt1_ProteinCoding	0	0.0456049	0	0.106534	0	0.166667	0	5.54241	TRUE
Mamdc4_ProteinCoding	0	0.0456049	0	0.106534	0	0.166667	0	5.54241	TRUE
Nsd2_ProteinCoding	0.0643495	3.03876	0.148193	1.13194	0.181034	1	3.02605e-54	5.53964	TRUE
H2aw_ProteinCoding-Trim17_ProteinCoding	0.0634376	2.96848	0.168421	1.33493	0.137931	1	6.12185e-46	5.52616	FALSE
Sipa1l3_ProteinCoding	0.0157657	0.770453	0.0812003	0.515155	0.0431034	0.833333	8.59116e-29	5.524	TRUE
Mical3_ProteinCoding	0.0114412	0.568442	0.0619324	0.525631	0.0344828	0.833333	2.86776e-20	5.51635	TRUE
Casc1_ProteinCoding	0	0.0447186	0	0.15491	0	0.0833333	0	5.51471	TRUE
Trp53inp2_ProteinCoding	0	0.0447186	0	0.15491	0	0.0833333	0	5.51471	TRUE
Pklr_ProteinCoding	0	0.0447186	0	0.15491	0	0.0833333	0	5.51471	TRUE
Gmnc_ProteinCoding	0	0.0447186	0	0.15491	0	0.0833333	0	5.51471	TRUE
Tiam2_ProteinCoding	0	0.0447186	0	0.15491	0	0.0833333	0	5.51471	TRUE
Plxna3_ProteinCoding	0.0102893	0.512939	0.0587375	0.384784	0.0344828	0.916667	3.26924e-25	5.50857	TRUE
Wdfy3_ProteinCoding	0.0335038	1.56918	0.113176	0.704916	0.0862069	1	3.83012e-44	5.50803	TRUE
Tsc2_ProteinCoding	0.0240072	1.13456	0.0970493	0.438586	0.0603448	1	6.72124e-47	5.50491	TRUE
Akna_ProteinCoding	0.00278989	0.170164	0.030048	0.23355	0.00862069	0.416667	1.83111e-11	5.49708	TRUE
Elmsan1_ProteinCoding	0.0216226	1.01857	0.0948471	0.522808	0.0517241	0.916667	2.04072e-37	5.49405	TRUE
Slc12a6_ProteinCoding	0.00875633	0.436941	0.0556298	0.256494	0.0258621	0.833333	2.07816e-30	5.48826	FALSE
Bend4_ProteinCoding	0.0280951	1.30095	0.0960248	0.727341	0.0862069	0.916667	1.48513e-36	5.48375	TRUE
Lrba_ProteinCoding	0.00746457	0.375345	0.0572453	0.347007	0.0172414	0.75	9.13392e-19	5.47447	TRUE
Utp20_ProteinCoding	0.0841907	3.77816	0.194338	1.02368	0.189655	1	8.52029e-66	5.47123	TRUE
Chrna7_ProteinCoding	0.00368682	0.206503	0.0397082	0.255197	0.00862069	0.5	1.04821e-12	5.46838	TRUE
AI506816_lncRNA	0.0184198	0.857266	0.080076	0.631787	0.0517241	0.833333	9.43841e-27	5.46583	TRUE
Flnc_ProteinCoding	0.0150197	0.696823	0.0799321	0.675502	0.0344828	0.75	5.76987e-19	5.44495	TRUE
Myo5a_ProteinCoding	0.0473523	2.10386	0.142645	1.00047	0.112069	1	1.22687e-42	5.444	TRUE
Gpam_ProteinCoding	0.0112888	0.531883	0.0580303	0.475116	0.0431034	0.833333	4.63453e-21	5.43841	TRUE
Bicd2_ProteinCoding	0.00602332	0.30289	0.0467021	0.366802	0.0172414	0.5	1.02855e-13	5.43525	TRUE
Lrsam1_ProteinCoding	0.00207581	0.132056	0.0223571	0.174667	0.00862069	0.416667	3.97559e-12	5.43492	TRUE
Tent5c_ProteinCoding	0.00249167	0.14965	0.0268362	0.261482	0.00862069	0.333333	2.34394e-08	5.43114	TRUE
Adamts2_ProteinCoding	0	0.0420872	0	0.0990196	0	0.166667	0	5.42919	TRUE
Serpinf1_ProteinCoding	0	0.0420872	0	0.0990196	0	0.166667	0	5.42919	TRUE
Aqp4_ProteinCoding	0	0.0420872	0	0.0990196	0	0.166667	0	5.42919	TRUE
Sptbn5_ProteinCoding	0	0.0419542	0	0.0986707	0	0.166667	0	5.42473	TRUE
Gm28151_lncRNA	0	0.0419542	0	0.0986707	0	0.166667	0	5.42473	FALSE
H3c10_ProteinCoding-H3c11_ProteinCoding-H3c1_ProteinCoding-H3c2_ProteinCoding-H3c3_ProteinCoding-H3c4_ProteinCoding-H3c7_ProteinCoding-H3c8_ProteinCoding	0.00344063	0.189374	0.0370567	0.26256	0.00862069	0.416667	5.05606e-11	5.42193	FALSE
Zcchc14_ProteinCoding	0.0206142	0.923714	0.0850574	0.576257	0.0603448	0.916667	1.21241e-31	5.41895	TRUE
Mdn1_ProteinCoding	0.245907	10.5038	0.356075	2.44982	0.439655	1	2.58905e-76	5.41094	TRUE
Ptprg_ProteinCoding	0.0336511	1.46926	0.151989	0.745103	0.0689655	1	1.5809e-36	5.40702	TRUE
Zfp384_ProteinCoding	0.0116176	0.533358	0.0632027	0.309246	0.0344828	0.916667	1.81596e-31	5.4043	TRUE
Phactr4_ProteinCoding	0.0082706	0.390624	0.052126	0.333757	0.0258621	0.666667	3.71938e-21	5.40066	TRUE
Nup205_ProteinCoding	0.0823262	3.51788	0.174581	1.48751	0.206897	1	5.11846e-49	5.4002	TRUE
Fam13b_ProteinCoding	0.0144382	0.650523	0.078602	0.608489	0.0344828	0.75	1.4485e-19	5.39924	TRUE
Setx_ProteinCoding	0.0774175	3.298	0.181388	1.12871	0.172414	1	2.24685e-56	5.39471	TRUE
9030612E09Rik_lncRNA	0	0.0410625	0	0.0963551	0	0.166667	0	5.39446	TRUE
Gm19967_lncRNA	0	0.0410625	0	0.0963551	0	0.166667	0	5.39446	FALSE
Unc5a_ProteinCoding	0	0.0410625	0	0.0963551	0	0.166667	0	5.39446	TRUE
Trim25_ProteinCoding	0.0215614	0.939554	0.0917163	0.728594	0.0603448	0.75	4.30363e-25	5.38158	TRUE
Usp31_ProteinCoding	0.0309941	1.33219	0.115397	0.685131	0.0775862	1	5.636e-38	5.38094	TRUE
Rev3l_ProteinCoding	0.0327178	1.39921	0.139711	0.743625	0.0603448	0.916667	1.35693e-35	5.37599	TRUE
Nufip2_ProteinCoding	0.0996398	4.17519	0.198205	2.01601	0.232759	1	5.46867e-44	5.37492	TRUE
Gm14410_ProteinCoding	0.00176639	0.113655	0.0190246	0.209266	0.00862069	0.25	7.15709e-08	5.37315	TRUE
Zfp827_ProteinCoding	0.00343172	0.182618	0.0369608	0.376803	0.00862069	0.25	1.45182e-06	5.3727	TRUE
Olfml2a_ProteinCoding	0.00321145	0.173329	0.0345884	0.329744	0.00862069	0.25	2.51261e-07	5.37135	TRUE
Tnpo2_ProteinCoding	0.0318957	1.3597	0.12188	0.924839	0.0775862	1	3.33587e-29	5.3703	TRUE
Rex2_ProteinCoding	0	0.0403455	0	0.0956462	0	0.166667	0	5.36966	FALSE
Zfp516_ProteinCoding	0	0.0403455	0	0.0956462	0	0.166667	0	5.36966	TRUE
Gm28043_ProteinCoding	0	0.0403455	0	0.0956462	0	0.166667	0	5.36966	FALSE
Gm44067_lncRNA	0	0.0402125	0	0.0952824	0	0.166667	0	5.36501	TRUE
Gm29453_lncRNA	0	0.0402125	0	0.0952824	0	0.166667	0	5.36501	FALSE
Ehd2_ProteinCoding	0	0.0402125	0	0.0952824	0	0.166667	0	5.36501	TRUE
Clip2_ProteinCoding	0.00195207	0.120387	0.0210245	0.180127	0.00862069	0.333333	2.68693e-10	5.36174	TRUE
Arnt2_ProteinCoding	0.00376606	0.194389	0.0405617	0.247094	0.00862069	0.5	5.73088e-12	5.35741	TRUE
Dlc1_ProteinCoding	0.0080032	0.367966	0.0527036	0.493469	0.0258621	0.5	3.55148e-12	5.35691	TRUE
Neurl4_ProteinCoding	0.0195949	0.842744	0.0843603	0.591564	0.0603448	0.833333	1.09206e-27	5.35645	TRUE
Hyou1_ProteinCoding	0.0642495	2.66348	0.158789	1.11663	0.155172	1	4.38829e-48	5.35175	TRUE
Abl2_ProteinCoding	0.0564347	2.34409	0.169429	0.839594	0.12069	1	1.57926e-51	5.35158	TRUE
Arhgap32_ProteinCoding	0.0211458	0.901421	0.0933951	0.480133	0.0603448	1	3.92765e-35	5.34869	TRUE
Trrap_ProteinCoding	0.100434	4.12815	0.2002	1.59657	0.241379	1	1.20918e-52	5.34724	TRUE
Kif13b_ProteinCoding	0.0105541	0.46698	0.0651013	0.296413	0.0258621	0.833333	1.80109e-27	5.33997	TRUE
Cltc_ProteinCoding	0.125215	5.10655	0.274603	1.46926	0.267241	1	6.16512e-63	5.33868	TRUE
Fam129a_ProteinCoding	0	0.0394188	0	0.09396	0	0.166667	0	5.33695	TRUE
Dgka_ProteinCoding-Rps26_ProteinCoding	0	0.0394188	0	0.09396	0	0.166667	0	5.33695	TRUE
Dnah2_ProteinCoding	0	0.0394188	0	0.09396	0	0.166667	0	5.33695	TRUE
Zfp235_ProteinCoding	0	0.0394188	0	0.09396	0	0.166667	0	5.33695	TRUE
Stat1_ProteinCoding	0	0.0394188	0	0.09396	0	0.166667	0	5.33695	TRUE
Zfp966_ProteinCoding-Zfp967_ProteinCoding-Zfp968_ProteinCoding	0	0.0394188	0	0.09396	0	0.166667	0	5.33695	FALSE
H3c10_ProteinCoding-H3c11_ProteinCoding	0	0.0394188	0	0.09396	0	0.166667	0	5.33695	FALSE
Dop1a_ProteinCoding	0.0036493	0.186513	0.0288828	0.209629	0.0172414	0.5	5.28597e-15	5.33383	TRUE
H3c2_ProteinCoding-H3c3_ProteinCoding-H3c7_ProteinCoding	0	0.0393208	0	0.0928641	0	0.166667	0	5.33345	FALSE
Plxna2_ProteinCoding	0	0.0393208	0	0.0928641	0	0.166667	0	5.33345	TRUE
H2bc12_ProteinCoding-H2bc15_ProteinCoding-H2bc7_ProteinCoding-H2bc8_ProteinCoding-H2bc9_ProteinCoding	0	0.0393208	0	0.0928641	0	0.166667	0	5.33345	FALSE
Gm49776_ProteinCoding	0	0.0393208	0	0.0928641	0	0.166667	0	5.33345	TRUE
H2ac12_ProteinCoding-Hist1h2an_ProteinCoding	0	0.0393208	0	0.0928641	0	0.166667	0	5.33345	FALSE
Gm11457_lncRNA	0	0.0393208	0	0.0928641	0	0.166667	0	5.33345	TRUE
H2ac21_ProteinCoding	0	0.0392858	0	0.0935882	0	0.166667	0	5.3322	FALSE
H3c10_ProteinCoding-H3c1_ProteinCoding-H3c2_ProteinCoding-H3c4_ProteinCoding-H3c7_ProteinCoding-H3c8_ProteinCoding	0	0.0392858	0	0.0935882	0	0.166667	0	5.3322	FALSE
Slc4a11_ProteinCoding	0	0.0392858	0	0.0935882	0	0.166667	0	5.3322	TRUE
Dipk1c_ProteinCoding	0	0.0392858	0	0.0935882	0	0.166667	0	5.3322	FALSE
Agrn_ProteinCoding	0.0550662	2.25618	0.161475	1.43021	0.137931	1	1.89823e-32	5.33125	TRUE
Lmbrd2_ProteinCoding	0.0178816	0.758434	0.105195	0.59984	0.0344828	0.916667	1.4636e-22	5.32987	TRUE
Extl3_ProteinCoding	0.0203345	0.856652	0.109547	0.421557	0.0431034	1	2.63852e-34	5.32913	TRUE
Myo9b_ProteinCoding	0.0154057	0.657543	0.0824486	0.32413	0.0344828	0.916667	1.38294e-34	5.32701	TRUE
Rab11fip3_ProteinCoding	0.00597295	0.278717	0.047987	0.28337	0.0172414	0.583333	2.78853e-16	5.32605	TRUE
Lemd3_ProteinCoding	0.0131525	0.565698	0.0721316	0.413272	0.0344828	0.833333	5.06357e-25	5.32345	TRUE
Nemp2_ProteinCoding	0.00650851	0.299012	0.0507114	0.427902	0.0172414	0.5	7.12354e-11	5.32035	TRUE
Akap10_ProteinCoding	0.00896788	0.396869	0.0571365	0.369954	0.0258621	0.666667	7.72668e-19	5.31886	TRUE
Znrf3_ProteinCoding	0.0133811	0.572812	0.0715964	0.495766	0.0344828	0.75	3.75953e-21	5.31833	TRUE
Mcm3ap_ProteinCoding	0.0353785	1.44957	0.133811	0.677182	0.0775862	1	3.64763e-40	5.31739	TRUE
Zfyve9_ProteinCoding	0.01169	0.504021	0.0562472	0.267401	0.0431034	0.916667	2.15161e-34	5.31458	TRUE
Iqgap3_ProteinCoding	0.00923691	0.405228	0.0608325	0.438684	0.0258621	0.666667	1.00238e-15	5.31044	TRUE
Nphp3_ProteinCoding	0.00675363	0.306249	0.0518275	0.357415	0.0172414	0.5	5.49132e-14	5.30839	TRUE
Pik3cd_ProteinCoding	0.00734069	0.328998	0.0557993	0.306978	0.0172414	0.666667	6.86999e-18	5.30615	TRUE
Kif14_ProteinCoding	0.0036492	0.18286	0.0393031	0.211321	0.00862069	0.5	3.81641e-13	5.30548	TRUE
Dmxl1_ProteinCoding	0.0500512	2.01605	0.139104	0.913906	0.12931	1	4.55838e-44	5.30416	TRUE
Trim21_ProteinCoding	0	0.0383941	0	0.0911151	0	0.166667	0	5.29991	TRUE
Cacna1h_ProteinCoding	0	0.0383941	0	0.0911151	0	0.166667	0	5.29991	TRUE
Gm26982_lncRNA	0	0.0383941	0	0.0911151	0	0.166667	0	5.29991	TRUE
Rap1gap2_ProteinCoding	0	0.0383941	0	0.0911151	0	0.166667	0	5.29991	TRUE
Sfi1_ProteinCoding	0	0.0383941	0	0.0911151	0	0.166667	0	5.29991	TRUE
Eef2_ProteinCoding-Zbtb7a_ProteinCoding	0	0.0383941	0	0.0911151	0	0.166667	0	5.29991	TRUE
Phf11c_ProteinCoding	0	0.0383941	0	0.0911151	0	0.166667	0	5.29991	TRUE
Uty_ProteinCoding	0.00708318	0.316772	0.0538085	0.534012	0.0172414	0.333333	9.27875e-09	5.29693	TRUE
Nbea_ProteinCoding	0.0244991	0.996073	0.123578	0.296604	0.0517241	1	1.45298e-44	5.28918	TRUE
Flna_ProteinCoding	0.161585	6.34561	0.257694	2.50244	0.336207	1	8.88744e-53	5.28672	TRUE
Cic_ProteinCoding	0.0214266	0.873878	0.0875869	0.587501	0.0603448	0.916667	7.69163e-29	5.2858	TRUE
Dcaf6_ProteinCoding	0.00341583	0.171259	0.0367896	0.270013	0.00862069	0.416667	3.5824e-09	5.28575	TRUE
Tnpo1_ProteinCoding	0.212525	8.32311	0.280663	2.18666	0.422414	1	3.45911e-71	5.28482	TRUE
Ripor1_ProteinCoding	0.00317233	0.161555	0.034167	0.17722	0.00862069	0.5	5.58795e-14	5.28393	TRUE
Col1a2_ProteinCoding	0.00327564	0.165072	0.0352797	0.211377	0.00862069	0.416667	9.0889e-12	5.27952	TRUE
Acaca_ProteinCoding	0.046362	1.83756	0.135011	0.998055	0.12069	1	2.10193e-37	5.27871	TRUE
Fat1_ProteinCoding	0.1489	5.81671	0.264219	1.55317	0.284483	1	9.94543e-68	5.27838	TRUE
Dock7_ProteinCoding	0.0329536	1.31357	0.116624	0.809363	0.0775862	0.916667	3.7363e-32	5.27488	TRUE
Zfp217_ProteinCoding	0.0330476	1.31371	0.132892	0.716207	0.0689655	1	1.14597e-34	5.27105	TRUE
Itpr1_ProteinCoding	0.0192444	0.777932	0.0784853	0.711888	0.0603448	1	1.21441e-20	5.2659	TRUE
Wdr90_ProteinCoding	0.0148749	0.609518	0.0792124	0.192152	0.0344828	1	2.02701e-42	5.26522	TRUE
Neo1_ProteinCoding	0.0228051	0.913748	0.0880461	0.518357	0.0689655	1	5.4035e-34	5.26403	TRUE
Sfxn5_ProteinCoding	0	0.0374164	0	0.129614	0	0.0833333	0	5.26365	TRUE
Fam13a_ProteinCoding	0	0.0374164	0	0.129614	0	0.0833333	0	5.26365	TRUE
Rrh_ProteinCoding	0	0.0374164	0	0.129614	0	0.0833333	0	5.26365	FALSE
Shroom3_ProteinCoding	0.0177332	0.716194	0.0783314	0.615593	0.0517241	0.75	6.92081e-22	5.25869	TRUE
Fzd5_ProteinCoding	0.0114204	0.470721	0.0708528	0.325726	0.0258621	0.833333	1.00571e-24	5.24716	TRUE
Pkd1_ProteinCoding	0.0106903	0.442627	0.0678679	0.67433	0.0258621	0.75	3.78908e-10	5.24596	TRUE
Map3k7_ProteinCoding	0.0307554	1.20038	0.129755	0.577506	0.0689655	1	2.89641e-37	5.24155	TRUE
Rps6ka3_ProteinCoding	0.00537432	0.239088	0.0435894	0.408309	0.0172414	0.416667	1.61904e-08	5.23515	TRUE
Neto2_ProteinCoding	0.00404992	0.188602	0.03117	0.176142	0.0172414	0.583333	4.69415e-18	5.23057	TRUE
March6_ProteinCoding	0.0494701	1.89236	0.132633	0.796305	0.12931	1	1.97475e-46	5.22938	TRUE
Fnip2_ProteinCoding	0.0242334	0.944626	0.0922657	0.555062	0.0689655	1	7.904e-33	5.22786	TRUE
Sp1_ProteinCoding	0.0484887	1.85148	0.148289	1.01906	0.112069	1	2.41149e-36	5.22621	TRUE
Cubn_ProteinCoding	0.00989638	0.406275	0.0611709	0.393648	0.0258621	0.666667	8.61603e-18	5.22408	TRUE
Sbf1_ProteinCoding	0.0191758	0.752597	0.0780568	0.369573	0.0603448	1	2.85403e-37	5.22309	TRUE
Galc_ProteinCoding	0.00379625	0.177816	0.0408868	0.196226	0.00862069	0.5	2.25161e-13	5.22043	TRUE
Polq_ProteinCoding	0.0099303	0.406428	0.0612876	0.340475	0.0258621	0.666667	1.02948e-20	5.22014	TRUE
Spry3_ProteinCoding	0	0.0362178	0	0.125462	0	0.0833333	0	5.21792	TRUE
Rock2_ProteinCoding-Tbk1_ProteinCoding	0	0.0362178	0	0.125462	0	0.0833333	0	5.21792	TRUE
Atcayos_lncRNA	0	0.0362178	0	0.125462	0	0.0833333	0	5.21792	TRUE
Fbxl4_ProteinCoding	0	0.0362178	0	0.125462	0	0.0833333	0	5.21792	TRUE
H2bc11_ProteinCoding-H2bc12_ProteinCoding-H2bc15_ProteinCoding-H2bc1_ProteinCoding-H2bc3_ProteinCoding-Hist1h2bp_ProteinCoding-Hist1h2bq_ProteinCoding-Hist1h2br_ProteinCoding	0	0.0362178	0	0.125462	0	0.0833333	0	5.21792	FALSE
Tgfbr3l_ProteinCoding	0	0.0362178	0	0.125462	0	0.0833333	0	5.21792	FALSE
Zbtb16_ProteinCoding	0	0.0362178	0	0.125462	0	0.0833333	0	5.21792	TRUE
Hkdc1_ProteinCoding	0	0.0362178	0	0.125462	0	0.0833333	0	5.21792	TRUE
H2ac6_ProteinCoding-H2ac8_ProteinCoding	0	0.0362178	0	0.125462	0	0.0833333	0	5.21792	FALSE
Slc2a5_ProteinCoding	0	0.0362178	0	0.125462	0	0.0833333	0	5.21792	TRUE
Fzd10_ProteinCoding	0	0.0362178	0	0.125462	0	0.0833333	0	5.21792	TRUE
Gm16070_lncRNA	0	0.0362178	0	0.125462	0	0.0833333	0	5.21792	TRUE
Myom1_ProteinCoding	0	0.0362178	0	0.125462	0	0.0833333	0	5.21792	FALSE
Gm16675_lncRNA	0	0.0362178	0	0.125462	0	0.0833333	0	5.21792	TRUE
H2ac11_ProteinCoding-H2ac12_ProteinCoding	0	0.0362178	0	0.125462	0	0.0833333	0	5.21792	FALSE
AW551984_ProteinCoding	0	0.0362178	0	0.125462	0	0.0833333	0	5.21792	TRUE
Bcl2l15_ProteinCoding	0	0.0362178	0	0.125462	0	0.0833333	0	5.21792	TRUE
Csmd2_ProteinCoding	0	0.0362178	0	0.125462	0	0.0833333	0	5.21792	TRUE
Nptxr_ProteinCoding	0	0.0362178	0	0.125462	0	0.0833333	0	5.21792	TRUE
Gm11940_lncRNA	0	0.0362178	0	0.125462	0	0.0833333	0	5.21792	TRUE
A530017D24Rik_lncRNA	0	0.0362178	0	0.125462	0	0.0833333	0	5.21792	TRUE
Gm12981_lncRNA	0	0.0362178	0	0.125462	0	0.0833333	0	5.21792	FALSE
Gm27000_lncRNA	0	0.0362178	0	0.125462	0	0.0833333	0	5.21792	FALSE
Hnf4a_ProteinCoding	0	0.0362178	0	0.125462	0	0.0833333	0	5.21792	TRUE
Radx_ProteinCoding	0	0.0362178	0	0.125462	0	0.0833333	0	5.21792	FALSE
Gm45823_lncRNA	0	0.0362178	0	0.125462	0	0.0833333	0	5.21792	FALSE
Trnp1_ProteinCoding	0	0.0362178	0	0.125462	0	0.0833333	0	5.21792	TRUE
Loxl3_ProteinCoding	0	0.0362178	0	0.125462	0	0.0833333	0	5.21792	TRUE
Gm28112_lncRNA	0	0.0362178	0	0.125462	0	0.0833333	0	5.21792	FALSE
Gm11007_ProteinCoding-Gm14308_ProteinCoding-Gm14410_ProteinCoding-Gm14434_ProteinCoding-Gm2007_ProteinCoding-Gm2026_ProteinCoding-Gm4631_ProteinCoding-Gm4724_ProteinCoding	0	0.0362178	0	0.125462	0	0.0833333	0	5.21792	FALSE
Shisal1_ProteinCoding	0	0.0362178	0	0.125462	0	0.0833333	0	5.21792	TRUE
Pcdhgb2_ProteinCoding	0	0.0362178	0	0.125462	0	0.0833333	0	5.21792	FALSE
Gli1_ProteinCoding	0	0.0362178	0	0.125462	0	0.0833333	0	5.21792	TRUE
Gm30054_lncRNA	0	0.0362178	0	0.125462	0	0.0833333	0	5.21792	TRUE
Frs2_ProteinCoding	0.0159651	0.630113	0.078987	0.427908	0.0431034	0.833333	7.44491e-27	5.21726	TRUE
Clcn6_ProteinCoding	0.00495199	0.219132	0.0402948	0.175355	0.0172414	0.666667	5.33683e-20	5.20885	TRUE
Usp6nl_ProteinCoding	0.0201791	0.782144	0.0871385	0.503231	0.0517241	1	3.26258e-29	5.20857	TRUE
Htt_ProteinCoding	0.0269758	1.02514	0.113394	0.473293	0.0603448	1	5.84902e-38	5.1969	TRUE
Dync2h1_ProteinCoding	0.0344287	1.29841	0.126821	0.934815	0.0775862	1	5.20269e-27	5.19679	TRUE
Ficd_ProteinCoding	0	0.0356702	0	0.0834266	0	0.166667	0	5.19653	TRUE
Gm11455_lncRNA	0	0.0356702	0	0.0834266	0	0.166667	0	5.19653	FALSE
Gm42658_lncRNA	0	0.0356702	0	0.0834266	0	0.166667	0	5.19653	FALSE
9130023H24Rik_ProteinCoding	0	0.0356702	0	0.0834266	0	0.166667	0	5.19653	TRUE
Taok2_ProteinCoding	0.0309395	1.16216	0.132067	0.727359	0.0603448	1	9.70962e-30	5.18656	TRUE
Slc12a7_ProteinCoding	0.0325318	1.21938	0.119202	0.832239	0.0775862	0.916667	1.69677e-28	5.18566	TRUE
Lnpep_ProteinCoding	0.0379988	1.41787	0.119733	0.725609	0.0948276	1	3.25455e-38	5.18516	TRUE
Gm44699_lncRNA	0.00431502	0.192368	0.0464742	0.271846	0.00862069	0.416667	4.66545e-10	5.18513	FALSE
Cblb_ProteinCoding	0.0205123	0.780678	0.102776	0.60142	0.0431034	0.833333	1.91514e-23	5.18334	TRUE
Foxr2_ProteinCoding	0.00194074	0.105831	0.0209024	0.24611	0.00862069	0.25	1.28018e-05	5.18301	FALSE
Ttll5_ProteinCoding	0.015924	0.613809	0.0762474	0.562479	0.0431034	0.75	8.23654e-20	5.18299	TRUE
Insr_ProteinCoding	0.0268931	1.0092	0.144629	0.639323	0.0517241	0.916667	4.62506e-27	5.17859	TRUE
Zfp592_ProteinCoding	0.0174976	0.66641	0.0867382	0.346561	0.0431034	1	1.06373e-32	5.17316	TRUE
Cadm2_ProteinCoding	0	0.0350742	0	0.1215	0	0.0833333	0	5.17289	TRUE
Pm20d1_ProteinCoding	0	0.0350742	0	0.1215	0	0.0833333	0	5.17289	TRUE
Bc1_lncRNA	0	0.0350742	0	0.1215	0	0.0833333	0	5.17289	TRUE
Ssc5d_ProteinCoding	0	0.0350742	0	0.1215	0	0.0833333	0	5.17289	TRUE
Dll1_ProteinCoding	0	0.0350742	0	0.1215	0	0.0833333	0	5.17289	TRUE
Htr2c_ProteinCoding	0	0.0350742	0	0.1215	0	0.0833333	0	5.17289	TRUE
Gm21986_lncRNA	0	0.0350742	0	0.1215	0	0.0833333	0	5.17289	TRUE
Abca4_ProteinCoding	0	0.0350742	0	0.1215	0	0.0833333	0	5.17289	TRUE
Hapln4_ProteinCoding	0	0.0350742	0	0.1215	0	0.0833333	0	5.17289	TRUE
C3_ProteinCoding	0	0.0350742	0	0.1215	0	0.0833333	0	5.17289	TRUE
Gm11413_lncRNA	0	0.0350742	0	0.1215	0	0.0833333	0	5.17289	FALSE
Rnf223_ProteinCoding	0	0.0350742	0	0.1215	0	0.0833333	0	5.17289	TRUE
Htr2a_ProteinCoding	0	0.0350742	0	0.1215	0	0.0833333	0	5.17289	TRUE
Gm47257_lncRNA	0	0.0350742	0	0.1215	0	0.0833333	0	5.17289	TRUE
Tlr3_ProteinCoding	0	0.0350742	0	0.1215	0	0.0833333	0	5.17289	TRUE
4930558J22Rik_lncRNA	0	0.0350742	0	0.1215	0	0.0833333	0	5.17289	TRUE
Bgn_ProteinCoding	0	0.0350742	0	0.1215	0	0.0833333	0	5.17289	TRUE
Rnft2_ProteinCoding	0	0.0350742	0	0.1215	0	0.0833333	0	5.17289	TRUE
Gm43920_lncRNA	0	0.0350742	0	0.1215	0	0.0833333	0	5.17289	FALSE
5330417C22Rik_ProteinCoding	0	0.0350742	0	0.1215	0	0.0833333	0	5.17289	TRUE
Ifitm5_ProteinCoding	0	0.0350742	0	0.1215	0	0.0833333	0	5.17289	TRUE
Gm13448_lncRNA	0	0.0350742	0	0.1215	0	0.0833333	0	5.17289	FALSE
Tmem106a_ProteinCoding	0	0.0350742	0	0.1215	0	0.0833333	0	5.17289	TRUE
Olfr1030_ProteinCoding	0	0.0350742	0	0.1215	0	0.0833333	0	5.17289	TRUE
Cavin1_ProteinCoding	0	0.0350742	0	0.1215	0	0.0833333	0	5.17289	TRUE
Agap2_ProteinCoding	0	0.0350742	0	0.1215	0	0.0833333	0	5.17289	TRUE
Gm48610_lncRNA	0	0.0350742	0	0.1215	0	0.0833333	0	5.17289	TRUE
Nt5e_ProteinCoding	0	0.0350742	0	0.1215	0	0.0833333	0	5.17289	TRUE
Slc22a21_ProteinCoding	0	0.0350742	0	0.1215	0	0.0833333	0	5.17289	TRUE
Gm6277_lncRNA	0	0.0350742	0	0.1215	0	0.0833333	0	5.17289	TRUE
H3c10_ProteinCoding-H3c11_ProteinCoding-H3c2_ProteinCoding-H3c3_ProteinCoding-H3c4_ProteinCoding	0	0.0350742	0	0.1215	0	0.0833333	0	5.17289	FALSE
A430110L20Rik_lncRNA	0	0.0350742	0	0.1215	0	0.0833333	0	5.17289	TRUE
Ino80d_ProteinCoding	0.0573332	2.10187	0.186998	1.20124	0.112069	1	2.43206e-34	5.1719	TRUE
Tmem94_ProteinCoding	0.00527707	0.225183	0.0405064	0.303613	0.0172414	0.416667	1.50264e-11	5.17125	TRUE
Atg2a_ProteinCoding	0.0103133	0.406539	0.0639171	0.29416	0.0258621	0.75	2.48535e-23	5.17084	TRUE
Taf4b_ProteinCoding	0.00980462	0.388087	0.0528494	0.247565	0.0344828	0.833333	1.58651e-27	5.17037	TRUE
Mbnl1_ProteinCoding	0.0135988	0.524661	0.0743971	0.523127	0.0344828	0.75	1.84871e-17	5.17021	TRUE
Arhgef17_ProteinCoding	0.0186478	0.706052	0.101289	0.471723	0.0431034	0.833333	6.65343e-26	5.16937	TRUE
Kif26a_ProteinCoding	0.0026711	0.130578	0.0287687	0.20429	0.00862069	0.333333	3.39805e-09	5.16356	TRUE
Herc2_ProteinCoding	0.0477366	1.74336	0.136135	1.02574	0.12069	1	2.60639e-34	5.16155	TRUE
C530025M09Rik_lncRNA	0	0.0347435	0	0.0814299	0	0.166667	0	5.15961	FALSE
Gm14410_ProteinCoding-Gm14434_ProteinCoding-Gm2026_ProteinCoding	0	0.0347435	0	0.0814299	0	0.166667	0	5.15961	TRUE
Doc2g_ProteinCoding	0	0.0347435	0	0.0814299	0	0.166667	0	5.15961	TRUE
Gm11496_lncRNA	0	0.0347435	0	0.0814299	0	0.166667	0	5.15961	FALSE
Amd2_ProteinCoding	0.00917414	0.362654	0.0571812	0.394604	0.0258621	0.666667	2.17854e-15	5.15959	FALSE
Gm43462_lncRNA	0.00402322	0.17853	0.0433314	0.235518	0.00862069	0.5	7.78e-11	5.15947	FALSE
Ralgapb_ProteinCoding	0.0250039	0.924537	0.102913	1.03974	0.0603448	0.75	9.83478e-16	5.15349	TRUE
Macf1_ProteinCoding	0.146438	5.24548	0.25392	2.05516	0.301724	1	5.69086e-52	5.15317	TRUE
Zfp799_ProteinCoding	0.0147564	0.559555	0.0792103	0.35172	0.0344828	0.833333	2.20798e-27	5.15285	TRUE
N4bp2_ProteinCoding	0.0359973	1.30656	0.114853	1.08471	0.103448	0.916667	1.70129e-23	5.14332	TRUE
Irs4_ProteinCoding	0.011092	0.426258	0.0622427	0.556386	0.0344828	0.583333	1.71871e-12	5.14298	TRUE
Brwd3_ProteinCoding	0.0390541	1.41189	0.126707	0.705169	0.0948276	1	2.39488e-38	5.14055	TRUE
Armcx4_ProteinCoding	0.0326553	1.18161	0.105657	0.809552	0.0948276	0.916667	7.4421e-29	5.135	TRUE
Sec16a_ProteinCoding	0.0472222	1.68898	0.134504	1.03969	0.12069	1	9.88817e-33	5.13117	TRUE
Tro_ProteinCoding	0.0192118	0.707266	0.0854905	0.478882	0.0517241	0.916667	3.56455e-27	5.13102	TRUE
Gnl3l_ProteinCoding	0.0550213	1.96172	0.147295	0.549194	0.137931	1	4.706e-58	5.13073	TRUE
H4f16_ProteinCoding	0.0482685	1.72444	0.160766	0.720627	0.0948276	1	4.38134e-43	5.13016	FALSE
Lrp3_ProteinCoding	0.00723089	0.28681	0.0548563	0.485532	0.0172414	0.416667	1.63731e-08	5.12792	TRUE
Ppfia4_ProteinCoding	0	0.0339326	0	0.117546	0	0.0833333	0	5.1265	TRUE
Ago1_ProteinCoding	0.033681	1.2096	0.114888	0.731428	0.0862069	0.916667	3.91473e-32	5.12544	TRUE
Golga2_ProteinCoding	0.00213271	0.107953	0.02297	0.142468	0.00862069	0.416667	2.18748e-11	5.12015	TRUE
Dpy19l4_ProteinCoding	0.014974	0.553247	0.0880362	0.440341	0.0344828	0.833333	2.8952e-21	5.11673	TRUE
Apc_ProteinCoding	0.049774	1.76048	0.144611	1.01533	0.12069	1	1.35801e-34	5.11655	TRUE
Vcan_ProteinCoding	0.0028201	0.131445	0.0303734	0.273509	0.00862069	0.25	2.43175e-06	5.11564	TRUE
Gigyf1_ProteinCoding	0.0255469	0.914768	0.100358	0.722693	0.0689655	0.916667	6.94973e-24	5.10837	TRUE
Zbtb41_ProteinCoding	0.0118216	0.440826	0.0647281	0.387845	0.0344828	0.75	8.28813e-20	5.10683	TRUE
Prkdc_ProteinCoding	0.0297662	1.05663	0.144345	1.08539	0.0517241	0.75	5.88013e-17	5.10335	TRUE
Tab3_ProteinCoding	0.0151168	0.552766	0.0727702	0.446465	0.0431034	0.833333	2.5149e-22	5.10264	TRUE
Zfp651_ProteinCoding	0.0028201	0.13021	0.0303734	0.173791	0.00862069	0.416667	7.18701e-11	5.10213	TRUE
Hipk1_ProteinCoding	0.0449913	1.57807	0.139344	0.533681	0.112069	1	9.30722e-50	5.10157	TRUE
Zfp956_ProteinCoding	0.00341515	0.150024	0.0367823	0.232577	0.00862069	0.333333	5.43429e-09	5.09617	TRUE
Col5a2_ProteinCoding	0.00152027	0.0851899	0.0163738	0.163772	0.00862069	0.25	2.84508e-07	5.09587	TRUE
Zswim5_ProteinCoding	0.00341622	0.149861	0.0267057	0.246339	0.0172414	0.333333	5.50234e-09	5.09426	TRUE
Sv2a_ProteinCoding	0.00423094	0.176691	0.0455686	0.347865	0.00862069	0.333333	1.24135e-06	5.08615	TRUE
Cdc42bpg_ProteinCoding	0.00451672	0.186376	0.0353889	0.266621	0.0172414	0.416667	1.38165e-10	5.08598	TRUE
Mylk_ProteinCoding	0	0.0329346	0	0.114089	0	0.0833333	0	5.08468	TRUE
Ovol3_ProteinCoding	0	0.0329346	0	0.114089	0	0.0833333	0	5.08468	FALSE
Nyx_ProteinCoding	0	0.0329346	0	0.114089	0	0.0833333	0	5.08468	TRUE
Plxnd1_ProteinCoding	0	0.0329346	0	0.114089	0	0.0833333	0	5.08468	TRUE
H4c4_ProteinCoding-H4c9_ProteinCoding	0	0.0329346	0	0.114089	0	0.0833333	0	5.08468	FALSE
Gm47140_lncRNA	0	0.0329346	0	0.114089	0	0.0833333	0	5.08468	FALSE
Pdx1_ProteinCoding	0	0.0329346	0	0.114089	0	0.0833333	0	5.08468	FALSE
Aoc2_ProteinCoding	0	0.0329346	0	0.114089	0	0.0833333	0	5.08468	TRUE
Prrt4_ProteinCoding	0	0.0329346	0	0.114089	0	0.0833333	0	5.08468	TRUE
Scrt1_ProteinCoding	0	0.0329346	0	0.114089	0	0.0833333	0	5.08468	TRUE
Onecut1_ProteinCoding	0	0.0329346	0	0.114089	0	0.0833333	0	5.08468	TRUE
Dact3_ProteinCoding	0	0.0329346	0	0.114089	0	0.0833333	0	5.08468	TRUE
H2bc12_ProteinCoding-H2bc13_ProteinCoding-H2bc15_ProteinCoding-H2bc6_ProteinCoding-Hist1h2bq_ProteinCoding-Hist1h2br_ProteinCoding	0	0.0329346	0	0.114089	0	0.0833333	0	5.08468	FALSE
Rab43_ProteinCoding	0	0.0329346	0	0.114089	0	0.0833333	0	5.08468	FALSE
Grm8_ProteinCoding	0	0.0329346	0	0.114089	0	0.0833333	0	5.08468	TRUE
Kif28_ProteinCoding	0	0.0329346	0	0.114089	0	0.0833333	0	5.08468	TRUE
9330136K24Rik_lncRNA	0	0.0329346	0	0.114089	0	0.0833333	0	5.08468	TRUE
Slc12a5_ProteinCoding	0	0.0329346	0	0.114089	0	0.0833333	0	5.08468	TRUE
Vwde_ProteinCoding	0	0.0329346	0	0.114089	0	0.0833333	0	5.08468	TRUE
Gm4787_ProteinCoding	0	0.0329346	0	0.114089	0	0.0833333	0	5.08468	FALSE
Fbxo41_ProteinCoding	0	0.0329346	0	0.114089	0	0.0833333	0	5.08468	TRUE
Camk1d_ProteinCoding	0	0.0329346	0	0.114089	0	0.0833333	0	5.08468	TRUE
Nckap5_ProteinCoding	0	0.0329346	0	0.114089	0	0.0833333	0	5.08468	TRUE
Pou4f1_ProteinCoding	0	0.0329346	0	0.114089	0	0.0833333	0	5.08468	TRUE
Sgcd_ProteinCoding	0	0.0329346	0	0.114089	0	0.0833333	0	5.08468	TRUE
Gm26766_lncRNA	0	0.0329346	0	0.114089	0	0.0833333	0	5.08468	TRUE
Gm48935_lncRNA	0	0.0329346	0	0.114089	0	0.0833333	0	5.08468	FALSE
Fgf10_ProteinCoding	0	0.0329346	0	0.114089	0	0.0833333	0	5.08468	TRUE
1700094D03Rik_ProteinCoding-4933434E20Rik_ProteinCoding-AC163616.1_ProteinCoding	0	0.0329346	0	0.114089	0	0.0833333	0	5.08468	FALSE
Zfp966_ProteinCoding-Zfp967_ProteinCoding-Zfp968_ProteinCoding-Zfp969_ProteinCoding	0	0.0329346	0	0.114089	0	0.0833333	0	5.08468	FALSE
Bbof1_ProteinCoding	0	0.0329346	0	0.114089	0	0.0833333	0	5.08468	TRUE
Prkn_ProteinCoding	0	0.0329346	0	0.114089	0	0.0833333	0	5.08468	TRUE
Ifnlr1_ProteinCoding	0	0.0329346	0	0.114089	0	0.0833333	0	5.08468	TRUE
Duxbl3_ProteinCoding	0	0.0329346	0	0.114089	0	0.0833333	0	5.08468	FALSE
Dlgap3_ProteinCoding	0	0.0329346	0	0.114089	0	0.0833333	0	5.08468	TRUE
Col8a2_ProteinCoding	0	0.0329346	0	0.114089	0	0.0833333	0	5.08468	TRUE
Proz_ProteinCoding	0	0.0329346	0	0.114089	0	0.0833333	0	5.08468	TRUE
Gm38025_lncRNA	0	0.0329346	0	0.114089	0	0.0833333	0	5.08468	FALSE
L3mbtl1_ProteinCoding	0	0.0329346	0	0.114089	0	0.0833333	0	5.08468	TRUE
Itgb7_ProteinCoding	0	0.0329346	0	0.114089	0	0.0833333	0	5.08468	TRUE
Gm47739_lncRNA	0	0.0329013	0	0.113973	0	0.0833333	0	5.08327	FALSE
Mapt_ProteinCoding	0	0.0329013	0	0.113973	0	0.0833333	0	5.08327	TRUE
H2bc12_ProteinCoding-H2bc15_ProteinCoding-H2bc3_ProteinCoding-H2bc7_ProteinCoding-H2bc8_ProteinCoding-H2bc9_ProteinCoding	0	0.0329013	0	0.113973	0	0.0833333	0	5.08327	FALSE
Gm11657_lncRNA	0	0.0329013	0	0.113973	0	0.0833333	0	5.08327	TRUE
S1pr4_ProteinCoding	0	0.0329013	0	0.113973	0	0.0833333	0	5.08327	TRUE
Gm48194_lncRNA	0	0.0329013	0	0.113973	0	0.0833333	0	5.08327	FALSE
Tmlhe_ProteinCoding	0	0.0329013	0	0.113973	0	0.0833333	0	5.08327	TRUE
Gm2897_ProteinCoding-Gm2956_ProteinCoding-Gm2974_ProteinCoding-Gm3005_ProteinCoding-Gm3373_ProteinCoding-Gm3752_ProteinCoding-Gm8108_ProteinCoding	0	0.0329013	0	0.113973	0	0.0833333	0	5.08327	FALSE
Mpp4_ProteinCoding	0	0.0329013	0	0.113973	0	0.0833333	0	5.08327	TRUE
3830408C21Rik_lncRNA	0	0.0329013	0	0.113973	0	0.0833333	0	5.08327	TRUE
Gpr153_ProteinCoding	0	0.0329013	0	0.113973	0	0.0833333	0	5.08327	TRUE
Cd300lg_ProteinCoding	0	0.0329013	0	0.113973	0	0.0833333	0	5.08327	TRUE
Sema6d_ProteinCoding	0	0.0329013	0	0.113973	0	0.0833333	0	5.08327	TRUE
Mlxipl_ProteinCoding	0	0.0329013	0	0.113973	0	0.0833333	0	5.08327	TRUE
Zbtb9_ProteinCoding	0	0.0329013	0	0.113973	0	0.0833333	0	5.08327	FALSE
Gm15513_lncRNA	0	0.0329013	0	0.113973	0	0.0833333	0	5.08327	FALSE
H2bc11_ProteinCoding-H2bc12_ProteinCoding-Hist1h2br_ProteinCoding	0	0.0329013	0	0.113973	0	0.0833333	0	5.08327	FALSE
Snx29_ProteinCoding	0	0.0329013	0	0.113973	0	0.0833333	0	5.08327	TRUE
Ksr2_ProteinCoding	0	0.0329013	0	0.113973	0	0.0833333	0	5.08327	TRUE
Oplah_ProteinCoding	0	0.0329013	0	0.113973	0	0.0833333	0	5.08327	TRUE
Gm43480_lncRNA	0	0.0329013	0	0.113973	0	0.0833333	0	5.08327	FALSE
Sncaip_ProteinCoding	0	0.0329013	0	0.113973	0	0.0833333	0	5.08327	TRUE
Lrriq4_ProteinCoding	0	0.0329013	0	0.113973	0	0.0833333	0	5.08327	TRUE
Gm12905_lncRNA	0	0.0329013	0	0.113973	0	0.0833333	0	5.08327	TRUE
Acpp_ProteinCoding	0	0.0329013	0	0.113973	0	0.0833333	0	5.08327	TRUE
Gm805_lncRNA	0	0.0329013	0	0.113973	0	0.0833333	0	5.08327	TRUE
Rnf182_ProteinCoding	0	0.0329013	0	0.113973	0	0.0833333	0	5.08327	TRUE
Ptprc_ProteinCoding	0	0.0329013	0	0.113973	0	0.0833333	0	5.08327	TRUE
Col11a1_ProteinCoding	0	0.0329013	0	0.113973	0	0.0833333	0	5.08327	TRUE
Phf1_ProteinCoding	0	0.0329013	0	0.113973	0	0.0833333	0	5.08327	TRUE
H4c6_ProteinCoding-H4c8_ProteinCoding	0	0.0329013	0	0.113973	0	0.0833333	0	5.08327	FALSE
Kcnh5_ProteinCoding	0	0.0329013	0	0.113973	0	0.0833333	0	5.08327	TRUE
Hcn1_ProteinCoding	0	0.0329013	0	0.113973	0	0.0833333	0	5.08327	TRUE
Zhx2_ProteinCoding	0	0.0329013	0	0.113973	0	0.0833333	0	5.08327	TRUE
Vash1_ProteinCoding	0	0.0329013	0	0.113973	0	0.0833333	0	5.08327	TRUE
Ldhal6b_ProteinCoding	0	0.0329013	0	0.113973	0	0.0833333	0	5.08327	FALSE
Foxi3_ProteinCoding	0	0.0329013	0	0.113973	0	0.0833333	0	5.08327	FALSE
Plekhg4_ProteinCoding	0	0.0329013	0	0.113973	0	0.0833333	0	5.08327	TRUE
H2bc12_ProteinCoding-H2bc8_ProteinCoding-H2bc9_ProteinCoding	0	0.032864	0	0.113844	0	0.0833333	0	5.08168	FALSE
Vmn1r90_ProteinCoding	0	0.032864	0	0.113844	0	0.0833333	0	5.08168	FALSE
Tgm6_ProteinCoding	0	0.032864	0	0.113844	0	0.0833333	0	5.08168	TRUE
Spocd1_ProteinCoding	0	0.032864	0	0.113844	0	0.0833333	0	5.08168	TRUE
Gm43329_lncRNA	0	0.032864	0	0.113844	0	0.0833333	0	5.08168	FALSE
Gm16163_lncRNA	0	0.032864	0	0.113844	0	0.0833333	0	5.08168	TRUE
Gm29773_lncRNA	0	0.032864	0	0.113844	0	0.0833333	0	5.08168	FALSE
H3c2_ProteinCoding-H3c4_ProteinCoding-H3c7_ProteinCoding	0	0.032864	0	0.113844	0	0.0833333	0	5.08168	FALSE
Myo15b_ProteinCoding	0	0.032864	0	0.113844	0	0.0833333	0	5.08168	TRUE
Abca16_ProteinCoding	0	0.032864	0	0.113844	0	0.0833333	0	5.08168	TRUE
Osbpl5_ProteinCoding	0	0.032864	0	0.113844	0	0.0833333	0	5.08168	TRUE
Fus_ProteinCoding-Setd1a_ProteinCoding	0	0.032864	0	0.113844	0	0.0833333	0	5.08168	TRUE
F2_ProteinCoding	0	0.032864	0	0.113844	0	0.0833333	0	5.08168	TRUE
Ackr2_ProteinCoding	0	0.032864	0	0.113844	0	0.0833333	0	5.08168	TRUE
Csf1_ProteinCoding	0	0.032864	0	0.113844	0	0.0833333	0	5.08168	TRUE
Ect2l_ProteinCoding	0	0.032864	0	0.113844	0	0.0833333	0	5.08168	TRUE
Ifitm7_ProteinCoding	0	0.032864	0	0.113844	0	0.0833333	0	5.08168	FALSE
H3c10_ProteinCoding-H3c11_ProteinCoding-H3c2_ProteinCoding-H3c4_ProteinCoding-H3c6_ProteinCoding-H3c8_ProteinCoding	0	0.032864	0	0.113844	0	0.0833333	0	5.08168	FALSE
Acad10_ProteinCoding	0	0.032864	0	0.113844	0	0.0833333	0	5.08168	TRUE
Ahrr_ProteinCoding	0	0.032864	0	0.113844	0	0.0833333	0	5.08168	TRUE
Kitl_ProteinCoding	0	0.032864	0	0.113844	0	0.0833333	0	5.08168	TRUE
Gm28277_lncRNA	0	0.032864	0	0.113844	0	0.0833333	0	5.08168	FALSE
Zfp92_ProteinCoding	0	0.032864	0	0.113844	0	0.0833333	0	5.08168	TRUE
Kcnk6_ProteinCoding	0	0.032864	0	0.113844	0	0.0833333	0	5.08168	TRUE
Zfp182_ProteinCoding	0	0.032864	0	0.113844	0	0.0833333	0	5.08168	TRUE
Pdf_ProteinCoding	0	0.032864	0	0.113844	0	0.0833333	0	5.08168	TRUE
Tgfbr3_ProteinCoding	0	0.032864	0	0.113844	0	0.0833333	0	5.08168	TRUE
Disp3_ProteinCoding	0	0.032864	0	0.113844	0	0.0833333	0	5.08168	TRUE
H2ac19_ProteinCoding	0	0.032864	0	0.113844	0	0.0833333	0	5.08168	FALSE
Gpr179_ProteinCoding	0	0.032864	0	0.113844	0	0.0833333	0	5.08168	TRUE
Mypopos_lncRNA	0	0.032864	0	0.113844	0	0.0833333	0	5.08168	TRUE
Scd1_ProteinCoding-Scd2_ProteinCoding	0	0.032864	0	0.113844	0	0.0833333	0	5.08168	TRUE
Gm10226_ProteinCoding	0	0.032864	0	0.113844	0	0.0833333	0	5.08168	FALSE
Mroh7_ProteinCoding	0	0.032864	0	0.113844	0	0.0833333	0	5.08168	TRUE
Nxf7_ProteinCoding	0	0.032864	0	0.113844	0	0.0833333	0	5.08168	TRUE
Myof_ProteinCoding	0	0.032864	0	0.113844	0	0.0833333	0	5.08168	TRUE
Gata5_ProteinCoding	0	0.032864	0	0.113844	0	0.0833333	0	5.08168	TRUE
Dll4_ProteinCoding	0	0.032864	0	0.113844	0	0.0833333	0	5.08168	TRUE
Slc6a2_ProteinCoding	0	0.032864	0	0.113844	0	0.0833333	0	5.08168	TRUE
Kbtbd6_ProteinCoding-Kbtbd7_ProteinCoding	0	0.032864	0	0.113844	0	0.0833333	0	5.08168	TRUE
Trim36_ProteinCoding	0	0.032864	0	0.113844	0	0.0833333	0	5.08168	TRUE
Gata1_ProteinCoding	0	0.032864	0	0.113844	0	0.0833333	0	5.08168	TRUE
Smpd3_ProteinCoding	0	0.032864	0	0.113844	0	0.0833333	0	5.08168	FALSE
1110013H19Rik_lncRNA	0	0.032864	0	0.113844	0	0.0833333	0	5.08168	FALSE
K230015D01Rik_lncRNA	0	0.032864	0	0.113844	0	0.0833333	0	5.08168	TRUE
Rassf2_ProteinCoding	0.00933812	0.348188	0.0608719	0.344196	0.0258621	0.666667	1.4588e-16	5.07796	TRUE
Abcc8_ProteinCoding	0.00651875	0.252855	0.0431017	0.291456	0.0258621	0.583333	4.35229e-14	5.07737	TRUE
Nexmif_ProteinCoding	0.00359953	0.154276	0.0387681	0.233892	0.00862069	0.333333	3.79376e-09	5.07721	TRUE
Zfp334_ProteinCoding	0.0191307	0.677397	0.0888558	0.512612	0.0517241	0.833333	8.01331e-24	5.07466	TRUE
Ppp1r26_ProteinCoding	0.00712386	0.272664	0.0541361	0.306824	0.0172414	0.583333	8.40164e-14	5.0741	TRUE
Steap2_ProteinCoding	0.00352044	0.151184	0.0379163	0.257539	0.00862069	0.333333	5.58934e-08	5.07321	TRUE
Mtcl1_ProteinCoding	0.0389916	1.34186	0.135286	0.774964	0.0948276	1	6.44264e-33	5.06947	TRUE
Ugcg_ProteinCoding	0.0174799	0.618894	0.0809594	0.560748	0.0517241	0.833333	9.16801e-20	5.06799	TRUE
Akap13_ProteinCoding	0.0145638	0.520975	0.0715722	0.526782	0.0431034	0.75	2.95028e-17	5.06771	TRUE
Prex1_ProteinCoding	0.0246989	0.860671	0.121512	0.620444	0.0517241	0.916667	2.57419e-24	5.06736	TRUE
Dennd2c_ProteinCoding	0.00207581	0.101921	0.0223571	0.153761	0.00862069	0.333333	1.26562e-09	5.06443	TRUE
Tmed8_ProteinCoding	0.0101908	0.372644	0.0633863	0.5064	0.0258621	0.583333	1.6493e-11	5.06128	TRUE
Zfp26_ProteinCoding	0.0447416	1.5238	0.126805	0.808788	0.12931	0.916667	4.39557e-37	5.05897	TRUE
Vcpip1_ProteinCoding	0.0264855	0.914555	0.0994914	0.304116	0.0689655	1	9.56187e-46	5.0579	TRUE
Atm_ProteinCoding	0.0898655	3.0256	0.221873	1.06309	0.181034	1	1.13491e-51	5.05782	TRUE
Per1_ProteinCoding	0.00857478	0.317579	0.0550667	0.301746	0.0258621	0.583333	2.63248e-17	5.05627	TRUE
Slc12a4_ProteinCoding	0.00570685	0.222145	0.0463578	0.251213	0.0172414	0.5	1.72581e-13	5.05621	TRUE
Prpf8_ProteinCoding	0.239144	7.96065	0.319355	2.62499	0.439655	1	4.1904e-60	5.05109	TRUE
Tubb2a_ProteinCoding-Tubb2b_ProteinCoding	0.00341583	0.145329	0.0367896	0.183577	0.00862069	0.416667	3.89126e-11	5.05039	TRUE
Zim1_ProteinCoding	0	0.0321249	0	0.111284	0	0.0833333	0	5.04984	TRUE
Car6_ProteinCoding	0	0.0321249	0	0.111284	0	0.0833333	0	5.04984	TRUE
Platr1_lncRNA	0	0.0321249	0	0.111284	0	0.0833333	0	5.04984	FALSE
Brinp2_ProteinCoding	0	0.0321249	0	0.111284	0	0.0833333	0	5.04984	TRUE
Naalad2_ProteinCoding	0	0.0321249	0	0.111284	0	0.0833333	0	5.04984	TRUE
Plch2_ProteinCoding	0	0.0321249	0	0.111284	0	0.0833333	0	5.04984	TRUE
Fam155a_ProteinCoding	0	0.0321249	0	0.111284	0	0.0833333	0	5.04984	TRUE
Trpm6_ProteinCoding	0	0.0321249	0	0.111284	0	0.0833333	0	5.04984	TRUE
Ly6g6c_ProteinCoding	0	0.0321249	0	0.111284	0	0.0833333	0	5.04984	TRUE
Ephx3_ProteinCoding	0	0.0321249	0	0.111284	0	0.0833333	0	5.04984	TRUE
Pygm_ProteinCoding	0	0.0321249	0	0.111284	0	0.0833333	0	5.04984	TRUE
Sh3tc2_ProteinCoding	0	0.0321249	0	0.111284	0	0.0833333	0	5.04984	TRUE
Gm4285_lncRNA	0	0.0321249	0	0.111284	0	0.0833333	0	5.04984	TRUE
Gm10010_lncRNA	0	0.0321249	0	0.111284	0	0.0833333	0	5.04984	TRUE
Rab11fip5_ProteinCoding	0	0.0321249	0	0.111284	0	0.0833333	0	5.04984	TRUE
Clhc1_ProteinCoding	0	0.0321249	0	0.111284	0	0.0833333	0	5.04984	TRUE
Galnt9_ProteinCoding	0	0.0321249	0	0.111284	0	0.0833333	0	5.04984	TRUE
Bnc2_ProteinCoding	0	0.0321249	0	0.111284	0	0.0833333	0	5.04984	TRUE
Gm40847_lncRNA	0	0.0321249	0	0.111284	0	0.0833333	0	5.04984	FALSE
Gm28323_lncRNA	0	0.0321249	0	0.111284	0	0.0833333	0	5.04984	FALSE
Capn11_ProteinCoding-Hsp90ab1_ProteinCoding	0	0.0321249	0	0.111284	0	0.0833333	0	5.04984	TRUE
Gm38947_lncRNA	0	0.0321249	0	0.111284	0	0.0833333	0	5.04984	FALSE
Mctp2_ProteinCoding	0	0.0321249	0	0.111284	0	0.0833333	0	5.04984	TRUE
Gm10778_ProteinCoding	0	0.0321249	0	0.111284	0	0.0833333	0	5.04984	TRUE
Ikzf1_ProteinCoding	0	0.0321249	0	0.111284	0	0.0833333	0	5.04984	TRUE
Pla2g4c_ProteinCoding	0	0.0321249	0	0.111284	0	0.0833333	0	5.04984	TRUE
Gm3173_ProteinCoding	0	0.0321249	0	0.111284	0	0.0833333	0	5.04984	FALSE
1700013H16Rik_ProteinCoding-Xlr_ProteinCoding	0	0.0321249	0	0.111284	0	0.0833333	0	5.04984	TRUE
Myo15_ProteinCoding	0	0.0321249	0	0.111284	0	0.0833333	0	5.04984	TRUE
Gm14444_ProteinCoding	0	0.0321249	0	0.111284	0	0.0833333	0	5.04984	FALSE
Gm45194_ProteinCoding	0	0.0321249	0	0.111284	0	0.0833333	0	5.04984	TRUE
Hs3st2_ProteinCoding	0	0.0321249	0	0.111284	0	0.0833333	0	5.04984	TRUE
Lrrn4cl_ProteinCoding	0	0.0321249	0	0.111284	0	0.0833333	0	5.04984	TRUE
Gm32335_lncRNA	0	0.0321249	0	0.111284	0	0.0833333	0	5.04984	FALSE
BC051142_ProteinCoding	0	0.0321249	0	0.111284	0	0.0833333	0	5.04984	TRUE
Ptprcap_ProteinCoding	0	0.0321249	0	0.111284	0	0.0833333	0	5.04984	TRUE
Gm15564_lncRNA	0	0.0321249	0	0.111284	0	0.0833333	0	5.04984	TRUE
Gm48286_lncRNA	0	0.0321249	0	0.111284	0	0.0833333	0	5.04984	FALSE
Hs3st4_ProteinCoding	0	0.0321249	0	0.111284	0	0.0833333	0	5.04984	TRUE
Lrrc8e_ProteinCoding	0	0.0321249	0	0.111284	0	0.0833333	0	5.04984	TRUE
4930556M19Rik_lncRNA	0	0.0321249	0	0.111284	0	0.0833333	0	5.04984	TRUE
2700054A10Rik_lncRNA	0	0.0321249	0	0.111284	0	0.0833333	0	5.04984	TRUE
Creb3l2_ProteinCoding	0	0.0321249	0	0.111284	0	0.0833333	0	5.04984	TRUE
6720468P15Rik_lncRNA	0	0.0321249	0	0.111284	0	0.0833333	0	5.04984	FALSE
Ccdc142_ProteinCoding	0	0.0321249	0	0.111284	0	0.0833333	0	5.04984	FALSE
Gdpd5_ProteinCoding	0	0.0321249	0	0.111284	0	0.0833333	0	5.04984	TRUE
4930444F02Rik_lncRNA	0	0.0321249	0	0.111284	0	0.0833333	0	5.04984	TRUE
Tmtc3_ProteinCoding	0.0358449	1.21832	0.139793	0.689343	0.0689655	1	3.67798e-32	5.04847	TRUE
Ecpas_ProteinCoding	0.0492323	1.66096	0.182471	0.620307	0.103448	1	5.32698e-43	5.04812	TRUE
Ubr5_ProteinCoding	0.166422	5.53791	0.309092	1.33632	0.336207	1	4.60018e-68	5.04804	TRUE
H3c10_ProteinCoding-H3c1_ProteinCoding	0	0.032079	0	0.111125	0	0.0833333	0	5.04784	FALSE
Snx25_ProteinCoding	0	0.032079	0	0.111125	0	0.0833333	0	5.04784	TRUE
Pkhd1_ProteinCoding	0	0.032079	0	0.111125	0	0.0833333	0	5.04784	TRUE
Hist1h2bp_ProteinCoding-Hist1h2bq_ProteinCoding-Hist1h2br_ProteinCoding	0	0.032079	0	0.111125	0	0.0833333	0	5.04784	TRUE
Ust_ProteinCoding	0	0.032079	0	0.111125	0	0.0833333	0	5.04784	TRUE
Micall1_ProteinCoding	0.00540475	0.210198	0.0424104	0.194068	0.0172414	0.583333	9.2905e-17	5.04331	TRUE
Cad_ProteinCoding	0.188415	6.24316	0.298773	1.25689	0.37931	1	1.02716e-76	5.04288	TRUE
Zfp335_ProteinCoding	0.0127466	0.451727	0.0685747	0.427871	0.0344828	0.666667	4.26808e-18	5.04149	TRUE
Zfp808_ProteinCoding	0.00951781	0.3449	0.0594245	0.390619	0.0258621	0.583333	2.67932e-14	5.03945	TRUE
Nup210_ProteinCoding	0.0414438	1.39385	0.147882	0.780918	0.0948276	1	3.02894e-33	5.03842	TRUE
Ttc37_ProteinCoding	0.0216467	0.742174	0.0875266	0.504016	0.0603448	0.833333	3.12352e-27	5.03633	TRUE
Tram2_ProteinCoding	0.00734588	0.271564	0.047161	0.477899	0.0258621	0.416667	3.47798e-08	5.02939	TRUE
Cnot1_ProteinCoding	0.238201	7.79909	0.314463	1.29261	0.456897	1	2.61514e-86	5.0272	TRUE
Zdbf2_ProteinCoding	0.0652121	2.1539	0.188769	0.93578	0.12931	1	1.06038e-42	5.02439	TRUE
Ncapg2_ProteinCoding	0.0705493	2.32692	0.181009	0.85327	0.155172	1	1.84138e-49	5.02396	TRUE
Pdzd8_ProteinCoding	0.0421011	1.39918	0.122276	0.820918	0.112069	0.916667	1.46421e-33	5.02175	TRUE
Peg10_ProteinCoding	0.0076305	0.27921	0.0488154	0.390834	0.0258621	0.416667	5.0351e-11	5.02092	TRUE
Rnf144a_ProteinCoding	0.0129607	0.451815	0.0696663	0.351881	0.0344828	0.75	6.45509e-22	5.01948	TRUE
Uhmk1_ProteinCoding	0.0342372	1.14163	0.125785	0.733287	0.0775862	1	3.36746e-29	5.01912	TRUE
Phldb1_ProteinCoding	0.0160321	0.550937	0.0711236	0.317488	0.0517241	0.916667	2.38992e-30	5.01817	TRUE
4932438A13Rik_ProteinCoding	0.0474853	1.56568	0.164312	0.674883	0.112069	1	2.3984e-40	5.01402	TRUE
Gm43813_lncRNA	0.00244725	0.110182	0.0263577	0.170946	0.00862069	0.333333	4.67008e-09	5.01133	FALSE
Ldlr_ProteinCoding	0.0210228	0.708396	0.0869178	0.719489	0.0603448	0.833333	1.60092e-17	5.00952	TRUE
Kdm6a_ProteinCoding	0.0444284	1.4614	0.119823	0.476913	0.12931	1	5.1807e-52	5.0086	TRUE
1700109H08Rik_ProteinCoding	0.00207581	0.0978151	0.0223571	0.244137	0.00862069	0.166667	5.07218e-05	5.0057	TRUE
Mlxip_ProteinCoding	0.028761	0.954337	0.130721	0.689605	0.0603448	0.833333	1.76844e-24	5.00451	TRUE
Itpr3_ProteinCoding	0.0116501	0.405062	0.0660055	0.38347	0.0344828	0.666667	1.06054e-17	5.00448	TRUE
Lats1_ProteinCoding	0.0167136	0.567581	0.0960794	0.414753	0.0344828	0.833333	2.90694e-22	5.00444	TRUE
Fzd7_ProteinCoding	0.0917564	2.97384	0.211793	1.00823	0.206897	1	3.58527e-53	5.00322	TRUE
Mon2_ProteinCoding	0.0324828	1.07277	0.108029	0.700842	0.0948276	1	2.09403e-29	5.00312	TRUE
Adamts1_ProteinCoding	0.0056402	0.211503	0.0607469	0.342154	0.00862069	0.416667	4.5058e-08	5.00012	TRUE
Tnrc18_ProteinCoding	0.00343515	0.140787	0.0369977	0.270287	0.00862069	0.333333	8.30592e-07	4.9986	TRUE
Dhtkd1_ProteinCoding	0.00429225	0.167903	0.0462289	0.195546	0.00862069	0.5	1.53179e-11	4.99617	TRUE
Marf1_ProteinCoding	0.0263491	0.869184	0.104195	0.643731	0.0689655	0.833333	6.63937e-25	4.99176	TRUE
Abcc4_ProteinCoding	0.0175325	0.588174	0.0861885	0.448912	0.0431034	0.833333	1.00065e-22	4.99056	TRUE
Nlgn2_ProteinCoding	0.0156539	0.528354	0.0833645	0.564862	0.0344828	0.583333	1.32605e-15	4.9903	TRUE
Myo5c_ProteinCoding	0.0124007	0.424492	0.0675428	0.496743	0.0344828	0.666667	5.25045e-14	4.98875	TRUE
Zfp626_ProteinCoding	0.00642926	0.234842	0.0495557	0.259263	0.0172414	0.583333	9.65786e-14	4.98846	TRUE
Hectd2_ProteinCoding	0.00508477	0.191933	0.0403418	0.247857	0.0172414	0.5	1.33188e-11	4.98675	TRUE
Trip12_ProteinCoding	0.188007	5.98342	0.288251	1.97868	0.405172	1	1.53828e-58	4.9847	TRUE
Ston1_ProteinCoding	0.0023247	0.104227	0.0250377	0.188746	0.00862069	0.25	1.70508e-07	4.98413	TRUE
Ireb2_ProteinCoding	0.0912833	2.91383	0.197902	1.11897	0.206897	1	1.19922e-49	4.9812	TRUE
Ep300_ProteinCoding	0.0930876	2.96863	0.264431	0.998752	0.181034	1	1.35295e-49	4.98013	TRUE
Pds5a_ProteinCoding	0.170384	5.39893	0.32178	1.43433	0.318966	1	9.30483e-64	4.97764	TRUE
Carmil1_ProteinCoding	0.00911181	0.316928	0.0562954	0.369276	0.0258621	0.583333	1.07513e-13	4.97459	TRUE
Smg7_ProteinCoding	0.0440098	1.41287	0.133487	0.531628	0.12069	1	1.36696e-45	4.97327	TRUE
Efr3b_ProteinCoding	0.00972514	0.335316	0.0658851	0.432699	0.0258621	0.583333	8.33272e-12	4.97075	TRUE
Inafm2_ProteinCoding	0.00392772	0.153459	0.0423028	0.207846	0.00862069	0.416667	5.9972e-10	4.97016	TRUE
Nup188_ProteinCoding	0.0787475	2.49381	0.184219	0.90789	0.189655	1	2.34782e-50	4.96735	TRUE
Ptgfrn_ProteinCoding	0.0420236	1.34452	0.133075	0.739206	0.0948276	1	2.10277e-34	4.96689	TRUE
Zc3h4_ProteinCoding	0.023692	0.770951	0.0957333	0.556289	0.0603448	0.833333	2.81406e-25	4.96639	TRUE
Fbxo11_ProteinCoding	0.0148859	0.49554	0.0807393	0.40113	0.0344828	0.75	1.18189e-20	4.96609	TRUE
Itga3_ProteinCoding	0.0194582	0.636257	0.103684	0.627137	0.0431034	0.833333	6.57125e-17	4.96113	TRUE
Usp9x_ProteinCoding	0.176672	5.53272	0.296234	1.29703	0.344828	1	1.22674e-69	4.96097	TRUE
Cers6_ProteinCoding	0.00898006	0.30954	0.050047	0.363539	0.0344828	0.5	6.75049e-14	4.95959	TRUE
Hmbox1_ProteinCoding	0.0148715	0.492617	0.0898769	0.570258	0.0344828	0.75	1.15887e-13	4.95889	TRUE
Fgd6_ProteinCoding	0.00711435	0.250972	0.0539885	0.391586	0.0172414	0.416667	3.59574e-09	4.95664	TRUE
Sik2_ProteinCoding	0.0108448	0.366444	0.0589214	0.352497	0.0344828	0.75	1.86266e-17	4.9552	TRUE
Inf2_ProteinCoding	0.00352044	0.139134	0.0379163	0.217996	0.00862069	0.333333	1.52162e-08	4.9542	TRUE
Chpf2_ProteinCoding	0.0023247	0.101954	0.0250377	0.249802	0.00862069	0.166667	4.37972e-05	4.95263	TRUE
Cpd_ProteinCoding	0.0167682	0.548951	0.0942272	0.390107	0.0344828	0.833333	1.35613e-22	4.95193	TRUE
Pan3_ProteinCoding	0.0435289	1.37483	0.121927	1.044	0.12069	1	8.55106e-26	4.94942	TRUE
Nfat5_ProteinCoding	0.0494301	1.5518	0.140481	0.907967	0.12931	1	2.56219e-33	4.94444	TRUE
Ccdc93_ProteinCoding	0.0115218	0.38184	0.075698	0.309176	0.0258621	0.75	7.23056e-19	4.93423	TRUE
Tgfbr1_ProteinCoding	0.0254559	0.805077	0.11798	0.41005	0.0517241	0.916667	4.5808e-31	4.92926	TRUE
Ttc7b_ProteinCoding	0.0149304	0.483934	0.0720864	0.340611	0.0431034	0.833333	2.91348e-24	4.92794	TRUE
Ltn1_ProteinCoding	0.0443729	1.38013	0.217909	0.931829	0.0603448	0.916667	1.87417e-24	4.92787	TRUE
Tmem87a_ProteinCoding	0.0205293	0.653705	0.0848621	0.346732	0.0603448	0.916667	4.26722e-32	4.92647	TRUE
Uggt1_ProteinCoding	0.0531547	1.64436	0.176249	0.837461	0.112069	1	1.33369e-35	4.92517	TRUE
Hip1r_ProteinCoding	0.00749984	0.257218	0.0465825	0.374112	0.0258621	0.5	2.13443e-10	4.92501	TRUE
Astn1_ProteinCoding	0.0036492	0.140171	0.0393031	0.248616	0.00862069	0.333333	2.46475e-07	4.92431	TRUE
Afap1_ProteinCoding	0.00327564	0.128544	0.0352797	0.237456	0.00862069	0.333333	4.85032e-07	4.92116	TRUE
Slc26a6_ProteinCoding	0.00194074	0.0877877	0.0209024	0.165783	0.00862069	0.25	3.97075e-07	4.91611	TRUE
Dcbld2_ProteinCoding	0.049825	1.52569	0.145148	0.705342	0.12069	1	9.57336e-40	4.90873	TRUE
Rc3h2_ProteinCoding	0.0677448	2.05379	0.170006	0.687437	0.155172	1	5.17423e-51	4.9016	TRUE
Mrc2_ProteinCoding	0.0136296	0.435578	0.0669842	0.341913	0.0431034	0.833333	1.05949e-21	4.89927	TRUE
Lrp5_ProteinCoding	0.0508181	1.54351	0.165861	0.695579	0.112069	1	9.81359e-39	4.89755	TRUE
Herc1_ProteinCoding	0.0952149	2.86248	0.268917	0.667316	0.189655	1	3.06098e-56	4.89537	TRUE
Nphp4_ProteinCoding	0.00128352	0.0668683	0.0138239	0.128762	0.00862069	0.25	3.65123e-07	4.89341	TRUE
Gramd4_ProteinCoding	0.00571082	0.198372	0.0615074	0.288147	0.00862069	0.416667	9.85873e-09	4.89283	TRUE
Lmln_ProteinCoding	0.0128364	0.407686	0.0640033	0.318625	0.0431034	0.75	1.301e-21	4.88445	TRUE
Scd2_ProteinCoding	0.252727	7.48506	0.362375	2.71268	0.439655	1	8.86262e-55	4.88286	TRUE
Itprip_ProteinCoding	0.00403696	0.14761	0.0434794	0.254041	0.00862069	0.333333	1.85886e-07	4.88283	FALSE
Dock11_ProteinCoding	0.0434398	1.31003	0.12706	0.668179	0.112069	1	1.10223e-36	4.88271	TRUE
Sgip1_ProteinCoding	0.00344063	0.129784	0.0370567	0.17028	0.00862069	0.416667	4.31474e-10	4.88028	TRUE
Fam160b1_ProteinCoding	0.0265576	0.809952	0.0992988	0.519221	0.0775862	1	3.28051e-28	4.8791	TRUE
Bach1_ProteinCoding	0.0343911	1.03882	0.114511	0.989561	0.0862069	1	3.48915e-19	4.87681	TRUE
Zfp236_ProteinCoding	0.022837	0.699109	0.116541	0.411128	0.0517241	0.916667	2.52836e-26	4.87631	TRUE
Itgav_ProteinCoding	0.0177835	0.550179	0.0794262	0.421838	0.0517241	0.75	1.1324e-22	4.87498	TRUE
Sdc3_ProteinCoding	0.00377315	0.138869	0.0406381	0.245146	0.00862069	0.333333	2.90461e-07	4.873	TRUE
Ano6_ProteinCoding	0.013458	0.421475	0.0661584	0.585252	0.0431034	0.583333	2.73765e-11	4.86892	TRUE
Zfp568_ProteinCoding	0.0781227	2.31098	0.183944	1.26049	0.172414	1	2.2637e-36	4.8689	TRUE
Cdon_ProteinCoding	0.0142271	0.443858	0.0697743	0.396373	0.0431034	0.75	6.02208e-19	4.86863	TRUE
Zfp59_ProteinCoding	0.00835182	0.271822	0.0635036	0.287679	0.0172414	0.666667	1.23072e-13	4.86657	FALSE
Gm12184_ProteinCoding	0.0247582	0.74805	0.116817	0.414815	0.0517241	1	2.27405e-28	4.86196	FALSE
Disp1_ProteinCoding	0.0023247	0.0956728	0.0250377	0.146579	0.00862069	0.333333	6.675e-09	4.86182	TRUE
Rnf169_ProteinCoding	0.0207074	0.629016	0.0876592	0.617664	0.0603448	0.75	1.15309e-17	4.85913	TRUE
Rapgef2_ProteinCoding	0.00836703	0.270682	0.0635196	0.22519	0.0172414	0.666667	9.99121e-17	4.85819	TRUE
Pde5a_ProteinCoding	0.0198189	0.601049	0.0898854	0.496743	0.0517241	0.75	8.28284e-21	4.85391	TRUE
Tpcn1_ProteinCoding	0.012193	0.380167	0.0813295	0.340615	0.0258621	0.75	1.41222e-16	4.85258	TRUE
Mcc_ProteinCoding	0.00176639	0.0786724	0.0190246	0.145421	0.00862069	0.25	2.71188e-07	4.848	TRUE
Mki67_ProteinCoding	0.181619	5.25065	0.256918	1.679	0.396552	1	1.50572e-59	4.84586	TRUE
Phlpp2_ProteinCoding	0.017547	0.532342	0.0845734	0.893003	0.0431034	0.583333	9.37514e-09	4.8458	TRUE
Slc1a4_ProteinCoding	0.00359953	0.131239	0.0387681	0.146043	0.00862069	0.5	1.67604e-11	4.84551	TRUE
Gramd1b_ProteinCoding	0.00850412	0.272055	0.0537145	0.311181	0.0258621	0.5	1.76055e-13	4.8445	TRUE
Zfp800_ProteinCoding	0.00213271	0.0888628	0.02297	0.245763	0.00862069	0.166667	0.000249451	4.84224	TRUE
Soga1_ProteinCoding	0.0238518	0.709858	0.103136	0.365193	0.0603448	1	6.13484e-31	4.83814	TRUE
Urb1_ProteinCoding	0.0440359	1.28608	0.155889	0.918911	0.103448	0.833333	1.39624e-25	4.83689	TRUE
Itprid2_ProteinCoding	0.00444141	0.154087	0.0339315	0.233791	0.0172414	0.333333	1.99635e-09	4.83295	TRUE
5031439G07Rik_ProteinCoding	0.00662728	0.21604	0.0502762	0.257272	0.0172414	0.583333	3.8552e-12	4.83065	TRUE
mt.Atp6_ProteinCoding-mt.Atp8_ProteinCoding	0.0149741	0.453286	0.0722006	0.522813	0.0431034	0.666667	3.61919e-14	4.82979	FALSE
Tet3_ProteinCoding	0.0403586	1.17457	0.131122	0.585435	0.112069	1	1.47006e-35	4.82903	TRUE
Arap1_ProteinCoding	0.00244725	0.0968495	0.0263577	0.151455	0.00862069	0.333333	1.44327e-08	4.82705	TRUE
Gm14230_lncRNA	0.00677896	0.219775	0.0516634	0.1899	0.0172414	0.666667	3.17288e-16	4.82685	FALSE
Polk_ProteinCoding	0.00770475	0.245873	0.0589903	0.324726	0.0172414	0.416667	1.00082e-10	4.82582	TRUE
Synm_ProteinCoding	0.00284092	0.107886	0.0305976	0.165463	0.00862069	0.333333	1.31912e-08	4.82522	TRUE
Tgfa_ProteinCoding	0.00490377	0.166286	0.0398209	0.312661	0.0172414	0.25	4.4433e-07	4.82453	TRUE
Cdcp1_ProteinCoding	0.0182167	0.543138	0.0892453	0.254442	0.0431034	1	2.39484e-30	4.82354	TRUE
Wdpcp_ProteinCoding	0.00329845	0.120556	0.0355254	0.153751	0.00862069	0.416667	3.40868e-10	4.82166	TRUE
Ints1_ProteinCoding	0.0630814	1.80945	0.170795	0.849752	0.12931	1	2.67164e-39	4.8203	TRUE
Scrib_ProteinCoding	0.0549342	1.57638	0.14732	0.827189	0.137931	1	3.58711e-36	4.81766	TRUE
Rftn1_ProteinCoding	0.00341583	0.123007	0.0367896	0.161329	0.00862069	0.416667	7.65322e-10	4.81159	TRUE
Pikfyve_ProteinCoding	0.0465019	1.3299	0.149241	0.972101	0.103448	0.916667	1.63351e-25	4.80828	TRUE
Kif21b_ProteinCoding	0.0096434	0.29711	0.0611618	0.243291	0.0258621	0.75	2.9324e-18	4.80782	TRUE
Shroom2_ProteinCoding	0.0376856	1.08172	0.126306	0.737356	0.0862069	0.916667	5.07825e-27	4.80672	TRUE
Zfp971_ProteinCoding	0.00525776	0.174091	0.040339	0.333578	0.0172414	0.333333	5.96444e-07	4.80631	TRUE
Nid2_ProteinCoding	0.0555648	1.57827	0.137912	0.739935	0.146552	1	3.14488e-40	4.80321	TRUE
Tmem127_ProteinCoding	0.00866219	0.268026	0.0478593	0.267456	0.0344828	0.583333	3.77508e-16	4.79925	TRUE
Vps13a_ProteinCoding	0.0184969	0.540769	0.0889016	0.374305	0.0431034	0.916667	1.87536e-23	4.79636	TRUE
Trappc8_ProteinCoding	0.0241261	0.696799	0.117659	0.350964	0.0517241	1	1.20974e-28	4.79555	TRUE
Tmem44_ProteinCoding	0.0023247	0.091257	0.0250377	0.168209	0.00862069	0.25	4.64239e-07	4.79436	TRUE
Aff3_ProteinCoding	0.0120501	0.360942	0.0690442	0.479795	0.0344828	0.5	2.10546e-11	4.79363	TRUE
Zdhhc5_ProteinCoding	0.0390586	1.10823	0.143508	0.766252	0.0948276	0.916667	8.25315e-26	4.7913	TRUE
Mtmr3_ProteinCoding	0.0252065	0.722267	0.118977	0.481249	0.0517241	0.916667	3.97501e-24	4.78653	TRUE
Bahcc1_ProteinCoding	0.0532397	1.49529	0.177409	1.32477	0.112069	0.833333	1.66044e-20	4.78589	TRUE
Prrg4_ProteinCoding	0.0317461	0.901644	0.112819	0.500122	0.0775862	0.916667	2.08114e-31	4.78476	TRUE
Phtf2_ProteinCoding	0.034988	0.99051	0.164023	0.544634	0.0603448	1	1.64461e-27	4.78404	TRUE
Fryl_ProteinCoding	0.022213	0.638308	0.0857819	0.485425	0.0689655	0.75	2.51137e-23	4.78351	TRUE
Mtmr10_ProteinCoding	0.00908401	0.276513	0.0759695	0.347861	0.0172414	0.5	1.29025e-10	4.78242	TRUE
Khsrp_ProteinCoding	0.103975	2.88628	0.196697	1.21122	0.25	1	2.38885e-46	4.7816	TRUE
Slk_ProteinCoding	0.0283337	0.80567	0.113888	0.672313	0.0689655	0.916667	6.37826e-21	4.78135	TRUE
Med12_ProteinCoding	0.035156	0.993018	0.137687	0.485813	0.0862069	1	1.18995e-32	4.78097	TRUE
H2ac10_ProteinCoding	0.0351451	0.991424	0.123078	0.915592	0.0862069	0.833333	2.21401e-19	4.77908	FALSE
Mllt6_ProteinCoding	0.00924766	0.280313	0.0585961	0.15207	0.0258621	0.833333	1.05848e-23	4.77881	TRUE
Plag1_ProteinCoding	0.0170861	0.494753	0.0924938	0.361633	0.0344828	0.916667	5.01235e-21	4.77667	TRUE
Gabpb2_ProteinCoding	0.0414242	1.16118	0.14543	0.795897	0.0862069	0.916667	2.74517e-26	4.77581	TRUE
Tns1_ProteinCoding	0.00766241	0.235517	0.0514102	0.269931	0.0258621	0.5	6.17743e-13	4.77103	TRUE
Rc3h1_ProteinCoding	0.0742733	2.05374	0.172027	0.736638	0.172414	1	1.04647e-48	4.77068	TRUE
Ptpn21_ProteinCoding	0.00198892	0.0805621	0.0214213	0.14908	0.00862069	0.25	4.28736e-07	4.7702	TRUE
Gm21781_lncRNA	0.00622296	0.195788	0.047217	0.220928	0.0172414	0.5	1.33694e-12	4.76791	TRUE
Mast2_ProteinCoding	0.0224411	0.636794	0.106613	0.494302	0.0517241	0.833333	4.54026e-21	4.76598	TRUE
Clec16a_ProteinCoding	0.00872747	0.263508	0.0509347	0.39224	0.0344828	0.416667	6.73844e-10	4.7651	TRUE
Kmt2a_ProteinCoding	0.110069	3.01754	0.24593	0.992725	0.206897	1	1.31577e-51	4.76432	TRUE
Ablim1_ProteinCoding	0.0028201	0.102719	0.0303734	0.16344	0.00862069	0.333333	4.03035e-08	4.76292	TRUE
Lamb1_ProteinCoding	0.0318224	0.889133	0.117988	0.733983	0.0775862	0.833333	1.55948e-21	4.76127	TRUE
Gm4631_ProteinCoding	0.00410384	0.137315	0.0441997	0.213391	0.00862069	0.333333	5.30876e-08	4.76023	FALSE
Snrnp200_ProteinCoding	0.140767	3.83867	0.29293	0.738589	0.267241	1	7.49775e-66	4.75938	TRUE
Tenm3_ProteinCoding	0.028649	0.800642	0.108603	0.673274	0.0689655	0.916667	5.41658e-21	4.7569	TRUE
C77080_ProteinCoding	0.0192365	0.545845	0.0951168	0.444893	0.0431034	0.75	8.16618e-20	4.7561	TRUE
Arhgef10_ProteinCoding	0.00679118	0.209243	0.0524211	0.193181	0.0172414	0.583333	9.24412e-15	4.75407	TRUE
2610507B11Rik_ProteinCoding	0.163531	4.43587	0.287742	1.21692	0.310345	1	5.21771e-61	4.75311	TRUE
Apob_ProteinCoding	0.0139004	0.399328	0.0857123	0.41767	0.0258621	0.666667	2.93774e-14	4.74776	TRUE
mt.Atp8_ProteinCoding-mt.Co2_ProteinCoding	0.00176639	0.0732801	0.0190246	0.1388	0.00862069	0.25	6.06391e-07	4.7469	FALSE
Mtbp_ProteinCoding	0.0176671	0.500195	0.0954596	0.573428	0.0344828	0.75	1.6162e-13	4.7468	TRUE
Pfas_ProteinCoding	0.120815	3.26746	0.262084	1.12618	0.215517	1	1.57482e-50	4.74585	TRUE
Setd1a_ProteinCoding	0.0525869	1.43551	0.141049	0.644548	0.12931	0.916667	5.73566e-40	4.74454	TRUE
Rtel1_ProteinCoding	0.0383317	1.05105	0.122146	0.52544	0.0948276	0.916667	7.50807e-35	4.74136	TRUE
Cul7_ProteinCoding	0.0455527	1.24359	0.139859	0.517622	0.103448	1	9.07175e-40	4.74067	FALSE
Mme_ProteinCoding	0.00207695	0.0812218	0.0223694	0.224997	0.00862069	0.166667	0.000280506	4.73995	TRUE
Heatr1_ProteinCoding	0.152892	4.10869	0.311237	0.732735	0.258621	1	2.01681e-67	4.73904	TRUE
Robo1_ProteinCoding	0.0335019	0.919811	0.114859	0.543588	0.0862069	1	7.14278e-30	4.73816	TRUE
Heatr5a_ProteinCoding	0.0375307	1.02722	0.135896	0.501539	0.0862069	0.916667	1.97627e-33	4.738	TRUE
Kcnq1ot1_lncRNA	0.12605	3.38679	0.235191	1.96398	0.267241	1	4.8568e-35	4.73687	TRUE
Klhl5_ProteinCoding	0.00207695	0.0810264	0.0223694	0.154446	0.00862069	0.25	9.0596e-07	4.73652	TRUE
2900060B14Rik_lncRNA	0.0207899	0.579882	0.101393	0.570088	0.0431034	0.666667	1.92628e-16	4.73652	TRUE
Phka1_ProteinCoding	0.0028201	0.100816	0.0303734	0.25186	0.00862069	0.166667	9.02786e-05	4.73622	TRUE
Ttc26_ProteinCoding	0.00625387	0.192327	0.0474432	0.271806	0.0172414	0.416667	7.85006e-10	4.73615	TRUE
Arl5b_ProteinCoding	0.0589308	1.58861	0.150211	0.933614	0.137931	1	1.19678e-32	4.72923	TRUE
Cdc42bpb_ProteinCoding	0.0470548	1.27277	0.136805	0.632438	0.12069	1	4.97014e-36	4.72828	TRUE
Dnal1_ProteinCoding	0.00504086	0.158842	0.039238	0.265792	0.0172414	0.333333	4.41002e-08	4.72575	TRUE
Sel1l_ProteinCoding	0.0234272	0.643687	0.0936682	0.601324	0.0603448	0.833333	2.22897e-18	4.72204	TRUE
Cep170b_ProteinCoding	0.07205	1.9263	0.225194	0.834023	0.137931	1	3.84159e-38	4.72156	TRUE
Ar_ProteinCoding	0.00626018	0.190151	0.0474739	0.405313	0.0172414	0.333333	5.78489e-06	4.71856	TRUE
Dhx9_ProteinCoding	0.299338	7.9023	0.384356	0.746887	0.534483	1	3.22616e-93	4.71779	TRUE
Lpin1_ProteinCoding	0.0152397	0.425797	0.0746384	0.496437	0.0431034	0.666667	1.36207e-13	4.71595	TRUE
Abcc1_ProteinCoding	0.0224013	0.613801	0.0955712	0.475663	0.0603448	0.75	1.05305e-21	4.71546	TRUE
St6gal1_ProteinCoding	0.0155825	0.434613	0.077402	0.295842	0.0431034	0.833333	9.17572e-23	4.71531	TRUE
Clstn1_ProteinCoding	0.0359132	0.967492	0.116063	0.581332	0.0948276	1	7.1197e-30	4.71353	TRUE
Kif1c_ProteinCoding	0.0302805	0.819457	0.107539	0.514343	0.0775862	0.916667	6.89207e-28	4.71309	TRUE
Spry4_ProteinCoding	0.0619884	1.64908	0.155058	1.45426	0.155172	0.916667	2.08979e-21	4.71131	TRUE
Wdr59_ProteinCoding	0.0124569	0.351474	0.0768951	0.274288	0.0258621	0.75	3.14743e-18	4.7111	TRUE
Ulk4_ProteinCoding	0.00194974	0.0761367	0.0209993	0.144583	0.00862069	0.25	8.40804e-07	4.70876	TRUE
Ccdc157_ProteinCoding	0.00176639	0.0712582	0.0190246	0.13605	0.00862069	0.25	8.01275e-07	4.70708	TRUE
Dip2b_ProteinCoding	0.0502509	1.33695	0.157008	0.799395	0.112069	1	3.36961e-30	4.7063	TRUE
Pask_ProteinCoding	0.0386067	1.03285	0.123622	0.48814	0.0948276	1	1.00044e-35	4.70613	TRUE
Epm2aip1_ProteinCoding	0.020909	0.570727	0.0877948	0.535002	0.0603448	0.833333	5.18805e-18	4.70573	TRUE
Dvl3_ProteinCoding	0.0174248	0.479548	0.097073	0.266187	0.0344828	0.916667	6.76779e-24	4.70496	TRUE
Arvcf_ProteinCoding	0.0117723	0.331985	0.0626559	0.376905	0.0344828	0.5	1.03274e-13	4.70437	TRUE
Stil_ProteinCoding	0.0133396	0.372608	0.0726264	0.519298	0.0344828	0.5	1.12533e-10	4.70344	TRUE
Ndst2_ProteinCoding	0.0058432	0.177136	0.0467345	0.369189	0.0172414	0.333333	4.55413e-06	4.70216	TRUE
Kif16b_ProteinCoding	0.00798527	0.232852	0.0518922	0.373784	0.0258621	0.416667	1.06598e-08	4.70189	TRUE
Atp13a3_ProteinCoding	0.18112	4.73392	0.320788	1.55758	0.310345	1	1.69348e-54	4.70038	TRUE
Zbtb34_ProteinCoding	0.0469095	1.24441	0.130906	0.908123	0.12069	0.916667	7.44252e-26	4.70017	TRUE
Plec_ProteinCoding	0.0876762	2.30252	0.236603	1.50923	0.163793	1	6.84296e-29	4.69915	TRUE
Stox2_ProteinCoding	0.0154898	0.426891	0.0754577	0.38941	0.0431034	0.75	1.14184e-17	4.6976	TRUE
Acvr1_ProteinCoding	0.00629242	0.188196	0.0491838	0.265541	0.0172414	0.416667	1.26216e-09	4.69734	TRUE
Ppp1r12b_ProteinCoding	0.00285541	0.0986707	0.0307537	0.24525	0.00862069	0.166667	9.20031e-05	4.69221	TRUE
Smurf1_ProteinCoding	0.01251	0.347741	0.0779796	0.336895	0.0258621	0.75	5.34077e-15	4.69005	TRUE
Tmcc3_ProteinCoding	0.00538736	0.163357	0.0461962	0.178562	0.0172414	0.5	6.78565e-12	4.68547	TRUE
Tmem164_ProteinCoding	0.0190796	0.515461	0.0932411	0.374329	0.0431034	0.916667	1.96138e-21	4.68486	TRUE
Ctc1_ProteinCoding	0.0337115	0.890473	0.116779	0.557748	0.0862069	0.916667	6.52157e-28	4.68271	TRUE
Tead1_ProteinCoding	0.0232011	0.618016	0.106638	0.513578	0.0603448	0.75	1.75287e-19	4.67684	TRUE
H3c4_ProteinCoding	0.0797245	2.06255	0.202779	1.11738	0.163793	0.916667	1.34948e-34	4.67598	FALSE
Coro7_ProteinCoding	0.00630076	0.18557	0.0492297	0.172043	0.0172414	0.583333	3.77079e-14	4.67552	TRUE
Tuba1b_ProteinCoding-Tuba1c_ProteinCoding	0.0667593	1.72868	0.18394	0.71802	0.146552	1	1.07281e-40	4.67394	TRUE
Sall3_ProteinCoding	0.00728114	0.210325	0.0559437	0.565737	0.0172414	0.25	0.000211956	4.67349	TRUE
Ttyh2_ProteinCoding	0.00379625	0.121135	0.0408868	0.248029	0.00862069	0.25	7.93676e-06	4.67043	TRUE
Zfp512b_ProteinCoding	0.019267	0.515089	0.0850752	0.477116	0.0517241	0.833333	8.32605e-18	4.67041	TRUE
Otud4_ProteinCoding	0.217702	5.56753	0.3293	1.30872	0.387931	1	2.57969e-67	4.67026	TRUE
Aff1_ProteinCoding	0.0323084	0.846034	0.118017	0.730236	0.0775862	0.833333	3.38665e-20	4.66846	TRUE
Kdm4a_ProteinCoding	0.0321046	0.840101	0.113803	0.492338	0.0775862	0.916667	4.87156e-29	4.66718	TRUE
Ptch2_ProteinCoding	0.0138293	0.375582	0.0765197	0.364587	0.0344828	0.583333	1.18165e-15	4.66644	TRUE
Dleu2_lncRNA	0.0147344	0.397672	0.0932527	0.461871	0.0344828	0.583333	2.67658e-12	4.66321	TRUE
Bicdl1_ProteinCoding	0.0118256	0.32307	0.0734436	0.454596	0.0258621	0.416667	4.30359e-10	4.6592	TRUE
Esyt2_ProteinCoding	0.0220889	0.581558	0.0902381	0.417988	0.0603448	0.833333	3.32108e-23	4.65713	TRUE
Wnk2_ProteinCoding	0.00826829	0.232829	0.0890522	0.311436	0.00862069	0.5	3.0098e-08	4.657	TRUE
Jade3_ProteinCoding	0.0372581	0.962633	0.122686	0.825187	0.0948276	0.833333	7.8911e-21	4.65465	TRUE
Dnajc13_ProteinCoding	0.0617549	1.57858	0.179111	0.484396	0.12931	1	8.25096e-46	4.65366	TRUE
Myo9a_ProteinCoding	0.0367625	0.948813	0.148527	0.528493	0.0862069	1	4.75033e-28	4.65262	TRUE
Nup160_ProteinCoding	0.0962729	2.44098	0.224455	1.01854	0.198276	1	8.04098e-43	4.64987	TRUE
Ap1b1_ProteinCoding	0.038521	0.990586	0.119514	0.538775	0.103448	0.916667	3.37783e-32	4.64905	TRUE
Bmf_ProteinCoding	0.00705986	0.201121	0.0538201	0.251026	0.0172414	0.5	8.45862e-11	4.64832	TRUE
Nckap5l_ProteinCoding	0.00690153	0.197061	0.0523342	0.216835	0.0172414	0.5	3.17787e-12	4.64767	TRUE
Lrrc8a_ProteinCoding	0.0256196	0.666127	0.119961	0.556489	0.0517241	0.833333	5.22954e-19	4.6474	FALSE
Kdm5c_ProteinCoding	0.109338	2.75925	0.207929	1.07233	0.25	1	1.23603e-47	4.6448	TRUE
Rfx3_ProteinCoding	0.0257622	0.66818	0.107954	0.355713	0.0603448	0.916667	2.30401e-28	4.64413	TRUE
Dsp_ProteinCoding	0.00350214	0.111445	0.0377192	0.205839	0.00862069	0.25	1.61006e-06	4.64247	TRUE
Krba1_ProteinCoding	0.031277	0.805096	0.126449	0.595875	0.0689655	0.916667	1.78382e-22	4.64237	TRUE
Grik3_ProteinCoding	0.0184094	0.483734	0.0817367	0.446939	0.0517241	0.666667	1.07813e-17	4.64237	TRUE
Adnp2_ProteinCoding	0.0316491	0.814049	0.110803	0.600768	0.0775862	0.916667	8.88961e-24	4.64177	TRUE
Prickle2_ProteinCoding	0.00365695	0.115109	0.0393866	0.215521	0.00862069	0.25	2.14597e-06	4.63995	TRUE
Gm35315_ProteinCoding	0.00152027	0.0617754	0.0163738	0.113594	0.00862069	0.25	3.72384e-07	4.63855	TRUE
Acvr2a_ProteinCoding	0.00895707	0.246694	0.0772259	0.36735	0.0172414	0.5	2.21256e-08	4.63669	TRUE
Ubxn7_ProteinCoding	0.0848877	2.13493	0.18429	0.774948	0.198276	1	1.04569e-47	4.63627	TRUE
Myrf_ProteinCoding	0.0893694	2.2457	0.198861	0.857252	0.206897	1	7.01459e-46	4.63583	TRUE
Pgap1_ProteinCoding	0.0697844	1.758	0.195651	0.403435	0.137931	1	6.95803e-51	4.63518	TRUE
Ttc17_ProteinCoding	0.00448403	0.135173	0.0482945	0.213653	0.00862069	0.333333	1.92067e-07	4.63406	TRUE
Zfp871_ProteinCoding	0.0827217	2.0769	0.19488	0.988955	0.181034	1	9.24215e-39	4.63338	TRUE
Zgrf1_ProteinCoding	0.0400888	1.01799	0.1484	0.525843	0.0862069	0.916667	1.37077e-30	4.63225	TRUE
Pex26_ProteinCoding	0.00516401	0.151418	0.0392855	0.283629	0.0172414	0.25	6.19531e-07	4.62802	TRUE
Patj_ProteinCoding	0.027883	0.713086	0.11395	0.374679	0.0775862	1	9.28889e-29	4.6278	TRUE
Akt3_ProteinCoding	0.0153357	0.402588	0.0877673	0.309524	0.0344828	0.75	2.09926e-18	4.62678	TRUE
Msl2_ProteinCoding	0.0623182	1.56118	0.152996	0.941053	0.155172	0.916667	1.58761e-31	4.6248	TRUE
Fbn2_ProteinCoding	0.00447658	0.134107	0.0482142	0.260232	0.00862069	0.25	5.01905e-06	4.62469	TRUE
Clip4_ProteinCoding	0.0016758	0.0649803	0.0180489	0.151776	0.00862069	0.166667	2.83819e-05	4.62399	TRUE
Fam135a_ProteinCoding	0.0298495	0.759649	0.112389	0.540885	0.0689655	0.833333	8.12705e-24	4.62391	TRUE
Anapc1_ProteinCoding	0.131838	3.27348	0.223149	1.40526	0.293103	1	2.2865e-45	4.62352	TRUE
Numa1_ProteinCoding	0.0991924	2.46386	0.248264	0.929847	0.172414	1	5.93907e-44	4.62066	TRUE
Nf1_ProteinCoding	0.0346793	0.875448	0.11466	0.414016	0.0862069	1	3.7421e-34	4.61851	TRUE
Acsl4_ProteinCoding	0.122729	3.03014	0.25092	2.02506	0.232759	1	1.61869e-29	4.6146	TRUE
Ift140_ProteinCoding	0.00676245	0.189132	0.0512859	0.245509	0.0172414	0.5	2.62532e-10	4.61435	TRUE
Nup155_ProteinCoding	0.133705	3.29156	0.282402	1.13033	0.267241	1	2.63121e-49	4.61133	TRUE
Prdm2_ProteinCoding	0.0278152	0.702817	0.0996406	0.386408	0.0775862	0.916667	9.42151e-30	4.6103	TRUE
Ncoa6_ProteinCoding	0.0268001	0.67768	0.127411	0.500351	0.0517241	0.916667	1.185e-20	4.60957	TRUE
Aff4_ProteinCoding	0.114617	2.82026	0.349271	1.21064	0.163793	1	3.69064e-37	4.60892	TRUE
Hid1_ProteinCoding	0	0.0233812	0	0.080995	0	0.0833333	0	4.6077	TRUE
Dnajc6_ProteinCoding	0	0.0233812	0	0.080995	0	0.0833333	0	4.6077	TRUE
Gm37062_lncRNA	0	0.0233812	0	0.080995	0	0.0833333	0	4.6077	FALSE
P2rx3_ProteinCoding	0	0.0233812	0	0.080995	0	0.0833333	0	4.6077	TRUE
Gas7_ProteinCoding	0	0.0233812	0	0.080995	0	0.0833333	0	4.6077	TRUE
Adamts15_ProteinCoding	0	0.0233812	0	0.080995	0	0.0833333	0	4.6077	TRUE
Gm3173_ProteinCoding-Gm3264_ProteinCoding-Gm3636_ProteinCoding	0	0.0233812	0	0.080995	0	0.0833333	0	4.6077	FALSE
Gm29112_lncRNA	0	0.0233812	0	0.080995	0	0.0833333	0	4.6077	FALSE
Gfra1_ProteinCoding	0	0.0233812	0	0.080995	0	0.0833333	0	4.6077	TRUE
Dio3_ProteinCoding	0	0.0233812	0	0.080995	0	0.0833333	0	4.6077	TRUE
Alpk3_ProteinCoding	0	0.0233812	0	0.080995	0	0.0833333	0	4.6077	TRUE
Rnf224_ProteinCoding	0	0.0233812	0	0.080995	0	0.0833333	0	4.6077	TRUE
Gm26583_lncRNA	0	0.0233812	0	0.080995	0	0.0833333	0	4.6077	TRUE
Pcsk5_ProteinCoding	0	0.0233812	0	0.080995	0	0.0833333	0	4.6077	TRUE
Syt1_ProteinCoding	0	0.0233812	0	0.080995	0	0.0833333	0	4.6077	TRUE
Epha5_ProteinCoding	0	0.0233812	0	0.080995	0	0.0833333	0	4.6077	TRUE
Il1r2_ProteinCoding	0	0.0233812	0	0.080995	0	0.0833333	0	4.6077	TRUE
Aox1_ProteinCoding	0	0.0233812	0	0.080995	0	0.0833333	0	4.6077	TRUE
Gm14435_ProteinCoding	0	0.0233812	0	0.080995	0	0.0833333	0	4.6077	FALSE
Ednrb_ProteinCoding	0	0.0233812	0	0.080995	0	0.0833333	0	4.6077	TRUE
Rasa3_ProteinCoding	0	0.0233812	0	0.080995	0	0.0833333	0	4.6077	TRUE
Gm14286_lncRNA	0	0.0233812	0	0.080995	0	0.0833333	0	4.6077	FALSE
Olfr352_ProteinCoding	0	0.0233812	0	0.080995	0	0.0833333	0	4.6077	FALSE
Ptprm_ProteinCoding	0	0.0233812	0	0.080995	0	0.0833333	0	4.6077	TRUE
Mzf1_ProteinCoding	0	0.0233812	0	0.080995	0	0.0833333	0	4.6077	TRUE
Psd2_ProteinCoding	0	0.0233812	0	0.080995	0	0.0833333	0	4.6077	TRUE
Arhgef3_ProteinCoding	0	0.0233812	0	0.080995	0	0.0833333	0	4.6077	TRUE
Shtn1_ProteinCoding	0	0.0233812	0	0.080995	0	0.0833333	0	4.6077	TRUE
Ly6g2_ProteinCoding	0	0.0233812	0	0.080995	0	0.0833333	0	4.6077	FALSE
St3gal1_ProteinCoding	0	0.0233812	0	0.080995	0	0.0833333	0	4.6077	TRUE
Stard6_ProteinCoding	0	0.0233812	0	0.080995	0	0.0833333	0	4.6077	TRUE
Clmp_ProteinCoding-Hspa8_ProteinCoding	0	0.0233812	0	0.080995	0	0.0833333	0	4.6077	TRUE
Stat5a_ProteinCoding	0	0.0233812	0	0.080995	0	0.0833333	0	4.6077	TRUE
Fam83f_ProteinCoding	0	0.0233812	0	0.080995	0	0.0833333	0	4.6077	TRUE
Ccdc149_ProteinCoding	0	0.0233812	0	0.080995	0	0.0833333	0	4.6077	TRUE
Col4a5_ProteinCoding	0	0.0233812	0	0.080995	0	0.0833333	0	4.6077	TRUE
Ism1_ProteinCoding	0	0.0233812	0	0.080995	0	0.0833333	0	4.6077	TRUE
Gm8206_ProteinCoding	0	0.0233812	0	0.080995	0	0.0833333	0	4.6077	FALSE
Col9a1_ProteinCoding	0	0.0233812	0	0.080995	0	0.0833333	0	4.6077	TRUE
Cyp4x1_ProteinCoding	0	0.0233812	0	0.080995	0	0.0833333	0	4.6077	TRUE
Flt3_ProteinCoding	0	0.0233812	0	0.080995	0	0.0833333	0	4.6077	TRUE
Cxcr4_ProteinCoding	0	0.0233812	0	0.080995	0	0.0833333	0	4.6077	TRUE
Muc2_ProteinCoding	0	0.0233812	0	0.080995	0	0.0833333	0	4.6077	TRUE
Ppp1r3c_ProteinCoding	0	0.0233812	0	0.080995	0	0.0833333	0	4.6077	TRUE
Galntl6_ProteinCoding	0	0.0233812	0	0.080995	0	0.0833333	0	4.6077	TRUE
Cpxm2_ProteinCoding	0	0.0233812	0	0.080995	0	0.0833333	0	4.6077	FALSE
Sun2_ProteinCoding	0	0.0233812	0	0.080995	0	0.0833333	0	4.6077	TRUE
Gm45234_ProteinCoding	0	0.0233812	0	0.080995	0	0.0833333	0	4.6077	FALSE
Tspoap1_ProteinCoding	0	0.0233812	0	0.080995	0	0.0833333	0	4.6077	TRUE
Gm44597_lncRNA	0	0.0233812	0	0.080995	0	0.0833333	0	4.6077	TRUE
Brpf3_ProteinCoding	0.0198153	0.505178	0.0996725	0.42931	0.0431034	0.75	6.53119e-18	4.60393	TRUE
Pds5b_ProteinCoding	0.0570382	1.4092	0.15885	0.618566	0.12931	1	2.61095e-38	4.60275	TRUE
Itpripl1_ProteinCoding	0.00671627	0.186488	0.0509424	0.219875	0.0172414	0.5	2.80821e-11	4.60275	TRUE
Spock2_ProteinCoding	0.0176753	0.452352	0.0805295	0.393726	0.0517241	0.833333	2.28361e-18	4.60143	TRUE
Farp2_ProteinCoding	0	0.0232483	0	0.0805344	0	0.0833333	0	4.59981	TRUE
Prox1_ProteinCoding	0	0.0232483	0	0.0805344	0	0.0833333	0	4.59981	TRUE
Prdm6_ProteinCoding	0	0.0232483	0	0.0805344	0	0.0833333	0	4.59981	TRUE
Tmem151b_ProteinCoding	0	0.0232483	0	0.0805344	0	0.0833333	0	4.59981	TRUE
Prkca_ProteinCoding	0	0.0232483	0	0.0805344	0	0.0833333	0	4.59981	TRUE
Pisd_ProteinCoding-Prr14l_ProteinCoding	0	0.0232483	0	0.0805344	0	0.0833333	0	4.59981	TRUE
H2ac18_ProteinCoding-H2ac19_ProteinCoding-H2ac20_ProteinCoding-H2ac21_ProteinCoding	0	0.0232483	0	0.0805344	0	0.0833333	0	4.59981	FALSE
Has3_ProteinCoding	0	0.0232483	0	0.0805344	0	0.0833333	0	4.59981	TRUE
Duox2_ProteinCoding	0	0.0232483	0	0.0805344	0	0.0833333	0	4.59981	FALSE
Slc6a19_ProteinCoding	0	0.0232483	0	0.0805344	0	0.0833333	0	4.59981	TRUE
Slc16a9_ProteinCoding	0	0.0232483	0	0.0805344	0	0.0833333	0	4.59981	TRUE
Lamc2_ProteinCoding	0	0.0232483	0	0.0805344	0	0.0833333	0	4.59981	TRUE
Coro1b_ProteinCoding-Ptprcap_ProteinCoding	0	0.0232483	0	0.0805344	0	0.0833333	0	4.59981	TRUE
Ccbe1_ProteinCoding	0	0.0232483	0	0.0805344	0	0.0833333	0	4.59981	TRUE
Crhr2_ProteinCoding	0	0.0232483	0	0.0805344	0	0.0833333	0	4.59981	TRUE
Sez6l2_ProteinCoding	0	0.0232483	0	0.0805344	0	0.0833333	0	4.59981	TRUE
D030055H07Rik_lncRNA	0	0.0232483	0	0.0805344	0	0.0833333	0	4.59981	FALSE
Catsperg2_ProteinCoding	0	0.0232483	0	0.0805344	0	0.0833333	0	4.59981	TRUE
Sv2c_ProteinCoding	0	0.0232483	0	0.0805344	0	0.0833333	0	4.59981	TRUE
Klhdc7a_ProteinCoding	0	0.0232483	0	0.0805344	0	0.0833333	0	4.59981	TRUE
Syne3_ProteinCoding	0	0.0232483	0	0.0805344	0	0.0833333	0	4.59981	TRUE
Lhx1_ProteinCoding	0	0.0232483	0	0.0805344	0	0.0833333	0	4.59981	TRUE
Plekha6_ProteinCoding	0	0.0232483	0	0.0805344	0	0.0833333	0	4.59981	TRUE
Rsc1a1_ProteinCoding	0	0.0232483	0	0.0805344	0	0.0833333	0	4.59981	FALSE
Synpo2_ProteinCoding	0	0.0232483	0	0.0805344	0	0.0833333	0	4.59981	TRUE
C230038L03Rik_lncRNA	0	0.0232483	0	0.0805344	0	0.0833333	0	4.59981	TRUE
Trp53cor1_lncRNA	0	0.0232483	0	0.0805344	0	0.0833333	0	4.59981	TRUE
Cdh20_ProteinCoding	0	0.0232483	0	0.0805344	0	0.0833333	0	4.59981	TRUE
H3c6_ProteinCoding-H3c7_ProteinCoding	0	0.0232483	0	0.0805344	0	0.0833333	0	4.59981	FALSE
Gm34788_lncRNA	0	0.0232483	0	0.0805344	0	0.0833333	0	4.59981	FALSE
Anks6_ProteinCoding	0	0.0232483	0	0.0805344	0	0.0833333	0	4.59981	TRUE
Gm20458_ProteinCoding	0	0.0232483	0	0.0805344	0	0.0833333	0	4.59981	TRUE
Gm26569_lncRNA	0	0.0232483	0	0.0805344	0	0.0833333	0	4.59981	TRUE
Vamp1_ProteinCoding	0	0.0232483	0	0.0805344	0	0.0833333	0	4.59981	TRUE
Plat_ProteinCoding	0	0.0232483	0	0.0805344	0	0.0833333	0	4.59981	TRUE
Gm28941_lncRNA	0	0.0232483	0	0.0805344	0	0.0833333	0	4.59981	FALSE
Gm28967_lncRNA	0	0.0232483	0	0.0805344	0	0.0833333	0	4.59981	FALSE
Gm2897_ProteinCoding-Gm2974_ProteinCoding-Gm3194_ProteinCoding-Gm3383_ProteinCoding-Gm3411_ProteinCoding-Gm3468_ProteinCoding	0	0.0232483	0	0.0805344	0	0.0833333	0	4.59981	FALSE
Gm30414_lncRNA	0	0.0232483	0	0.0805344	0	0.0833333	0	4.59981	FALSE
Gm36995_lncRNA	0	0.0232483	0	0.0805344	0	0.0833333	0	4.59981	TRUE
Gm14325_ProteinCoding-Gm14326_ProteinCoding	0	0.0232483	0	0.0805344	0	0.0833333	0	4.59981	TRUE
Gm43256_lncRNA	0	0.0232483	0	0.0805344	0	0.0833333	0	4.59981	FALSE
Gm44854_lncRNA	0	0.0232483	0	0.0805344	0	0.0833333	0	4.59981	FALSE
Mustn1_ProteinCoding	0	0.0232483	0	0.0805344	0	0.0833333	0	4.59981	TRUE
Gm48357_lncRNA	0	0.0232483	0	0.0805344	0	0.0833333	0	4.59981	FALSE
9330159M07Rik_lncRNA-Snhg5_lncRNA	0	0.0232483	0	0.0805344	0	0.0833333	0	4.59981	TRUE
Msh5_ProteinCoding	0	0.0232483	0	0.0805344	0	0.0833333	0	4.59981	TRUE
Gm527_ProteinCoding	0	0.0232483	0	0.0805344	0	0.0833333	0	4.59981	TRUE
Zfp711_ProteinCoding	0	0.0232483	0	0.0805344	0	0.0833333	0	4.59981	TRUE
Zfp967_ProteinCoding-Zfp968_ProteinCoding	0	0.0232483	0	0.0805344	0	0.0833333	0	4.59981	FALSE
Gm14399_ProteinCoding	0	0.0232483	0	0.0805344	0	0.0833333	0	4.59981	TRUE
Als2_ProteinCoding-Mpp4_ProteinCoding	0	0.0232483	0	0.0805344	0	0.0833333	0	4.59981	TRUE
Glb1l_ProteinCoding	0	0.0232483	0	0.0805344	0	0.0833333	0	4.59981	TRUE
Olfr873_ProteinCoding	0	0.0232483	0	0.0805344	0	0.0833333	0	4.59981	FALSE
Pdzk1_ProteinCoding	0	0.0232483	0	0.0805344	0	0.0833333	0	4.59981	TRUE
Gm13067_lncRNA	0	0.0232483	0	0.0805344	0	0.0833333	0	4.59981	TRUE
Zfp874b_ProteinCoding	0.00905754	0.242608	0.0502023	0.409786	0.0344828	0.416667	2.94085e-08	4.59821	TRUE
Zfyve26_ProteinCoding	0.0164185	0.420233	0.0798597	0.467514	0.0431034	0.583333	6.4387e-14	4.59592	TRUE
Ror1_ProteinCoding	0.00176639	0.0658359	0.0190246	0.15376	0.00862069	0.166667	3.15926e-05	4.59455	TRUE
Plxnb2_ProteinCoding	0.0888819	2.16977	0.255213	0.660711	0.181034	1	6.41252e-45	4.59403	TRUE
Usp27x_ProteinCoding	0.00176639	0.0657653	0.0190246	0.153595	0.00862069	0.166667	3.16883e-05	4.59302	TRUE
Arhgap35_ProteinCoding	0.1184	2.87975	0.299944	1.14877	0.206897	1	5.95728e-42	4.59258	TRUE
Tet1_ProteinCoding	0.223475	5.41211	0.31036	1.76797	0.431034	1	9.36646e-57	4.59183	TRUE
Fmn2_ProteinCoding	0.00437823	0.12869	0.0347392	0.268202	0.0172414	0.25	4.97354e-06	4.59179	TRUE
Cbfa2t2_ProteinCoding	0.0477499	1.17417	0.13433	0.846758	0.12931	0.833333	1.52691e-25	4.59132	TRUE
Plekhm1_ProteinCoding	0.0109203	0.286329	0.0712098	0.264565	0.0258621	0.666667	1.07836e-14	4.59121	TRUE
Sbno2_ProteinCoding	0.00716614	0.195797	0.047395	0.259004	0.0258621	0.5	1.38192e-10	4.59091	TRUE
Wdr7_ProteinCoding	0.0066383	0.182794	0.044191	0.229929	0.0258621	0.416667	3.47144e-11	4.5887	TRUE
Mllt1_ProteinCoding	0.0307575	0.762567	0.133267	0.407235	0.0689655	1	6.62291e-27	4.58758	TRUE
Fam91a1_ProteinCoding	0.0728311	1.77349	0.166506	0.651635	0.181034	1	7.11125e-46	4.58703	TRUE
Edc4_ProteinCoding	0.0571965	1.396	0.154329	0.667758	0.137931	1	1.80585e-36	4.58526	TRUE
Rdh13_ProteinCoding	0.00530503	0.15005	0.0410043	0.165109	0.0172414	0.5	5.0512e-12	4.58238	TRUE
Tubgcp6_ProteinCoding	0.0306159	0.756319	0.15997	0.480059	0.0517241	0.916667	2.58722e-21	4.58218	TRUE
Mef2a_ProteinCoding	0.0180812	0.455831	0.0883678	0.348747	0.0431034	0.833333	9.69837e-20	4.58144	TRUE
Kmt2b_ProteinCoding	0.0572073	1.39046	0.162102	0.744194	0.137931	1	6.20006e-33	4.57925	TRUE
Miat_lncRNA	0.0184679	0.463656	0.0912616	0.385581	0.0431034	0.833333	2.92952e-18	4.57699	TRUE
Ank_ProteinCoding	0.0101663	0.265425	0.0630577	0.298877	0.0258621	0.5	1.36635e-12	4.57651	TRUE
Igsf9b_ProteinCoding	0.0459683	1.11934	0.175827	0.606711	0.0862069	1	2.04878e-28	4.57611	TRUE
Zfp608_ProteinCoding	0.0447317	1.08926	0.142008	0.720678	0.103448	1	1.38555e-26	4.57534	TRUE
Atad5_ProteinCoding	0.0607526	1.471	0.16789	0.626836	0.137931	1	9.19448e-39	4.57513	TRUE
Esyt3_ProteinCoding	0.00275423	0.0883077	0.0296639	0.162104	0.00862069	0.25	1.3879e-06	4.5722	TRUE
Zdhhc17_ProteinCoding	0.0177117	0.443536	0.0846951	0.316833	0.0431034	0.75	5.35979e-21	4.57029	TRUE
Ppp1r15b_ProteinCoding	0.0974245	2.33407	0.234787	0.866233	0.189655	1	2.49655e-44	4.5683	TRUE
Erap1_ProteinCoding	0.0126378	0.322117	0.0694536	0.453683	0.0344828	0.5	3.33515e-10	4.56638	TRUE
Il17rd_ProteinCoding	0.0483426	1.16646	0.142531	0.452112	0.12069	1	1.66042e-39	4.5644	TRUE
Arel1_ProteinCoding	0.0179152	0.446529	0.0803079	0.366837	0.0517241	0.75	2.88691e-19	4.56437	TRUE
Cbl_ProteinCoding	0.138561	3.29855	0.296698	0.57018	0.232759	1	9.60896e-62	4.56331	TRUE
Tenm4_ProteinCoding	0.00496434	0.140011	0.0404164	0.179445	0.0172414	0.416667	3.95265e-10	4.5633	TRUE
Sec24d_ProteinCoding	0.00934393	0.243171	0.052292	0.420146	0.0344828	0.333333	6.01448e-08	4.56104	TRUE
Usp37_ProteinCoding	0.103612	2.46807	0.240702	0.782418	0.206897	1	1.15016e-48	4.56085	TRUE
Tnks2_ProteinCoding	0.279552	6.61984	0.440105	1.326	0.456897	1	1.08338e-68	4.56067	TRUE
Mfhas1_ProteinCoding	0.00195207	0.0686047	0.0210245	0.131959	0.00862069	0.25	1.78572e-06	4.55938	TRUE
Lamc1_ProteinCoding	0.053712	1.28652	0.16092	0.849206	0.12069	1	5.32781e-27	4.55659	TRUE
Iqgap1_ProteinCoding	0.174232	4.11607	0.254092	2.10056	0.37069	1	7.05612e-40	4.55428	TRUE
C2cd2_ProteinCoding	0.00687863	0.184045	0.0529171	0.26884	0.0172414	0.416667	7.2479e-09	4.55379	TRUE
Zc3h7b_ProteinCoding	0.093287	2.21332	0.201767	0.973902	0.206897	1	2.65908e-41	4.55366	TRUE
Mapk6_ProteinCoding	0.108201	2.5617	0.215595	0.933208	0.232759	1	6.66806e-48	4.55261	TRUE
Gm3488_ProteinCoding	0.0111428	0.283875	0.0625317	0.320633	0.0344828	0.583333	5.90976e-13	4.55215	FALSE
Psd_ProteinCoding	0.00198892	0.0691191	0.0214213	0.16165	0.00862069	0.166667	3.96058e-05	4.55211	TRUE
Hmgxb3_ProteinCoding	0.0334459	0.806534	0.128696	0.545036	0.0775862	0.833333	5.10294e-24	4.55112	TRUE
Ube3c_ProteinCoding	0.0678435	1.61253	0.154498	0.676507	0.172414	1	5.92979e-42	4.55075	TRUE
Hinfp_ProteinCoding	0.0178782	0.441336	0.0891058	0.333781	0.0431034	0.833333	1.88984e-19	4.55035	TRUE
Atf7_ProteinCoding	0.00213271	0.0723534	0.02297	0.137885	0.00862069	0.25	1.84333e-06	4.54938	FALSE
Dgkd_ProteinCoding	0.0562981	1.34005	0.177433	0.758488	0.112069	0.916667	5.75228e-30	4.54873	TRUE
Firre_lncRNA	0.0270306	0.655012	0.117629	0.59876	0.0603448	0.75	2.13534e-17	4.54865	TRUE
H2ac6_ProteinCoding	0.113946	2.68493	0.265521	1.14797	0.198276	1	5.9464e-41	4.54639	FALSE
Rtn4rl2_ProteinCoding	0	0.0223566	0	0.0774455	0	0.0833333	0	4.54576	TRUE
Gm28730_lncRNA	0	0.0223566	0	0.0774455	0	0.0833333	0	4.54576	TRUE
Eya4_ProteinCoding	0	0.0223566	0	0.0774455	0	0.0833333	0	4.54576	TRUE
Adcy9_ProteinCoding	0	0.0223566	0	0.0774455	0	0.0833333	0	4.54576	TRUE
Adgrf5_ProteinCoding	0	0.0223566	0	0.0774455	0	0.0833333	0	4.54576	TRUE
Fam124a_ProteinCoding	0	0.0223566	0	0.0774455	0	0.0833333	0	4.54576	TRUE
Gm2897_ProteinCoding-Gm2956_ProteinCoding-Gm2974_ProteinCoding-Gm3005_ProteinCoding-Gm3373_ProteinCoding-Gm3500_ProteinCoding-Gm3752_ProteinCoding-Gm8108_ProteinCoding	0	0.0223566	0	0.0774455	0	0.0833333	0	4.54576	FALSE
Fbxl16_ProteinCoding	0	0.0223566	0	0.0774455	0	0.0833333	0	4.54576	FALSE
Agbl5_ProteinCoding-Cad_ProteinCoding	0	0.0223566	0	0.0774455	0	0.0833333	0	4.54576	TRUE
Gabrb2_ProteinCoding	0	0.0223566	0	0.0774455	0	0.0833333	0	4.54576	TRUE
Pdzrn4_ProteinCoding	0	0.0223566	0	0.0774455	0	0.0833333	0	4.54576	TRUE
Vegfd_ProteinCoding	0	0.0223566	0	0.0774455	0	0.0833333	0	4.54576	TRUE
Ak5_ProteinCoding	0	0.0223566	0	0.0774455	0	0.0833333	0	4.54576	TRUE
Aldh1l2_ProteinCoding	0	0.0223566	0	0.0774455	0	0.0833333	0	4.54576	TRUE
Cdh22_ProteinCoding	0	0.0223566	0	0.0774455	0	0.0833333	0	4.54576	TRUE
Parp4_ProteinCoding	0	0.0223566	0	0.0774455	0	0.0833333	0	4.54576	TRUE
H3c11_ProteinCoding-H3c2_ProteinCoding-H3c4_ProteinCoding	0	0.0223566	0	0.0774455	0	0.0833333	0	4.54576	FALSE
Parp14_ProteinCoding	0	0.0223566	0	0.0774455	0	0.0833333	0	4.54576	TRUE
Gm14308_ProteinCoding-Gm14410_ProteinCoding-Gm14434_ProteinCoding-Gm2026_ProteinCoding-Gm4724_ProteinCoding	0	0.0223566	0	0.0774455	0	0.0833333	0	4.54576	FALSE
Gm15742_lncRNA	0	0.0223566	0	0.0774455	0	0.0833333	0	4.54576	FALSE
Nr5a2_ProteinCoding	0	0.0223566	0	0.0774455	0	0.0833333	0	4.54576	TRUE
Ankrd33b_ProteinCoding	0	0.0223566	0	0.0774455	0	0.0833333	0	4.54576	TRUE
Ankmy1_ProteinCoding	0	0.0223566	0	0.0774455	0	0.0833333	0	4.54576	TRUE
Nos1ap_ProteinCoding	0	0.0223566	0	0.0774455	0	0.0833333	0	4.54576	TRUE
Gm20628_lncRNA	0	0.0223566	0	0.0774455	0	0.0833333	0	4.54576	TRUE
Gm20695_ProteinCoding	0	0.0223566	0	0.0774455	0	0.0833333	0	4.54576	FALSE
Nek1_ProteinCoding-Pld1_ProteinCoding-Xkr6_ProteinCoding	0	0.0223566	0	0.0774455	0	0.0833333	0	4.54576	TRUE
Prrt2_ProteinCoding	0	0.0223566	0	0.0774455	0	0.0833333	0	4.54576	FALSE
Gm33508_lncRNA	0	0.0223566	0	0.0774455	0	0.0833333	0	4.54576	FALSE
Gm42463_lncRNA	0	0.0223566	0	0.0774455	0	0.0833333	0	4.54576	FALSE
D430041D05Rik_ProteinCoding	0	0.0223566	0	0.0774455	0	0.0833333	0	4.54576	TRUE
Gon7_ProteinCoding-Moap1_ProteinCoding	0	0.0223566	0	0.0774455	0	0.0833333	0	4.54576	FALSE
Clic5_ProteinCoding	0	0.0223566	0	0.0774455	0	0.0833333	0	4.54576	TRUE
Mettl23_ProteinCoding-Mfsd11_ProteinCoding	0	0.0223566	0	0.0774455	0	0.0833333	0	4.54576	TRUE
9430041J12Rik_lncRNA	0	0.0223566	0	0.0774455	0	0.0833333	0	4.54576	TRUE
Ccdc65_ProteinCoding	0	0.0223566	0	0.0774455	0	0.0833333	0	4.54576	TRUE
Ccdc177_ProteinCoding	0	0.0223566	0	0.0774455	0	0.0833333	0	4.54576	TRUE
Six3os1_lncRNA	0	0.0223566	0	0.0774455	0	0.0833333	0	4.54576	TRUE
Gm48957_lncRNA	0	0.0223566	0	0.0774455	0	0.0833333	0	4.54576	TRUE
Itpripl2_ProteinCoding	0	0.0223566	0	0.0774455	0	0.0833333	0	4.54576	TRUE
Cpne1_ProteinCoding-Rbm12_ProteinCoding	0	0.0223566	0	0.0774455	0	0.0833333	0	4.54576	FALSE
Shpk_ProteinCoding	0	0.0223566	0	0.0774455	0	0.0833333	0	4.54576	TRUE
Shank1_ProteinCoding	0	0.0223566	0	0.0774455	0	0.0833333	0	4.54576	TRUE
Necab1_ProteinCoding	0	0.0223566	0	0.0774455	0	0.0833333	0	4.54576	TRUE
Gm43696_lncRNA	0	0.0223566	0	0.0774455	0	0.0833333	0	4.54576	FALSE
Selenok.ps1_lncRNA	0	0.0223566	0	0.0774455	0	0.0833333	0	4.54576	FALSE
Scd1_ProteinCoding-Scd2_ProteinCoding-Scd3_ProteinCoding-Scd4_ProteinCoding	0	0.0223566	0	0.0774455	0	0.0833333	0	4.54576	TRUE
Dock8_ProteinCoding	0	0.0223566	0	0.0774455	0	0.0833333	0	4.54576	TRUE
Rhpn1_ProteinCoding	0	0.0223566	0	0.0774455	0	0.0833333	0	4.54576	TRUE
Rgs8_ProteinCoding	0	0.0223566	0	0.0774455	0	0.0833333	0	4.54576	TRUE
Hcn4_ProteinCoding	0	0.0223566	0	0.0774455	0	0.0833333	0	4.54576	TRUE
Gm43577_lncRNA	0	0.0223566	0	0.0774455	0	0.0833333	0	4.54576	FALSE
Hcfc2_ProteinCoding	0	0.0223566	0	0.0774455	0	0.0833333	0	4.54576	TRUE
Myo3a_ProteinCoding	0	0.0223566	0	0.0774455	0	0.0833333	0	4.54576	TRUE
Tbc1d13_ProteinCoding	0.0369343	0.884799	0.119292	0.549465	0.0948276	0.916667	1.13704e-27	4.5454	TRUE
Brca1_ProteinCoding	0.072451	1.71256	0.191177	0.512337	0.155172	1	1.52338e-46	4.54407	TRUE
Dab2ip_ProteinCoding	0.054257	1.28669	0.134752	0.616987	0.146552	1	4.26145e-37	4.54249	TRUE
Bard1_ProteinCoding	0.0448236	1.06542	0.143185	0.769866	0.103448	0.916667	2.96468e-24	4.54054	TRUE
Specc1l_ProteinCoding	0.0379324	0.904872	0.17767	0.598637	0.0603448	0.916667	9.12001e-22	4.54026	TRUE
Fhod1_ProteinCoding	0.0061734	0.165897	0.04703	0.330027	0.0172414	0.333333	2.8141e-06	4.54015	TRUE
Itga1_ProteinCoding	0.00385309	0.111828	0.0414991	0.206641	0.00862069	0.25	2.9965e-06	4.53907	TRUE
Gtf3c1_ProteinCoding	0.0812449	1.90844	0.220335	0.73693	0.155172	1	1.06564e-40	4.53708	TRUE
Abr_ProteinCoding	0.0536408	1.26634	0.195085	0.72495	0.0862069	1	1.20784e-27	4.53568	TRUE
Grb10_ProteinCoding	0.155697	3.62745	0.24016	1.85914	0.344828	1	2.6838e-39	4.5333	TRUE
Med14_ProteinCoding	0.0677896	1.59141	0.185848	0.703456	0.155172	1	1.82195e-37	4.53287	TRUE
Gcn1_ProteinCoding	0.166687	3.88	0.269266	1.192	0.353448	1	4.53746e-56	4.53259	FALSE
Slc29a3_ProteinCoding	0.00509401	0.139992	0.0404296	0.362738	0.0172414	0.25	0.000152847	4.53207	TRUE
Serac1_ProteinCoding	0.00606816	0.162339	0.0464196	0.155771	0.0172414	0.583333	4.95623e-13	4.53039	TRUE
Bicral_ProteinCoding	0.0126472	0.313798	0.063178	0.386186	0.0431034	0.583333	3.59103e-12	4.52775	TRUE
Strn_ProteinCoding	0.0227197	0.545768	0.171878	0.498884	0.0258621	0.75	1.85947e-12	4.52677	TRUE
Tmem131l_ProteinCoding	0.040003	0.944122	0.139078	0.487027	0.0862069	1	2.46933e-30	4.5267	TRUE
Arhgap29_ProteinCoding	0.00604884	0.161381	0.046255	0.213322	0.0172414	0.416667	7.83192e-10	4.52586	TRUE
Dtx4_ProteinCoding	0.00758683	0.196806	0.0575645	0.263135	0.0172414	0.416667	1.30678e-09	4.52582	TRUE
Gfpt1_ProteinCoding	0.0234172	0.561381	0.0929553	0.49233	0.0689655	0.833333	1.08732e-18	4.52558	TRUE
Hmga1b_ProteinCoding	0.0463744	1.08951	0.138394	0.517858	0.112069	0.916667	1.94728e-34	4.52476	TRUE
Znfx1_ProteinCoding	0.0148345	0.363223	0.0820704	0.388967	0.0431034	0.583333	1.72418e-13	4.52368	TRUE
Trp53bp1_ProteinCoding	0.0948737	2.20403	0.201047	1.03898	0.215517	1	3.02587e-39	4.52352	TRUE
Recql4_ProteinCoding	0.0248973	0.594297	0.0902505	0.411964	0.0775862	0.833333	4.95562e-24	4.52273	TRUE
Atp1a3_ProteinCoding	0.00918742	0.233	0.0497348	0.245799	0.0344828	0.583333	4.49749e-14	4.52165	TRUE
Zfp97_ProteinCoding	0.00613651	0.16281	0.0660923	0.214874	0.00862069	0.416667	5.80063e-08	4.52066	FALSE
Miga2_ProteinCoding	0.0179069	0.432545	0.0812474	0.348446	0.0517241	0.75	3.59689e-19	4.5192	TRUE
Pomt2_ProteinCoding	0.0121477	0.300187	0.0770485	0.276638	0.0258621	0.666667	2.19044e-14	4.51778	TRUE
Col4a1_ProteinCoding	0.0251686	0.598442	0.112894	0.457928	0.0603448	0.75	5.86142e-20	4.51771	TRUE
Mthfr_ProteinCoding	0.0165145	0.399831	0.091769	0.282319	0.0344828	0.75	8.8506e-19	4.51637	TRUE
Chd8_ProteinCoding	0.12569	2.89446	0.228503	1.36653	0.275862	1	1.08467e-40	4.51442	TRUE
Abl1_ProteinCoding	0.0587774	1.3644	0.186391	0.578813	0.12069	1	2.14914e-35	4.51358	TRUE
Arfgef1_ProteinCoding	0.0590493	1.36966	0.166353	0.579164	0.12931	1	9.70139e-38	4.51258	TRUE
Zc3h7a_ProteinCoding	0.00441784	0.122343	0.0475816	0.265221	0.00862069	0.25	3.49019e-05	4.50882	TRUE
mt.Nd6_ProteinCoding	0.0518288	1.20025	0.167293	0.995835	0.103448	0.916667	6.66101e-21	4.50707	FALSE
Tecpr2_ProteinCoding	0.0051499	0.138761	0.0409617	0.187452	0.0172414	0.416667	1.72037e-09	4.50625	TRUE
Usp12_ProteinCoding	0.0232071	0.548748	0.08534	0.428727	0.0775862	0.833333	2.22207e-21	4.50527	TRUE
Ptar1_ProteinCoding	0.037754	0.878369	0.130915	0.615916	0.0862069	0.833333	6.00743e-24	4.50405	TRUE
Evc_ProteinCoding	0.00883568	0.22217	0.0951632	0.353476	0.00862069	0.416667	1.32157e-06	4.50398	TRUE
Setd2_ProteinCoding	0.107557	2.46135	0.258973	0.938212	0.215517	1	9.4311e-43	4.50351	TRUE
Smg5_ProteinCoding	0.0781124	1.7924	0.167559	0.479017	0.206897	1	2.75546e-53	4.50265	TRUE
Man2a1_ProteinCoding	0.0328396	0.764899	0.126985	0.39047	0.0775862	0.916667	1.92469e-28	4.50037	TRUE
Dennd4a_ProteinCoding	0.00844825	0.212505	0.0645848	0.322837	0.0172414	0.416667	2.81196e-08	4.49808	TRUE
Heca_ProteinCoding	0.00244725	0.0767976	0.0263577	0.182252	0.00862069	0.166667	6.69712e-05	4.49621	TRUE
Dclk2_ProteinCoding	0.0246846	0.578633	0.0944594	0.45352	0.0689655	0.916667	6.76977e-21	4.49616	TRUE
Pml_ProteinCoding	0.0479183	1.10256	0.132832	0.760909	0.12931	0.833333	3.57741e-26	4.49565	TRUE
Kidins220_ProteinCoding	0.013457	0.324361	0.0678063	0.326329	0.0431034	0.583333	7.65232e-15	4.4922	TRUE
Notch3_ProteinCoding	0.0444737	1.02229	0.141924	0.58177	0.103448	1	3.5787e-29	4.49204	TRUE
Igsf1_ProteinCoding	0.00371613	0.105057	0.0282128	0.234177	0.0172414	0.25	1.5224e-05	4.49109	TRUE
Tnks_ProteinCoding	0.0989667	2.24678	0.205518	0.81972	0.224138	1	2.20545e-46	4.49091	TRUE
Fyco1_ProteinCoding	0.00372876	0.105217	0.0401599	0.163661	0.00862069	0.333333	2.89394e-07	4.48942	TRUE
Lars2_ProteinCoding	0.02598	0.604863	0.096946	0.759105	0.0689655	0.75	1.42247e-12	4.48903	TRUE
Fam120a_ProteinCoding	0.0745557	1.69546	0.182459	0.692994	0.172414	1	1.16308e-40	4.48884	TRUE
Nek9_ProteinCoding	0.0371109	0.854299	0.142571	0.589101	0.0862069	0.916667	4.56886e-23	4.48815	TRUE
Edrf1_ProteinCoding	0.034322	0.791661	0.129157	0.378846	0.0775862	1	8.62072e-30	4.48806	TRUE
Pole_ProteinCoding	0.0697115	1.58447	0.162781	0.692736	0.172414	1	1.00706e-39	4.48683	TRUE
Zfp445_ProteinCoding	0.115869	2.61879	0.207868	1.1101	0.284483	1	4.90116e-44	4.48648	TRUE
Fn1_ProteinCoding	0.080791	1.83186	0.222467	0.955214	0.172414	1	6.31838e-33	4.48601	TRUE
Foxj3_ProteinCoding	0.029965	0.692676	0.114288	0.467712	0.0689655	0.833333	1.35778e-23	4.48555	TRUE
Spen_ProteinCoding	0.0556367	1.26719	0.166088	0.732823	0.12069	0.916667	1.54291e-29	4.48489	TRUE
Kdm2a_ProteinCoding	0.0760472	1.72098	0.226435	0.893446	0.146552	1	6.826e-32	4.48218	TRUE
Jph3_ProteinCoding	0.00308293	0.0901057	0.0332042	0.139661	0.00862069	0.333333	1.90539e-07	4.47986	FALSE
Tbc1d16_ProteinCoding	0.024187	0.560747	0.102883	0.343839	0.0603448	0.916667	7.37319e-24	4.47917	TRUE
Rab3gap2_ProteinCoding	0.0261423	0.602743	0.10048	0.538476	0.0689655	0.916667	2.9389e-18	4.47532	TRUE
Tbc1d4_ProteinCoding	0.00705085	0.177974	0.0551791	0.256899	0.0172414	0.416667	1.21095e-08	4.47446	TRUE
Ovca2_ProteinCoding	0.0117171	0.280272	0.0681994	0.254031	0.0344828	0.666667	4.81165e-15	4.46712	TRUE
Iqsec1_ProteinCoding	0.0195688	0.45315	0.137979	0.44644	0.0258621	0.583333	4.12567e-12	4.46464	TRUE
Zbtb44_ProteinCoding	0.0322837	0.733485	0.132157	0.448514	0.0689655	0.916667	3.84671e-24	4.46385	TRUE
Podxl_ProteinCoding	0.152535	3.38189	0.289582	1.68384	0.284483	1	3.56746e-38	4.46161	TRUE
Rasef_ProteinCoding	0.00415161	0.112472	0.0447142	0.170561	0.00862069	0.333333	3.09552e-07	4.46117	TRUE
Urb2_ProteinCoding	0.0548645	1.2266	0.160282	0.575794	0.12069	1	3.8083e-34	4.45777	FALSE
Ralgapa2_ProteinCoding	0.0342897	0.774392	0.162212	0.520336	0.0603448	0.833333	1.38765e-20	4.45761	TRUE
Arhgap21_ProteinCoding	0.0587778	1.31157	0.19628	0.654709	0.112069	1	1.35251e-30	4.45664	TRUE
Abcb7_ProteinCoding	0.0578512	1.29043	0.166995	0.760652	0.137931	1	3.22636e-29	4.45575	TRUE
Clmn_ProteinCoding	0.0107237	0.255865	0.0694013	0.298568	0.0258621	0.583333	2.501e-11	4.45351	TRUE
Bcr_ProteinCoding	0.0436574	0.977182	0.148222	0.558832	0.103448	1	8.32438e-28	4.45313	TRUE
Taok1_ProteinCoding	0.11203	2.4726	0.222327	0.999705	0.25	1	8.92428e-44	4.45183	TRUE
Kdm3b_ProteinCoding	0.0644216	1.43014	0.177873	0.616272	0.137931	1	8.13618e-37	4.45125	TRUE
Ptbp3_ProteinCoding	0.0518838	1.15559	0.151262	0.557786	0.12931	1	1.60792e-33	4.4509	TRUE
Crybg3_ProteinCoding	0.0189326	0.434872	0.0787278	0.450116	0.0603448	0.666667	3.31961e-15	4.4507	TRUE
Sipa1l2_ProteinCoding	0.0163924	0.379046	0.0816666	0.371662	0.0431034	0.666667	5.75678e-15	4.44964	TRUE
Tsku_ProteinCoding	0.00308293	0.0880927	0.0332042	0.233765	0.00862069	0.166667	0.000334283	4.44763	TRUE
Bmp1_ProteinCoding	0.0032219	0.090928	0.0347009	0.141571	0.00862069	0.333333	2.93218e-07	4.44454	TRUE
Hsf2_ProteinCoding	0.0298075	0.669725	0.106683	0.310015	0.0775862	1	9.53762e-31	4.44437	TRUE
Cmip_ProteinCoding	0.0327374	0.73204	0.120439	0.660831	0.0775862	0.75	4.06541e-18	4.44147	TRUE
C2cd3_ProteinCoding	0.0614251	1.35458	0.168355	0.536036	0.12931	1	1.43044e-38	4.44064	TRUE
Kdm5d_ProteinCoding	0.0152393	0.351333	0.0691831	0.692762	0.0517241	0.333333	9.63489e-07	4.43938	TRUE
Shprh_ProteinCoding	0.0500259	1.10465	0.150729	0.848319	0.12069	1	1.13667e-22	4.43752	TRUE
Ss18l1_ProteinCoding	0.00508618	0.130507	0.0547799	0.170436	0.00862069	0.416667	8.24914e-08	4.43346	TRUE
Mia3_ProteinCoding	0.0429212	0.947828	0.140242	0.717146	0.0948276	0.916667	2.33779e-22	4.43316	TRUE
Lamb2_ProteinCoding	0.00658864	0.162906	0.0499709	0.216413	0.0172414	0.416667	2.07037e-09	4.43288	TRUE
Zfp518a_ProteinCoding	0.0776853	1.69765	0.205472	0.656813	0.163793	1	1.48123e-39	4.43215	TRUE
Rbm45_ProteinCoding	0.0120402	0.280481	0.0676275	0.373456	0.0344828	0.5	2.00455e-10	4.43201	TRUE
Faah_ProteinCoding	0.00476143	0.123339	0.0512822	0.262254	0.00862069	0.25	3.88327e-05	4.43171	TRUE
Cog3_ProteinCoding	0.0169189	0.385359	0.0854589	0.315675	0.0431034	0.75	3.32671e-17	4.43039	TRUE
Syk_ProteinCoding	0.00323726	0.0902496	0.0348664	0.140459	0.00862069	0.333333	3.31151e-07	4.42861	TRUE
Lratd2_ProteinCoding	0.0289864	0.644653	0.114162	0.858716	0.0689655	0.75	2.18189e-11	4.42838	FALSE
B4galt5_ProteinCoding	0.00739719	0.179683	0.0560935	0.198724	0.0172414	0.5	6.33209e-11	4.42741	TRUE
Btaf1_ProteinCoding	0.116224	2.51773	0.232669	1.18446	0.258621	1	5.08194e-39	4.42536	TRUE
Homer1_ProteinCoding	0.0567947	1.24046	0.176573	0.686491	0.12069	1	2.48177e-29	4.42496	TRUE
Fem1b_ProteinCoding	0.263738	5.6847	0.353772	1.41439	0.456897	1	3.0353e-64	4.4247	TRUE
Trappc10_ProteinCoding	0.0173423	0.392066	0.0787029	0.298508	0.0517241	0.75	2.60309e-19	4.42153	TRUE
Igf2_ProteinCoding	0.00350214	0.0954744	0.0377192	0.189555	0.00862069	0.25	1.22429e-05	4.42146	FALSE
Larp4_ProteinCoding	0.185344	3.99169	0.276916	1.1777	0.37931	1	3.89536e-57	4.42132	TRUE
Dag1_ProteinCoding	0.0688049	1.4921	0.165061	0.626514	0.181034	1	1.90925e-39	4.41884	TRUE
Gpc1_ProteinCoding	0.0266029	0.588059	0.157378	0.3669	0.0431034	0.916667	1.16245e-17	4.41552	TRUE
Cyld_ProteinCoding	0.00622292	0.152924	0.0486966	0.266523	0.0172414	0.333333	5.25846e-07	4.41349	TRUE
Gm6871_ProteinCoding	0.00696451	0.168663	0.0528122	0.195575	0.0172414	0.5	1.73745e-10	4.41294	TRUE
Stk35_ProteinCoding	0.0533795	1.1574	0.214195	0.570284	0.0948276	0.916667	8.33042e-27	4.41293	TRUE
Ahctf1_ProteinCoding	0.211302	4.52082	0.325996	1.62554	0.396552	1	2.31845e-50	4.41271	TRUE
Gls_ProteinCoding	0.0650634	1.40424	0.143992	0.908352	0.181034	1	5.69337e-29	4.41082	TRUE
Zswim8_ProteinCoding	0.0219504	0.487091	0.0889393	0.481875	0.0603448	0.666667	7.24853e-16	4.41056	TRUE
Megf6_ProteinCoding	0.0125995	0.288147	0.0687098	0.222746	0.0344828	0.75	3.85698e-17	4.41017	TRUE
Ptpn13_ProteinCoding	0.104456	2.24051	0.20129	1.3788	0.241379	1	2.68919e-31	4.40975	TRUE
Nfatc3_ProteinCoding	0.0721341	1.55278	0.171418	0.682506	0.172414	1	2.30062e-38	4.4091	TRUE
Tmem131_ProteinCoding	0.0845826	1.81626	0.242099	0.858096	0.155172	1	1.34207e-33	4.4083	TRUE
Grip1_ProteinCoding	0.00455116	0.116783	0.0363926	0.214234	0.0172414	0.25	1.08974e-06	4.40719	TRUE
Plce1_ProteinCoding	0.00389822	0.102881	0.0419852	0.195706	0.00862069	0.25	8.66698e-06	4.40652	TRUE
Ubr2_ProteinCoding	0.0727805	1.5627	0.212832	0.718716	0.155172	1	9.21816e-34	4.40558	TRUE
Kat6b_ProteinCoding	0.0211471	0.468103	0.101886	0.424186	0.0517241	0.75	5.90451e-16	4.40472	TRUE
Ddx17_ProteinCoding	0.27831	5.90231	0.349882	0.952614	0.482759	1	1.7243e-76	4.40158	TRUE
Scfd2_ProteinCoding	0.00596959	0.14628	0.0477599	0.189317	0.0172414	0.416667	2.65232e-09	4.40135	TRUE
Mtmr4_ProteinCoding	0.0557536	1.19817	0.162106	0.488034	0.12931	1	3.34292e-36	4.40118	TRUE
Rbm15b_ProteinCoding	0.0750498	1.59894	0.2109	0.664891	0.12931	1	2.53638e-36	4.39493	FALSE
Cep68_ProteinCoding	0.0398038	0.857187	0.116464	0.507193	0.112069	1	1.7095e-28	4.39452	TRUE
Lrig1_ProteinCoding	0.00730615	0.173658	0.0553996	0.287133	0.0172414	0.333333	2.15969e-07	4.39421	TRUE
Fgfr2_ProteinCoding	0.00956928	0.221219	0.0614795	0.312735	0.0258621	0.416667	3.15662e-09	4.39403	TRUE
Zfp407_ProteinCoding	0.0173102	0.383639	0.0780036	0.525983	0.0517241	0.666667	1.28994e-10	4.39279	TRUE
Polh_ProteinCoding	0.0106036	0.242735	0.0666778	0.495188	0.0258621	0.333333	4.46686e-06	4.39268	TRUE
Cmtm4_ProteinCoding	0.094132	1.99347	0.206828	0.670311	0.206897	1	9.63968e-46	4.38993	TRUE
Ago2_ProteinCoding	0.340847	7.16464	0.379071	2.28482	0.568966	1	3.24417e-58	4.38967	TRUE
Foxo3_ProteinCoding	0.0428997	0.91908	0.138354	0.818525	0.103448	0.916667	7.13955e-19	4.38947	TRUE
BC048403_ProteinCoding	0.00985587	0.226146	0.0614525	0.285211	0.0258621	0.5	1.79414e-10	4.38708	TRUE
Pde1c_ProteinCoding	0.0059289	0.14389	0.0469668	0.264457	0.0172414	0.333333	1.51646e-06	4.38619	TRUE
Psme4_ProteinCoding	0.26711	5.60457	0.354368	1.65846	0.456897	1	1.66163e-58	4.38596	TRUE
Tasor2_ProteinCoding	0.149647	3.14864	0.275435	1.10869	0.293103	1	5.88642e-48	4.38595	FALSE
Senp5_ProteinCoding	0.018872	0.414449	0.0842673	0.356774	0.0517241	0.75	2.76404e-17	4.38586	TRUE
Rmnd5a_ProteinCoding	0.120907	2.54631	0.206799	1.38196	0.275862	1	7.98377e-36	4.38512	TRUE
Picalm_ProteinCoding	0.0668839	1.41563	0.176905	1.00888	0.155172	0.916667	5.52979e-25	4.38325	TRUE
Arhgap44_ProteinCoding	0.00704088	0.166672	0.0758326	0.373282	0.00862069	0.333333	0.000111703	4.38214	TRUE
Aak1_ProteinCoding	0.0230832	0.500824	0.0955873	0.347428	0.0603448	0.833333	2.75131e-21	4.38108	TRUE
Zfp11_ProteinCoding	0.00338351	0.0902948	0.0364415	0.167009	0.00862069	0.25	5.53868e-06	4.38038	TRUE
Mms19_ProteinCoding	0.0491628	1.04261	0.137941	0.492037	0.12069	1	1.00083e-33	4.37882	TRUE
Dennd4c_ProteinCoding	0.0226118	0.488802	0.098121	0.285156	0.0517241	0.916667	4.45367e-23	4.37462	TRUE
Zfp866_ProteinCoding	0.0203292	0.441276	0.0887378	0.512778	0.0517241	0.666667	7.12386e-13	4.37405	TRUE
Arhgef5_ProteinCoding	0.0094947	0.216167	0.0614026	0.242895	0.0258621	0.583333	2.16714e-11	4.37108	TRUE
Adam23_ProteinCoding	0.00833469	0.192105	0.0540243	0.193878	0.0258621	0.583333	1.47912e-12	4.37064	TRUE
Sptbn1_ProteinCoding	0.127999	2.66692	0.235464	1.68996	0.267241	1	1.73803e-30	4.37028	TRUE
Rnf19a_ProteinCoding	0.0130792	0.290156	0.0695616	0.338235	0.0344828	0.5	5.49472e-12	4.37015	TRUE
Trim71_ProteinCoding	0.360316	7.46523	0.440529	1.66395	0.525862	1	1.90553e-68	4.36905	TRUE
Cep250_ProteinCoding	0.0293782	0.626354	0.114871	0.46629	0.0689655	0.916667	1.41802e-20	4.36817	TRUE
Ints6l_ProteinCoding	0.010248	0.231095	0.0639699	0.275378	0.0258621	0.5	6.0155e-11	4.36697	TRUE
Msh6_ProteinCoding	0.2859	5.90383	0.380765	1.0343	0.491379	1	3.51617e-72	4.36327	TRUE
Mga_ProteinCoding	0.176124	3.64124	0.402161	1.24686	0.310345	1	6.43427e-44	4.362	TRUE
Rb1cc1_ProteinCoding	0.035505	0.749623	0.11097	0.676946	0.0948276	0.916667	1.12611e-18	4.36192	TRUE
Gmeb2_ProteinCoding	0.0200771	0.431607	0.104621	0.389402	0.0431034	0.666667	4.96974e-15	4.35931	TRUE
Arid1b_ProteinCoding	0.0301921	0.639196	0.111944	0.521507	0.0775862	0.833333	2.01625e-19	4.35926	TRUE
Nup98_ProteinCoding	0.140072	2.89371	0.261346	1.32815	0.275862	1	6.46941e-40	4.35891	TRUE
Fam53c_ProteinCoding	0.0464663	0.972231	0.142622	0.671846	0.103448	1	2.96612e-24	4.35781	TRUE
Mtx3_ProteinCoding	0.0259483	0.551256	0.112775	0.357145	0.0603448	0.833333	2.45601e-21	4.35707	TRUE
Zbtb26_ProteinCoding	0.0265208	0.562603	0.0959289	0.438598	0.0775862	0.75	1.76549e-20	4.35609	FALSE
Prrc2a_ProteinCoding	0.280883	5.7698	0.374712	1.83477	0.491379	1	1.04315e-55	4.3556	TRUE
Espl1_ProteinCoding	0.0792794	1.63775	0.199121	0.727525	0.163793	1	2.00419e-36	4.35142	TRUE
Sec14l4_ProteinCoding	0.0121583	0.267459	0.066615	0.5953	0.0344828	0.25	1.51987e-05	4.35066	TRUE
Rad54l2_ProteinCoding	0.0839311	1.72926	0.192449	0.898635	0.181034	1	5.81448e-34	4.34855	TRUE
Zfp609_ProteinCoding	0.0477201	0.99139	0.181006	0.592296	0.0948276	0.916667	3.52569e-24	4.34832	TRUE
Akap5_ProteinCoding	0.00389822	0.0987452	0.0419852	0.245479	0.00862069	0.166667	0.000246414	4.34792	TRUE
Hdac4_ProteinCoding	0.0205939	0.438185	0.0892974	0.440227	0.0517241	0.75	6.61083e-15	4.34613	TRUE
Zfp607a_ProteinCoding	0.00708435	0.163088	0.0537427	0.281163	0.0172414	0.333333	5.78631e-07	4.3432	TRUE
Xrn1_ProteinCoding	0.0427997	0.887215	0.122033	0.545296	0.12069	0.916667	1.90551e-27	4.34192	TRUE
Nup153_ProteinCoding	0.226409	4.60812	0.328637	1.17058	0.405172	1	1.05133e-60	4.34113	TRUE
Samd8_ProteinCoding	0.0309443	0.646438	0.121721	0.515547	0.0775862	0.75	3.88544e-19	4.34111	TRUE
Polr2a_ProteinCoding	0.210762	4.28843	0.293979	1.50751	0.422414	1	1.18983e-51	4.34027	TRUE
Usp45_ProteinCoding	0.0235681	0.496316	0.118498	0.446261	0.0517241	0.75	3.44497e-15	4.33931	TRUE
Xpr1_ProteinCoding	0.0189146	0.402005	0.0814347	0.351538	0.0517241	0.75	4.84884e-17	4.3389	TRUE
Rbm15_ProteinCoding	0.0966471	1.97459	0.195971	0.869809	0.224138	1	8.11576e-40	4.33856	TRUE
Fzd3_ProteinCoding	0.0702714	1.43963	0.184071	0.88753	0.155172	1	3.66633e-28	4.33724	TRUE
Ahdc1_ProteinCoding	0.124554	2.53615	0.241761	0.78259	0.275862	1	1.88254e-49	4.33683	TRUE
Ogfod1_ProteinCoding	0.0340564	0.706905	0.114413	0.642411	0.0862069	0.75	5.24504e-18	4.33581	TRUE
Ccdc6_ProteinCoding	0.104512	2.12872	0.220498	0.71543	0.206897	1	1.05505e-45	4.33518	TRUE
Mgat5_ProteinCoding	0.00931006	0.206918	0.0609676	0.205407	0.0258621	0.583333	2.70188e-12	4.33389	TRUE
Dennd1a_ProteinCoding	0.0133968	0.289276	0.0735551	0.263308	0.0344828	0.666667	1.73373e-14	4.33361	TRUE
Eps15_ProteinCoding	0.0323714	0.671756	0.120478	0.680124	0.0775862	0.916667	1.6375e-15	4.3334	TRUE
2900097C17Rik_lncRNA	0.167097	3.38377	0.267938	0.958093	0.344828	1	1.36395e-55	4.33169	TRUE
Tnks1bp1_ProteinCoding	0.0200905	0.423661	0.104508	0.330589	0.0431034	0.833333	1.54385e-16	4.33164	TRUE
Nin_ProteinCoding	0.007071	0.161492	0.0536487	0.21247	0.0172414	0.416667	4.94023e-09	4.33148	TRUE
Gm5784_lncRNA	0.0124117	0.268854	0.0769604	0.548006	0.0258621	0.416667	5.3198e-06	4.33061	TRUE
Agtpbp1_ProteinCoding	0.0266545	0.555411	0.111395	0.359222	0.0603448	0.833333	1.2866e-21	4.33056	TRUE
Ptpn3_ProteinCoding	0.0321813	0.666111	0.116942	0.438798	0.0775862	0.833333	4.03833e-23	4.32949	TRUE
Mpp3_ProteinCoding	0.0152813	0.326143	0.0770765	0.468837	0.0431034	0.583333	1.42873e-09	4.32863	TRUE
Mtr_ProteinCoding	0.0264324	0.549913	0.109189	0.421475	0.0603448	0.833333	3.18173e-19	4.32787	TRUE
Cplane1_ProteinCoding	0.0489214	1.00141	0.157528	0.544663	0.112069	1	4.72561e-28	4.32768	TRUE
Gm37494_lncRNA	0.0308773	0.638918	0.138522	0.424227	0.0603448	0.916667	3.84013e-20	4.32729	TRUE
Fhl3_ProteinCoding	0.00302007	0.0796313	0.0325271	0.120203	0.00862069	0.333333	3.94042e-07	4.32605	TRUE
Pofut1_ProteinCoding	0.0272191	0.564751	0.103101	0.445343	0.0689655	0.916667	1.30272e-19	4.32542	TRUE
Impad1_ProteinCoding	0.137864	2.77942	0.276462	1.00588	0.258621	1	8.47245e-45	4.32356	TRUE
Zranb3_ProteinCoding	0.0251392	0.521701	0.100743	0.414091	0.0603448	0.833333	5.83757e-19	4.3217	TRUE
Smurf2_ProteinCoding	0.0601692	1.22044	0.155684	0.855583	0.146552	0.916667	3.83906e-25	4.31963	TRUE
Enc1_ProteinCoding	0.114478	2.30215	0.207945	1.35995	0.267241	1	2.3569e-32	4.31791	TRUE
Slc4a3_ProteinCoding	0.00379625	0.0946394	0.0408868	0.146405	0.00862069	0.333333	1.01974e-06	4.31763	TRUE
Lrp4_ProteinCoding	0.0190684	0.399086	0.0841723	0.347514	0.0517241	0.75	9.82584e-17	4.31731	TRUE
Plekhg2_ProteinCoding	0.0464029	0.943453	0.137925	0.670998	0.103448	0.916667	1.22644e-23	4.31643	TRUE
Nectin1_ProteinCoding	0.0752324	1.51754	0.187693	0.72121	0.163793	1	1.37432e-34	4.31614	TRUE
Depdc5_ProteinCoding	0.0265491	0.546441	0.0994079	0.744903	0.0689655	0.75	6.16373e-11	4.31263	TRUE
Rian_lncRNA	0.45323	9.02348	0.435958	2.75378	0.672414	1	1.10581e-60	4.31235	TRUE
Tbc1d32_ProteinCoding	0.00945716	0.206674	0.0585102	0.239428	0.0258621	0.5	4.48872e-11	4.31176	TRUE
AU040320_ProteinCoding	0.00681714	0.154203	0.0542857	0.266556	0.0172414	0.333333	9.57889e-07	4.31137	TRUE
H3c10_ProteinCoding-H3c11_ProteinCoding-H3c1_ProteinCoding-H3c2_ProteinCoding-H3c3_ProteinCoding-H3c4_ProteinCoding-H3c7_ProteinCoding	0.0131058	0.278865	0.0828473	0.169022	0.0258621	0.833333	3.85331e-16	4.31037	FALSE
Tcf20_ProteinCoding	0.126136	2.52126	0.234153	1.01421	0.267241	1	3.20428e-43	4.31028	TRUE
Epb41_ProteinCoding	0.0771046	1.54768	0.162093	0.896798	0.198276	1	1.11563e-31	4.30949	TRUE
Sec24a_ProteinCoding	0.0311942	0.637279	0.112003	0.564452	0.0775862	0.75	6.7025e-18	4.30931	TRUE
Sec24c_ProteinCoding	0.0569862	1.14856	0.156279	0.649709	0.137931	1	2.40313e-29	4.30923	TRUE
Etv6_ProteinCoding	0.0244055	0.501763	0.0880209	0.375925	0.0775862	0.833333	7.08105e-21	4.30667	TRUE
Rexo5_ProteinCoding	0.00394046	0.0967166	0.04244	0.151279	0.00862069	0.333333	1.38628e-06	4.30589	TRUE
Smcr8_ProteinCoding	0.0287062	0.586126	0.138784	0.399593	0.0603448	0.916667	1.48426e-18	4.30483	TRUE
Irs2_ProteinCoding	0.0520385	1.04689	0.1538	0.568908	0.12069	1	4.3019e-29	4.3043	TRUE
Ap2b1_ProteinCoding	0.0758574	1.51652	0.163455	0.762535	0.198276	1	3.74044e-35	4.30339	TRUE
Mon1b_ProteinCoding	0.0169597	0.35356	0.0792899	0.279705	0.0517241	0.75	1.90253e-17	4.3032	TRUE
Ankrd6_ProteinCoding	0.0176926	0.367855	0.0778703	0.402518	0.0517241	0.666667	1.98997e-13	4.30252	TRUE
Eme2_ProteinCoding	0.00427443	0.103021	0.0325379	0.258832	0.0172414	0.166667	0.000131924	4.30171	TRUE
Dennd1b_ProteinCoding	0.0173733	0.361213	0.0796049	0.425071	0.0517241	0.583333	3.07323e-12	4.30116	TRUE
Tcim_ProteinCoding	0	0.0187059	0	0.0647992	0	0.0833333	0	4.30056	TRUE
Pou2f3_ProteinCoding	0	0.0187059	0	0.0647992	0	0.0833333	0	4.30056	TRUE
Zkscan16_ProteinCoding	0	0.0187059	0	0.0647992	0	0.0833333	0	4.30056	TRUE
2010300C02Rik_ProteinCoding	0	0.0187059	0	0.0647992	0	0.0833333	0	4.30056	TRUE
Fam107a_ProteinCoding	0	0.0187059	0	0.0647992	0	0.0833333	0	4.30056	TRUE
Mir124a.1hg_lncRNA	0	0.0187059	0	0.0647992	0	0.0833333	0	4.30056	FALSE
Mir205hg_lncRNA	0	0.0187059	0	0.0647992	0	0.0833333	0	4.30056	FALSE
Lrfn3_ProteinCoding	0	0.0187059	0	0.0647992	0	0.0833333	0	4.30056	TRUE
Ace_ProteinCoding	0	0.0187059	0	0.0647992	0	0.0833333	0	4.30056	TRUE
Il20rb_ProteinCoding	0	0.0187059	0	0.0647992	0	0.0833333	0	4.30056	TRUE
Gm3764_lncRNA	0	0.0187059	0	0.0647992	0	0.0833333	0	4.30056	TRUE
Uvssa_ProteinCoding	0	0.0187059	0	0.0647992	0	0.0833333	0	4.30056	TRUE
Gm38190_lncRNA	0	0.0187059	0	0.0647992	0	0.0833333	0	4.30056	FALSE
Trim67_ProteinCoding	0	0.0187059	0	0.0647992	0	0.0833333	0	4.30056	TRUE
Fkbp4_ProteinCoding-Rit1_ProteinCoding	0	0.0187059	0	0.0647992	0	0.0833333	0	4.30056	TRUE
Pla2g3_ProteinCoding	0	0.0187059	0	0.0647992	0	0.0833333	0	4.30056	TRUE
Nudt8_ProteinCoding	0	0.0187059	0	0.0647992	0	0.0833333	0	4.30056	FALSE
Plcd4_ProteinCoding	0	0.0187059	0	0.0647992	0	0.0833333	0	4.30056	TRUE
Sycp2_ProteinCoding	0	0.0187059	0	0.0647992	0	0.0833333	0	4.30056	TRUE
Rwdd3_ProteinCoding	0	0.0187059	0	0.0647992	0	0.0833333	0	4.30056	TRUE
Zfp979_ProteinCoding-Zfp981_ProteinCoding	0	0.0187059	0	0.0647992	0	0.0833333	0	4.30056	TRUE
Gm49396_ProteinCoding	0	0.0187059	0	0.0647992	0	0.0833333	0	4.30056	FALSE
Gm3591_ProteinCoding-Gm3636_ProteinCoding	0	0.0187059	0	0.0647992	0	0.0833333	0	4.30056	FALSE
Ccdc187_ProteinCoding	0	0.0187059	0	0.0647992	0	0.0833333	0	4.30056	TRUE
Gm49889_lncRNA	0	0.0187059	0	0.0647992	0	0.0833333	0	4.30056	FALSE
Rundc3b_ProteinCoding	0	0.0187059	0	0.0647992	0	0.0833333	0	4.30056	TRUE
Gm35867_lncRNA	0	0.0187059	0	0.0647992	0	0.0833333	0	4.30056	FALSE
Adcyap1r1_ProteinCoding	0	0.0187059	0	0.0647992	0	0.0833333	0	4.30056	TRUE
Cysltr1_ProteinCoding	0	0.0187059	0	0.0647992	0	0.0833333	0	4.30056	TRUE
Gemin4_ProteinCoding	0	0.0187059	0	0.0647992	0	0.0833333	0	4.30056	FALSE
H2ac11_ProteinCoding-H2ac6_ProteinCoding	0	0.0187059	0	0.0647992	0	0.0833333	0	4.30056	FALSE
Tmem229b_ProteinCoding	0	0.0187059	0	0.0647992	0	0.0833333	0	4.30056	TRUE
Gm26621_lncRNA	0	0.0187059	0	0.0647992	0	0.0833333	0	4.30056	TRUE
Zeb1_ProteinCoding	0	0.0187059	0	0.0647992	0	0.0833333	0	4.30056	TRUE
Cntnap4_ProteinCoding	0	0.0187059	0	0.0647992	0	0.0833333	0	4.30056	TRUE
Pcdh20_ProteinCoding	0	0.0187059	0	0.0647992	0	0.0833333	0	4.30056	TRUE
Lgals3bp_ProteinCoding	0	0.0187059	0	0.0647992	0	0.0833333	0	4.30056	TRUE
P2ry1_ProteinCoding	0	0.0187059	0	0.0647992	0	0.0833333	0	4.30056	TRUE
Boc_ProteinCoding	0	0.0187059	0	0.0647992	0	0.0833333	0	4.30056	TRUE
Gm3752_ProteinCoding	0	0.0187059	0	0.0647992	0	0.0833333	0	4.30056	FALSE
H2ac7_ProteinCoding-H2ac8_ProteinCoding	0	0.0187059	0	0.0647992	0	0.0833333	0	4.30056	FALSE
Lama3_ProteinCoding	0	0.0187059	0	0.0647992	0	0.0833333	0	4.30056	TRUE
Lrrtm4_ProteinCoding	0	0.0187059	0	0.0647992	0	0.0833333	0	4.30056	TRUE
H2bc11_ProteinCoding-H2bc1_ProteinCoding-H2bc4_ProteinCoding-Hist1h2bp_ProteinCoding-Hist1h2bq_ProteinCoding-Hist1h2br_ProteinCoding	0	0.0187059	0	0.0647992	0	0.0833333	0	4.30056	FALSE
Gm11007_ProteinCoding-Gm14305_ProteinCoding-Gm14308_ProteinCoding-Gm14434_ProteinCoding-Gm2007_ProteinCoding-Gm2026_ProteinCoding-Gm4631_ProteinCoding-Gm4724_ProteinCoding	0	0.0187059	0	0.0647992	0	0.0833333	0	4.30056	FALSE
Gm10371_lncRNA	0	0.0187059	0	0.0647992	0	0.0833333	0	4.30056	TRUE
H2bc12_ProteinCoding-Hist1h2br_ProteinCoding	0	0.0187059	0	0.0647992	0	0.0833333	0	4.30056	FALSE
H4c12_ProteinCoding-H4c1_ProteinCoding-H4c2_ProteinCoding-H4c3_ProteinCoding	0	0.0187059	0	0.0647992	0	0.0833333	0	4.30056	FALSE
Clstn2_ProteinCoding	0	0.0187059	0	0.0647992	0	0.0833333	0	4.30056	TRUE
Nkx3.1_ProteinCoding	0	0.0187059	0	0.0647992	0	0.0833333	0	4.30056	FALSE
Slc44a5_ProteinCoding	0	0.0187059	0	0.0647992	0	0.0833333	0	4.30056	TRUE
Gpr101_ProteinCoding	0	0.0187059	0	0.0647992	0	0.0833333	0	4.30056	TRUE
Gm2026_ProteinCoding	0	0.0187059	0	0.0647992	0	0.0833333	0	4.30056	FALSE
Gm37612_lncRNA	0	0.0187059	0	0.0647992	0	0.0833333	0	4.30056	FALSE
Tmem35b_ProteinCoding-Zmym6_ProteinCoding	0	0.0187059	0	0.0647992	0	0.0833333	0	4.30056	TRUE
Gm13398_ProteinCoding	0	0.0187059	0	0.0647992	0	0.0833333	0	4.30056	TRUE
Klf12_ProteinCoding	0	0.0187059	0	0.0647992	0	0.0833333	0	4.30056	TRUE
Cpt1a_ProteinCoding	0	0.0187059	0	0.0647992	0	0.0833333	0	4.30056	TRUE
Rin3_ProteinCoding	0	0.0187059	0	0.0647992	0	0.0833333	0	4.30056	TRUE
Pdk4_ProteinCoding	0	0.0187059	0	0.0647992	0	0.0833333	0	4.30056	TRUE
4921507P07Rik_ProteinCoding	0	0.0187059	0	0.0647992	0	0.0833333	0	4.30056	TRUE
Gm9801_lncRNA	0	0.0187059	0	0.0647992	0	0.0833333	0	4.30056	TRUE
Gm12992_lncRNA	0	0.0187059	0	0.0647992	0	0.0833333	0	4.30056	TRUE
Rapgef1_ProteinCoding	0.0460081	0.925293	0.164002	0.919941	0.103448	0.916667	7.62134e-16	4.30049	TRUE
Ifit2_ProteinCoding	0.0056102	0.129238	0.0431699	0.251941	0.0172414	0.25	4.59033e-06	4.30031	TRUE
Hipk2_ProteinCoding	0.0314778	0.638581	0.134145	0.416781	0.0603448	0.833333	8.63237e-21	4.2996	TRUE
Dlg3_ProteinCoding	0.0227054	0.465644	0.116312	0.453431	0.0431034	0.666667	8.3137e-14	4.29904	TRUE
Btbd3_ProteinCoding	0.0315877	0.639593	0.118221	0.762069	0.0689655	0.75	8.65574e-13	4.29701	TRUE
Hcn3_ProteinCoding	0.00350257	0.0875059	0.0377238	0.229728	0.00862069	0.166667	0.000448746	4.29695	TRUE
Kif1a_ProteinCoding	0.0336008	0.678807	0.106568	0.50878	0.103448	0.916667	6.61116e-22	4.29625	TRUE
Fam83e_ProteinCoding	0.00332762	0.084013	0.0358395	0.161067	0.00862069	0.25	1.30502e-05	4.29604	TRUE
Lrguk_ProteinCoding	0.00354244	0.0881925	0.0381532	0.162568	0.00862069	0.25	8.98415e-06	4.29538	TRUE
Bmpr1a_ProteinCoding	0.0770613	1.53098	0.191136	0.85697	0.155172	1	1.19059e-30	4.29464	TRUE
Impact_ProteinCoding	0.0323567	0.653284	0.122768	0.720504	0.0775862	0.833333	6.95684e-14	4.29387	TRUE
Tmem63a_ProteinCoding	0.0111537	0.237096	0.0745985	0.374967	0.0258621	0.416667	9.87866e-08	4.29207	TRUE
Zik1_ProteinCoding	0.0320514	0.646143	0.109832	0.409557	0.0862069	0.916667	3.63024e-24	4.2913	TRUE
Ppp1r13l_ProteinCoding	0.0052422	0.121191	0.0406153	0.187672	0.0172414	0.333333	1.01734e-07	4.29094	TRUE
Anpep_ProteinCoding	0.00624932	0.140832	0.0473904	0.21852	0.0172414	0.333333	1.12475e-07	4.29019	TRUE
Ccdc88c_ProteinCoding	0.0497133	0.990958	0.13595	0.527387	0.12069	1	1.61785e-30	4.28984	TRUE
Inppl1_ProteinCoding	0.0552713	1.09868	0.158057	0.564048	0.12069	1	1.62731e-30	4.28855	TRUE
Adamts6_ProteinCoding	0.00791422	0.172912	0.0601526	0.274903	0.0172414	0.416667	2.33987e-07	4.28611	TRUE
Als2_ProteinCoding	0.0315541	0.634007	0.106142	0.42124	0.0862069	0.916667	1.63922e-23	4.28586	TRUE
Mov10_ProteinCoding	0.00731139	0.161087	0.0559203	0.255647	0.0172414	0.416667	2.20961e-07	4.28554	TRUE
Tarbp1_ProteinCoding	0.0339514	0.679911	0.132177	0.525137	0.0689655	0.75	2.81634e-19	4.28404	TRUE
Cep170_ProteinCoding	0.0382904	0.763917	0.140496	0.498706	0.0775862	0.916667	1.31434e-22	4.28306	TRUE
Pacs1_ProteinCoding	0.013018	0.271853	0.0654873	0.222788	0.0431034	0.666667	3.17997e-16	4.28277	TRUE
Helb_ProteinCoding	0.0444094	0.882424	0.146719	0.580439	0.103448	0.916667	9.26105e-24	4.28204	TRUE
Lrpprc_ProteinCoding	0.144779	2.83426	0.322551	1.12701	0.241379	1	5.72423e-40	4.28162	TRUE
Ankrd17_ProteinCoding	0.216516	4.2261	0.286687	1.29259	0.431034	1	3.63159e-56	4.28047	TRUE
Pik3c2b_ProteinCoding	0.00244725	0.0659364	0.0263577	0.128806	0.00862069	0.25	1.06602e-05	4.27927	TRUE
Dlg1_ProteinCoding	0.0858949	1.68624	0.330686	0.843442	0.112069	1	2.59284e-25	4.27925	TRUE
Antxr1_ProteinCoding	0.00503913	0.116133	0.0390624	0.214264	0.0172414	0.25	2.00097e-06	4.27767	TRUE
Tfrc_ProteinCoding	0.164828	3.21085	0.275544	1.24498	0.318966	1	2.18924e-45	4.27565	TRUE
Ep400_ProteinCoding	0.125596	2.44856	0.22393	0.983422	0.267241	1	1.93154e-43	4.27421	TRUE
Zfp169_ProteinCoding	0.00449244	0.105184	0.0483851	0.163596	0.00862069	0.333333	2.18578e-06	4.27298	TRUE
Stxbp5_ProteinCoding	0.00940968	0.199922	0.0596336	0.273815	0.0258621	0.416667	3.57776e-09	4.27064	TRUE
Zcchc2_ProteinCoding	0.0200403	0.404903	0.0959859	0.485764	0.0431034	0.666667	1.29052e-11	4.26991	TRUE
Dsg2_ProteinCoding	0.0237295	0.474526	0.136563	0.410945	0.0344828	0.75	1.09674e-13	4.26522	TRUE
Zfp142_ProteinCoding	0.0364738	0.718846	0.130842	0.495481	0.0775862	0.833333	7.81246e-22	4.26373	TRUE
Dclre1c_ProteinCoding	0.00838225	0.179098	0.0637169	0.383396	0.0172414	0.25	2.49307e-05	4.26271	TRUE
Sntb1_ProteinCoding	0.00884016	0.187768	0.0545163	0.342389	0.0258621	0.416667	8.33272e-07	4.26179	TRUE
Tbc1d2b_ProteinCoding	0.00507976	0.115555	0.0430465	0.152265	0.0172414	0.416667	2.17758e-08	4.26086	TRUE
Tapt1_ProteinCoding	0.00948318	0.199896	0.0609	0.363698	0.0258621	0.416667	1.02595e-06	4.2603	TRUE
Usp38_ProteinCoding	0.0534011	1.04034	0.141472	0.529414	0.137931	1	1.51542e-31	4.25867	TRUE
Ankfy1_ProteinCoding	0.0551358	1.07279	0.172232	0.60085	0.112069	0.916667	4.07182e-27	4.25765	TRUE
Lrp12_ProteinCoding	0.00792198	0.169653	0.0499311	0.199236	0.0258621	0.5	1.10542e-10	4.25756	TRUE
Cgnl1_ProteinCoding	0.0550626	1.071	0.161314	0.499114	0.12069	1	1.84704e-31	4.25713	TRUE
Kmt2c_ProteinCoding	0.0414347	0.809547	0.166612	0.715159	0.0775862	0.75	1.18904e-16	4.25558	TRUE
Sema5a_ProteinCoding	0.0111284	0.230626	0.068709	0.18384	0.0258621	0.666667	4.71684e-14	4.25534	TRUE
Med13l_ProteinCoding	0.0258136	0.510839	0.0968567	0.356324	0.0689655	0.833333	3.76345e-21	4.25465	TRUE
Atp10a_ProteinCoding	0.0244528	0.484405	0.10243	0.499806	0.0603448	0.666667	3.28079e-14	4.25329	TRUE
Nf2_ProteinCoding	0.0498176	0.967479	0.133006	0.447669	0.137931	1	2.8047e-33	4.25232	TRUE
Map3k2_ProteinCoding	0.018099	0.362974	0.0940486	0.42958	0.0431034	0.583333	2.66491e-11	4.25227	TRUE
Gna12_ProteinCoding	0.0388178	0.757055	0.125825	0.498277	0.0948276	0.833333	1.00765e-23	4.25082	TRUE
Jmjd1c_ProteinCoding	0.22433	4.28675	0.330455	1.3101	0.431034	1	6.40821e-54	4.25011	TRUE
Chd9_ProteinCoding	0.0650757	1.25626	0.155906	0.702437	0.163793	0.916667	1.07859e-30	4.25002	TRUE
Plekhb1_ProteinCoding	0.0016758	0.0498988	0.0180489	0.123494	0.00862069	0.166667	0.000133984	4.24959	TRUE
Celf5_ProteinCoding	0.0108716	0.224675	0.0880454	0.310078	0.0172414	0.416667	9.3087e-08	4.24866	TRUE
Atl3_ProteinCoding	0.0421726	0.817962	0.136282	0.858643	0.103448	0.75	3.42791e-15	4.24561	TRUE
Klhl13_ProteinCoding	0.00554524	0.12305	0.0428681	0.249561	0.0172414	0.25	1.03963e-05	4.24433	TRUE
Natd1_ProteinCoding	0.0172881	0.34537	0.0968073	0.288007	0.0344828	0.75	2.53765e-14	4.24334	TRUE
Pcnx2_ProteinCoding	0.00463172	0.105343	0.0498852	0.164071	0.00862069	0.333333	3.07007e-06	4.23901	TRUE
Amot_ProteinCoding	0.0300995	0.58617	0.123119	0.616884	0.0689655	0.583333	5.9427e-14	4.23881	TRUE
St5_ProteinCoding	0.00302007	0.0748888	0.0325271	0.14049	0.00862069	0.25	1.14437e-05	4.2386	TRUE
Itsn1_ProteinCoding	0.0617079	1.18252	0.175882	0.603246	0.12931	1	5.07802e-30	4.2383	TRUE
Pcnx_ProteinCoding	0.021945	0.431932	0.0904902	0.369825	0.0603448	0.75	5.78067e-17	4.23789	TRUE
Zfp526_ProteinCoding	0.00316639	0.0775827	0.0341031	0.183715	0.00862069	0.166667	0.000169738	4.23734	TRUE
Mpdz_ProteinCoding	0.0440214	0.848095	0.151745	0.49555	0.103448	0.833333	1.02745e-24	4.23724	TRUE
Wnk3_ProteinCoding	0.0294962	0.574106	0.112056	0.48513	0.0689655	0.75	8.78221e-18	4.23713	TRUE
D430018E03Rik_lncRNA	0.00402322	0.0936908	0.0433314	0.184849	0.00862069	0.25	3.19936e-05	4.23654	FALSE
Zbtb21_ProteinCoding	0.0192082	0.37968	0.0878672	0.365161	0.0517241	0.666667	1.57218e-14	4.23556	FALSE
Spry2_ProteinCoding	0.0441175	0.848657	0.149296	0.516866	0.0948276	0.916667	2.69695e-24	4.23512	TRUE
Dhx33_ProteinCoding	0.062581	1.19494	0.176211	0.567157	0.12931	0.916667	1.71341e-31	4.2334	TRUE
Ankib1_ProteinCoding	0.0244616	0.477408	0.123895	0.23368	0.0517241	0.916667	6.76297e-20	4.23184	TRUE
Prdm10_ProteinCoding	0.0189298	0.373279	0.0832889	0.356651	0.0517241	0.666667	6.73518e-15	4.23111	TRUE
H2ac11_ProteinCoding	0.0747388	1.42112	0.186071	0.846538	0.172414	0.916667	1.47104e-28	4.23086	FALSE
Evc2_ProteinCoding	0.0119738	0.242557	0.0673294	0.344901	0.0344828	0.416667	4.34162e-09	4.23059	TRUE
Qser1_ProteinCoding	0.208951	3.9394	0.410911	1.47299	0.336207	1	5.94384e-43	4.23022	TRUE
Cdr2l_ProteinCoding	0.00962035	0.198152	0.0626758	0.164054	0.0258621	0.666667	4.76356e-13	4.22897	TRUE
Cluh_ProteinCoding	0.0537819	1.02587	0.164348	0.556028	0.112069	1	1.07384e-27	4.22841	TRUE
Rnf44_ProteinCoding	0.165724	3.12352	0.289253	0.712556	0.336207	1	4.53992e-56	4.2281	TRUE
Pik3c2a_ProteinCoding	0.0716507	1.35943	0.186172	0.577951	0.155172	1	6.50163e-35	4.22694	TRUE
Large2_ProteinCoding	0.00803549	0.16808	0.060944	0.274704	0.0172414	0.333333	5.39087e-07	4.22596	TRUE
Tanc1_ProteinCoding	0.0255957	0.496678	0.122901	0.294958	0.0517241	0.916667	3.22684e-19	4.22595	TRUE
Sh3bp2_ProteinCoding	0.0088079	0.182516	0.0670401	0.258274	0.0172414	0.416667	6.37863e-08	4.22582	TRUE
Xkr8_ProteinCoding	0.00257119	0.0657986	0.0276926	0.153673	0.00862069	0.166667	0.000121059	4.22534	TRUE
Enox1_ProteinCoding	0.00275423	0.0692196	0.0296639	0.138127	0.00862069	0.25	2.18015e-05	4.22529	TRUE
Trak2_ProteinCoding	0.0138804	0.275965	0.0694956	0.256959	0.0431034	0.666667	3.15041e-14	4.21822	TRUE
Ece1_ProteinCoding	0.00745409	0.156345	0.056523	0.270886	0.0172414	0.333333	1.2949e-06	4.21814	TRUE
Dlg5_ProteinCoding	0.0367527	0.701235	0.126722	0.603628	0.0862069	0.75	4.2991e-18	4.2173	TRUE
Slc4a7_ProteinCoding	0.0978237	1.83538	0.242047	0.425332	0.189655	1	1.58704e-44	4.21586	TRUE
Arc_ProteinCoding	0.00299999	0.0732801	0.0323109	0.1388	0.00862069	0.25	1.43456e-05	4.21491	TRUE
Fzd8_ProteinCoding	0.0119636	0.239642	0.0637027	0.277929	0.0344828	0.5	2.24991e-11	4.21436	TRUE
Sbk1_ProteinCoding	0.0639177	1.20203	0.15887	1.03285	0.155172	0.916667	3.60548e-20	4.21192	TRUE
Col7a1_ProteinCoding	0.00698116	0.146869	0.0533013	0.221104	0.0172414	0.333333	1.47529e-07	4.21157	TRUE
Nedd4l_ProteinCoding	0.00669424	0.141547	0.041925	0.250897	0.0258621	0.333333	5.53555e-07	4.21151	TRUE
Cand1_ProteinCoding	0.22652	4.21204	0.365792	1.54505	0.396552	1	1.16019e-46	4.2108	TRUE
Amotl2_ProteinCoding	0.0736355	1.3794	0.18554	1.03983	0.163793	0.916667	6.16107e-23	4.20908	TRUE
Xpo1_ProteinCoding	0.376662	6.98188	0.401907	1.32937	0.62069	1	4.95593e-73	4.20866	TRUE
Fanca_ProteinCoding	0.0378771	0.717786	0.121628	0.60138	0.0948276	0.833333	4.61696e-19	4.20857	TRUE
Zfp146_ProteinCoding	0.0349095	0.662366	0.129858	0.585478	0.0775862	0.75	5.26779e-17	4.20737	FALSE
Lpgat1_ProteinCoding	0.0574932	1.07938	0.166979	0.815184	0.12069	0.916667	8.98837e-22	4.20713	TRUE
Atxn7l2_ProteinCoding	0.00967319	0.196088	0.0605387	0.181954	0.0258621	0.583333	2.20302e-12	4.20677	TRUE
Cds2_ProteinCoding	0.0849693	1.58372	0.178252	0.428406	0.206897	1	1.71557e-47	4.20426	TRUE
Sept11_ProteinCoding	0.150911	2.79824	0.24773	0.947768	0.318966	1	1.79062e-48	4.20374	TRUE
Gtf2a1_ProteinCoding	0.0602521	1.12741	0.167186	0.939659	0.137931	0.833333	4.14611e-20	4.20339	TRUE
Sp4_ProteinCoding	0.0156684	0.306042	0.087853	0.358622	0.0344828	0.666667	8.77255e-11	4.20325	TRUE
Arfgef2_ProteinCoding	0.0315718	0.598587	0.128279	0.476204	0.0689655	0.75	9.69574e-18	4.20227	TRUE
Ube3b_ProteinCoding	0.0393963	0.741637	0.14796	0.564884	0.0775862	0.916667	3.95917e-19	4.20036	TRUE
Ppfia1_ProteinCoding	0.0471433	0.881378	0.170653	0.862256	0.0948276	0.833333	1.72507e-15	4.19599	TRUE
Gm7694_ProteinCoding	0.00207581	0.0552912	0.0223571	0.131938	0.00862069	0.166667	0.000130316	4.19387	TRUE
Kank2_ProteinCoding	0.0237939	0.45225	0.10937	0.323955	0.0517241	0.833333	1.2849e-17	4.19225	TRUE
Prkci_ProteinCoding	0.0788412	1.45846	0.199509	0.524564	0.163793	1	9.08985e-38	4.19216	TRUE
Adam22_ProteinCoding	0.00975539	0.195239	0.0601791	0.246931	0.0258621	0.5	1.11026e-09	4.18948	TRUE
Poldip3_ProteinCoding	0.0821572	1.51563	0.209527	0.572609	0.155172	1	1.02867e-36	4.18889	TRUE
Dyrk1a_ProteinCoding	0.0571605	1.05963	0.139994	0.851039	0.155172	0.833333	1.24347e-21	4.18874	TRUE
Gmip_ProteinCoding	0.00278989	0.0680999	0.030048	0.168155	0.00862069	0.166667	0.000265098	4.18846	TRUE
Syt14_ProteinCoding	0.0188693	0.360778	0.0847292	0.368105	0.0517241	0.583333	1.25531e-13	4.18649	TRUE
Zfp976_ProteinCoding	0.0136795	0.26622	0.0895191	0.277146	0.0258621	0.583333	1.13746e-10	4.18615	TRUE
Fgd5_ProteinCoding	0.00974422	0.194571	0.0606164	0.263772	0.0258621	0.5	5.0919e-09	4.18606	TRUE
Nbeal1_ProteinCoding	0.0717669	1.32303	0.184111	0.56517	0.155172	1	1.92503e-34	4.18551	TRUE
Unk_ProteinCoding	0.0188204	0.359634	0.0930974	0.331523	0.0517241	0.666667	4.74319e-14	4.18548	TRUE
Zfp970_ProteinCoding	0.00244725	0.0616424	0.0263577	0.113315	0.00862069	0.25	7.93264e-06	4.18362	TRUE
Atxn7l3_ProteinCoding	0.0443162	0.821378	0.131304	0.46849	0.112069	0.916667	9.15732e-27	4.1817	TRUE
Nhsl1_ProteinCoding	0.0129109	0.251413	0.0728464	0.311878	0.0344828	0.5	3.55052e-10	4.1815	TRUE
Brd1_ProteinCoding	0.070896	1.30344	0.172028	0.616866	0.155172	1	2.01734e-33	4.18138	TRUE
Klhl9_ProteinCoding	0.0769103	1.40972	0.241603	0.700221	0.155172	0.916667	7.18075e-28	4.17847	TRUE
Epb41l5_ProteinCoding	0.0519762	0.957868	0.138358	0.526646	0.12931	1	6.05741e-29	4.17792	TRUE
Prag1_ProteinCoding	0.0184675	0.351335	0.083472	0.275482	0.0517241	0.833333	8.57319e-17	4.17781	TRUE
Ascc3_ProteinCoding	0.0643618	1.17925	0.168251	0.627488	0.146552	0.916667	8.99171e-30	4.1745	TRUE
Rfx7_ProteinCoding	0.0771414	1.40749	0.195001	0.812991	0.172414	1	1.80308e-28	4.17191	TRUE
Uprt_ProteinCoding	0.0140518	0.270255	0.100953	0.359057	0.0258621	0.5	3.25206e-08	4.17164	TRUE
Tbc1d20_ProteinCoding	0.0219564	0.412535	0.0838199	0.39174	0.0689655	0.75	1.26425e-15	4.17104	TRUE
Adgrl2_ProteinCoding	0.165232	2.99271	0.368777	1.72922	0.318966	1	7.21636e-30	4.17066	TRUE
Jph1_ProteinCoding	0.020114	0.378874	0.0901771	0.391178	0.0517241	0.666667	2.2732e-13	4.16925	TRUE
F8_ProteinCoding	0.00361295	0.0819778	0.0389127	0.155264	0.00862069	0.25	2.50414e-05	4.16896	TRUE
Bche_ProteinCoding	0.00249167	0.0617754	0.0268362	0.113594	0.00862069	0.25	9.00934e-06	4.16821	TRUE
Pitx1_ProteinCoding	0	0.0169642	0	0.0587658	0	0.0833333	0	4.16705	TRUE
Plcb1_ProteinCoding	0	0.0169642	0	0.0587658	0	0.0833333	0	4.16705	TRUE
Gm13563_lncRNA	0	0.0169642	0	0.0587658	0	0.0833333	0	4.16705	FALSE
Cage1_ProteinCoding	0	0.0169642	0	0.0587658	0	0.0833333	0	4.16705	TRUE
Oas1a_ProteinCoding	0	0.0169642	0	0.0587658	0	0.0833333	0	4.16705	TRUE
Peg12_ProteinCoding	0	0.0169642	0	0.0587658	0	0.0833333	0	4.16705	TRUE
Rnf207_ProteinCoding	0	0.0169642	0	0.0587658	0	0.0833333	0	4.16705	TRUE
Sh3rf3_ProteinCoding	0	0.0169642	0	0.0587658	0	0.0833333	0	4.16705	TRUE
Cdh9_ProteinCoding	0	0.0169642	0	0.0587658	0	0.0833333	0	4.16705	TRUE
C230014O12Rik_lncRNA	0	0.0169642	0	0.0587658	0	0.0833333	0	4.16705	TRUE
Ppp1r16a_ProteinCoding-Rpl8_ProteinCoding	0	0.0169642	0	0.0587658	0	0.0833333	0	4.16705	TRUE
Esam_ProteinCoding	0	0.0169642	0	0.0587658	0	0.0833333	0	4.16705	TRUE
CAAA01147332.1_ProteinCoding	0	0.0169642	0	0.0587658	0	0.0833333	0	4.16705	FALSE
Fam83b_ProteinCoding	0	0.0169642	0	0.0587658	0	0.0833333	0	4.16705	TRUE
Sox1_ProteinCoding	0	0.0169642	0	0.0587658	0	0.0833333	0	4.16705	FALSE
Slit1_ProteinCoding	0	0.0169642	0	0.0587658	0	0.0833333	0	4.16705	TRUE
Efcab12_ProteinCoding	0	0.0169642	0	0.0587658	0	0.0833333	0	4.16705	TRUE
Eef2_ProteinCoding-Gadd45b_ProteinCoding	0	0.0169642	0	0.0587658	0	0.0833333	0	4.16705	TRUE
Tmem132d_ProteinCoding	0	0.0169642	0	0.0587658	0	0.0833333	0	4.16705	TRUE
Slc25a18_ProteinCoding	0	0.0169642	0	0.0587658	0	0.0833333	0	4.16705	TRUE
Cngb1_ProteinCoding	0	0.0169642	0	0.0587658	0	0.0833333	0	4.16705	TRUE
Gm12100_lncRNA	0	0.0169642	0	0.0587658	0	0.0833333	0	4.16705	TRUE
Rhov_ProteinCoding	0	0.0169642	0	0.0587658	0	0.0833333	0	4.16705	TRUE
Tll1_ProteinCoding	0	0.0169642	0	0.0587658	0	0.0833333	0	4.16705	TRUE
Itga9_ProteinCoding	0	0.0169642	0	0.0587658	0	0.0833333	0	4.16705	TRUE
Sbsn_ProteinCoding	0	0.0169642	0	0.0587658	0	0.0833333	0	4.16705	FALSE
Gm45889_lncRNA	0	0.0169642	0	0.0587658	0	0.0833333	0	4.16705	FALSE
Abtb2_ProteinCoding	0	0.0169642	0	0.0587658	0	0.0833333	0	4.16705	TRUE
Gm6566_lncRNA	0	0.0169642	0	0.0587658	0	0.0833333	0	4.16705	TRUE
Gm6225_lncRNA	0	0.0169642	0	0.0587658	0	0.0833333	0	4.16705	TRUE
Mocos_ProteinCoding	0	0.0169642	0	0.0587658	0	0.0833333	0	4.16705	TRUE
Gm50050_lncRNA	0	0.0169642	0	0.0587658	0	0.0833333	0	4.16705	FALSE
Mrps6_ProteinCoding-Slc5a3_ProteinCoding	0	0.0169642	0	0.0587658	0	0.0833333	0	4.16705	FALSE
Gm49802_lncRNA	0	0.0169642	0	0.0587658	0	0.0833333	0	4.16705	FALSE
Msantd1_ProteinCoding	0	0.0169642	0	0.0587658	0	0.0833333	0	4.16705	TRUE
Muc19_ProteinCoding	0	0.0169642	0	0.0587658	0	0.0833333	0	4.16705	TRUE
Gm43727_lncRNA	0	0.0169642	0	0.0587658	0	0.0833333	0	4.16705	FALSE
Grik2_ProteinCoding	0	0.0169642	0	0.0587658	0	0.0833333	0	4.16705	TRUE
Myo18b_ProteinCoding	0	0.0169642	0	0.0587658	0	0.0833333	0	4.16705	TRUE
Gm42659_lncRNA	0	0.0169642	0	0.0587658	0	0.0833333	0	4.16705	FALSE
Myocd_ProteinCoding	0	0.0169642	0	0.0587658	0	0.0833333	0	4.16705	TRUE
Nacad_ProteinCoding	0	0.0169642	0	0.0587658	0	0.0833333	0	4.16705	TRUE
Naglu_ProteinCoding	0	0.0169642	0	0.0587658	0	0.0833333	0	4.16705	TRUE
Gm37214_lncRNA	0	0.0169642	0	0.0587658	0	0.0833333	0	4.16705	FALSE
Gm32687_ProteinCoding	0	0.0169642	0	0.0587658	0	0.0833333	0	4.16705	TRUE
Gm28959_lncRNA	0	0.0169642	0	0.0587658	0	0.0833333	0	4.16705	FALSE
Nek10_ProteinCoding	0	0.0169642	0	0.0587658	0	0.0833333	0	4.16705	TRUE
[truncated: 1,025 more rows]

## Sheet: E6.5_3
	10x_mean	vasa_mean	10x_std	vasa_std	10x_cellfrac	vasa_cellfrac	ttest_pvalue	log2FC	polyA
H1f3_ProteinCoding	0	11.1082	0	6.86746	0	1	0	13.4395	FALSE
Rmrp_lncRNA	0	7.62673	0	3.08163	0	1	0	12.897	FALSE
Kmt2d_ProteinCoding	0	6.34671	0	1.698	0	1	0	12.632	TRUE
H3c13_ProteinCoding-H3c14_ProteinCoding-H3c15_ProteinCoding	0	6.11856	0	2.31337	0	1	0	12.5792	FALSE
H3c7_ProteinCoding	0	5.63238	0	1.92157	0	1	0	12.4598	FALSE
H2ac4_ProteinCoding	0	5.39492	0	2.06947	0	1	0	12.3977	FALSE
H4c6_ProteinCoding	0	5.23814	0	2.3664	0	1	0	12.3551	FALSE
H4c12_ProteinCoding	0	5.0571	0	1.89832	0	1	0	12.3044	FALSE
H4c1_ProteinCoding	0	4.67172	0	1.74262	0	1	0	12.19	FALSE
H3c1_ProteinCoding	0	4.65399	0	2.00432	0	1	0	12.1846	FALSE
H2bc8_ProteinCoding	0	4.595	0	1.80568	0	1	0	12.1662	FALSE
H2bc3_ProteinCoding	0	4.31077	0	1.93025	0	1	0	12.0741	FALSE
H2bc11_ProteinCoding	0	4.28824	0	1.83042	0	1	0	12.0665	FALSE
H4c3_ProteinCoding	0	4.0631	0	1.42721	0	1	0	11.9887	FALSE
Gm38393_ProteinCoding	0	3.81351	0	1.31265	0	1	0	11.8973	TRUE
H2aw_ProteinCoding-Trim17_ProteinCoding	0	3.72351	0	1.92183	0	1	0	11.8628	FALSE
Hist1h2br_ProteinCoding	0	3.45531	0	2.90179	0	0.777778	0	11.755	TRUE
H3c10_ProteinCoding	0	3.45377	0	1.44208	0	1	0	11.7544	FALSE
H4c11_ProteinCoding	0	3.22352	0	1.81807	0	1	0	11.6549	FALSE
H3c10_ProteinCoding-H3c11_ProteinCoding-H3c2_ProteinCoding-H3c4_ProteinCoding	0	3.16516	0	1.20553	0	1	0	11.6285	FALSE
H3c11_ProteinCoding	0	2.90625	0	1.66956	0	1	0	11.5054	FALSE
H3c2_ProteinCoding	0	2.88651	0	1.47314	0	1	0	11.4956	FALSE
H2bc6_ProteinCoding	0	2.63597	0	1.36176	0	0.972222	0	11.3647	FALSE
Hyou1_ProteinCoding	0	2.57859	0	1.077	0	1	0	11.3329	TRUE
H2bc12_ProteinCoding-Hist1h2bq_ProteinCoding-Hist1h2br_ProteinCoding	0	2.45906	0	1.20297	0	1	0	11.2645	FALSE
Gm38431_ProteinCoding	0	2.43167	0	0.95006	0	1	0	11.2483	FALSE
Hist1h4m_ProteinCoding	0	2.34508	0	1.35921	0	0.972222	0	11.196	TRUE
H2bc13_ProteinCoding	0	2.23172	0	1.34338	0	0.972222	0	11.1246	FALSE
Herc1_ProteinCoding	0	2.14962	0	0.905129	0	1	0	11.0705	TRUE
H3c14_ProteinCoding-H3c15_ProteinCoding	0	2.09504	0	1.65107	0	0.861111	0	11.0334	FALSE
H2ac20_ProteinCoding	0	2.08395	0	1.28568	0	1	0	11.0258	FALSE
H2bc7_ProteinCoding	0	2.05926	0	1.09747	0	1	0	11.0086	FALSE
Alms1_ProteinCoding	0	2.02192	0	0.92555	0	1	0	10.9822	TRUE
Zfp568_ProteinCoding	0	1.98202	0	1.03014	0	1	0	10.9535	TRUE
Thada_ProteinCoding	0	1.84553	0	0.747377	0	1	0	10.8506	TRUE
Hist1h4n_ProteinCoding	0	1.80467	0	1.11605	0	0.972222	0	10.8183	TRUE
Wdfy3_ProteinCoding	0	1.76578	0	0.779284	0	1	0	10.7869	TRUE
Braf_ProteinCoding	0	1.72016	0	0.840346	0	0.944444	0	10.7492	TRUE
H4f16_ProteinCoding	0	1.65788	0	1.0338	0	1	0	10.696	FALSE
Firre_lncRNA	0	1.63174	0	0.960118	0	0.944444	0	10.6731	TRUE
H2bc4_ProteinCoding-H2bc6_ProteinCoding-H2bc8_ProteinCoding	0	1.55192	0	0.852993	0	1	0	10.6008	FALSE
Picalm_ProteinCoding	0	1.54425	0	0.664014	0	1	0	10.5936	TRUE
Hist1h2ao_ProteinCoding-Hist1h2ap_ProteinCoding	0	1.48718	0	0.951097	0	0.972222	0	10.5393	FALSE
H2ac12_ProteinCoding	0	1.46483	0	0.861531	0	0.972222	0	10.5175	FALSE
H2bc12_ProteinCoding-H2bc15_ProteinCoding-Hist1h2bq_ProteinCoding-Hist1h2br_ProteinCoding	0	1.39329	0	0.783639	0	0.916667	0	10.4453	FALSE
Zmat3_ProteinCoding	0	1.3833	0	0.646423	0	0.944444	0	10.4349	TRUE
Klhl9_ProteinCoding	0	1.37645	0	0.8757	0	0.944444	0	10.4278	TRUE
Ecpas_ProteinCoding	0	1.3586	0	0.71815	0	0.972222	0	10.409	TRUE
Lmtk2_ProteinCoding	0	1.3584	0	0.677057	0	1	0	10.4088	TRUE
Igf2r_ProteinCoding	0	1.34234	0	0.754089	0	0.972222	0	10.3916	TRUE
Yeats2_ProteinCoding	0	1.29199	0	0.47171	0	1	0	10.3365	TRUE
Lrp5_ProteinCoding	0	1.28033	0	0.756585	0	0.972222	0	10.3234	TRUE
Ppp6r1_ProteinCoding	0	1.26329	0	0.784232	0	0.972222	0	10.3041	TRUE
H2bc12_ProteinCoding-H2bc15_ProteinCoding-Hist1h2bp_ProteinCoding-Hist1h2bq_ProteinCoding-Hist1h2br_ProteinCoding	0	1.23546	0	0.827156	0	0.888889	0	10.272	FALSE
Mex3c_ProteinCoding	0	1.21734	0	0.594725	0	0.972222	0	10.2507	TRUE
Mtmr4_ProteinCoding	0	1.20297	0	0.631852	0	0.972222	0	10.2336	TRUE
Rev3l_ProteinCoding	0	1.19227	0	0.663713	0	0.916667	0	10.2207	TRUE
Ptpn4_ProteinCoding	0	1.19015	0	0.653851	0	0.944444	0	10.2181	TRUE
Pogz_ProteinCoding	0	1.18532	0	0.737889	0	0.972222	0	10.2123	TRUE
Hmga1b_ProteinCoding	0	1.18486	0	0.707521	0	0.916667	0	10.2117	TRUE
Notch2_ProteinCoding	0	1.18171	0	0.799519	0	0.944444	0	10.2079	TRUE
Atg2b_ProteinCoding	0	1.15879	0	0.731234	0	0.944444	0	10.1796	TRUE
Ralgapa2_ProteinCoding	0	1.15324	0	0.748434	0	0.972222	0	10.1727	TRUE
Ptar1_ProteinCoding	0	1.14493	0	0.631233	0	0.972222	0	10.1623	TRUE
Med24_ProteinCoding	0	1.13957	0	0.670812	0	0.888889	0	10.1555	TRUE
Itpr1_ProteinCoding	0	1.12738	0	0.71587	0	0.916667	0	10.14	TRUE
Pan3_ProteinCoding	0	1.12309	0	0.510799	0	0.972222	0	10.1345	TRUE
Abr_ProteinCoding	0	1.11538	0	0.724413	0	0.944444	0	10.1246	TRUE
Spry4_ProteinCoding	0	1.10945	0	0.782382	0	0.944444	0	10.1169	TRUE
Slc44a1_ProteinCoding	0	1.08039	0	0.592658	0	1	0	10.0787	TRUE
Gigyf2_ProteinCoding	0	1.04486	0	0.568133	0	0.944444	0	10.0305	TRUE
Kat7_ProteinCoding	0	1.04087	0	0.592434	0	1	0	10.025	TRUE
Ptgfrn_ProteinCoding	0	1.03189	0	0.630239	0	1	0	10.0125	TRUE
Atxn7l3_ProteinCoding	0	1.02838	0	0.686746	0	0.972222	0	10.0076	TRUE
Gm42743_lncRNA	0	1.02598	0	0.632324	0	0.944444	0	10.0042	TRUE
Ascc3_ProteinCoding	0	1.00143	0	0.534354	0	1	0	9.96929	TRUE
Atr_ProteinCoding	0	0.990513	0	0.579145	0	0.972222	0	9.95349	TRUE
Tsc2_ProteinCoding	0	0.989174	0	0.464488	0	0.972222	0	9.95154	TRUE
Rock2_ProteinCoding	0	0.979852	0	0.566536	0	0.972222	0	9.93789	TRUE
Nbea_ProteinCoding	0	0.972215	0	0.556102	0	0.944444	0	9.92661	TRUE
Ptprs_ProteinCoding	0	0.956091	0	0.634105	0	0.972222	0	9.90251	TRUE
Zgrf1_ProteinCoding	0	0.947294	0	0.657459	0	0.944444	0	9.88919	TRUE
H2ac10_ProteinCoding-H2ac7_ProteinCoding	0	0.933497	0	0.695731	0	0.916667	0	9.86805	FALSE
Ccdc85c_ProteinCoding	0	0.931276	0	0.5079	0	0.944444	0	9.86461	TRUE
Vps13d_ProteinCoding	0	0.915994	0	0.60821	0	0.972222	0	9.84077	TRUE
Uhmk1_ProteinCoding	0	0.908918	0	0.512829	0	0.916667	0	9.82959	TRUE
Dpysl2_ProteinCoding	0	0.904297	0	0.614662	0	0.944444	0	9.82225	TRUE
H4c11_ProteinCoding-H4c12_ProteinCoding-H4c1_ProteinCoding-H4c2_ProteinCoding-H4c3_ProteinCoding-H4c8_ProteinCoding	0	0.900363	0	0.631886	0	0.944444	0	9.81596	FALSE
Kat6a_ProteinCoding	0	0.89255	0	0.605698	0	0.861111	0	9.8034	TRUE
Arhgef7_ProteinCoding	0	0.881621	0	0.646987	0	1	0	9.78565	TRUE
Depdc5_ProteinCoding	0	0.869402	0	0.523544	0	0.972222	0	9.76554	TRUE
Zbtb44_ProteinCoding	0	0.868532	0	0.522199	0	0.972222	0	9.76409	TRUE
Mlxip_ProteinCoding	0	0.864765	0	0.54011	0	0.944444	0	9.75783	TRUE
Utp14b_ProteinCoding	0	0.863406	0	0.651339	0	0.916667	0	9.75556	FALSE
Gm12184_ProteinCoding	0	0.861251	0	0.520267	0	0.888889	0	9.75196	FALSE
Ttc37_ProteinCoding	0	0.855885	0	0.535985	0	0.888889	0	9.74296	TRUE
Zbtb37_ProteinCoding	0	0.831249	0	0.522488	0	0.916667	0	9.70087	TRUE
H2bc4_ProteinCoding-H2bc8_ProteinCoding	0	0.825389	0	0.610861	0	0.888889	0	9.69068	FALSE
Lrba_ProteinCoding	0	0.807982	0	0.602724	0	0.888889	0	9.65996	TRUE
Cep350_ProteinCoding	0	0.80674	0	0.646026	0	0.833333	0	9.65775	TRUE
Nek9_ProteinCoding	0	0.800264	0	0.608465	0	0.944444	0	9.64613	TRUE
Wnk3_ProteinCoding	0	0.790917	0	0.491167	0	0.916667	0	9.6292	TRUE
Tead1_ProteinCoding	0	0.778833	0	0.603751	0	0.972222	0	9.60702	TRUE
H2ac7_ProteinCoding	0	0.778196	0	0.5819	0	0.888889	0	9.60584	FALSE
H2bc12_ProteinCoding-H2bc13_ProteinCoding-Hist1h2bq_ProteinCoding-Hist1h2br_ProteinCoding	0	0.773949	0	0.524275	0	0.888889	0	9.59796	FALSE
Tenm3_ProteinCoding	0	0.76294	0	0.55646	0	0.861111	0	9.57732	TRUE
Fanca_ProteinCoding	0	0.761643	0	0.464462	0	0.916667	0	9.57486	TRUE
Ppp1r9a_ProteinCoding	0	0.752219	0	0.501736	0	0.944444	0	9.55693	TRUE
Strn_ProteinCoding	0	0.750333	0	0.381839	0	0.972222	0	9.55331	TRUE
N4bp2_ProteinCoding	0	0.747701	0	0.540001	0	0.916667	0	9.54825	TRUE
Tarbp1_ProteinCoding	0	0.736669	0	0.446615	0	0.916667	0	9.52683	TRUE
Nupl1_ProteinCoding	0	0.727302	0	0.461744	0	0.916667	0	9.50839	TRUE
Zfp146_ProteinCoding	0	0.718752	0	0.471295	0	0.944444	0	9.49136	FALSE
Syngap1_ProteinCoding	0	0.718076	0	0.443032	0	0.944444	0	9.49	TRUE
AI506816_lncRNA	0	0.703655	0	0.5457	0	0.888889	0	9.46077	TRUE
mt.Nd4l_ProteinCoding	0	0.703216	0	0.641325	0	0.833333	0	9.45987	FALSE
Specc1l_ProteinCoding	0	0.695227	0	0.392366	0	0.972222	0	9.44341	TRUE
Zfp369_ProteinCoding	0	0.694483	0	0.439601	0	0.916667	0	9.44187	TRUE
Ric1_ProteinCoding	0	0.691902	0	0.495709	0	0.861111	0	9.43651	TRUE
Ogdhl_ProteinCoding	0	0.679768	0	0.477103	0	0.833333	0	9.41102	TRUE
H2ac10_ProteinCoding-H2ac12_ProteinCoding-H2ac7_ProteinCoding-Hist1h2an_ProteinCoding	0	0.676531	0	0.482228	0	0.833333	0	9.40414	FALSE
Shroom3_ProteinCoding	0	0.676223	0	0.433081	0	0.861111	0	9.40349	TRUE
Abcc5_ProteinCoding	0	0.672084	0	0.475046	0	0.888889	0	9.39464	TRUE
Tmem87a_ProteinCoding	0	0.669549	0	0.515001	0	0.833333	0	9.3892	TRUE
Zfp507_ProteinCoding	0	0.66801	0	0.399614	0	0.861111	0	9.38588	TRUE
Dhx37_ProteinCoding	0	0.667778	0	0.42359	0	0.888889	0	9.38538	TRUE
Sos1_ProteinCoding	0	0.666269	0	0.507411	0	0.888889	0	9.38213	TRUE
Zfp142_ProteinCoding	0	0.660164	0	0.416871	0	0.916667	0	9.36886	TRUE
Bmpr2_ProteinCoding	0	0.653765	0	0.435705	0	0.888889	0	9.35483	TRUE
Mysm1_ProteinCoding	0	0.652366	0	0.467692	0	0.888889	0	9.35175	TRUE
Map3k1_ProteinCoding	0	0.652321	0	0.528644	0	0.861111	0	9.35165	TRUE
Snapc4_ProteinCoding	0	0.652045	0	0.416273	0	0.916667	0	9.35104	TRUE
Fryl_ProteinCoding	0	0.648564	0	0.472925	0	0.916667	0	9.34333	TRUE
Ccdc88a_ProteinCoding	0	0.640173	0	0.399173	0	0.916667	0	9.32457	TRUE
Zfp334_ProteinCoding	0	0.629654	0	0.512466	0	0.833333	0	9.3007	TRUE
Zfp280b_ProteinCoding	0	0.629053	0	0.36896	0	0.888889	0	9.29933	TRUE
Suco_ProteinCoding	0	0.628896	0	0.500902	0	0.861111	0	9.29897	TRUE
Plcg2_ProteinCoding	0	0.627244	0	0.479727	0	0.861111	0	9.29518	TRUE
Ankrd52_ProteinCoding	0	0.626812	0	0.426942	0	0.888889	0	9.29419	TRUE
Abcc1_ProteinCoding	0	0.6218	0	0.480991	0	0.805556	0	9.28263	TRUE
Zfp317_ProteinCoding	0	0.616157	0	0.471532	0	0.833333	0	9.26949	TRUE
Bcr_ProteinCoding	0	0.61203	0	0.374448	0	0.916667	0	9.25981	TRUE
H3c10_ProteinCoding-H3c2_ProteinCoding-H3c4_ProteinCoding	0	0.610658	0	0.49683	0	0.861111	0	9.25658	FALSE
Usp32_ProteinCoding	0	0.60981	0	0.574073	0	0.777778	0	9.25458	TRUE
Polq_ProteinCoding	0	0.609296	0	0.467606	0	0.861111	0	9.25337	TRUE
Kbtbd8_ProteinCoding	0	0.608687	0	0.509245	0	0.805556	0	9.25193	TRUE
Cep97_ProteinCoding	0	0.603645	0	0.461804	0	0.861111	0	9.23994	TRUE
Gm37494_lncRNA	0	0.602898	0	0.524639	0	0.861111	0	9.23816	TRUE
Sema5a_ProteinCoding	0	0.600542	0	0.577924	0	0.777778	0	9.23252	TRUE
Sec24a_ProteinCoding	0	0.60025	0	0.466066	0	0.833333	0	9.23182	TRUE
Wdr90_ProteinCoding	0	0.59928	0	0.438883	0	0.833333	0	9.22949	TRUE
Itga3_ProteinCoding	0	0.59864	0	0.489198	0	0.916667	0	9.22795	TRUE
Col4a1_ProteinCoding	0	0.588227	0	0.401508	0	0.833333	0	9.20268	TRUE
Iqsec1_ProteinCoding	0	0.586318	0	0.487621	0	0.833333	0	9.198	TRUE
Bach1_ProteinCoding	0	0.584701	0	0.358593	0	0.972222	0	9.19402	TRUE
H3c13_ProteinCoding	0	0.578109	0	0.521346	0	0.75	0	9.17769	FALSE
Grhl2_ProteinCoding	0	0.57499	0	0.410848	0	0.861111	0	9.1699	TRUE
Vps54_ProteinCoding	0	0.574029	0	0.581811	0	0.805556	0	9.16749	TRUE
Hipk2_ProteinCoding	0	0.568453	0	0.390843	0	0.861111	0	9.15343	TRUE
Jade3_ProteinCoding	0	0.561443	0	0.484786	0	0.777778	0	9.13556	TRUE
Spg11_ProteinCoding	0	0.557645	0	0.442892	0	0.833333	0	9.12579	TRUE
Skida1_ProteinCoding	0	0.555124	0	0.460847	0	0.833333	0	9.11926	TRUE
Gnptab_ProteinCoding	0	0.554385	0	0.39293	0	0.861111	0	9.11734	TRUE
Cblb_ProteinCoding	0	0.554212	0	0.545174	0	0.833333	0	9.1169	TRUE
E2f7_ProteinCoding	0	0.554176	0	0.496643	0	0.722222	0	9.1168	TRUE
Hsf2_ProteinCoding	0	0.553416	0	0.424435	0	0.833333	0	9.11482	TRUE
Rab11fip1_ProteinCoding	0	0.553264	0	0.422944	0	0.833333	0	9.11443	TRUE
Pdpr_ProteinCoding	0	0.552261	0	0.469768	0	0.777778	0	9.11182	TRUE
Mllt6_ProteinCoding	0	0.549771	0	0.446502	0	0.805556	0	9.10531	TRUE
Zfp512b_ProteinCoding	0	0.547278	0	0.450855	0	0.833333	0	9.09876	TRUE
Zbtb39_ProteinCoding	0	0.537698	0	0.406772	0	0.833333	0	9.07333	TRUE
Setbp1_ProteinCoding	0	0.529883	0	0.435569	0	0.777778	0	9.05225	TRUE
Slc35e2_ProteinCoding	0	0.529281	0	0.394013	0	0.805556	0	9.05061	TRUE
Sorl1_ProteinCoding	0	0.528812	0	0.421832	0	0.75	0	9.04934	TRUE
Fanci_ProteinCoding	0	0.528552	0	0.410578	0	0.833333	0	9.04863	TRUE
Anapc2_ProteinCoding	0	0.526664	0	0.322384	0	0.888889	0	9.04348	TRUE
Cep170_ProteinCoding	0	0.526102	0	0.570551	0	0.777778	0	9.04194	TRUE
Neo1_ProteinCoding	0	0.525368	0	0.386725	0	0.805556	0	9.03993	TRUE
Lpar2_ProteinCoding	0	0.524974	0	0.44455	0	0.75	0	9.03885	TRUE
Srgap2_ProteinCoding	0	0.524316	0	0.367131	0	0.888889	0	9.03704	TRUE
H3c2_ProteinCoding-H3c4_ProteinCoding	0	0.524269	0	0.444011	0	0.805556	0	9.03691	FALSE
Cpd_ProteinCoding	0	0.519546	0	0.524241	0	0.694444	0	9.02388	TRUE
Lcor_ProteinCoding	0	0.51809	0	0.473097	0	0.805556	0	9.01984	TRUE
Fndc3c1_ProteinCoding	0	0.517624	0	0.465822	0	0.805556	0	9.01855	TRUE
Fzd5_ProteinCoding	0	0.516816	0	0.318808	0	0.972222	0	9.01629	TRUE
Nlgn2_ProteinCoding	0	0.513955	0	0.468261	0	0.805556	0	9.0083	TRUE
Dcun1d4_ProteinCoding	0	0.512661	0	0.409313	0	0.805556	0	9.00467	TRUE
Zscan26_ProteinCoding	0	0.512118	0	0.44678	0	0.833333	0	9.00315	TRUE
Apaf1_ProteinCoding	0	0.511295	0	0.539673	0	0.777778	0	9.00083	TRUE
Cnot6l_ProteinCoding	0	0.505637	0	0.409781	0	0.777778	0	8.98481	TRUE
Ago3_ProteinCoding	0	0.505554	0	0.425622	0	0.75	0	8.98457	TRUE
Zswim8_ProteinCoding	0	0.504276	0	0.453089	0	0.777778	0	8.98093	TRUE
Dnm2_ProteinCoding	0	0.50246	0	0.34764	0	0.833333	0	8.97573	TRUE
Trip11_ProteinCoding	0	0.501909	0	0.561951	0	0.722222	0	8.97415	TRUE
Epm2aip1_ProteinCoding	0	0.501166	0	0.349421	0	0.833333	0	8.97202	TRUE
Srebf1_ProteinCoding	0	0.500981	0	0.372073	0	0.833333	0	8.97149	TRUE
Ifnar1_ProteinCoding	0	0.500133	0	0.314036	0	0.861111	0	8.96905	TRUE
Uhrf1bp1_ProteinCoding	0	0.49871	0	0.394188	0	0.833333	0	8.96495	TRUE
Ccnyl1_ProteinCoding	0	0.498526	0	0.393194	0	0.777778	0	8.96441	TRUE
B230354K17Rik_lncRNA	0	0.497007	0	0.325695	0	0.833333	0	8.96002	TRUE
Klhl11_ProteinCoding	0	0.494485	0	0.312018	0	0.888889	0	8.9527	TRUE
Esyt2_ProteinCoding	0	0.493994	0	0.376961	0	0.861111	0	8.95127	TRUE
Dclk2_ProteinCoding	0	0.493496	0	0.514946	0	0.75	0	8.94981	TRUE
Edem3_ProteinCoding	0	0.491554	0	0.431721	0	0.75	0	8.94414	TRUE
Celsr3_ProteinCoding	0	0.487801	0	0.386782	0	0.833333	0	8.9331	TRUE
Emc1_ProteinCoding	0	0.486942	0	0.329187	0	0.861111	0	8.93057	FALSE
Usp53_ProteinCoding	0	0.486038	0	0.436537	0	0.75	0	8.92789	TRUE
Lrch3_ProteinCoding	0	0.485832	0	0.403596	0	0.833333	0	8.92728	TRUE
Celsr1_ProteinCoding	0	0.48537	0	0.516658	0	0.694444	0	8.92591	TRUE
Zbtb40_ProteinCoding	0	0.484015	0	0.438228	0	0.722222	0	8.92189	TRUE
Fam13b_ProteinCoding	0	0.483302	0	0.357714	0	0.805556	0	8.91976	TRUE
Foxo3_ProteinCoding	0	0.482877	0	0.404837	0	0.75	0	8.9185	TRUE
Rttn_ProteinCoding	0	0.478315	0	0.41356	0	0.75	0	8.90483	TRUE
Atp11c_ProteinCoding	0	0.477518	0	0.461388	0	0.722222	0	8.90243	TRUE
Rb1cc1_ProteinCoding	0	0.477472	0	0.441832	0	0.75	0	8.90229	TRUE
Zfp592_ProteinCoding	0	0.477394	0	0.432155	0	0.833333	0	8.90205	TRUE
Zfp629_ProteinCoding	0	0.476946	0	0.385471	0	0.777778	0	8.90071	TRUE
Foxk1_ProteinCoding	0	0.476138	0	0.347907	0	0.805556	0	8.89826	TRUE
Sema3e_ProteinCoding	0	0.470544	0	0.446427	0	0.777778	0	8.88125	TRUE
Erbb3_ProteinCoding	0	0.46989	0	0.430771	0	0.777778	0	8.87924	TRUE
Myo19_ProteinCoding	0	0.469766	0	0.37692	0	0.777778	0	8.87887	TRUE
Itgav_ProteinCoding	0	0.469609	0	0.405391	0	0.861111	0	8.87839	TRUE
Anks1_ProteinCoding	0	0.46858	0	0.386173	0	0.777778	0	8.87523	TRUE
Prr11_ProteinCoding	0	0.466589	0	0.560752	0	0.638889	0	8.8691	TRUE
Zbtb33_ProteinCoding	0	0.463326	0	0.402602	0	0.75	0	8.85899	TRUE
H2ac12_ProteinCoding-H2ac13_ProteinCoding-H2ac4_ProteinCoding-H2ac7_ProteinCoding-H2ac8_ProteinCoding	0	0.459684	0	0.324628	0	0.805556	0	8.84763	FALSE
Kif13b_ProteinCoding	0	0.45754	0	0.345077	0	0.861111	0	8.8409	TRUE
Uggt2_ProteinCoding	0	0.454799	0	0.434166	0	0.777778	0	8.83225	TRUE
Zik1_ProteinCoding	0	0.45476	0	0.404235	0	0.805556	0	8.83213	TRUE
Akt3_ProteinCoding	0	0.454681	0	0.356199	0	0.805556	0	8.83188	TRUE
Phkb_ProteinCoding	0	0.448272	0	0.329082	0	0.805556	0	8.81145	TRUE
Amt_ProteinCoding	0	0.446606	0	0.354158	0	0.75	0	8.80608	TRUE
Diaph3_ProteinCoding	0	0.446325	0	0.320103	0	0.833333	0	8.80518	TRUE
Icmt_ProteinCoding	0	0.445761	0	0.464242	0	0.666667	0	8.80336	TRUE
Mgat5_ProteinCoding	0	0.444297	0	0.374097	0	0.722222	0	8.79862	TRUE
Brpf3_ProteinCoding	0	0.443121	0	0.35461	0	0.861111	0	8.79481	TRUE
Scai_ProteinCoding	0	0.442703	0	0.490803	0	0.722222	0	8.79345	TRUE
Plch1_ProteinCoding	0	0.441698	0	0.383392	0	0.777778	0	8.79018	TRUE
Maml1_ProteinCoding	0	0.441499	0	0.38034	0	0.805556	0	8.78953	TRUE
Gan_ProteinCoding	0	0.441396	0	0.486081	0	0.666667	0	8.7892	TRUE
Usf3_ProteinCoding	0	0.441173	0	0.399488	0	0.75	0	8.78847	TRUE
Gm17494_lncRNA	0	0.440532	0	0.678971	0	0.416667	0	8.78638	TRUE
Cep76_ProteinCoding	0	0.438082	0	0.460718	0	0.694444	0	8.77835	TRUE
Tmed8_ProteinCoding	0	0.437481	0	0.37985	0	0.75	0	8.77637	TRUE
Cdc42bpa_ProteinCoding	0	0.436085	0	0.357881	0	0.861111	0	8.77177	TRUE
Kif18b_ProteinCoding	0	0.433159	0	0.335446	0	0.805556	0	8.76208	TRUE
2900060B14Rik_lncRNA	0	0.433137	0	0.315268	0	0.833333	0	8.76201	TRUE
Usp12_ProteinCoding	0	0.431746	0	0.38008	0	0.777778	0	8.75738	TRUE
Gm42664_lncRNA	0	0.431211	0	0.422785	0	0.777778	0	8.75559	FALSE
Crybg3_ProteinCoding	0	0.431154	0	0.510167	0	0.75	0	8.7554	TRUE
Lpp_ProteinCoding	0	0.42333	0	0.394234	0	0.75	0	8.72904	TRUE
Osbp_ProteinCoding	0	0.42105	0	0.326006	0	0.75	0	8.72127	TRUE
Prex1_ProteinCoding	0	0.420979	0	0.35322	0	0.722222	0	8.72103	TRUE
Rcor1_ProteinCoding	0	0.416259	0	0.392175	0	0.75	0	8.7048	TRUE
Xpr1_ProteinCoding	0	0.414003	0	0.439313	0	0.805556	0	8.69698	TRUE
Efna5_ProteinCoding	0	0.412333	0	0.352532	0	0.75	0	8.69116	TRUE
Uty_ProteinCoding	0	0.410042	0	0.523848	0	0.472222	0	8.68314	TRUE
Gen1_ProteinCoding	0	0.407638	0	0.329187	0	0.833333	0	8.67468	TRUE
Ndst1_ProteinCoding	0	0.407317	0	0.34693	0	0.722222	0	8.67355	TRUE
Rab11fip3_ProteinCoding	0	0.405777	0	0.434107	0	0.722222	0	8.66809	TRUE
Dock6_ProteinCoding	0	0.404634	0	0.375802	0	0.75	0	8.66404	TRUE
Atg2a_ProteinCoding	0	0.403044	0	0.318372	0	0.694444	0	8.65837	TRUE
Ap4e1_ProteinCoding	0	0.402487	0	0.340684	0	0.75	0	8.65638	TRUE
Plekhg1_ProteinCoding	0	0.401324	0	0.396602	0	0.694444	0	8.65222	TRUE
Cdkn1b_ProteinCoding	0	0.400986	0	0.282328	0	0.805556	0	8.651	TRUE
Slc35a3_ProteinCoding	0	0.400903	0	0.369898	0	0.694444	0	8.6507	FALSE
Syde2_ProteinCoding	0	0.400335	0	0.361966	0	0.75	0	8.64866	TRUE
E330009J07Rik_ProteinCoding	0	0.400076	0	0.362875	0	0.805556	0	8.64773	TRUE
Usp45_ProteinCoding	0	0.399669	0	0.350117	0	0.805556	0	8.64627	TRUE
Dennd4c_ProteinCoding	0	0.39958	0	0.282514	0	0.833333	0	8.64595	TRUE
Grik5_ProteinCoding	0	0.39748	0	0.410144	0	0.666667	0	8.63836	TRUE
Zfp748_ProteinCoding	0	0.395745	0	0.32465	0	0.777778	0	8.63207	TRUE
Galnt2_ProteinCoding	0	0.394768	0	0.423603	0	0.583333	0	8.62851	FALSE
Acvr1b_ProteinCoding	0	0.394356	0	0.370664	0	0.611111	0	8.62701	TRUE
Xpnpep3_ProteinCoding	0	0.39429	0	0.315208	0	0.777778	0	8.62677	TRUE
Znrf3_ProteinCoding	0	0.391387	0	0.338895	0	0.75	0	8.61613	TRUE
Egln1_ProteinCoding	0	0.391159	0	0.309021	0	0.805556	0	8.6153	TRUE
Hivep1_ProteinCoding	0	0.388591	0	0.359243	0	0.722222	0	8.60582	TRUE
Apob_ProteinCoding	0	0.388484	0	0.417264	0	0.638889	0	8.60542	TRUE
H2bc12_ProteinCoding-H2bc13_ProteinCoding-H2bc15_ProteinCoding-H2bc4_ProteinCoding-H2bc6_ProteinCoding-H2bc8_ProteinCoding-Hist1h2bq_ProteinCoding-Hist1h2br_ProteinCoding	0	0.388383	0	0.352912	0	0.694444	0	8.60504	FALSE
Mef2a_ProteinCoding	0	0.387796	0	0.368217	0	0.694444	0	8.60287	TRUE
Nhsl1_ProteinCoding	0	0.384043	0	0.512725	0	0.638889	0	8.58887	TRUE
Fam117b_ProteinCoding	0	0.382398	0	0.355765	0	0.638889	0	8.5827	TRUE
Hdx_ProteinCoding	0	0.38114	0	0.363015	0	0.694444	0	8.57796	TRUE
Mrc2_ProteinCoding	0	0.37978	0	0.318432	0	0.694444	0	8.57281	TRUE
Flii_ProteinCoding	0	0.379335	0	0.311316	0	0.75	0	8.57113	TRUE
Gm42742_ProteinCoding	0	0.378325	0	0.40065	0	0.694444	0	8.56729	FALSE
Adam10_ProteinCoding	0	0.377872	0	0.346981	0	0.722222	0	8.56557	TRUE
Zfp160_ProteinCoding	0	0.376699	0	0.287258	0	0.777778	0	8.56109	TRUE
Large1_ProteinCoding	0	0.375867	0	0.319128	0	0.777778	0	8.55791	TRUE
Osbpl11_ProteinCoding	0	0.375343	0	0.265028	0	0.833333	0	8.55591	TRUE
Snx19_ProteinCoding	0	0.374039	0	0.345258	0	0.777778	0	8.5509	TRUE
Atg13_ProteinCoding	0	0.373044	0	0.348152	0	0.75	0	8.54706	TRUE
Znfx1_ProteinCoding	0	0.372758	0	0.333956	0	0.75	0	8.54596	TRUE
Map3k3_ProteinCoding	0	0.371964	0	0.370055	0	0.638889	0	8.54289	TRUE
Tada2b_ProteinCoding	0	0.371869	0	0.337931	0	0.75	0	8.54253	TRUE
Smg8_ProteinCoding	0	0.370778	0	0.339451	0	0.75	0	8.5383	TRUE
Ythdc2_ProteinCoding	0	0.370248	0	0.335544	0	0.722222	0	8.53624	TRUE
Elk4_ProteinCoding	0	0.369965	0	0.338959	0	0.75	0	8.53514	TRUE
Fam193a_ProteinCoding	0	0.36989	0	0.312428	0	0.75	0	8.53485	TRUE
Carmil1_ProteinCoding	0	0.369651	0	0.402718	0	0.611111	0	8.53392	TRUE
H4c11_ProteinCoding-H4c8_ProteinCoding	0	0.367247	0	0.377375	0	0.722222	0	8.52453	FALSE
Taf4b_ProteinCoding	0	0.36693	0	0.357782	0	0.694444	0	8.52329	TRUE
Col4a3bp_ProteinCoding	0	0.365963	0	0.331582	0	0.694444	0	8.51949	TRUE
H2bc1_ProteinCoding	0	0.364824	0	0.863258	0	0.305556	0	8.515	FALSE
Cry2_ProteinCoding	0	0.363685	0	0.263962	0	0.805556	0	8.51051	TRUE
Wdr7_ProteinCoding	0	0.36356	0	0.341547	0	0.666667	0	8.51001	TRUE
Phlpp1_ProteinCoding	0	0.363331	0	0.335923	0	0.694444	0	8.50911	TRUE
Tnk2_ProteinCoding	0	0.362489	0	0.339645	0	0.722222	0	8.50577	TRUE
Amd2_ProteinCoding	0	0.362322	0	0.355527	0	0.75	0	8.5051	FALSE
H3c1_ProteinCoding-H3c3_ProteinCoding	0	0.361652	0	0.389456	0	0.666667	0	8.50244	FALSE
Mtss2_ProteinCoding	0	0.361244	0	0.343655	0	0.694444	0	8.50082	FALSE
Erap1_ProteinCoding	0	0.361183	0	0.480066	0	0.638889	0	8.50057	TRUE
Foxn2_ProteinCoding	0	0.361136	0	0.339926	0	0.666667	0	8.50039	TRUE
Zfp780b_ProteinCoding	0	0.360813	0	0.386686	0	0.666667	0	8.4991	TRUE
Adcy6_ProteinCoding	0	0.360411	0	0.474246	0	0.638889	0	8.4975	TRUE
Parpbp_ProteinCoding	0	0.35959	0	0.379686	0	0.694444	0	8.49421	TRUE
Efs_ProteinCoding	0	0.358027	0	0.303875	0	0.694444	0	8.48795	TRUE
Tub_ProteinCoding	0	0.355122	0	0.363336	0	0.638889	0	8.47623	TRUE
Tonsl_ProteinCoding	0	0.354633	0	0.43437	0	0.638889	0	8.47424	TRUE
Rnf213_ProteinCoding	0	0.354136	0	0.331705	0	0.694444	0	8.47223	TRUE
Plcb3_ProteinCoding	0	0.35392	0	0.396077	0	0.666667	0	8.47135	TRUE
Pi4kb_ProteinCoding	0	0.35341	0	0.351755	0	0.638889	0	8.46927	TRUE
Mtx3_ProteinCoding	0	0.347604	0	0.309616	0	0.75	0	8.44544	TRUE
Klhl22_ProteinCoding	0	0.347325	0	0.357925	0	0.666667	0	8.44429	TRUE
H4c8_ProteinCoding	0.0158583	5.82313	0.0593362	2.34932	0.0714286	1	3.73806e-12	8.43244	FALSE
Smarcc2_ProteinCoding	0	0.34401	0	0.366282	0	0.666667	0	8.43049	TRUE
Tmem87b_ProteinCoding	0	0.343716	0	0.339608	0	0.694444	0	8.42926	TRUE
Sh3rf1_ProteinCoding	0	0.341936	0	0.310567	0	0.722222	0	8.42179	TRUE
Gpd1l_ProteinCoding	0	0.341488	0	0.336438	0	0.694444	0	8.41991	TRUE
Pdzrn3_ProteinCoding	0	0.340663	0	0.351229	0	0.638889	0	8.41643	TRUE
Inpp5b_ProteinCoding	0	0.340284	0	0.476566	0	0.666667	0	8.41483	TRUE
Epg5_ProteinCoding	0	0.34011	0	0.294941	0	0.722222	0	8.41409	TRUE
Gmeb2_ProteinCoding	0	0.339891	0	0.290095	0	0.694444	0	8.41316	TRUE
Lrig2_ProteinCoding	0	0.338741	0	0.387023	0	0.694444	0	8.40829	TRUE
Akap10_ProteinCoding	0	0.338726	0	0.321875	0	0.638889	0	8.40823	TRUE
Hlcs_ProteinCoding	0	0.336804	0	0.407758	0	0.583333	0	8.40004	TRUE
Vezt_ProteinCoding	0	0.336169	0	0.359987	0	0.611111	0	8.39733	TRUE
Cep135_ProteinCoding	0	0.335534	0	0.29799	0	0.75	0	8.39461	TRUE
Gm46430_lncRNA	0	0.333767	0	0.300706	0	0.694444	0	8.38701	TRUE
Nbeal2_ProteinCoding	0	0.333757	0	0.352409	0	0.666667	0	8.38697	TRUE
Rab3gap2_ProteinCoding	0	0.332796	0	0.315501	0	0.638889	0	8.38282	TRUE
Sept8_ProteinCoding	0	0.331854	0	0.362533	0	0.694444	0	8.37875	TRUE
Galnt1_ProteinCoding	0	0.330696	0	0.352936	0	0.611111	0	8.37372	TRUE
Hmbox1_ProteinCoding	0	0.330234	0	0.301705	0	0.694444	0	8.37171	TRUE
Tex15_ProteinCoding	0	0.329987	0	0.611332	0	0.416667	0	8.37063	TRUE
Brf1_ProteinCoding	0	0.329944	0	0.292936	0	0.694444	0	8.37044	TRUE
Alg2_ProteinCoding	0	0.329367	0	0.298336	0	0.694444	0	8.36792	TRUE
Gm50462_lncRNA	0	0.328615	0	0.348667	0	0.666667	0	8.36464	FALSE
Plekha8_ProteinCoding	0	0.328259	0	0.298826	0	0.694444	0	8.36308	TRUE
Kif21b_ProteinCoding	0	0.32821	0	0.303235	0	0.722222	0	8.36286	TRUE
Serinc3_ProteinCoding	0	0.327421	0	0.42041	0	0.555556	0	8.3594	TRUE
Zfp719_ProteinCoding	0	0.327343	0	0.339372	0	0.666667	0	8.35906	TRUE
Chml_ProteinCoding	0	0.327321	0	0.302776	0	0.666667	0	8.35897	FALSE
Kbtbd7_ProteinCoding	0	0.327099	0	0.3022	0	0.666667	0	8.35799	TRUE
Zfp976_ProteinCoding	0	0.326766	0	0.328361	0	0.611111	0	8.35652	TRUE
Gabrb3_ProteinCoding	0	0.326473	0	0.315966	0	0.666667	0	8.35523	TRUE
Sp4_ProteinCoding	0	0.326322	0	0.247778	0	0.805556	0	8.35457	TRUE
H1f6_ProteinCoding	0	0.326185	0	0.540169	0	0.416667	0	8.35396	FALSE
Map4k3_ProteinCoding	0	0.325882	0	0.308803	0	0.638889	0	8.35263	TRUE
Cyfip2_ProteinCoding	0	0.325779	0	0.385696	0	0.611111	0	8.35217	TRUE
Cers6_ProteinCoding	0	0.325164	0	0.359839	0	0.666667	0	8.34945	TRUE
Ocrl_ProteinCoding	0	0.324878	0	0.272715	0	0.722222	0	8.34819	TRUE
Hs6st2_ProteinCoding	0	0.322853	0	0.35935	0	0.583333	0	8.3392	TRUE
Shroom4_ProteinCoding	0	0.322089	0	0.419304	0	0.555556	0	8.33579	TRUE
Zdhhc15_ProteinCoding	0	0.321168	0	0.54	0	0.583333	0	8.33167	TRUE
Nabp1_ProteinCoding	0	0.320636	0	0.479616	0	0.583333	0	8.32929	TRUE
Srf_ProteinCoding	0	0.320205	0	0.298347	0	0.722222	0	8.32735	TRUE
Slc10a7_ProteinCoding	0	0.319801	0	0.324145	0	0.722222	0	8.32553	TRUE
Lrp4_ProteinCoding	0	0.319222	0	0.302292	0	0.722222	0	8.32293	TRUE
Zbtb21_ProteinCoding	0	0.318916	0	0.349878	0	0.694444	0	8.32155	FALSE
Zfp942_ProteinCoding	0	0.318103	0	0.391463	0	0.583333	0	8.31788	TRUE
Zzef1_ProteinCoding	0	0.317558	0	0.299914	0	0.666667	0	8.31541	TRUE
Stil_ProteinCoding	0	0.31669	0	0.286713	0	0.666667	0	8.31148	TRUE
Pign_ProteinCoding	0	0.315018	0	0.357601	0	0.694444	0	8.30386	TRUE
Rbm45_ProteinCoding	0	0.314976	0	0.266613	0	0.75	0	8.30367	TRUE
Prmt9_ProteinCoding	0	0.314531	0	0.364987	0	0.611111	0	8.30164	TRUE
Zfp423_ProteinCoding	0	0.314338	0	0.36667	0	0.638889	0	8.30075	TRUE
Flnc_ProteinCoding	0	0.31421	0	0.344493	0	0.694444	0	8.30017	TRUE
Rnf31_ProteinCoding	0	0.31276	0	0.23508	0	0.777778	0	8.29352	TRUE
Prdm10_ProteinCoding	0	0.31227	0	0.344221	0	0.666667	0	8.29126	TRUE
Fam126b_ProteinCoding	0	0.311885	0	0.326764	0	0.694444	0	8.28949	TRUE
Gpt2_ProteinCoding	0	0.311753	0	0.331388	0	0.666667	0	8.28888	TRUE
Hipk3_ProteinCoding	0	0.311699	0	0.350144	0	0.555556	0	8.28863	TRUE
Cdc14a_ProteinCoding	0	0.309951	0	0.337083	0	0.638889	0	8.28055	TRUE
Exoc8_ProteinCoding	0	0.309782	0	0.296065	0	0.666667	0	8.27976	TRUE
4933427D14Rik_ProteinCoding	0	0.309528	0	0.292953	0	0.666667	0	8.27858	TRUE
Phc3_ProteinCoding	0	0.308402	0	0.365544	0	0.611111	0	8.27334	TRUE
Tnrc18_ProteinCoding	0	0.307357	0	0.277489	0	0.75	0	8.26846	TRUE
Mfn2_ProteinCoding	0	0.305245	0	0.305299	0	0.638889	0	8.25854	TRUE
Irf2bp2_ProteinCoding	0	0.304511	0	0.289194	0	0.638889	0	8.25508	TRUE
Tex2_ProteinCoding	0	0.301598	0	0.333495	0	0.611111	0	8.24126	TRUE
Eppk1_ProteinCoding	0	0.301084	0	0.458944	0	0.5	0	8.23881	TRUE
Dvl3_ProteinCoding	0	0.301014	0	0.267669	0	0.75	0	8.23847	TRUE
Zfyve1_ProteinCoding	0	0.300743	0	0.284301	0	0.666667	0	8.23718	TRUE
Map3k2_ProteinCoding	0	0.300647	0	0.362491	0	0.611111	0	8.23672	TRUE
Ankrd26_ProteinCoding	0	0.300361	0	0.291043	0	0.638889	0	8.23535	TRUE
Ppp1r12c_ProteinCoding	0	0.299901	0	0.376465	0	0.583333	0	8.23314	TRUE
Kif3b_ProteinCoding	0	0.296748	0	0.272318	0	0.694444	0	8.21795	TRUE
Plcb4_ProteinCoding	0	0.295488	0	0.320176	0	0.666667	0	8.21183	TRUE
Map1a_ProteinCoding	0	0.293342	0	0.358064	0	0.527778	0	8.20135	TRUE
Pcnx2_ProteinCoding	0	0.293314	0	0.349866	0	0.555556	0	8.20121	TRUE
Dmxl2_ProteinCoding	0	0.293087	0	0.41406	0	0.555556	0	8.2001	TRUE
Limk1_ProteinCoding	0	0.292113	0	0.312728	0	0.638889	0	8.19531	TRUE
Zfp991_ProteinCoding	0	0.291814	0	0.335489	0	0.694444	0	8.19384	FALSE
Usp49_ProteinCoding	0	0.290185	0	0.339694	0	0.583333	0	8.18579	TRUE
Zfp746_ProteinCoding	0	0.290086	0	0.317437	0	0.611111	0	8.1853	TRUE
Zfp101_ProteinCoding	0	0.289183	0	0.31762	0	0.638889	0	8.18082	TRUE
Zfp729a_ProteinCoding	0	0.28912	0	0.388154	0	0.555556	0	8.18051	FALSE
Dock9_ProteinCoding	0	0.288177	0	0.272545	0	0.666667	0	8.17581	TRUE
Phf8_ProteinCoding	0	0.287773	0	0.346721	0	0.555556	0	8.17379	TRUE
Zfp626_ProteinCoding	0	0.287614	0	0.285872	0	0.694444	0	8.173	TRUE
Pik3r3_ProteinCoding	0	0.286438	0	0.272394	0	0.638889	0	8.16711	TRUE
Ift172_ProteinCoding	0	0.286201	0	0.34993	0	0.583333	0	8.16591	TRUE
Nhlrc3_ProteinCoding	0	0.285414	0	0.295441	0	0.638889	0	8.16196	TRUE
C530008M17Rik_ProteinCoding	0	0.285167	0	0.392428	0	0.5	0	8.16071	TRUE
Hinfp_ProteinCoding	0	0.285123	0	0.299115	0	0.611111	0	8.16049	TRUE
Hspa13_ProteinCoding	0	0.285102	0	0.260915	0	0.694444	0	8.16038	TRUE
Ap4b1_ProteinCoding	0	0.282871	0	0.272756	0	0.638889	0	8.14909	FALSE
Arvcf_ProteinCoding	0	0.282333	0	0.298403	0	0.638889	0	8.14635	TRUE
Mettl17_ProteinCoding	0	0.280581	0	0.274254	0	0.638889	0	8.13741	TRUE
Met_ProteinCoding	0	0.279588	0	0.244751	0	0.694444	0	8.13231	TRUE
Cpne3_ProteinCoding	0	0.279164	0	0.321242	0	0.638889	0	8.13013	TRUE
Kank1_ProteinCoding	0	0.278438	0	0.292261	0	0.583333	0	8.12638	TRUE
Dpy19l3_ProteinCoding	0	0.278316	0	0.321703	0	0.638889	0	8.12576	TRUE
Ppp1r37_ProteinCoding	0	0.277801	0	0.361705	0	0.611111	0	8.12309	TRUE
Gba2_ProteinCoding	0	0.277507	0	0.290509	0	0.611111	0	8.12157	TRUE
E2f8_ProteinCoding	0	0.277459	0	0.337138	0	0.611111	0	8.12132	TRUE
Clcn2_ProteinCoding	0	0.275572	0	0.257676	0	0.638889	0	8.11151	TRUE
Josd1_ProteinCoding	0	0.274996	0	0.258934	0	0.638889	0	8.1085	TRUE
Rbm41_ProteinCoding	0	0.274778	0	0.385544	0	0.555556	0	8.10736	TRUE
Atp7a_ProteinCoding	0	0.274768	0	0.300037	0	0.611111	0	8.10731	TRUE
Myo1e_ProteinCoding	0	0.274709	0	0.282006	0	0.638889	0	8.107	TRUE
Ttpal_ProteinCoding	0	0.274313	0	0.29908	0	0.611111	0	8.10493	TRUE
Rp2_ProteinCoding	0	0.273773	0	0.2962	0	0.583333	0	8.10209	TRUE
Ranbp6_ProteinCoding	0	0.272721	0	0.263705	0	0.611111	0	8.09656	TRUE
H2bc12_ProteinCoding-Hist1h2bp_ProteinCoding-Hist1h2bq_ProteinCoding-Hist1h2br_ProteinCoding	0	0.272077	0	0.292983	0	0.638889	0	8.09316	FALSE
Ttbk1_ProteinCoding	0	0.272005	0	0.272489	0	0.611111	0	8.09278	TRUE
H3c11_ProteinCoding-H3c3_ProteinCoding	0	0.270999	0	0.293067	0	0.611111	0	8.08746	FALSE
Zbtb14_ProteinCoding	0	0.270844	0	0.265636	0	0.638889	0	8.08664	TRUE
Zfp346_ProteinCoding	0	0.270715	0	0.295907	0	0.638889	0	8.08595	TRUE
Kdm5d_ProteinCoding	0	0.269947	0	0.378164	0	0.444444	0	8.08187	TRUE
Srp54a_ProteinCoding	0	0.269635	0	0.285463	0	0.638889	0	8.08021	FALSE
Dennd6b_ProteinCoding	0	0.269502	0	0.248374	0	0.666667	0	8.0795	TRUE
Tbc1d22b_ProteinCoding	0	0.268209	0	0.348084	0	0.527778	0	8.07258	FALSE
Tnks1bp1_ProteinCoding	0	0.267171	0	0.270558	0	0.666667	0	8.06701	TRUE
Dmd_ProteinCoding	0	0.267008	0	0.265445	0	0.611111	0	8.06613	TRUE
Gramd1b_ProteinCoding	0	0.265394	0	0.289859	0	0.583333	0	8.05742	TRUE
Slc5a3_ProteinCoding	0	0.265382	0	0.281628	0	0.638889	0	8.05735	FALSE
Prag1_ProteinCoding	0	0.264544	0	0.408459	0	0.555556	0	8.05281	TRUE
Golim4_ProteinCoding	0	0.263472	0	0.269065	0	0.638889	0	8.04697	TRUE
Mbd1_ProteinCoding	0	0.261783	0	0.282287	0	0.611111	0	8.03773	TRUE
Dnajc27_ProteinCoding	0	0.261602	0	0.254896	0	0.638889	0	8.03673	TRUE
Pnpla7_ProteinCoding	0	0.261352	0	0.325905	0	0.527778	0	8.03536	TRUE
Pik3cb_ProteinCoding	0	0.261218	0	0.295266	0	0.611111	0	8.03462	TRUE
Rhobtb2_ProteinCoding	0	0.260405	0	0.288552	0	0.555556	0	8.03014	TRUE
Tmem94_ProteinCoding	0	0.259799	0	0.24438	0	0.666667	0	8.02679	TRUE
Pkd2_ProteinCoding	0	0.259716	0	0.316463	0	0.583333	0	8.02634	TRUE
Scarb2_ProteinCoding	0	0.259054	0	0.289815	0	0.555556	0	8.02267	TRUE
H3c15_ProteinCoding	0	0.258782	0	0.841888	0	0.222222	0	8.02116	FALSE
Secisbp2l_ProteinCoding	0	0.258538	0	0.283302	0	0.583333	0	8.0198	TRUE
Adam23_ProteinCoding	0	0.258255	0	0.307007	0	0.583333	0	8.01823	TRUE
Sesn2_ProteinCoding	0	0.257575	0	0.386679	0	0.583333	0	8.01444	TRUE
Tbck_ProteinCoding	0	0.25721	0	0.287616	0	0.611111	0	8.0124	TRUE
Tert_ProteinCoding	0	0.255812	0	0.242505	0	0.638889	0	8.00457	TRUE
Slfn9_ProteinCoding	0	0.255353	0	0.421374	0	0.388889	0	8.00199	TRUE
H3c10_ProteinCoding-H3c1_ProteinCoding-H3c2_ProteinCoding-H3c4_ProteinCoding	0	0.254313	0	0.222372	0	0.666667	0	7.99612	FALSE
Mxi1_ProteinCoding	0	0.252833	0	0.471571	0	0.555556	0	7.98774	TRUE
Simc1_ProteinCoding	0	0.252494	0	0.303061	0	0.555556	0	7.98581	TRUE
Acad11_ProteinCoding	0	0.252423	0	0.27888	0	0.555556	0	7.9854	TRUE
Mbnl1_ProteinCoding	0	0.2514	0	0.35838	0	0.444444	0	7.97957	TRUE
Atp8b2_ProteinCoding	0	0.250682	0	0.259884	0	0.583333	0	7.97546	TRUE
H4c12_ProteinCoding-H4c1_ProteinCoding-H4c2_ProteinCoding	0	0.250589	0	0.312008	0	0.611111	0	7.97492	FALSE
Lmln_ProteinCoding	0	0.24984	0	0.332579	0	0.527778	0	7.97062	TRUE
Bcas3_ProteinCoding	0	0.249739	0	0.256148	0	0.555556	0	7.97004	TRUE
Cdan1_ProteinCoding	0	0.249457	0	0.318972	0	0.527778	0	7.96842	TRUE
Zfp654_ProteinCoding	0	0.248508	0	0.308734	0	0.555556	0	7.96294	TRUE
H2bc18_ProteinCoding	0.0181211	4.73551	0.067803	1.60406	0.0714286	1	1.26883e-14	7.95251	FALSE
Dleu2_lncRNA	0	0.245862	0	0.268972	0	0.611111	0	7.94756	TRUE
Ano6_ProteinCoding	0	0.245214	0	0.278413	0	0.527778	0	7.94377	TRUE
Tmem170_ProteinCoding	0	0.244545	0	0.259388	0	0.583333	0	7.93984	TRUE
Sacs_ProteinCoding	0	0.243807	0	0.284678	0	0.5	0	7.9355	TRUE
Lyst_ProteinCoding	0	0.241943	0	0.330511	0	0.5	0	7.92447	TRUE
Ints6l_ProteinCoding	0	0.240842	0	0.336695	0	0.555556	0	7.91792	TRUE
Zbtb5_ProteinCoding	0	0.240718	0	0.310321	0	0.583333	0	7.91718	TRUE
Sh3pxd2b_ProteinCoding	0	0.240616	0	0.256525	0	0.583333	0	7.91657	TRUE
Xpc_ProteinCoding	0	0.240347	0	0.289682	0	0.555556	0	7.91497	TRUE
Rnf19a_ProteinCoding	0	0.239451	0	0.26073	0	0.555556	0	7.9096	TRUE
Wrn_ProteinCoding	0	0.239143	0	0.305492	0	0.5	0	7.90775	TRUE
Sntb2_ProteinCoding	0	0.238395	0	0.331731	0	0.472222	0	7.90325	TRUE
Zfp933_ProteinCoding	0	0.236217	0	0.337216	0	0.527778	0	7.89006	TRUE
Cep152_ProteinCoding	0	0.235992	0	0.236244	0	0.611111	0	7.8887	TRUE
Efr3b_ProteinCoding	0	0.235367	0	0.261764	0	0.555556	0	7.88489	TRUE
Cntrob_ProteinCoding	0	0.235278	0	0.281095	0	0.583333	0	7.88434	TRUE
Heatr5b_ProteinCoding	0	0.234614	0	0.266948	0	0.583333	0	7.88028	TRUE
Kif16b_ProteinCoding	0	0.234554	0	0.264354	0	0.527778	0	7.87992	TRUE
Gm17067_ProteinCoding	0	0.234524	0	0.346954	0	0.5	0	7.87973	TRUE
Zfp955a_ProteinCoding	0	0.234379	0	0.24868	0	0.583333	0	7.87884	TRUE
Rhoq_ProteinCoding	0	0.23437	0	0.28505	0	0.555556	0	7.87879	TRUE
Slc9a1_ProteinCoding	0	0.233636	0	0.307812	0	0.527778	0	7.87428	TRUE
Chpf2_ProteinCoding	0	0.233533	0	0.308172	0	0.583333	0	7.87365	TRUE
Hip1r_ProteinCoding	0	0.233051	0	0.287355	0	0.555556	0	7.87068	TRUE
Fyco1_ProteinCoding	0	0.233023	0	0.312748	0	0.527778	0	7.87051	TRUE
Ndrg3_ProteinCoding	0	0.232824	0	0.259255	0	0.555556	0	7.86928	TRUE
Mcoln1_ProteinCoding	0	0.232738	0	0.226811	0	0.638889	0	7.86875	TRUE
Rubcn_ProteinCoding	0	0.232585	0	0.34301	0	0.527778	0	7.8678	TRUE
Tgfbrap1_ProteinCoding	0	0.232131	0	0.236636	0	0.583333	0	7.865	TRUE
Cacng7_ProteinCoding	0	0.23178	0	0.257085	0	0.555556	0	7.86282	TRUE
R3hdm2_ProteinCoding	0	0.231306	0	0.233288	0	0.638889	0	7.85988	TRUE
Stxbp5_ProteinCoding	0	0.230973	0	0.276372	0	0.5	0	7.85781	TRUE
Ikzf5_ProteinCoding	0	0.230723	0	0.241399	0	0.611111	0	7.85625	FALSE
Cask_ProteinCoding	0	0.22833	0	0.273833	0	0.527778	0	7.84128	TRUE
Farp1_ProteinCoding	0	0.227894	0	0.256093	0	0.583333	0	7.83854	TRUE
Clstn3_ProteinCoding	0	0.227589	0	0.251439	0	0.555556	0	7.83661	TRUE
Eif5a2_ProteinCoding	0	0.227384	0	0.281466	0	0.555556	0	7.83532	TRUE
Mtbp_ProteinCoding	0	0.226423	0	0.211682	0	0.638889	0	7.82924	TRUE
Fktn_ProteinCoding	0	0.226391	0	0.263311	0	0.527778	0	7.82903	TRUE
Mtmr10_ProteinCoding	0	0.226236	0	0.351341	0	0.472222	0	7.82805	TRUE
Pigg_ProteinCoding	0	0.225455	0	0.208172	0	0.638889	0	7.82308	TRUE
Ezh1_ProteinCoding	0	0.225348	0	0.264764	0	0.583333	0	7.8224	TRUE
Lmf2_ProteinCoding	0	0.2247	0	0.205094	0	0.638889	0	7.81826	TRUE
Dph1_ProteinCoding	0	0.224629	0	0.249038	0	0.555556	0	7.81781	TRUE
Nfib_ProteinCoding	0	0.223309	0	0.319173	0	0.444444	0	7.80934	TRUE
Ly75_ProteinCoding	0	0.223253	0	0.304925	0	0.527778	0	7.80898	TRUE
Zfp808_ProteinCoding	0	0.220997	0	0.225036	0	0.638889	0	7.79439	TRUE
Cdcp1_ProteinCoding	0	0.220924	0	0.286051	0	0.527778	0	7.79392	TRUE
Adam22_ProteinCoding	0	0.220377	0	0.279783	0	0.472222	0	7.79036	TRUE
Zcchc2_ProteinCoding	0	0.220302	0	0.236519	0	0.583333	0	7.78987	TRUE
Grk3_ProteinCoding	0	0.220167	0	0.262413	0	0.527778	0	7.78899	TRUE
Tmx4_ProteinCoding	0	0.220157	0	0.30925	0	0.472222	0	7.78892	TRUE
Slc7a1_ProteinCoding	0	0.219621	0	0.301963	0	0.5	0	7.78542	TRUE
Tecpr2_ProteinCoding	0	0.219315	0	0.265617	0	0.5	0	7.78342	TRUE
Zfp180_ProteinCoding	0	0.21922	0	0.256478	0	0.527778	0	7.7828	TRUE
Gabbr1_ProteinCoding	0	0.21868	0	0.217309	0	0.611111	0	7.77926	TRUE
Dusp16_ProteinCoding	0	0.218501	0	0.334257	0	0.416667	0	7.77808	TRUE
Arl15_ProteinCoding	0	0.218458	0	0.248893	0	0.527778	0	7.7778	TRUE
Magi3_ProteinCoding	0	0.217725	0	0.233447	0	0.555556	0	7.77297	TRUE
B4galnt4_ProteinCoding	0	0.216012	0	0.263041	0	0.583333	0	7.76163	TRUE
Polh_ProteinCoding	0	0.215109	0	0.257485	0	0.472222	0	7.75562	TRUE
2210408I21Rik_ProteinCoding	0	0.21425	0	0.278192	0	0.527778	0	7.74987	TRUE
Erbb2_ProteinCoding	0	0.214225	0	0.351454	0	0.388889	0	7.7497	TRUE
Dis3l2_ProteinCoding	0	0.214118	0	0.338956	0	0.5	0	7.74898	TRUE
H2ac18_ProteinCoding-H2ac19_ProteinCoding	0.0304671	6.73811	0.113998	2.55612	0.0714286	1	5.70408e-13	7.74257	FALSE
Dop1a_ProteinCoding	0	0.213122	0	0.288512	0	0.527778	0	7.74229	TRUE
Ank_ProteinCoding	0	0.212668	0	0.286493	0	0.5	0	7.73922	TRUE
Tbc1d32_ProteinCoding	0	0.212579	0	0.291741	0	0.472222	0	7.73862	TRUE
Abhd4_ProteinCoding	0	0.212297	0	0.202056	0	0.611111	0	7.73672	TRUE
Cdc42bpg_ProteinCoding	0	0.212273	0	0.227792	0	0.555556	0	7.73656	TRUE
Brat1_ProteinCoding	0	0.211089	0	0.222959	0	0.527778	0	7.72853	TRUE
2700081O15Rik_ProteinCoding	0	0.210746	0	0.295007	0	0.527778	0	7.72619	TRUE
Zfp865_ProteinCoding	0	0.210585	0	0.231243	0	0.555556	0	7.72509	FALSE
Fam171a1_ProteinCoding	0	0.210109	0	0.228281	0	0.583333	0	7.72184	TRUE
Kctd9_ProteinCoding	0	0.209896	0	0.230542	0	0.555556	0	7.72039	TRUE
Fut10_ProteinCoding	0	0.209282	0	0.27866	0	0.5	0	7.71618	TRUE
Ranbp17_ProteinCoding	0	0.208399	0	0.331575	0	0.472222	0	7.71011	TRUE
Kif24_ProteinCoding	0	0.207602	0	0.24027	0	0.583333	0	7.70461	TRUE
Ddias_ProteinCoding	0	0.207394	0	0.226608	0	0.555556	0	7.70317	TRUE
Med26_ProteinCoding	0	0.207248	0	0.224352	0	0.555556	0	7.70216	TRUE
Il6st_ProteinCoding	0	0.206082	0	0.268607	0	0.5	0	7.69406	TRUE
Caskin2_ProteinCoding	0	0.205564	0	0.210265	0	0.611111	0	7.69044	TRUE
Kirrel_ProteinCoding	0	0.205306	0	0.291492	0	0.444444	0	7.68864	TRUE
Usp40_ProteinCoding	0	0.20439	0	0.274836	0	0.5	0	7.68222	TRUE
Map2_ProteinCoding	0	0.204375	0	0.320382	0	0.416667	0	7.68212	TRUE
Dcun1d3_ProteinCoding	0	0.202619	0	0.244297	0	0.527778	0	7.66973	TRUE
Prdm5_ProteinCoding	0	0.201791	0	0.245712	0	0.555556	0	7.66385	TRUE
Appl2_ProteinCoding	0	0.201736	0	0.322066	0	0.388889	0	7.66346	TRUE
Phf21b_ProteinCoding	0	0.200697	0	0.272353	0	0.5	0	7.65605	TRUE
Kis2_lncRNA	0	0.200652	0	0.227961	0	0.555556	0	7.65573	FALSE
Vps39_ProteinCoding	0	0.200328	0	0.272962	0	0.444444	0	7.65341	TRUE
Ptp4a1_ProteinCoding	0	0.200043	0	0.267001	0	0.444444	0	7.65136	FALSE
Map3k9_ProteinCoding	0	0.199829	0	0.307827	0	0.472222	0	7.64982	TRUE
D630045J12Rik_ProteinCoding	0	0.199674	0	0.25908	0	0.527778	0	7.64871	TRUE
Ephb3_ProteinCoding	0	0.199443	0	0.227427	0	0.5	0	7.64705	TRUE
Smurf1_ProteinCoding	0	0.199187	0	0.276868	0	0.5	0	7.64521	TRUE
H4c14_ProteinCoding	0.0158583	3.37202	0.0593362	1.67951	0.0714286	1	1.62762e-09	7.64444	FALSE
Cep72_ProteinCoding	0	0.199013	0	0.243074	0	0.5	0	7.64395	TRUE
Pvt1_lncRNA	0	0.198474	0	0.231762	0	0.527778	0	7.64006	TRUE
Fras1_ProteinCoding	0	0.197901	0	0.263623	0	0.472222	0	7.63591	TRUE
Ncan_ProteinCoding	0	0.197772	0	0.248807	0	0.472222	0	7.63497	TRUE
Mal2_ProteinCoding	0	0.19762	0	0.245573	0	0.5	0	7.63387	TRUE
Zfp111_ProteinCoding	0	0.197483	0	0.310075	0	0.527778	0	7.63287	TRUE
Adamts19_ProteinCoding	0	0.197383	0	0.280355	0	0.444444	0	7.63215	TRUE
Manea_ProteinCoding	0	0.196135	0	0.29146	0	0.472222	0	7.62304	TRUE
Irs1_ProteinCoding	0	0.195843	0	0.360492	0	0.361111	0	7.6209	TRUE
Spta1_ProteinCoding	0	0.195808	0	0.236397	0	0.555556	0	7.62065	TRUE
Natd1_ProteinCoding	0	0.195493	0	0.248764	0	0.5	0	7.61833	TRUE
Gm14230_lncRNA	0	0.195388	0	0.227793	0	0.5	0	7.61756	FALSE
Zfp953_ProteinCoding	0	0.194731	0	0.21196	0	0.555556	0	7.61273	FALSE
Hif3a_ProteinCoding	0	0.194526	0	0.237533	0	0.472222	0	7.61122	TRUE
Ttc17_ProteinCoding	0	0.194344	0	0.228157	0	0.527778	0	7.60987	TRUE
Uvrag_ProteinCoding	0	0.19344	0	0.264876	0	0.555556	0	7.60318	TRUE
Lcorl_ProteinCoding	0	0.192879	0	0.252945	0	0.444444	0	7.59901	TRUE
Pomt2_ProteinCoding	0	0.192631	0	0.259591	0	0.5	0	7.59717	TRUE
Nemp2_ProteinCoding	0	0.192629	0	0.220036	0	0.527778	0	7.59715	TRUE
Myo7a_ProteinCoding	0	0.192021	0	0.242451	0	0.5	0	7.59262	TRUE
Atp7b_ProteinCoding	0	0.191986	0	0.198577	0	0.555556	0	7.59235	TRUE
Eml5_ProteinCoding	0	0.191613	0	0.27927	0	0.444444	0	7.58956	TRUE
Tapt1_ProteinCoding	0	0.191501	0	0.208272	0	0.555556	0	7.58873	TRUE
Pkdcc_ProteinCoding	0	0.191372	0	0.261131	0	0.444444	0	7.58776	TRUE
Cdk6_ProteinCoding	0	0.191189	0	0.250374	0	0.444444	0	7.58638	TRUE
Rfx5_ProteinCoding	0	0.190888	0	0.223434	0	0.555556	0	7.58412	TRUE
Klhl13_ProteinCoding	0	0.190823	0	0.51803	0	0.444444	0	7.58363	TRUE
Ppp3ca_ProteinCoding	0	0.190702	0	0.281037	0	0.5	0	7.58272	TRUE
Tmem135_ProteinCoding	0	0.190409	0	0.244174	0	0.472222	0	7.58052	TRUE
Cdk14_ProteinCoding	0	0.190115	0	0.208093	0	0.555556	0	7.5783	TRUE
Gm10800_ProteinCoding	0	0.190112	0	0.483491	0	0.277778	0	7.57828	TRUE
Ndst2_ProteinCoding	0	0.189784	0	0.283175	0	0.472222	0	7.5758	TRUE
Gli2_ProteinCoding	0	0.188977	0	0.268488	0	0.472222	0	7.56968	TRUE
H2ac21_ProteinCoding	0	0.188859	0	0.287412	0	0.444444	0	7.56879	FALSE
Eps8_ProteinCoding	0	0.188661	0	0.238445	0	0.527778	0	7.56728	TRUE
A630089N07Rik_ProteinCoding	0	0.188631	0	0.305986	0	0.416667	0	7.56705	TRUE
Clcn6_ProteinCoding	0	0.18862	0	0.275524	0	0.444444	0	7.56697	TRUE
Rab26os_lncRNA	0	0.188526	0	0.260909	0	0.5	0	7.56625	TRUE
Slc25a30_ProteinCoding	0	0.187684	0	0.234573	0	0.5	0	7.55983	TRUE
Hist1h4m_ProteinCoding-Hist1h4n_ProteinCoding	0.0297044	5.79068	0.111144	3.56757	0.0714286	1	2.48181e-07	7.55939	TRUE
Gm42715_ProteinCoding	0	0.187197	0	0.285827	0	0.444444	0	7.5561	TRUE
Kremen1_ProteinCoding	0	0.187166	0	0.287896	0	0.472222	0	7.55586	TRUE
Arfgef3_ProteinCoding	0	0.186964	0	0.227868	0	0.5	0	7.55431	TRUE
Fam172a_ProteinCoding	0	0.186622	0	0.212367	0	0.527778	0	7.55169	TRUE
Slc19a2_ProteinCoding	0	0.186341	0	0.226323	0	0.5	0	7.54952	TRUE
Gfpt2_ProteinCoding	0	0.185363	0	0.255819	0	0.472222	0	7.54197	TRUE
Nrip1_ProteinCoding	0	0.184794	0	0.27278	0	0.416667	0	7.53756	TRUE
Crtc2_ProteinCoding	0	0.184584	0	0.229713	0	0.5	0	7.53593	TRUE
Ccl25_ProteinCoding	0	0.184538	0	0.255119	0	0.444444	0	7.53557	TRUE
Wtip_ProteinCoding	0	0.184341	0	0.258001	0	0.472222	0	7.53404	TRUE
Vps8_ProteinCoding	0	0.183914	0	0.241699	0	0.527778	0	7.53071	TRUE
Dhdh_ProteinCoding	0	0.18382	0	0.239873	0	0.444444	0	7.52998	TRUE
Slc12a4_ProteinCoding	0	0.183657	0	0.207315	0	0.5	0	7.52871	TRUE
Fgd4_ProteinCoding	0	0.183363	0	0.220496	0	0.527778	0	7.52641	TRUE
Ovca2_ProteinCoding	0	0.182685	0	0.206141	0	0.527778	0	7.52109	TRUE
Pik3cd_ProteinCoding	0	0.182609	0	0.220629	0	0.472222	0	7.52049	TRUE
Platr25_ProteinCoding	0	0.182313	0	0.235513	0	0.472222	0	7.51816	TRUE
Clock_ProteinCoding	0	0.18226	0	0.30284	0	0.361111	0	7.51774	TRUE
Klhl28_ProteinCoding	0	0.182055	0	0.211152	0	0.555556	0	7.51613	TRUE
Crtc1_ProteinCoding	0	0.182047	0	0.3499	0	0.333333	0	7.51607	TRUE
Zmym6_ProteinCoding	0	0.181354	0	0.229541	0	0.472222	0	7.5106	TRUE
Megf6_ProteinCoding	0	0.181153	0	0.293	0	0.388889	0	7.50901	TRUE
Slc35d1_ProteinCoding	0	0.181114	0	0.201445	0	0.555556	0	7.5087	TRUE
Atf7_ProteinCoding	0	0.181002	0	0.252851	0	0.416667	0	7.50781	FALSE
Pip4k2a_ProteinCoding	0	0.180136	0	0.234826	0	0.5	0	7.50093	TRUE
Dcaf5_ProteinCoding	0	0.180093	0	0.199181	0	0.527778	0	7.50059	TRUE
Minar1_ProteinCoding	0	0.179709	0	0.298836	0	0.388889	0	7.49752	TRUE
Smtn_ProteinCoding	0	0.179677	0	0.242067	0	0.444444	0	7.49727	TRUE
Rdh13_ProteinCoding	0	0.178786	0	0.208837	0	0.5	0	7.49013	TRUE
Exoc6_ProteinCoding	0	0.178636	0	0.272526	0	0.472222	0	7.48893	TRUE
H3c4_ProteinCoding-H3c6_ProteinCoding	0	0.178019	0	0.333107	0	0.388889	0	7.48397	FALSE
Abcg1_ProteinCoding	0	0.177734	0	0.285371	0	0.416667	0	7.48167	TRUE
Rbl1_ProteinCoding	0	0.177354	0	0.230633	0	0.444444	0	7.4786	TRUE
Pigb_ProteinCoding	0	0.177162	0	0.222437	0	0.5	0	7.47705	TRUE
Susd4_ProteinCoding	0	0.17673	0	0.196649	0	0.527778	0	7.47354	TRUE
Ppp1r12b_ProteinCoding	0	0.176587	0	0.221333	0	0.472222	0	7.47238	TRUE
Tbc1d9_ProteinCoding	0	0.176411	0	0.394125	0	0.361111	0	7.47095	TRUE
H2bc4_ProteinCoding-H2bc7_ProteinCoding-H2bc8_ProteinCoding	0	0.17629	0	0.196313	0	0.555556	0	7.46997	FALSE
Slc25a23_ProteinCoding	0	0.176023	0	0.19313	0	0.527778	0	7.4678	TRUE
Zfp704_ProteinCoding	0	0.175993	0	0.249208	0	0.444444	0	7.46754	TRUE
Mcm9_ProteinCoding	0	0.175888	0	0.217929	0	0.5	0	7.46669	TRUE
Ahr_ProteinCoding	0	0.175854	0	0.231283	0	0.472222	0	7.46641	TRUE
Cyld_ProteinCoding	0	0.175643	0	0.236385	0	0.472222	0	7.46469	TRUE
Fam107b_ProteinCoding	0	0.175578	0	0.247506	0	0.444444	0	7.46417	TRUE
Phka2_ProteinCoding	0	0.175577	0	0.221401	0	0.472222	0	7.46415	TRUE
Zbtb7b_ProteinCoding	0	0.175538	0	0.211817	0	0.5	0	7.46383	TRUE
Hps3_ProteinCoding	0	0.17515	0	0.230412	0	0.472222	0	7.46066	TRUE
Kctd12b_ProteinCoding	0	0.175012	0	0.323099	0	0.333333	0	7.45953	TRUE
Slc37a1_ProteinCoding	0	0.174823	0	0.231826	0	0.472222	0	7.45798	TRUE
Ppfia4_ProteinCoding	0	0.174553	0	0.253496	0	0.444444	0	7.45576	TRUE
Gm4631_ProteinCoding	0	0.174236	0	0.231948	0	0.444444	0	7.45316	FALSE
Traf3_ProteinCoding	0	0.173876	0	0.242678	0	0.5	0	7.45019	TRUE
Dqx1_ProteinCoding	0	0.173327	0	0.489765	0	0.222222	0	7.44565	TRUE
Mroh1_ProteinCoding	0	0.173055	0	0.290998	0	0.416667	0	7.4434	TRUE
Dennd1a_ProteinCoding	0	0.172008	0	0.216626	0	0.444444	0	7.43469	TRUE
Gcnt2_ProteinCoding	0	0.171582	0	0.238791	0	0.444444	0	7.43114	TRUE
Nhs_ProteinCoding	0	0.171412	0	0.263705	0	0.361111	0	7.42972	TRUE
Frem2_ProteinCoding	0	0.171154	0	0.364757	0	0.361111	0	7.42756	TRUE
Snx30_ProteinCoding	0	0.170957	0	0.228381	0	0.444444	0	7.4259	TRUE
B3gnt5_ProteinCoding	0	0.170691	0	0.269697	0	0.444444	0	7.42367	TRUE
Lrp3_ProteinCoding	0	0.170565	0	0.286991	0	0.361111	0	7.42262	TRUE
Frmd6_ProteinCoding	0	0.170189	0	0.254499	0	0.444444	0	7.41944	TRUE
Ell_ProteinCoding	0	0.170088	0	0.249412	0	0.416667	0	7.41859	TRUE
Ptprj_ProteinCoding	0	0.170078	0	0.198791	0	0.5	0	7.41851	TRUE
Col4a2_ProteinCoding	0	0.169999	0	0.231945	0	0.472222	0	7.41785	TRUE
Rims3_ProteinCoding	0	0.169696	0	0.187135	0	0.5	0	7.41528	TRUE
Antxr1_ProteinCoding	0	0.16947	0	0.254119	0	0.444444	0	7.41338	TRUE
Map3k15_ProteinCoding	0	0.169212	0	0.203905	0	0.5	0	7.41119	TRUE
Glce_ProteinCoding	0	0.169073	0	0.236009	0	0.416667	0	7.41001	TRUE
Nck2_ProteinCoding	0	0.16888	0	0.215866	0	0.5	0	7.40838	TRUE
Neto2_ProteinCoding	0	0.168867	0	0.260402	0	0.388889	0	7.40826	TRUE
Gm29695_ProteinCoding	0	0.16878	0	0.29012	0	0.388889	0	7.40752	FALSE
Fan1_ProteinCoding	0	0.1686	0	0.231051	0	0.472222	0	7.40599	TRUE
Arf2_ProteinCoding	0	0.168519	0	0.218457	0	0.416667	0	7.4053	TRUE
Fgd5_ProteinCoding	0	0.168302	0	0.236348	0	0.444444	0	7.40346	TRUE
Zbtb10_ProteinCoding	0	0.167084	0	0.346792	0	0.277778	0	7.39304	TRUE
Dst_ProteinCoding	0.025047	4.37333	0.0937173	1.38778	0.0714286	1	1.39694e-15	7.3918	TRUE
Gm12940_lncRNA	0	0.166504	0	0.226648	0	0.472222	0	7.38805	TRUE
Dzip1_ProteinCoding	0	0.166478	0	0.266984	0	0.333333	0	7.38783	TRUE
Ophn1_ProteinCoding	0	0.16643	0	0.200645	0	0.5	0	7.38742	TRUE
Neat1_lncRNA	0	0.166233	0	0.278989	0	0.361111	0	7.38571	TRUE
B4galt1_ProteinCoding	0	0.165959	0	0.253742	0	0.444444	0	7.38335	TRUE
Gm35315_ProteinCoding	0	0.165883	0	0.238665	0	0.416667	0	7.38269	TRUE
Dgke_ProteinCoding	0	0.165804	0	0.237917	0	0.416667	0	7.38201	TRUE
Cmtr2_ProteinCoding	0	0.165518	0	0.260487	0	0.361111	0	7.37954	TRUE
Lipa_ProteinCoding	0	0.165039	0	0.244999	0	0.444444	0	7.37538	TRUE
Ankle1_ProteinCoding	0	0.165037	0	0.234176	0	0.444444	0	7.37536	TRUE
Fbrs_ProteinCoding	0	0.164365	0	0.198086	0	0.472222	0	7.36951	TRUE
Dzip1l_ProteinCoding	0	0.164236	0	0.230543	0	0.416667	0	7.36839	TRUE
H3c10_ProteinCoding-H3c11_ProteinCoding-H3c1_ProteinCoding-H3c2_ProteinCoding-H3c3_ProteinCoding-H3c4_ProteinCoding-H3c7_ProteinCoding	0	0.164086	0	0.231284	0	0.444444	0	7.36708	FALSE
Mbp_ProteinCoding	0	0.163696	0	0.212339	0	0.5	0	7.36366	TRUE
Zswim5_ProteinCoding	0	0.163647	0	0.20735	0	0.444444	0	7.36324	TRUE
Zfp874a_ProteinCoding	0	0.16346	0	0.254845	0	0.416667	0	7.36159	TRUE
Plekhg5_ProteinCoding	0	0.163293	0	0.24906	0	0.416667	0	7.36013	TRUE
P3h3_ProteinCoding	0	0.16274	0	0.578951	0	0.222222	0	7.35527	TRUE
Dgkk_ProteinCoding	0	0.162283	0	0.316607	0	0.333333	0	7.35123	TRUE
Faap100_ProteinCoding	0	0.162212	0	0.196918	0	0.527778	0	7.35061	TRUE
Trib2_ProteinCoding	0	0.162037	0	0.194763	0	0.5	0	7.34905	TRUE
Plce1_ProteinCoding	0	0.161962	0	0.277152	0	0.388889	0	7.34839	TRUE
Cntn2_ProteinCoding	0	0.16177	0	0.227398	0	0.388889	0	7.34669	TRUE
Tmem263_ProteinCoding	0	0.161583	0	0.213174	0	0.444444	0	7.34504	TRUE
Slc4a4_ProteinCoding	0	0.161191	0	0.25941	0	0.361111	0	7.34155	TRUE
Zfyve16_ProteinCoding	0	0.16079	0	0.214026	0	0.416667	0	7.33798	TRUE
Tmem231_ProteinCoding	0	0.160657	0	0.239313	0	0.361111	0	7.3368	TRUE
Wdr62_ProteinCoding	0	0.160426	0	0.225537	0	0.416667	0	7.33473	TRUE
Sppl2a_ProteinCoding	0	0.159972	0	0.224564	0	0.416667	0	7.33067	TRUE
Ern1_ProteinCoding	0	0.159935	0	0.218477	0	0.472222	0	7.33034	TRUE
Cog7_ProteinCoding	0	0.159886	0	0.240298	0	0.361111	0	7.3299	TRUE
Cog1_ProteinCoding	0	0.159564	0	0.220979	0	0.472222	0	7.32701	TRUE
D6Wsu163e_ProteinCoding	0	0.159114	0	0.172269	0	0.527778	0	7.32296	TRUE
Cep95_ProteinCoding	0	0.159074	0	0.227715	0	0.388889	0	7.3226	TRUE
Ppm1k_ProteinCoding	0	0.158624	0	0.195076	0	0.472222	0	7.31854	TRUE
Adamts6_ProteinCoding	0	0.158584	0	0.226544	0	0.388889	0	7.31817	TRUE
1600020E01Rik_lncRNA	0	0.158547	0	0.174682	0	0.527778	0	7.31784	TRUE
Acbd5_ProteinCoding	0	0.158301	0	0.207981	0	0.444444	0	7.31561	TRUE
Sbno2_ProteinCoding	0	0.157769	0	0.18645	0	0.5	0	7.31079	TRUE
Wfs1_ProteinCoding	0	0.157591	0	0.232302	0	0.444444	0	7.30917	TRUE
Ece1_ProteinCoding	0	0.157487	0	0.265947	0	0.333333	0	7.30822	TRUE
Smg1_ProteinCoding	0.025047	4.12562	0.0937173	1.46584	0.0714286	1	7.06078e-14	7.3077	TRUE
Lrrc49_ProteinCoding	0	0.157416	0	0.229797	0	0.416667	0	7.30758	TRUE
Lonrf1_ProteinCoding	0	0.157018	0	0.217562	0	0.444444	0	7.30395	TRUE
Frmd4a_ProteinCoding	0	0.15685	0	0.225228	0	0.416667	0	7.30241	TRUE
Tecpr1_ProteinCoding	0	0.156612	0	0.204253	0	0.444444	0	7.30023	TRUE
Tenm4_ProteinCoding	0	0.15615	0	0.205102	0	0.472222	0	7.296	TRUE
Hspa4l_ProteinCoding	0	0.156075	0	0.215519	0	0.444444	0	7.29531	TRUE
H4c11_ProteinCoding-H4c12_ProteinCoding-H4c1_ProteinCoding-H4c2_ProteinCoding-H4c3_ProteinCoding-H4c8_ProteinCoding-H4c9_ProteinCoding	0	0.155783	0	0.197461	0	0.472222	0	7.29263	FALSE
Fancb_ProteinCoding	0	0.155626	0	0.203746	0	0.416667	0	7.29118	TRUE
Rgmb_ProteinCoding	0	0.155584	0	0.260947	0	0.444444	0	7.29079	TRUE
Wnk2_ProteinCoding	0	0.15545	0	0.226023	0	0.361111	0	7.28956	TRUE
Zfp493_ProteinCoding	0	0.155349	0	0.21482	0	0.444444	0	7.28862	TRUE
Itgb8_ProteinCoding	0	0.15516	0	0.208631	0	0.416667	0	7.28688	TRUE
Gaa_ProteinCoding	0	0.154807	0	0.240334	0	0.361111	0	7.28362	TRUE
Ift140_ProteinCoding	0	0.154543	0	0.192549	0	0.444444	0	7.28117	TRUE
Vwa5a_ProteinCoding	0	0.154158	0	0.190591	0	0.472222	0	7.2776	TRUE
Kantr_ProteinCoding	0	0.154152	0	0.231686	0	0.416667	0	7.27754	TRUE
Bbs9_ProteinCoding	0	0.15387	0	0.265196	0	0.388889	0	7.27491	TRUE
Dgkq_ProteinCoding	0	0.1538	0	0.225257	0	0.416667	0	7.27426	TRUE
Zfp39_ProteinCoding	0	0.153757	0	0.201357	0	0.5	0	7.27386	TRUE
Zfp715_ProteinCoding	0	0.15355	0	0.191197	0	0.5	0	7.27193	TRUE
Pik3r1_ProteinCoding	0	0.153469	0	0.217487	0	0.416667	0	7.27118	TRUE
Atp8a1_ProteinCoding	0	0.152966	0	0.215611	0	0.444444	0	7.26647	TRUE
Zxdb_ProteinCoding	0	0.152768	0	0.261829	0	0.333333	0	7.26461	TRUE
Ggcx_ProteinCoding	0	0.152476	0	0.180049	0	0.5	0	7.26186	TRUE
Clmn_ProteinCoding	0	0.152228	0	0.273129	0	0.333333	0	7.25954	TRUE
Vwa8_ProteinCoding	0	0.151979	0	0.244466	0	0.361111	0	7.25719	TRUE
Tmcc3_ProteinCoding	0	0.151958	0	0.28452	0	0.361111	0	7.25699	TRUE
Synj1_ProteinCoding	0	0.15191	0	0.241485	0	0.361111	0	7.25654	TRUE
Lgi2_ProteinCoding	0	0.151881	0	0.240362	0	0.388889	0	7.25627	TRUE
Ttc26_ProteinCoding	0	0.151709	0	0.206995	0	0.416667	0	7.25464	TRUE
H2bc8_ProteinCoding-H2bc9_ProteinCoding	0	0.151675	0	0.233764	0	0.388889	0	7.25432	FALSE
Gm20342_lncRNA	0	0.151443	0	0.21385	0	0.388889	0	7.25212	FALSE
Gpr161_ProteinCoding	0	0.151246	0	0.248785	0	0.361111	0	7.25026	TRUE
Ldlrap1_ProteinCoding	0	0.151077	0	0.159578	0	0.527778	0	7.24865	TRUE
Lmtk3_ProteinCoding	0	0.150526	0	0.213075	0	0.444444	0	7.24342	TRUE
Stim2_ProteinCoding	0	0.15042	0	0.231245	0	0.416667	0	7.24241	TRUE
Svil_ProteinCoding	0	0.150081	0	0.206459	0	0.388889	0	7.23918	TRUE
Arhgef5_ProteinCoding	0	0.149789	0	0.257541	0	0.388889	0	7.23639	TRUE
H2bc9_ProteinCoding	0.0181211	2.87697	0.067803	1.25232	0.0714286	0.972222	4.1403e-11	7.23374	FALSE
Pitpnm1_ProteinCoding	0	0.149376	0	0.249421	0	0.416667	0	7.23243	TRUE
Acox1_ProteinCoding	0	0.149311	0	0.244708	0	0.388889	0	7.23181	TRUE
Zbtb6_ProteinCoding	0	0.149216	0	0.207699	0	0.388889	0	7.23089	TRUE
Pramef8_ProteinCoding	0	0.148906	0	0.20178	0	0.472222	0	7.22792	TRUE
Ralgds_ProteinCoding	0	0.148854	0	0.213646	0	0.416667	0	7.22742	TRUE
Cables1_ProteinCoding	0	0.148744	0	0.188793	0	0.444444	0	7.22635	TRUE
Ap5z1_ProteinCoding	0	0.148492	0	0.216582	0	0.388889	0	7.22392	TRUE
Mbd6_ProteinCoding	0	0.148468	0	0.220982	0	0.444444	0	7.22369	TRUE
Zfp605_ProteinCoding	0	0.148413	0	0.208702	0	0.388889	0	7.22317	TRUE
Hmcn1_ProteinCoding	0	0.148153	0	0.239464	0	0.388889	0	7.22065	TRUE
Ccdc92b_ProteinCoding	0	0.148122	0	0.205632	0	0.444444	0	7.22035	TRUE
Arhgef16_ProteinCoding	0	0.147742	0	0.220385	0	0.361111	0	7.21666	TRUE
Slc25a28_ProteinCoding	0	0.14762	0	0.183008	0	0.472222	0	7.21549	TRUE
H2bc12_ProteinCoding-H2bc13_ProteinCoding-H2bc15_ProteinCoding-H2bc4_ProteinCoding-H2bc6_ProteinCoding-H2bc7_ProteinCoding-H2bc8_ProteinCoding-Hist1h2bq_ProteinCoding-Hist1h2br_ProteinCoding	0	0.147492	0	0.214695	0	0.388889	0	7.21424	FALSE
Dis3l_ProteinCoding	0	0.147361	0	0.254073	0	0.333333	0	7.21296	TRUE
Itsn2_ProteinCoding	0	0.147	0	0.186395	0	0.444444	0	7.20945	TRUE
Cdkl5_ProteinCoding	0	0.14661	0	0.221561	0	0.388889	0	7.20565	TRUE
Lamb2_ProteinCoding	0	0.146601	0	0.196775	0	0.444444	0	7.20555	TRUE
Klhl25_ProteinCoding	0	0.146579	0	0.222916	0	0.444444	0	7.20534	TRUE
Ccdc15_ProteinCoding	0	0.146521	0	0.251026	0	0.361111	0	7.20478	TRUE
Adam19_ProteinCoding	0	0.146489	0	0.229799	0	0.361111	0	7.20447	TRUE
Tyk2_ProteinCoding	0	0.146353	0	0.171246	0	0.472222	0	7.20313	TRUE
Pxn_ProteinCoding	0	0.14614	0	0.154066	0	0.527778	0	7.20105	TRUE
Abca2_ProteinCoding	0	0.146042	0	0.230575	0	0.333333	0	7.20009	TRUE
Evc_ProteinCoding	0	0.14575	0	0.193688	0	0.444444	0	7.19722	TRUE
Nin_ProteinCoding	0	0.145513	0	0.246883	0	0.388889	0	7.19489	TRUE
Unc80_ProteinCoding	0	0.144436	0	0.231245	0	0.333333	0	7.18424	TRUE
Tram2_ProteinCoding	0	0.14418	0	0.203814	0	0.416667	0	7.1817	TRUE
Abcb10_ProteinCoding	0	0.144175	0	0.30816	0	0.305556	0	7.18165	TRUE
Rhou_ProteinCoding	0	0.144126	0	0.229191	0	0.361111	0	7.18116	FALSE
Iqce_ProteinCoding	0	0.144086	0	0.217456	0	0.361111	0	7.18076	TRUE
Kif5a_ProteinCoding	0	0.143991	0	0.202428	0	0.416667	0	7.17982	TRUE
Pitpnm2_ProteinCoding	0	0.143875	0	0.195986	0	0.416667	0	7.17866	TRUE
Slc36a1_ProteinCoding	0	0.143782	0	0.196318	0	0.416667	0	7.17774	TRUE
Ids_ProteinCoding	0	0.143533	0	0.197728	0	0.416667	0	7.17526	TRUE
Gnao1_ProteinCoding	0	0.142957	0	0.22135	0	0.388889	0	7.1695	TRUE
H4c11_ProteinCoding-H4c12_ProteinCoding-H4c1_ProteinCoding-H4c2_ProteinCoding-H4c8_ProteinCoding	0	0.142537	0	0.218765	0	0.388889	0	7.16528	FALSE
Zfp966_ProteinCoding	0	0.142286	0	0.224927	0	0.361111	0	7.16276	FALSE
Kif26a_ProteinCoding	0	0.142141	0	0.233041	0	0.416667	0	7.1613	TRUE
Osbpl8_ProteinCoding	0	0.141708	0	0.168863	0	0.472222	0	7.15692	TRUE
B930036N10Rik_lncRNA	0	0.141241	0	0.3761	0	0.277778	0	7.15219	TRUE
Pkn3_ProteinCoding	0	0.140821	0	0.242651	0	0.361111	0	7.14793	TRUE
Mospd2_ProteinCoding	0	0.140751	0	0.236462	0	0.333333	0	7.14722	TRUE
Cnst_ProteinCoding	0	0.140271	0	0.313407	0	0.305556	0	7.14232	TRUE
Bend3_ProteinCoding	0.0304671	4.4428	0.113998	1.33851	0.0714286	1	2.27114e-16	7.1418	TRUE
Chst15_ProteinCoding	0	0.139729	0	0.197462	0	0.388889	0	7.13678	FALSE
Rps6ka5_ProteinCoding	0	0.139639	0	0.167891	0	0.472222	0	7.13586	TRUE
Cyb5d1_ProteinCoding	0	0.139431	0	0.138103	0	0.555556	0	7.13372	TRUE
H2bc11_ProteinCoding-Hist1h2bq_ProteinCoding-Hist1h2br_ProteinCoding	0	0.139275	0	0.219591	0	0.361111	0	7.13212	FALSE
Map2k6_ProteinCoding	0	0.139188	0	0.220691	0	0.416667	0	7.13122	TRUE
Kdm8_ProteinCoding	0	0.139171	0	0.18072	0	0.444444	0	7.13104	TRUE
Gm3604_ProteinCoding	0	0.139071	0	0.255215	0	0.305556	0	7.13001	TRUE
Camk2d_ProteinCoding	0	0.139025	0	0.246123	0	0.305556	0	7.12955	TRUE
Phykpl_ProteinCoding	0	0.138977	0	0.187089	0	0.444444	0	7.12905	TRUE
Timp3_ProteinCoding	0	0.138864	0	0.179821	0	0.444444	0	7.12789	TRUE
Itpripl1_ProteinCoding	0	0.138418	0	0.194031	0	0.444444	0	7.12327	TRUE
Map9_ProteinCoding	0	0.138212	0	0.225146	0	0.361111	0	7.12114	TRUE
H2bc12_ProteinCoding	0.0248235	3.5929	0.0928809	1.62501	0.0714286	1	1.26816e-10	7.12072	FALSE
Zfp950_ProteinCoding	0	0.137951	0	0.223371	0	0.388889	0	7.11843	TRUE
Fgd6_ProteinCoding	0	0.137943	0	0.208755	0	0.388889	0	7.11835	TRUE
Garem1_ProteinCoding	0	0.13788	0	0.226024	0	0.333333	0	7.1177	TRUE
Kcng3_ProteinCoding	0	0.137876	0	0.213902	0	0.361111	0	7.11765	TRUE
Plekha2_ProteinCoding	0	0.137857	0	0.188729	0	0.388889	0	7.11746	TRUE
Zfp97_ProteinCoding	0	0.137783	0	0.222829	0	0.361111	0	7.11669	FALSE
Gcnt1_ProteinCoding	0	0.137777	0	0.232137	0	0.361111	0	7.11663	TRUE
Lrig1_ProteinCoding	0	0.137687	0	0.237997	0	0.388889	0	7.11569	TRUE
Zfp597_ProteinCoding	0	0.137435	0	0.17829	0	0.416667	0	7.11307	TRUE
Tnfrsf22_ProteinCoding	0	0.137255	0	0.18908	0	0.416667	0	7.11118	TRUE
Gcc1_ProteinCoding	0	0.137074	0	0.160833	0	0.472222	0	7.1093	TRUE
Slc4a8_ProteinCoding	0	0.136947	0	0.202305	0	0.416667	0	7.10797	TRUE
Brsk1_ProteinCoding	0	0.136091	0	0.179237	0	0.444444	0	7.09899	TRUE
Nr2c1_ProteinCoding	0	0.135961	0	0.19534	0	0.416667	0	7.09762	TRUE
Slc43a1_ProteinCoding	0	0.135646	0	0.184733	0	0.416667	0	7.0943	TRUE
Sp1_ProteinCoding	0.026538	3.76049	0.099296	1.76949	0.0714286	1	3.82883e-10	7.09374	TRUE
AW554918_ProteinCoding	0	0.135573	0	0.206071	0	0.416667	0	7.09352	TRUE
Lime1_ProteinCoding-Zgpat_ProteinCoding	0	0.135409	0	0.167731	0	0.444444	0	7.0918	FALSE
Pigw_ProteinCoding	0	0.135105	0	0.215271	0	0.361111	0	7.08857	TRUE
Gpcpd1_ProteinCoding	0	0.135038	0	0.230071	0	0.333333	0	7.08786	TRUE
Mcu_ProteinCoding	0	0.135011	0	0.209332	0	0.388889	0	7.08758	TRUE
H4c9_ProteinCoding-Hist1h4m_ProteinCoding-Hist1h4n_ProteinCoding	0	0.134323	0	0.268283	0	0.333333	0	7.08026	FALSE
Wdr44_ProteinCoding	0	0.133625	0	0.206112	0	0.361111	0	7.0728	TRUE
Zc3h12c_ProteinCoding	0	0.133607	0	0.223201	0	0.305556	0	7.07261	TRUE
Bhlhe41_ProteinCoding	0	0.133105	0	0.247497	0	0.305556	0	7.06722	TRUE
Vcan_ProteinCoding	0	0.132841	0	0.214069	0	0.333333	0	7.06438	TRUE
Man2a2_ProteinCoding	0	0.132209	0	0.263303	0	0.333333	0	7.05755	TRUE
Fam160b2_ProteinCoding	0	0.132155	0	0.205388	0	0.361111	0	7.05696	TRUE
Cdk5rap2_ProteinCoding-Ywhaq_ProteinCoding	0	0.132001	0	0.190854	0	0.416667	0	7.0553	TRUE
Pex26_ProteinCoding	0	0.131701	0	0.23222	0	0.333333	0	7.05203	TRUE
Dennd4b_ProteinCoding	0	0.131542	0	0.201324	0	0.388889	0	7.05031	TRUE
Zscan25_ProteinCoding	0	0.131464	0	0.179822	0	0.388889	0	7.04946	FALSE
Dsel_ProteinCoding	0	0.131281	0	0.256818	0	0.333333	0	7.04746	TRUE
Ciao3_ProteinCoding	0	0.130854	0	0.210446	0	0.333333	0	7.04279	FALSE
Gys1_ProteinCoding	0	0.130825	0	0.191352	0	0.388889	0	7.04248	TRUE
Pde1c_ProteinCoding	0	0.130806	0	0.174904	0	0.416667	0	7.04227	TRUE
Tpcn1_ProteinCoding	0	0.130667	0	0.229494	0	0.361111	0	7.04075	TRUE
Zswim3_ProteinCoding	0	0.1304	0	0.240143	0	0.333333	0	7.03782	TRUE
Scfd2_ProteinCoding	0	0.130336	0	0.18408	0	0.388889	0	7.03712	TRUE
Zfp59_ProteinCoding	0	0.130221	0	0.174973	0	0.388889	0	7.03586	FALSE
Zc3h3_ProteinCoding	0	0.130079	0	0.175452	0	0.444444	0	7.03429	TRUE
Fkbp15_ProteinCoding	0	0.129957	0	0.203616	0	0.361111	0	7.03295	TRUE
Wdr19_ProteinCoding	0	0.129828	0	0.240131	0	0.305556	0	7.03153	TRUE
Prdm11_ProteinCoding	0	0.129516	0	0.204391	0	0.388889	0	7.02808	TRUE
Carf_ProteinCoding	0	0.129496	0	0.235525	0	0.277778	0	7.02786	TRUE
Astn1_ProteinCoding	0	0.129415	0	0.197714	0	0.361111	0	7.02697	TRUE
Atg9a_ProteinCoding	0	0.129228	0	0.227864	0	0.333333	0	7.0249	FALSE
Tchp_ProteinCoding	0	0.128979	0	0.166465	0	0.444444	0	7.02213	TRUE
B4galnt3_ProteinCoding	0	0.1285	0	0.193136	0	0.388889	0	7.01681	TRUE
Lancl3_ProteinCoding	0	0.128377	0	0.198326	0	0.388889	0	7.01544	TRUE
H2bc12_ProteinCoding-H2bc3_ProteinCoding-Hist1h2bp_ProteinCoding-Hist1h2bq_ProteinCoding-Hist1h2br_ProteinCoding	0	0.128228	0	0.183861	0	0.416667	0	7.01378	FALSE
Bmi1_ProteinCoding	0	0.128019	0	0.202056	0	0.361111	0	7.01144	TRUE
Cyyr1_ProteinCoding	0	0.127891	0	0.237873	0	0.305556	0	7.01	TRUE
Ppox_ProteinCoding	0	0.127871	0	0.235353	0	0.277778	0	7.00978	TRUE
Slc16a6_ProteinCoding	0	0.12784	0	0.201703	0	0.361111	0	7.00944	TRUE
Parp6_ProteinCoding	0	0.127056	0	0.161482	0	0.472222	0	7.00063	TRUE
Ptpn21_ProteinCoding	0	0.126989	0	0.195253	0	0.361111	0	6.99987	TRUE
Gab1_ProteinCoding	0	0.126807	0	0.200393	0	0.333333	0	6.99782	TRUE
Tanc2_ProteinCoding	0	0.1267	0	0.224112	0	0.277778	0	6.99662	TRUE
Klf12_ProteinCoding	0	0.126668	0	0.183814	0	0.388889	0	6.99626	TRUE
Zfp523_ProteinCoding	0	0.126632	0	0.176487	0	0.416667	0	6.99584	TRUE
Ablim1_ProteinCoding	0	0.126397	0	0.214696	0	0.333333	0	6.99319	TRUE
Pxylp1_ProteinCoding	0	0.126284	0	0.26775	0	0.25	0	6.9919	TRUE
Myo6_ProteinCoding	0	0.126088	0	0.311564	0	0.222222	0	6.98968	TRUE
Slc9a7_ProteinCoding	0	0.126065	0	0.277882	0	0.277778	0	6.98943	TRUE
Asb1_ProteinCoding	0	0.125908	0	0.21462	0	0.361111	0	6.98764	TRUE
B4galt5_ProteinCoding	0	0.125825	0	0.159001	0	0.416667	0	6.98669	TRUE
Entpd7_ProteinCoding	0	0.125738	0	0.169522	0	0.416667	0	6.9857	TRUE
Arap3_ProteinCoding	0	0.125684	0	0.224786	0	0.361111	0	6.9851	TRUE
B4galt6_ProteinCoding	0	0.125671	0	0.232126	0	0.305556	0	6.98495	TRUE
Ppp1r26_ProteinCoding	0	0.125472	0	0.194197	0	0.361111	0	6.98267	TRUE
Cnnm4_ProteinCoding	0	0.125071	0	0.163085	0	0.416667	0	6.9781	TRUE
Micall1_ProteinCoding	0	0.12474	0	0.201252	0	0.361111	0	6.97429	TRUE
Zc4h2_ProteinCoding	0	0.124735	0	0.201154	0	0.333333	0	6.97424	TRUE
Cdh10_ProteinCoding	0	0.124591	0	0.226692	0	0.333333	0	6.97259	TRUE
BC067074_ProteinCoding	0	0.124535	0	0.189021	0	0.333333	0	6.97194	TRUE
Mtfr2_ProteinCoding	0	0.124376	0	0.172279	0	0.416667	0	6.97012	TRUE
Neil3_ProteinCoding	0	0.124364	0	0.217564	0	0.305556	0	6.96999	TRUE
Napb_ProteinCoding	0	0.123859	0	0.196032	0	0.333333	0	6.96416	TRUE
Exoc6b_ProteinCoding	0	0.123812	0	0.17737	0	0.388889	0	6.96361	TRUE
Sema6c_ProteinCoding	0	0.123669	0	0.190075	0	0.361111	0	6.96196	TRUE
Rbl2_ProteinCoding	0	0.123624	0	0.205212	0	0.361111	0	6.96144	TRUE
Tom1_ProteinCoding	0	0.123566	0	0.170195	0	0.416667	0	6.96076	TRUE
Tbc1d23_ProteinCoding	0	0.123542	0	0.245502	0	0.361111	0	6.96049	TRUE
[truncated: 3,030 more rows]

## Sheet: E6.5_4
	10x_mean	vasa_mean	10x_std	vasa_std	10x_cellfrac	vasa_cellfrac	ttest_pvalue	log2FC	polyA
[truncated: 3,117 more rows]

[truncated: 92 more sheets: E6.5_5, E6.5_6, E6.5_7, E6.5_8, E6.5_9, E6.5_10, E6.5_11, E6.5_12, E6.5_13, E6.5_14, E6.5_15, E6.5_16, E7.5_1, E7.5_2, E7.5_3, E7.5_5, E7.5_6, E7.5_7, E7.5_8, E7.5_9 …]
