# Supplementary material for: High-throughput total RNA sequencing in single cells using VASA-seq
Source: Nat Biotechnol. 2022 Jun 27;40(12):1780–93. doi: 10.1038/s41587-022-01361-8 (PMC9750877; doi:10.1038/s41587-022-01361-8)
Supplement: Supplementary file 5 — Cell cycle genes during mouse embryonic development, obtained by differential gene expression analysis between S-phase and non-S-phase cells, for either pooled or separate timepoints. The statistical test used was a two-sided t-test, and P values are not corrected for multiple comparisons. [file 41587_2022_1361_MOESM5_ESM.xlsx]

## Sheet: E6.5
	cl_mean	rest_mean	logFC	pval
H2bc1_ProteinCoding	0.193594	0.00122784	4.18054	0
H1f6_ProteinCoding	0.202557	0.0327673	2.31327	4.22584e-53
Hist1h2br_ProteinCoding	2.12995	0.943821	1.16579	9.25495e-20
H2bu2_ProteinCoding	0.819475	0.380765	1.0859	3.93288e-23
H3c1_ProteinCoding-H3c3_ProteinCoding	0.334619	0.264498	0.328206	0.0146645
H3c15_ProteinCoding	0.309325	0.24785	0.308497	0.177911
H2bc11_ProteinCoding-H2bc12_ProteinCoding-H2bc3_ProteinCoding-Hist1h2bp_ProteinCoding-Hist1h2bq_ProteinCoding-Hist1h2br_ProteinCoding	0.0893042	0.0716266	0.282815	0.238106
H2bc11_ProteinCoding-H2bc12_ProteinCoding-H2bc1_ProteinCoding-H2bc3_ProteinCoding-Hist1h2bp_ProteinCoding-Hist1h2bq_ProteinCoding-Hist1h2br_ProteinCoding	0.048741	0.0394433	0.248594	0.411731
H2bc4_ProteinCoding-H2bc7_ProteinCoding	0.100059	0.0833834	0.237042	0.279077
H2bc4_ProteinCoding-H2bc7_ProteinCoding-H2bc8_ProteinCoding	0.105275	0.0893082	0.2151	0.335248
H3c4_ProteinCoding-H3c6_ProteinCoding	0.150808	0.12911	0.209104	0.266304
H4c12_ProteinCoding-H4c1_ProteinCoding-H4c2_ProteinCoding-H4c8_ProteinCoding	0.0781168	0.066522	0.203541	0.392136
H3c10_ProteinCoding-H3c11_ProteinCoding-H3c1_ProteinCoding-H3c2_ProteinCoding-H3c3_ProteinCoding-H3c4_ProteinCoding-H3c7_ProteinCoding-H3c8_ProteinCoding	0.0745143	0.0646436	0.179177	0.489771
H2ac21_ProteinCoding	0.195016	0.172484	0.167968	0.333759
H2ac10_ProteinCoding	0.988581	0.882502	0.162025	0.0741088
H1f1_ProteinCoding	8.20339	7.34744	0.158773	0.000303398
H2bc12_ProteinCoding-H2bc3_ProteinCoding-Hist1h2bp_ProteinCoding-Hist1h2bq_ProteinCoding-Hist1h2br_ProteinCoding	0.108658	0.0967538	0.152525	0.505854
H2bc11_ProteinCoding-Hist1h2bq_ProteinCoding-Hist1h2br_ProteinCoding	0.0937738	0.083546	0.149695	0.535569
H2bc12_ProteinCoding-H2bc13_ProteinCoding-H2bc15_ProteinCoding-H2bc4_ProteinCoding-H2bc6_ProteinCoding-H2bc8_ProteinCoding-Hist1h2bp_ProteinCoding-Hist1h2bq_ProteinCoding-Hist1h2br_ProteinCoding	0.221287	0.198628	0.14875	0.381395
H2bc12_ProteinCoding-H2bc13_ProteinCoding-H2bc15_ProteinCoding-H2bc4_ProteinCoding-H2bc6_ProteinCoding-H2bc8_ProteinCoding-Hist1h2bq_ProteinCoding-Hist1h2br_ProteinCoding	0.314335	0.283852	0.142396	0.308859
H2bc8_ProteinCoding-H2bc9_ProteinCoding	0.11882	0.106859	0.140586	0.515505
H4c11_ProteinCoding-H4c12_ProteinCoding-H4c1_ProteinCoding-H4c2_ProteinCoding-H4c3_ProteinCoding-H4c8_ProteinCoding-H4c9_ProteinCoding-Hist1h4m_ProteinCoding-Hist1h4n_ProteinCoding	0.0582538	0.0530607	0.114168	0.699662
H2bc7_ProteinCoding	1.43705	1.32941	0.111516	0.162493
H2bc12_ProteinCoding-H2bc13_ProteinCoding-Hist1h2bq_ProteinCoding-Hist1h2br_ProteinCoding	0.700157	0.654512	0.095844	0.320651
H2bc11_ProteinCoding-H2bc12_ProteinCoding-H2bc15_ProteinCoding-H2bc3_ProteinCoding-Hist1h2bp_ProteinCoding-Hist1h2bq_ProteinCoding-Hist1h2br_ProteinCoding	0.164946	0.155135	0.0832663	0.672731
H3c10_ProteinCoding-H3c8_ProteinCoding	1.02564	0.976023	0.0708281	0.386989
H3c11_ProteinCoding-H3c2_ProteinCoding-H3c4_ProteinCoding	0.0983864	0.0949891	0.0459438	0.84256
H2ac11_ProteinCoding-H2ac12_ProteinCoding	0.0447082	0.0430134	0.0453999	0.883623
H2bc4_ProteinCoding-H2bc8_ProteinCoding-H2bc9_ProteinCoding	0.0590134	0.056925	0.0443309	0.882374
H2bc12_ProteinCoding-H2bc15_ProteinCoding-Hist1h2bp_ProteinCoding-Hist1h2bq_ProteinCoding-Hist1h2br_ProteinCoding	1.02638	1.00599	0.0286697	0.736001
H2bc12_ProteinCoding-H2bc13_ProteinCoding-H2bc15_ProteinCoding-Hist1h2bq_ProteinCoding-Hist1h2br_ProteinCoding	0.0769297	0.0758117	0.0186735	0.941373
H3c10_ProteinCoding-H3c1_ProteinCoding-H3c2_ProteinCoding-H3c4_ProteinCoding	0.240922	0.2402	0.0041579	0.978028
H2bc12_ProteinCoding-Hist1h2bp_ProteinCoding-Hist1h2bq_ProteinCoding-Hist1h2br_ProteinCoding	0.202508	0.202175	0.00226447	0.989807
H2ac10_ProteinCoding-H2ac12_ProteinCoding-H2ac7_ProteinCoding-Hist1h2an_ProteinCoding	0.56403	0.56417	-0.000350796	0.997515
H2bc4_ProteinCoding-H2bc6_ProteinCoding-H2bc8_ProteinCoding-H2bc9_ProteinCoding	0.0537144	0.0537805	-0.00149538	0.995944
H3c2_ProteinCoding-H3c4_ProteinCoding-H3c7_ProteinCoding	0.0549099	0.055012	-0.00226765	0.993582
H1f2_ProteinCoding-H1f3_ProteinCoding	0.0530639	0.0535855	-0.0118822	0.967227
H4c9_ProteinCoding-Hist1h4m_ProteinCoding-Hist1h4n_ProteinCoding	0.129467	0.130872	-0.0144619	0.943291
H2ac11_ProteinCoding-Hist1h2an_ProteinCoding	0.0682049	0.0694806	-0.0233438	0.930144
H4c11_ProteinCoding-H4c12_ProteinCoding-H4c1_ProteinCoding-H4c2_ProteinCoding-H4c3_ProteinCoding-H4c8_ProteinCoding-H4c9_ProteinCoding	0.106906	0.109231	-0.0284172	0.895514
H2bc13_ProteinCoding	1.91123	1.95906	-0.0354743	0.631858
H2ac19_ProteinCoding	0.0503792	0.0524501	-0.0486527	0.869119
H3c10_ProteinCoding	3.01919	3.12739	-0.0506323	0.372987
H4c11_ProteinCoding-H4c12_ProteinCoding-H4c1_ProteinCoding-H4c2_ProteinCoding-H4c3_ProteinCoding-H4c8_ProteinCoding	0.848364	0.879639	-0.0516318	0.571537
H3c14_ProteinCoding-H3c15_ProteinCoding	1.68506	1.76915	-0.0698488	0.455275
H1f5_ProteinCoding	5.64993	6.01111	-0.089245	0.0798765
H3c4_ProteinCoding	2.39906	2.55805	-0.0922016	0.129988
H3c1_ProteinCoding	4.13199	4.42503	-0.0986172	0.0673347
H3c13_ProteinCoding-H3c14_ProteinCoding-H3c15_ProteinCoding	5.14407	5.52598	-0.103128	0.0745765
H3c10_ProteinCoding-H3c1_ProteinCoding-H3c2_ProteinCoding-H3c4_ProteinCoding-H3c7_ProteinCoding	0.0642213	0.0706417	-0.119692	0.639435
Hist1h4m_ProteinCoding	1.94511	2.11964	-0.123358	0.0875052
H2ac20_ProteinCoding	1.81657	1.97976	-0.123456	0.0838106
H2bc12_ProteinCoding-H2bc15_ProteinCoding-Hist1h2bq_ProteinCoding-Hist1h2br_ProteinCoding	1.0923	1.19116	-0.123915	0.128714
H2bc4_ProteinCoding-H2bc6_ProteinCoding-H2bc8_ProteinCoding	1.36743	1.51067	-0.142725	0.052324
H3c10_ProteinCoding-H3c11_ProteinCoding-H3c1_ProteinCoding-H3c2_ProteinCoding-H3c3_ProteinCoding-H3c4_ProteinCoding-H3c7_ProteinCoding	0.202003	0.22467	-0.146546	0.384741
H2ac11_ProteinCoding-H2ac12_ProteinCoding-H2ac13_ProteinCoding-H2ac4_ProteinCoding-H2ac6_ProteinCoding-H2ac7_ProteinCoding-H2ac8_ProteinCoding-Hist1h2ao_ProteinCoding-Hist1h2ap_ProteinCoding	0.0756671	0.0849877	-0.149	0.562607
H4c1_ProteinCoding	3.7851	4.20908	-0.152793	0.00299436
Hist1h4n_ProteinCoding	1.55977	1.73539	-0.152989	0.0574905
H2ac7_ProteinCoding	0.809128	0.903949	-0.158026	0.106899
Hist1h2bp_ProteinCoding	0.391685	0.44172	-0.169364	0.217434
H3c10_ProteinCoding-H3c11_ProteinCoding-H3c1_ProteinCoding-H3c2_ProteinCoding-H3c3_ProteinCoding-H3c4_ProteinCoding	0.842695	0.953091	-0.175642	0.0648306
H3c10_ProteinCoding-H3c2_ProteinCoding-H3c4_ProteinCoding	0.468884	0.531869	-0.178269	0.134163
H2bc12_ProteinCoding-H2bc15_ProteinCoding-H2bc3_ProteinCoding-Hist1h2bp_ProteinCoding-Hist1h2bq_ProteinCoding-Hist1h2br_ProteinCoding	0.486927	0.557525	-0.191651	0.105891
H2bc12_ProteinCoding-H2bc13_ProteinCoding-H2bc15_ProteinCoding-H2bc4_ProteinCoding-H2bc6_ProteinCoding-H2bc7_ProteinCoding-H2bc8_ProteinCoding-Hist1h2bq_ProteinCoding-Hist1h2br_ProteinCoding	0.162966	0.188184	-0.196348	0.296762
H2ac10_ProteinCoding-H2ac7_ProteinCoding	0.782108	0.899121	-0.198775	0.0494749
H3c2_ProteinCoding-H3c4_ProteinCoding	0.36887	0.424917	-0.199039	0.122297
H2bc9_ProteinCoding	2.1984	2.52862	-0.201041	0.00355589
H4c12_ProteinCoding-H4c1_ProteinCoding-H4c2_ProteinCoding	0.193132	0.223701	-0.202246	0.225962
Hist1h4m_ProteinCoding-Hist1h4n_ProteinCoding	4.99972	5.75601	-0.202842	1.93208e-05
H2ac11_ProteinCoding	1.57239	1.81274	-0.204005	0.00769973
H2bc11_ProteinCoding-H2bc1_ProteinCoding-H2bc4_ProteinCoding-Hist1h2bq_ProteinCoding-Hist1h2br_ProteinCoding	0.0558636	0.0659467	-0.205506	0.490356
Hist1h2ao_ProteinCoding	0.0432884	0.051449	-0.205568	0.515583
H2ac11_ProteinCoding-Hist1h2ao_ProteinCoding-Hist1h2ap_ProteinCoding	2.22628	2.59315	-0.219161	0.00103896
Hist1h2bp_ProteinCoding-Hist1h2bq_ProteinCoding-Hist1h2br_ProteinCoding	0.0558827	0.0668532	-0.222205	0.441624
H2bc12_ProteinCoding	3.00947	3.51732	-0.22428	0.00036494
H4c2_ProteinCoding	3.1373	3.66678	-0.22433	5.74995e-05
H3c10_ProteinCoding-H3c11_ProteinCoding-H3c2_ProteinCoding-H3c4_ProteinCoding	2.53463	2.96591	-0.225878	0.00063658
H2bc15_ProteinCoding	2.27552	2.66662	-0.227887	0.00316087
H2bc11_ProteinCoding	3.6326	4.26985	-0.232593	2.72976e-05
H3c8_ProteinCoding	2.94487	3.4721	-0.236864	4.15522e-05
H2bc18_ProteinCoding	4.01468	4.74126	-0.239436	1.32803e-06
H1f3_ProteinCoding	9.92709	11.7844	-0.247212	1.36753e-08
H4f16_ProteinCoding	1.6558	1.96966	-0.249043	0.000571997
H4c14_ProteinCoding	2.95999	3.52698	-0.25206	1.66677e-05
H2bc8_ProteinCoding	3.77047	4.49594	-0.253263	7.37199e-06
H4c9_ProteinCoding	0.637719	0.765708	-0.260146	0.0136853
H2bc4_ProteinCoding-H2bc8_ProteinCoding	0.625809	0.752006	-0.261209	0.0172704
H3c2_ProteinCoding-H3c7_ProteinCoding	1.34603	1.62587	-0.270674	0.000315816
Hist1h2ap_ProteinCoding	2.34259	2.82945	-0.271358	0.000344597
H4c6_ProteinCoding	4.22886	5.12544	-0.276811	4.17601e-08
H2bc14_ProteinCoding	2.52611	3.08326	-0.286509	1.10386e-05
Hist1h2an_ProteinCoding	1.73597	2.12338	-0.289116	0.000112906
H2ac8_ProteinCoding	2.75252	3.37047	-0.291239	3.37459e-06
H4c11_ProteinCoding-H4c12_ProteinCoding-H4c1_ProteinCoding-H4c2_ProteinCoding-H4c8_ProteinCoding	0.118297	0.147097	-0.292173	0.172192
H2bc12_ProteinCoding-Hist1h2bq_ProteinCoding-Hist1h2br_ProteinCoding	1.84431	2.26638	-0.295855	8.52187e-05
H2bc4_ProteinCoding	2.51529	3.10919	-0.304719	2.24504e-07
H3c3_ProteinCoding	3.77986	4.70082	-0.313833	2.04147e-09
H3c10_ProteinCoding-H3c1_ProteinCoding	0.064432	0.0829586	-0.320665	0.237541
H2ac12_ProteinCoding-Hist1h2an_ProteinCoding	0.0804257	0.103242	-0.324605	0.20212
H2ac11_ProteinCoding-H2ac6_ProteinCoding-H2ac7_ProteinCoding-H2ac8_ProteinCoding	0.0548555	0.0715585	-0.330608	0.248501
H3c7_ProteinCoding	4.14764	5.23603	-0.335463	9.04481e-10
H4c4_ProteinCoding	8.73285	11.0645	-0.341067	4.34569e-19
H4c12_ProteinCoding-H4c1_ProteinCoding-H4c2_ProteinCoding-H4c3_ProteinCoding	0.0804671	0.104809	-0.343767	0.151504
H2ac12_ProteinCoding	1.28755	1.64142	-0.347913	2.17642e-05
H2bc3_ProteinCoding	3.78171	4.83056	-0.352326	1.19329e-09
H2bc11_ProteinCoding-H2bc12_ProteinCoding-H2bc13_ProteinCoding-Hist1h2bq_ProteinCoding-Hist1h2br_ProteinCoding	0.0485643	0.0649026	-0.354994	0.247883
H2ac13_ProteinCoding	1.77939	2.29075	-0.362635	4.52367e-07
H2bc6_ProteinCoding	2.16538	2.78946	-0.363877	1.01986e-07
H3c11_ProteinCoding	2.70829	3.49096	-0.365051	2.09306e-09
H4c3_ProteinCoding	3.18173	4.10343	-0.366002	2.65813e-12
H3c11_ProteinCoding-H3c3_ProteinCoding	0.265972	0.351231	-0.3884	0.00953272
H3c6_ProteinCoding	6.74966	8.85322	-0.390881	4.24788e-18
H4c11_ProteinCoding-H4c8_ProteinCoding	0.279846	0.370319	-0.391924	0.00908059
H4c8_ProteinCoding	4.46183	5.86326	-0.393295	7.99904e-16
H2bc11_ProteinCoding-H2bc12_ProteinCoding-Hist1h2bq_ProteinCoding-Hist1h2br_ProteinCoding	0.0664741	0.0906233	-0.395922	0.152371
H4c12_ProteinCoding-H4c1_ProteinCoding	0.0784957	0.106928	-0.401944	0.103066
H2ac11_ProteinCoding-H2ac6_ProteinCoding-Hist1h2ao_ProteinCoding-Hist1h2ap_ProteinCoding	0.888458	1.18146	-0.407202	2.59815e-05
H2ac15_ProteinCoding	4.11665	5.51752	-0.42166	9.03802e-15
H4c11_ProteinCoding	3.03786	4.11807	-0.437673	6.97606e-13
H2ac6_ProteinCoding	2.62636	3.62943	-0.465165	2.14062e-13
H3c2_ProteinCoding	2.56331	3.62228	-0.497248	2.57873e-16
H2ac4_ProteinCoding	4.85194	6.92377	-0.512108	1.22439e-21
H1f2_ProteinCoding	5.28085	7.57662	-0.519958	4.80285e-23
H2ac12_ProteinCoding-H2ac13_ProteinCoding-H2ac4_ProteinCoding-H2ac7_ProteinCoding-H2ac8_ProteinCoding	0.489841	0.706785	-0.520071	2.78143e-05
H4c12_ProteinCoding	4.43712	6.37821	-0.522539	4.07546e-25
H2ac18_ProteinCoding-H2ac19_ProteinCoding	6.5479	9.77839	-0.577837	8.65764e-28
Hist1h2ao_ProteinCoding-Hist1h2ap_ProteinCoding	1.3506	2.04145	-0.5924	5.64217e-14
H2ac11_ProteinCoding-H2ac13_ProteinCoding-H2ac4_ProteinCoding-H2ac6_ProteinCoding-H2ac7_ProteinCoding-H2ac8_ProteinCoding	0.0836371	0.13439	-0.624815	0.0190734
H3c13_ProteinCoding	1.03842	1.64779	-0.661037	0.00031149
H1f4_ProteinCoding	6.52522	10.7513	-0.719545	3.7768e-54
H2ac18_ProteinCoding	1.54143	2.57343	-0.735689	1.79633e-18
H1f0_ProteinCoding	0.505408	1.2081	-1.24085	1.73298e-20
H2aw_ProteinCoding	0.0495213	0.413939	-2.83238	1.60806e-08

## Sheet: E7.5
	cl_mean	rest_mean	logFC	pval
H1f6_ProteinCoding	0.0599014	0.031444	0.754157	4.57628e-12
H3c14_ProteinCoding-H3c15_ProteinCoding	2.42261	1.64525	0.555459	6.82669e-78
Hist1h2ap_ProteinCoding	3.48028	2.69716	0.366566	1.29671e-54
H2ac12_ProteinCoding-Hist1h2an_ProteinCoding	0.128115	0.0980933	0.353597	5.99376e-06
H2bu2_ProteinCoding	0.468957	0.373969	0.318906	7.50472e-09
H3c13_ProteinCoding-H3c14_ProteinCoding-H3c15_ProteinCoding	6.35904	5.36197	0.245623	2.96571e-36
H2ac21_ProteinCoding	0.200519	0.167745	0.244146	0.000149649
Hist1h2ao_ProteinCoding	0.0588751	0.0498821	0.201856	0.0533524
H2ac12_ProteinCoding	1.82914	1.59856	0.193264	8.42929e-14
H2bc12_ProteinCoding-H2bc13_ProteinCoding-H2bc15_ProteinCoding-Hist1h2bq_ProteinCoding-Hist1h2br_ProteinCoding	0.0856612	0.0739968	0.1876	0.0385213
H3c11_ProteinCoding-H3c2_ProteinCoding-H3c4_ProteinCoding	0.106086	0.0929915	0.17267	0.0389751
Hist1h2an_ProteinCoding	2.31388	2.07926	0.153543	2.84956e-10
H2ac10_ProteinCoding-H2ac12_ProteinCoding-H2ac7_ProteinCoding-Hist1h2an_ProteinCoding	0.614256	0.554812	0.144366	0.000347234
H2ac13_ProteinCoding	2.47586	2.2449	0.140684	7.95589e-10
H2ac10_ProteinCoding-H2ac7_ProteinCoding	0.970128	0.883279	0.13386	8.41809e-05
H2ac10_ProteinCoding	0.946246	0.872936	0.115074	0.000873396
Hist1h2ao_ProteinCoding-Hist1h2ap_ProteinCoding	2.16534	2.00307	0.111839	1.95019e-06
H3c10_ProteinCoding	3.30889	3.0911	0.0979194	1.3209e-06
H3c10_ProteinCoding-H3c11_ProteinCoding-H3c2_ProteinCoding-H3c4_ProteinCoding	3.13056	2.92565	0.0973403	1.20852e-05
H4c11_ProteinCoding-H4c12_ProteinCoding-H4c1_ProteinCoding-H4c2_ProteinCoding-H4c3_ProteinCoding-H4c8_ProteinCoding-H4c9_ProteinCoding	0.115369	0.108034	0.0869786	0.264005
H2bc11_ProteinCoding-H2bc12_ProteinCoding-H2bc1_ProteinCoding-H2bc3_ProteinCoding-Hist1h2bp_ProteinCoding-Hist1h2bq_ProteinCoding-Hist1h2br_ProteinCoding	0.0418344	0.0392017	0.075202	0.530831
H4f16_ProteinCoding	2.04947	1.94784	0.0730124	0.00263398
H2ac11_ProteinCoding	1.87603	1.79562	0.0628617	0.0162082
H2bc11_ProteinCoding-H2bc12_ProteinCoding-H2bc3_ProteinCoding-Hist1h2bp_ProteinCoding-Hist1h2bq_ProteinCoding-Hist1h2br_ProteinCoding	0.0744835	0.0714829	0.0521717	0.589228
H3c8_ProteinCoding	3.53542	3.44865	0.0357487	0.0689572
H2bc12_ProteinCoding-H2bc13_ProteinCoding-H2bc15_ProteinCoding-H2bc4_ProteinCoding-H2bc6_ProteinCoding-H2bc7_ProteinCoding-H2bc8_ProteinCoding-Hist1h2bq_ProteinCoding-Hist1h2br_ProteinCoding	0.191854	0.186942	0.0355386	0.583702
H2bc11_ProteinCoding-H2bc1_ProteinCoding-H2bc4_ProteinCoding-Hist1h2bq_ProteinCoding-Hist1h2br_ProteinCoding	0.0667948	0.065566	0.0232731	0.820677
H2bc12_ProteinCoding-H2bc13_ProteinCoding-H2bc15_ProteinCoding-H2bc4_ProteinCoding-H2bc6_ProteinCoding-H2bc8_ProteinCoding-Hist1h2bq_ProteinCoding-Hist1h2br_ProteinCoding	0.287753	0.283796	0.019302	0.721686
H2bc12_ProteinCoding-H2bc13_ProteinCoding-H2bc15_ProteinCoding-H2bc4_ProteinCoding-H2bc6_ProteinCoding-H2bc8_ProteinCoding-Hist1h2bp_ProteinCoding-Hist1h2bq_ProteinCoding-Hist1h2br_ProteinCoding	0.200912	0.198702	0.0152022	0.817865
H3c1_ProteinCoding	4.41227	4.42095	-0.00282765	0.883881
H2ac11_ProteinCoding-Hist1h2ao_ProteinCoding-Hist1h2ap_ProteinCoding	2.57414	2.58861	-0.00805874	0.72717
H4c12_ProteinCoding-H4c1_ProteinCoding-H4c2_ProteinCoding-H4c8_ProteinCoding	0.0660678	0.0668626	-0.014996	0.874318
H3c10_ProteinCoding-H3c8_ProteinCoding	0.965713	0.979043	-0.019577	0.530838
H3c10_ProteinCoding-H3c2_ProteinCoding-H3c4_ProteinCoding	0.52179	0.532363	-0.0284022	0.497775
H2bc11_ProteinCoding-H2bc12_ProteinCoding-Hist1h2bq_ProteinCoding-Hist1h2br_ProteinCoding	0.0880948	0.090563	-0.0358506	0.693268
H3c4_ProteinCoding	2.49719	2.56591	-0.0390104	0.0776044
H3c10_ProteinCoding-H3c1_ProteinCoding	0.0802663	0.0830528	-0.0438615	0.631921
H3c10_ProteinCoding-H3c1_ProteinCoding-H3c2_ProteinCoding-H3c4_ProteinCoding	0.23238	0.241676	-0.0542953	0.339077
H2bc12_ProteinCoding-H2bc3_ProteinCoding-Hist1h2bp_ProteinCoding-Hist1h2bq_ProteinCoding-Hist1h2br_ProteinCoding	0.0933031	0.0976608	-0.0596102	0.511366
H2ac20_ProteinCoding	1.90356	1.99039	-0.0640227	0.0131086
H3c10_ProteinCoding-H3c1_ProteinCoding-H3c2_ProteinCoding-H3c4_ProteinCoding-H3c7_ProteinCoding	0.0674308	0.0710998	-0.0667911	0.470345
H2bc11_ProteinCoding	4.08506	4.29031	-0.0705567	0.00026934
H3c1_ProteinCoding-H3c3_ProteinCoding	0.254032	0.267999	-0.0743641	0.189955
H3c2_ProteinCoding-H3c4_ProteinCoding	0.403184	0.42774	-0.0832899	0.0679198
H2bc12_ProteinCoding-H2bc15_ProteinCoding-Hist1h2bq_ProteinCoding-Hist1h2br_ProteinCoding	1.13061	1.20029	-0.0855561	0.00388022
H4c11_ProteinCoding-H4c12_ProteinCoding-H4c1_ProteinCoding-H4c2_ProteinCoding-H4c8_ProteinCoding	0.137956	0.148169	-0.0963026	0.191736
H1f1_ProteinCoding	6.94633	7.44123	-0.0991526	1.7694e-08
H3c10_ProteinCoding-H3c11_ProteinCoding-H3c1_ProteinCoding-H3c2_ProteinCoding-H3c3_ProteinCoding-H3c4_ProteinCoding-H3c7_ProteinCoding-H3c8_ProteinCoding	0.0605339	0.0656289	-0.10062	0.336396
Hist1h2bp_ProteinCoding-Hist1h2bq_ProteinCoding-Hist1h2br_ProteinCoding	0.0621995	0.0674804	-0.101843	0.317905
H2bc4_ProteinCoding-H2bc7_ProteinCoding-H2bc8_ProteinCoding	0.0834581	0.0907529	-0.108431	0.23519
H3c4_ProteinCoding-H3c6_ProteinCoding	0.120896	0.131123	-0.108536	0.15768
H4c12_ProteinCoding-H4c1_ProteinCoding-H4c2_ProteinCoding-H4c3_ProteinCoding	0.0972447	0.105685	-0.109291	0.179943
H2ac8_ProteinCoding	3.14029	3.39983	-0.114215	1.41911e-07
H3c11_ProteinCoding	3.24893	3.51891	-0.11482	2.52603e-08
H2ac11_ProteinCoding-Hist1h2an_ProteinCoding	0.0640291	0.0704706	-0.120369	0.23263
H3c3_ProteinCoding	4.34498	4.74697	-0.127375	1.70891e-12
H4c12_ProteinCoding-H4c1_ProteinCoding-H4c2_ProteinCoding	0.20573	0.226383	-0.131897	0.0273889
H4c14_ProteinCoding	3.24065	3.56795	-0.138406	2.03285e-11
H3c7_ProteinCoding	4.80483	5.29256	-0.139206	1.33049e-13
H2bc12_ProteinCoding-H2bc13_ProteinCoding-Hist1h2bq_ProteinCoding-Hist1h2br_ProteinCoding	0.6021	0.665307	-0.141776	0.000208293
H2bc11_ProteinCoding-H2bc12_ProteinCoding-H2bc13_ProteinCoding-Hist1h2bq_ProteinCoding-Hist1h2br_ProteinCoding	0.0585678	0.0657254	-0.143246	0.172251
H2bc7_ProteinCoding	1.22051	1.35212	-0.146607	4.10004e-06
H4c11_ProteinCoding-H4c12_ProteinCoding-H4c1_ProteinCoding-H4c2_ProteinCoding-H4c3_ProteinCoding-H4c8_ProteinCoding	0.804983	0.892893	-0.147785	1.79397e-05
H4c12_ProteinCoding-H4c1_ProteinCoding	0.0965666	0.108236	-0.149918	0.0712031
H2bc4_ProteinCoding-H2bc6_ProteinCoding-H2bc8_ProteinCoding	1.37952	1.532	-0.150212	2.5243e-08
H4c2_ProteinCoding	3.34156	3.71585	-0.152738	1.69812e-14
H2ac15_ProteinCoding	5.01472	5.58053	-0.153942	3.06868e-17
H1f0_ProteinCoding	1.08791	1.21505	-0.158086	6.08771e-06
H2bc18_ProteinCoding	4.30189	4.8073	-0.159903	1.13093e-19
H2ac7_ProteinCoding	0.816559	0.91818	-0.167286	3.15891e-06
H2bc4_ProteinCoding	2.80489	3.15292	-0.16818	2.71197e-16
H2ac11_ProteinCoding-H2ac12_ProteinCoding-H2ac13_ProteinCoding-H2ac4_ProteinCoding-H2ac6_ProteinCoding-H2ac7_ProteinCoding-H2ac8_ProteinCoding-Hist1h2ao_ProteinCoding-Hist1h2ap_ProteinCoding	0.0757533	0.0865069	-0.170441	0.0716593
H2bc8_ProteinCoding-H2bc9_ProteinCoding	0.0958245	0.109184	-0.171518	0.0501566
H2ac6_ProteinCoding	3.26121	3.67608	-0.172266	2.67764e-16
H2bc12_ProteinCoding-H2bc15_ProteinCoding-Hist1h2bp_ProteinCoding-Hist1h2bq_ProteinCoding-Hist1h2br_ProteinCoding	0.907272	1.02487	-0.174032	1.56689e-07
Hist1h4m_ProteinCoding	1.90804	2.15531	-0.174939	6.54795e-11
H2bc4_ProteinCoding-H2bc7_ProteinCoding	0.0745034	0.0854097	-0.175126	0.0562738
H4c11_ProteinCoding-H4c12_ProteinCoding-H4c1_ProteinCoding-H4c2_ProteinCoding-H4c3_ProteinCoding-H4c8_ProteinCoding-H4c9_ProteinCoding-Hist1h4m_ProteinCoding-Hist1h4n_ProteinCoding	0.0468477	0.0543356	-0.178515	0.133627
H3c10_ProteinCoding-H3c11_ProteinCoding-H3c1_ProteinCoding-H3c2_ProteinCoding-H3c3_ProteinCoding-H3c4_ProteinCoding	0.853297	0.969295	-0.181886	1.66901e-07
H2bc4_ProteinCoding-H2bc8_ProteinCoding	0.670907	0.76437	-0.185564	1.97835e-06
H4c1_ProteinCoding	3.74951	4.28557	-0.192305	4.06765e-24
H4c3_ProteinCoding	3.64612	4.16851	-0.192676	1.04504e-26
Hist1h4n_ProteinCoding	1.54002	1.768	-0.197967	2.88246e-11
H2bc4_ProteinCoding-H2bc6_ProteinCoding-H2bc8_ProteinCoding-H2bc9_ProteinCoding	0.0467255	0.0550967	-0.198587	0.0824177
H2bc12_ProteinCoding-Hist1h2bp_ProteinCoding-Hist1h2bq_ProteinCoding-Hist1h2br_ProteinCoding	0.178655	0.206575	-0.199117	0.00390071
H2bc4_ProteinCoding-H2bc8_ProteinCoding-H2bc9_ProteinCoding	0.0495093	0.0583561	-0.199956	0.0909923
H2ac19_ProteinCoding	0.0449037	0.0538139	-0.216967	0.0559046
H4c4_ProteinCoding	9.66169	11.2751	-0.222576	1.46196e-62
H3c2_ProteinCoding	3.15467	3.68626	-0.224013	1.32761e-28
H2ac11_ProteinCoding-H2ac6_ProteinCoding-Hist1h2ao_ProteinCoding-Hist1h2ap_ProteinCoding	1.02792	1.20367	-0.225688	1.00739e-11
Hist1h4m_ProteinCoding-Hist1h4n_ProteinCoding	5.01842	5.87709	-0.227448	3.19642e-39
H3c6_ProteinCoding	7.69126	9.02384	-0.230245	8.51405e-50
H3c11_ProteinCoding-H3c3_ProteinCoding	0.302406	0.358469	-0.238121	4.28189e-06
H2bc12_ProteinCoding-H2bc15_ProteinCoding-H2bc3_ProteinCoding-Hist1h2bp_ProteinCoding-Hist1h2bq_ProteinCoding-Hist1h2br_ProteinCoding	0.480472	0.570359	-0.242775	2.80809e-08
H2bc11_ProteinCoding-Hist1h2bq_ProteinCoding-Hist1h2br_ProteinCoding	0.0711113	0.086094	-0.244544	0.0143921
H4c8_ProteinCoding	5.04688	5.98482	-0.245469	5.16238e-48
H2bc13_ProteinCoding	1.68886	2.00847	-0.248697	5.59593e-18
H4c11_ProteinCoding-H4c8_ProteinCoding	0.316438	0.378387	-0.250685	1.45036e-06
H2ac18_ProteinCoding-H2ac19_ProteinCoding	8.36413	9.97128	-0.253285	9.71467e-49
H2bc12_ProteinCoding-Hist1h2bq_ProteinCoding-Hist1h2br_ProteinCoding	1.94247	2.31756	-0.25352	4.36439e-21
H2ac18_ProteinCoding	2.19573	2.62121	-0.254471	1.82489e-22
H1f2_ProteinCoding	6.47902	7.73098	-0.254517	5.45419e-48
H3c2_ProteinCoding-H3c4_ProteinCoding-H3c7_ProteinCoding	0.0458414	0.0567225	-0.25684	0.0208075
H2bc9_ProteinCoding	2.16028	2.59013	-0.260703	1.27494e-24
H4c9_ProteinCoding	0.651975	0.784127	-0.262592	6.54682e-12
H4c11_ProteinCoding	3.49155	4.21126	-0.26968	3.69048e-38
H1f5_ProteinCoding	5.08311	6.17647	-0.28057	1.4728e-46
H4c6_ProteinCoding	4.32072	5.25596	-0.282091	6.67728e-54
H3c10_ProteinCoding-H3c11_ProteinCoding-H3c1_ProteinCoding-H3c2_ProteinCoding-H3c3_ProteinCoding-H3c4_ProteinCoding-H3c7_ProteinCoding	0.187267	0.231156	-0.289812	5.64949e-06
Hist1h2bp_ProteinCoding	0.368119	0.454362	-0.296409	9.78232e-09
H2bc12_ProteinCoding	2.91564	3.6185	-0.310621	1.66005e-40
H2bc11_ProteinCoding-H2bc12_ProteinCoding-H2bc15_ProteinCoding-H2bc3_ProteinCoding-Hist1h2bp_ProteinCoding-Hist1h2bq_ProteinCoding-Hist1h2br_ProteinCoding	0.12702	0.160602	-0.316251	9.64964e-05
H2bc8_ProteinCoding	3.71268	4.62622	-0.31661	1.50232e-52
H2ac4_ProteinCoding	5.68786	7.1089	-0.321235	3.15335e-70
H2bc1_ProteinCoding	0.00218203	0.00529206	-0.328029	0.0822376
H3c2_ProteinCoding-H3c7_ProteinCoding	1.31284	1.67817	-0.351822	5.92283e-37
H2bc6_ProteinCoding	2.24527	2.87733	-0.356433	4.60832e-48
H1f2_ProteinCoding-H1f3_ProteinCoding	0.0410661	0.0559122	-0.36818	0.00161064
H2bc14_ProteinCoding	2.45905	3.18756	-0.373012	1.9868e-54
H1f3_ProteinCoding	9.39368	12.19	-0.375582	8.3613e-119
H2bc15_ProteinCoding	2.123	2.75952	-0.376753	1.67493e-38
H4c12_ProteinCoding	5.01825	6.5894	-0.392278	5.06644e-114
H2ac12_ProteinCoding-H2ac13_ProteinCoding-H2ac4_ProteinCoding-H2ac7_ProteinCoding-H2ac8_ProteinCoding	0.551805	0.730946	-0.3993	9.81462e-21
H2ac11_ProteinCoding-H2ac12_ProteinCoding	0.0316903	0.0451656	-0.404057	0.00169739
H2bc3_ProteinCoding	3.69007	5.02044	-0.443133	6.80199e-97
H1f4_ProteinCoding	8.16917	11.1404	-0.447066	3.09993e-192
H4c9_ProteinCoding-Hist1h4m_ProteinCoding-Hist1h4n_ProteinCoding	0.097321	0.137107	-0.454938	5.53709e-08
H2ac11_ProteinCoding-H2ac6_ProteinCoding-H2ac7_ProteinCoding-H2ac8_ProteinCoding	0.049207	0.0753647	-0.527871	1.09205e-06
H2ac11_ProteinCoding-H2ac13_ProteinCoding-H2ac4_ProteinCoding-H2ac6_ProteinCoding-H2ac7_ProteinCoding-H2ac8_ProteinCoding	0.0944492	0.14073	-0.529164	8.13631e-09
Hist1h2br_ProteinCoding	0.603864	1.03347	-0.765403	6.41672e-19
H3c13_ProteinCoding	0.552599	1.83889	-1.71648	2.06019e-94
H3c15_ProteinCoding	0.0221224	0.291364	-3.22986	2.69436e-57
H2aw_ProteinCoding	0.0384837	0.476025	-3.32546	3.23475e-75

## Sheet: E8.5
	cl_mean	rest_mean	logFC	pval
H4c9_ProteinCoding-Hist1h4m_ProteinCoding-Hist1h4n_ProteinCoding	0.167264	0.0988222	0.703926	1.18847e-37
H3c13_ProteinCoding-H3c14_ProteinCoding-H3c15_ProteinCoding	6.85411	4.34476	0.656478	0
H4c11_ProteinCoding-H4c12_ProteinCoding-H4c1_ProteinCoding-H4c2_ProteinCoding-H4c3_ProteinCoding-H4c8_ProteinCoding	1.09001	0.693556	0.644782	4.37382e-157
H4c12_ProteinCoding-H4c1_ProteinCoding-H4c2_ProteinCoding-H4c3_ProteinCoding	0.131477	0.0805076	0.644462	1.11319e-28
H4c11_ProteinCoding-H4c8_ProteinCoding	0.456474	0.291399	0.630121	1.09195e-69
H3c10_ProteinCoding-H3c11_ProteinCoding-H3c1_ProteinCoding-H3c2_ProteinCoding-H3c3_ProteinCoding-H3c4_ProteinCoding	1.17059	0.757976	0.620381	2.00724e-145
H3c10_ProteinCoding-H3c11_ProteinCoding-H3c1_ProteinCoding-H3c2_ProteinCoding-H3c3_ProteinCoding-H3c4_ProteinCoding-H3c7_ProteinCoding	0.274271	0.180262	0.579275	1.26984e-40
H4c12_ProteinCoding-H4c1_ProteinCoding-H4c2_ProteinCoding	0.270336	0.181625	0.548876	1.12708e-38
H3c10_ProteinCoding-H3c1_ProteinCoding-H3c2_ProteinCoding-H3c4_ProteinCoding-H3c7_ProteinCoding	0.0859967	0.056915	0.520655	4.30561e-15
H4c12_ProteinCoding-H4c1_ProteinCoding	0.127516	0.0878312	0.491236	3.9971e-17
H3c10_ProteinCoding-H3c1_ProteinCoding-H3c2_ProteinCoding-H3c4_ProteinCoding	0.279485	0.205679	0.424604	2.17403e-25
H3c11_ProteinCoding-H3c3_ProteinCoding	0.404504	0.301408	0.41258	4.22672e-31
H2bc11_ProteinCoding-H2bc12_ProteinCoding-Hist1h2bq_ProteinCoding-Hist1h2br_ProteinCoding	0.103989	0.0780266	0.372887	1.29352e-08
H1f2_ProteinCoding-H1f3_ProteinCoding	0.0605952	0.0474032	0.298438	0.00012288
H4c12_ProteinCoding-H4c1_ProteinCoding-H4c2_ProteinCoding-H4c8_ProteinCoding	0.0751831	0.0593109	0.297484	1.49748e-05
H4c11_ProteinCoding-H4c12_ProteinCoding-H4c1_ProteinCoding-H4c2_ProteinCoding-H4c3_ProteinCoding-H4c8_ProteinCoding-H4c9_ProteinCoding	0.122259	0.0976949	0.296412	2.94813e-07
H4c11_ProteinCoding-H4c12_ProteinCoding-H4c1_ProteinCoding-H4c2_ProteinCoding-H4c8_ProteinCoding	0.162978	0.132126	0.283411	6.48659e-08
H2ac18_ProteinCoding	2.80904	2.3302	0.268575	3.04972e-51
H2bc11_ProteinCoding-H2bc12_ProteinCoding-H2bc13_ProteinCoding-Hist1h2bq_ProteinCoding-Hist1h2br_ProteinCoding	0.0717272	0.0583308	0.258279	0.000463569
H2ac11_ProteinCoding-Hist1h2an_ProteinCoding	0.0769484	0.0628692	0.25485	0.000350017
H4c11_ProteinCoding-H4c12_ProteinCoding-H4c1_ProteinCoding-H4c2_ProteinCoding-H4c3_ProteinCoding-H4c8_ProteinCoding-H4c9_ProteinCoding-Hist1h4m_ProteinCoding-Hist1h4n_ProteinCoding	0.0589583	0.0480559	0.248281	0.00276554
H2ac19_ProteinCoding	0.0579487	0.0475427	0.239812	0.0022173
H1f4_ProteinCoding	11.4864	9.95733	0.205901	1.08687e-95
H2ac18_ProteinCoding-H2ac19_ProteinCoding	10.4056	9.11405	0.190994	9.08892e-59
H3c10_ProteinCoding-H3c11_ProteinCoding-H3c1_ProteinCoding-H3c2_ProteinCoding-H3c3_ProteinCoding-H3c4_ProteinCoding-H3c7_ProteinCoding-H3c8_ProteinCoding	0.0699664	0.0603078	0.18571	0.0125178
H2bc12_ProteinCoding-H2bc13_ProteinCoding-H2bc15_ProteinCoding-H2bc4_ProteinCoding-H2bc6_ProteinCoding-H2bc7_ProteinCoding-H2bc8_ProteinCoding-Hist1h2bq_ProteinCoding-Hist1h2br_ProteinCoding	0.200711	0.176287	0.177742	0.000188155
H1f3_ProteinCoding	12.5163	11.076	0.176211	8.86046e-60
H1f1_ProteinCoding	7.8134	6.96759	0.165067	7.50075e-40
H3c4_ProteinCoding-H3c6_ProteinCoding	0.137342	0.12263	0.151763	0.00535081
H2bc4_ProteinCoding-H2bc6_ProteinCoding-H2bc8_ProteinCoding-H2bc9_ProteinCoding	0.0572198	0.0507538	0.145912	0.0660314
H2ac11_ProteinCoding-H2ac6_ProteinCoding-H2ac7_ProteinCoding-H2ac8_ProteinCoding	0.0755461	0.0674688	0.143087	0.0392139
H3c2_ProteinCoding-H3c7_ProteinCoding	1.70597	1.54567	0.14149	2.40153e-14
H2bc11_ProteinCoding-H2bc1_ProteinCoding-H2bc4_ProteinCoding-Hist1h2bq_ProteinCoding-Hist1h2br_ProteinCoding	0.0696355	0.0623509	0.138401	0.0655923
H1f0_ProteinCoding	1.25107	1.14578	0.125781	2.85307e-07
H2bc4_ProteinCoding-H2bc7_ProteinCoding	0.0868147	0.0809485	0.0901752	0.159478
H4c2_ProteinCoding	3.76992	3.5576	0.0834009	2.50189e-09
H2ac11_ProteinCoding-H2ac13_ProteinCoding-H2ac4_ProteinCoding-H2ac6_ProteinCoding-H2ac7_ProteinCoding-H2ac8_ProteinCoding	0.137541	0.129846	0.0772703	0.189191
H3c10_ProteinCoding-H3c8_ProteinCoding	1.00423	0.952953	0.0748487	0.000954138
Hist1h4m_ProteinCoding-Hist1h4n_ProteinCoding	5.83562	5.6596	0.0441084	0.000238897
H1f5_ProteinCoding	6.02993	5.98195	0.0115071	0.389971
H4c3_ProteinCoding	4.10331	4.07134	0.0112583	0.37022
H1f2_ProteinCoding	7.52393	7.54277	-0.00360146	0.764727
H4c12_ProteinCoding	6.32673	6.35569	-0.00658025	0.568556
H2bc4_ProteinCoding-H2bc7_ProteinCoding-H2bc8_ProteinCoding	0.0893172	0.0898579	-0.00783173	0.904054
H2bc18_ProteinCoding	4.69066	4.76038	-0.0212405	0.0865366
H4c14_ProteinCoding	3.48368	3.54525	-0.0252008	0.0841802
H2bc12_ProteinCoding-H2bc13_ProteinCoding-H2bc15_ProteinCoding-H2bc4_ProteinCoding-H2bc6_ProteinCoding-H2bc8_ProteinCoding-Hist1h2bq_ProteinCoding-Hist1h2br_ProteinCoding	0.280893	0.287519	-0.0324921	0.413796
H2bc12_ProteinCoding-H2bc13_ProteinCoding-Hist1h2bq_ProteinCoding-Hist1h2br_ProteinCoding	0.644054	0.665302	-0.0461219	0.0876235
H4c4_ProteinCoding	10.6841	11.3176	-0.0830202	3.20386e-19
H2bc11_ProteinCoding-H2bc12_ProteinCoding-H2bc15_ProteinCoding-H2bc3_ProteinCoding-Hist1h2bp_ProteinCoding-Hist1h2bq_ProteinCoding-Hist1h2br_ProteinCoding	0.149688	0.160267	-0.0925372	0.0924252
H2bc12_ProteinCoding-H2bc15_ProteinCoding-H2bc3_ProteinCoding-Hist1h2bp_ProteinCoding-Hist1h2bq_ProteinCoding-Hist1h2br_ProteinCoding	0.535472	0.574452	-0.09958	0.000970639
H4c11_ProteinCoding	3.93172	4.24421	-0.110067	1.65587e-14
H3c10_ProteinCoding-H3c1_ProteinCoding	0.078497	0.0862348	-0.12093	0.0683429
H4c8_ProteinCoding	5.57412	6.06857	-0.122401	8.24197e-26
H4f16_ProteinCoding	1.86999	2.04635	-0.129364	8.40719e-13
H2ac12_ProteinCoding-Hist1h2an_ProteinCoding	0.0972306	0.107731	-0.134782	0.03008
H3c2_ProteinCoding-H3c4_ProteinCoding-H3c7_ProteinCoding	0.0517103	0.0579118	-0.13815	0.0710701
H2bc4_ProteinCoding-H2bc6_ProteinCoding-H2bc8_ProteinCoding	1.41504	1.58975	-0.166844	2.10038e-18
H2ac20_ProteinCoding	1.8223	2.11252	-0.212122	5.47303e-30
Hist1h2ao_ProteinCoding-Hist1h2ap_ProteinCoding	1.85965	2.17718	-0.226301	2.16431e-37
H1f6_ProteinCoding	0.0319358	0.0394281	-0.237149	0.0126097
H2bc12_ProteinCoding-H2bc13_ProteinCoding-H2bc15_ProteinCoding-H2bc4_ProteinCoding-H2bc6_ProteinCoding-H2bc8_ProteinCoding-Hist1h2bp_ProteinCoding-Hist1h2bq_ProteinCoding-Hist1h2br_ProteinCoding	0.180869	0.215036	-0.237574	1.07186e-06
H2ac11_ProteinCoding-Hist1h2ao_ProteinCoding-Hist1h2ap_ProteinCoding	2.3499	2.79424	-0.248883	5.64023e-49
H2ac4_ProteinCoding	6.24097	7.45183	-0.255448	2.82764e-95
H2ac10_ProteinCoding-H2ac12_ProteinCoding-H2ac7_ProteinCoding-Hist1h2an_ProteinCoding	0.509872	0.611911	-0.25855	3.79216e-17
H4c6_ProteinCoding	4.61853	5.53987	-0.2619	4.32001e-97
H2ac21_ProteinCoding	0.155249	0.188427	-0.263967	1.44011e-07
H2bc11_ProteinCoding-H2bc12_ProteinCoding-H2bc1_ProteinCoding-H2bc3_ProteinCoding-Hist1h2bp_ProteinCoding-Hist1h2bq_ProteinCoding-Hist1h2br_ProteinCoding	0.034769	0.0438783	-0.267204	0.0029622
H4c9_ProteinCoding	0.682085	0.834771	-0.287611	1.43598e-27
H3c15_ProteinCoding	0.221469	0.273194	-0.290973	2.80353e-05
H3c6_ProteinCoding	7.84378	9.6674	-0.301232	2.21505e-172
H2ac15_ProteinCoding	4.87274	6.03557	-0.308189	2.61545e-126
H2bc8_ProteinCoding-H2bc9_ProteinCoding	0.0938439	0.118722	-0.309844	5.76928e-07
H2bc4_ProteinCoding	2.73141	3.42065	-0.323563	2.65134e-110
H2ac12_ProteinCoding	1.43378	1.81166	-0.335403	2.43457e-63
H2ac13_ProteinCoding	2.00015	2.52843	-0.336633	2.94067e-83
H3c3_ProteinCoding	4.09972	5.19723	-0.341474	1.01488e-155
H3c2_ProteinCoding	3.14615	4.00398	-0.346865	2.86548e-134
H2ac6_ProteinCoding	3.13792	4.02661	-0.358743	5.4073e-129
H3c1_ProteinCoding	3.82482	4.94258	-0.369023	1.08063e-148
H3c8_ProteinCoding	2.99508	3.87315	-0.369823	3.12527e-142
H2bc12_ProteinCoding-H2bc15_ProteinCoding-Hist1h2bp_ProteinCoding-Hist1h2bq_ProteinCoding-Hist1h2br_ProteinCoding	0.868746	1.12738	-0.372198	1.58992e-56
H3c1_ProteinCoding-H3c3_ProteinCoding	0.228115	0.29894	-0.375669	7.83605e-20
H2ac10_ProteinCoding-H2ac7_ProteinCoding	0.764442	1.01346	-0.402232	4.30765e-54
Hist1h2ao_ProteinCoding	0.0423216	0.0591902	-0.403162	6.80352e-07
H2bc12_ProteinCoding-H2bc15_ProteinCoding-Hist1h2bq_ProteinCoding-Hist1h2br_ProteinCoding	1.0089	1.34798	-0.414455	3.06405e-83
H4c1_ProteinCoding	3.53836	4.78407	-0.434099	5.83067e-233
H2ac11_ProteinCoding-H2ac6_ProteinCoding-Hist1h2ao_ProteinCoding-Hist1h2ap_ProteinCoding	0.989134	1.34034	-0.434572	5.48471e-78
H3c10_ProteinCoding-H3c2_ProteinCoding-H3c4_ProteinCoding	0.443554	0.607329	-0.444767	3.74537e-47
H3c4_ProteinCoding	2.13792	2.92194	-0.448915	2.6555e-170
H2bc12_ProteinCoding-H2bc13_ProteinCoding-H2bc15_ProteinCoding-Hist1h2bq_ProteinCoding-Hist1h2br_ProteinCoding	0.0617191	0.0882431	-0.454	1.11886e-10
H2ac11_ProteinCoding-H2ac12_ProteinCoding-H2ac13_ProteinCoding-H2ac4_ProteinCoding-H2ac6_ProteinCoding-H2ac7_ProteinCoding-H2ac8_ProteinCoding-Hist1h2ao_ProteinCoding-Hist1h2ap_ProteinCoding	0.0692029	0.0985426	-0.454635	1.61713e-11
H3c11_ProteinCoding	2.89673	3.98617	-0.45922	1.36009e-212
H2bc4_ProteinCoding-H2bc8_ProteinCoding-H2bc9_ProteinCoding	0.0457417	0.0668319	-0.462948	3.33975e-08
H2ac8_ProteinCoding	2.79282	3.85683	-0.464274	1.25521e-195
H2ac7_ProteinCoding	0.745142	1.04028	-0.475961	2.63395e-77
H3c7_ProteinCoding	4.28956	6.0303	-0.49043	5.27735e-295
H3c10_ProteinCoding	2.56838	3.61516	-0.491579	1.67728e-227
H2ac11_ProteinCoding	1.48517	2.09239	-0.49172	2.12481e-138
H3c10_ProteinCoding-H3c11_ProteinCoding-H3c2_ProteinCoding-H3c4_ProteinCoding	2.39904	3.44933	-0.522036	1.2181e-211
Hist1h2an_ProteinCoding	1.7141	2.46975	-0.524349	3.29526e-173
H3c14_ProteinCoding-H3c15_ProteinCoding	1.41888	2.07422	-0.54462	1.49921e-103
H3c2_ProteinCoding-H3c4_ProteinCoding	0.335692	0.501419	-0.565018	2.55975e-64
H2bu2_ProteinCoding	0.3074	0.4606	-0.568201	1.87282e-37
H2bc11_ProteinCoding	3.37999	5.03009	-0.572168	0
H2bc12_ProteinCoding	2.76497	4.16117	-0.587982	2.72439e-295
Hist1h2ap_ProteinCoding	2.20906	3.35798	-0.601933	2.5423e-218
H2bc3_ProteinCoding	3.75808	5.73702	-0.608983	0
H2ac10_ProteinCoding	0.684128	1.06065	-0.625207	9.78346e-123
H2bc9_ProteinCoding	1.95117	3.02486	-0.629913	6.20645e-276
H2bc8_ProteinCoding	3.43363	5.40473	-0.652961	0
H2bc14_ProteinCoding	2.34044	3.717	-0.665084	0
H2bc1_ProteinCoding	0.00122232	0.00795094	-0.677689	2.56175e-07
H2bc6_ProteinCoding	2.09844	3.37531	-0.683113	0
H2bc12_ProteinCoding-Hist1h2bq_ProteinCoding-Hist1h2br_ProteinCoding	1.69579	2.75338	-0.695988	3.63532e-298
H2ac11_ProteinCoding-H2ac12_ProteinCoding	0.0295941	0.0548728	-0.712328	6.89255e-16
H2ac12_ProteinCoding-H2ac13_ProteinCoding-H2ac4_ProteinCoding-H2ac7_ProteinCoding-H2ac8_ProteinCoding	0.521021	0.86256	-0.716485	7.14713e-133
Hist1h4m_ProteinCoding	1.57103	2.59595	-0.720944	0
H2bc7_ProteinCoding	0.951395	1.66557	-0.801454	1.35136e-263
Hist1h2bp_ProteinCoding	0.312985	0.553174	-0.802114	3.62281e-107
H2bc13_ProteinCoding	1.36553	2.47931	-0.85576	0
H2bc11_ProteinCoding-H2bc12_ProteinCoding-H2bc3_ProteinCoding-Hist1h2bp_ProteinCoding-Hist1h2bq_ProteinCoding-Hist1h2br_ProteinCoding	0.0463694	0.0944538	-0.88988	1.61116e-32
Hist1h4n_ProteinCoding	1.18199	2.21588	-0.900999	0
H3c11_ProteinCoding-H3c2_ProteinCoding-H3c4_ProteinCoding	0.0610535	0.124949	-0.925436	1.66386e-43
H2bc4_ProteinCoding-H2bc8_ProteinCoding	0.500444	0.968809	-0.939275	2.89499e-239
H2bc12_ProteinCoding-H2bc3_ProteinCoding-Hist1h2bp_ProteinCoding-Hist1h2bq_ProteinCoding-Hist1h2br_ProteinCoding	0.0610344	0.128579	-0.964121	2.163e-44
H2bc15_ProteinCoding	1.69957	3.50333	-1.03921	0
H2bc11_ProteinCoding-Hist1h2bq_ProteinCoding-Hist1h2br_ProteinCoding	0.0432932	0.119299	-1.27869	2.76916e-65
H2aw_ProteinCoding	0.214268	0.576792	-1.38763	1.35121e-96
H2bc12_ProteinCoding-Hist1h2bp_ProteinCoding-Hist1h2bq_ProteinCoding-Hist1h2br_ProteinCoding	0.102749	0.289616	-1.41	1.09669e-156
Hist1h2bp_ProteinCoding-Hist1h2bq_ProteinCoding-Hist1h2br_ProteinCoding	0.0304494	0.0984816	-1.42326	5.03875e-70
Hist1h2br_ProteinCoding	0.352598	1.50513	-2.063	4.84904e-239
H3c13_ProteinCoding	0.462326	2.66893	-2.50381	0

## Sheet: E9.5
	cl_mean	rest_mean	logFC	pval
H3c13_ProteinCoding	3.6892	0.501018	2.85577	0
H2aw_ProteinCoding	0.842177	0.166547	2.2711	0
Hist1h2br_ProteinCoding	1.87079	0.465312	1.98439	0
H2bc12_ProteinCoding-Hist1h2bp_ProteinCoding-Hist1h2bq_ProteinCoding-Hist1h2br_ProteinCoding	0.343194	0.124182	1.39627	1.71638e-198
Hist1h2bp_ProteinCoding-Hist1h2bq_ProteinCoding-Hist1h2br_ProteinCoding	0.116737	0.038944	1.37263	4.66726e-84
H2bc11_ProteinCoding-Hist1h2bq_ProteinCoding-Hist1h2br_ProteinCoding	0.141925	0.0515497	1.30354	1.32507e-84
H2bc15_ProteinCoding	4.17735	1.81969	1.19444	0
H3c15_ProteinCoding	0.382255	0.175279	1.08209	1.62247e-58
H2bc4_ProteinCoding-H2bc8_ProteinCoding	1.11835	0.545728	1.02176	0
Hist1h4n_ProteinCoding	2.54877	1.28041	0.987621	0
H2bc13_ProteinCoding	2.85824	1.46031	0.964048	0
H2bc12_ProteinCoding-H2bc3_ProteinCoding-Hist1h2bp_ProteinCoding-Hist1h2bq_ProteinCoding-Hist1h2br_ProteinCoding	0.145207	0.0702962	0.950788	4.42609e-50
Hist1h2bp_ProteinCoding	0.643374	0.328733	0.947762	3.07342e-169
H2ac12_ProteinCoding-H2ac13_ProteinCoding-H2ac4_ProteinCoding-H2ac7_ProteinCoding-H2ac8_ProteinCoding	1.01933	0.527645	0.936975	9.10889e-255
H2ac11_ProteinCoding-H2ac12_ProteinCoding	0.0656472	0.0305427	0.899846	5.07834e-27
H2bc6_ProteinCoding	3.93779	2.13626	0.87922	0
H2bc14_ProteinCoding	4.33501	2.37479	0.865498	0
H2bc7_ProteinCoding	1.87417	1.03119	0.855696	0
H2bc3_ProteinCoding	6.74356	3.74214	0.847936	0
H2bc12_ProteinCoding-Hist1h2bq_ProteinCoding-Hist1h2br_ProteinCoding	3.15914	1.76038	0.840037	0
H2bc8_ProteinCoding	6.23771	3.51156	0.827114	0
H2bc11_ProteinCoding-H2bc12_ProteinCoding-H2bc3_ProteinCoding-Hist1h2bp_ProteinCoding-Hist1h2bq_ProteinCoding-Hist1h2br_ProteinCoding	0.103547	0.0544804	0.816359	2.97881e-31
Hist1h4m_ProteinCoding	2.9339	1.6642	0.814252	0
H3c11_ProteinCoding-H3c2_ProteinCoding-H3c4_ProteinCoding	0.13467	0.0731381	0.799186	2.16306e-37
H2bc9_ProteinCoding	3.45004	2.00942	0.776845	0
H2bc12_ProteinCoding	4.77165	2.80885	0.762402	0
H2bc11_ProteinCoding	5.52061	3.55962	0.631668	0
H3c2_ProteinCoding-H3c4_ProteinCoding	0.551744	0.353146	0.629362	1.24582e-84
H3c7_ProteinCoding	6.67005	4.41141	0.595354	0
H2ac11_ProteinCoding-H2ac6_ProteinCoding-Hist1h2ao_ProteinCoding-Hist1h2ap_ProteinCoding	1.50198	0.995708	0.588224	1.70479e-148
H2ac7_ProteinCoding	1.15121	0.764445	0.584392	1.14048e-121
H2bc4_ProteinCoding-H2bc8_ProteinCoding-H2bc9_ProteinCoding	0.0748946	0.0470457	0.573555	2.56112e-12
H2ac11_ProteinCoding-H2ac12_ProteinCoding-H2ac13_ProteinCoding-H2ac4_ProteinCoding-H2ac6_ProteinCoding-H2ac7_ProteinCoding-H2ac8_ProteinCoding-Hist1h2ao_ProteinCoding-Hist1h2ap_ProteinCoding	0.109807	0.0709905	0.564881	1.16581e-17
H4c1_ProteinCoding	5.29336	3.59709	0.556071	0
H2ac8_ProteinCoding	4.23109	2.87659	0.555071	9.6392e-294
H3c11_ProteinCoding	4.37862	2.97738	0.554887	0
H2ac10_ProteinCoding	1.11496	0.756983	0.552603	2.62783e-102
H3c2_ProteinCoding	4.45445	3.13141	0.507069	2.35697e-296
H3c10_ProteinCoding-H3c11_ProteinCoding-H3c2_ProteinCoding-H3c4_ProteinCoding	3.63792	2.58175	0.493146	5.66829e-197
H2ac6_ProteinCoding	4.43789	3.15329	0.491696	2.96563e-249
H3c4_ProteinCoding	3.13691	2.23327	0.488332	1.10818e-208
H3c10_ProteinCoding-H3c2_ProteinCoding-H3c4_ProteinCoding	0.652352	0.463408	0.484516	1.87082e-57
H2ac11_ProteinCoding	2.21513	1.58322	0.48194	4.82379e-138
H2bc12_ProteinCoding-H2bc15_ProteinCoding-Hist1h2bq_ProteinCoding-Hist1h2br_ProteinCoding	1.45738	1.04105	0.481407	3.524e-115
H2bc12_ProteinCoding-H2bc15_ProteinCoding-Hist1h2bp_ProteinCoding-Hist1h2bq_ProteinCoding-Hist1h2br_ProteinCoding	1.22991	0.882712	0.473974	6.40901e-93
Hist1h2an_ProteinCoding	2.57692	1.86134	0.467166	5.41229e-143
H2ac4_ProteinCoding	8.36696	6.06569	0.46338	0
H3c6_ProteinCoding	10.6929	7.77492	0.459244	0
H4c9_ProteinCoding	0.925829	0.673445	0.453419	5.31967e-67
H3c10_ProteinCoding	3.7816	2.76239	0.451675	2.42352e-198
H2bc4_ProteinCoding	3.73998	2.74313	0.44581	9.38207e-213
H3c3_ProteinCoding	5.64778	4.15044	0.4435	2.09419e-268
H4c6_ProteinCoding	6.14701	4.53449	0.438112	5.67512e-275
H2ac15_ProteinCoding	6.58681	4.88562	0.430277	5.42683e-250
Hist1h2ap_ProteinCoding	3.35692	2.52363	0.410219	1.18207e-105
H2bc8_ProteinCoding-H2bc9_ProteinCoding	0.128835	0.0950489	0.402314	7.20587e-11
H3c1_ProteinCoding-H3c3_ProteinCoding	0.316922	0.237524	0.401382	1.03598e-22
H3c1_ProteinCoding	5.21922	3.97727	0.391193	3.99197e-169
H3c8_ProteinCoding	4.07083	3.12571	0.380072	8.96016e-152
H2bc12_ProteinCoding-H2bc13_ProteinCoding-H2bc15_ProteinCoding-Hist1h2bq_ProteinCoding-Hist1h2br_ProteinCoding	0.0899744	0.0680101	0.357897	2.97536e-07
H2ac10_ProteinCoding-H2ac7_ProteinCoding	1.04469	0.815226	0.353951	1.22031e-42
Hist1h2ao_ProteinCoding	0.0601592	0.0463956	0.315051	0.000100699
H2ac13_ProteinCoding	2.59074	2.11005	0.294822	8.21854e-64
H4c11_ProteinCoding	4.63975	3.79833	0.287995	3.71645e-88
H4c8_ProteinCoding	6.60388	5.41315	0.286366	1.54235e-131
H3c2_ProteinCoding-H3c4_ProteinCoding-H3c7_ProteinCoding	0.0634022	0.0503681	0.282036	0.00027133
H2ac11_ProteinCoding-Hist1h2ao_ProteinCoding-Hist1h2ap_ProteinCoding	2.92114	2.40114	0.281744	2.23725e-61
H2bu2_ProteinCoding	0.438182	0.361668	0.27007	9.25004e-10
H2bc4_ProteinCoding-H2bc6_ProteinCoding-H2bc8_ProteinCoding	1.69425	1.40499	0.268349	4.55119e-44
H2ac20_ProteinCoding	2.2203	1.842	0.268155	4.96076e-46
H2ac12_ProteinCoding	1.83128	1.52619	0.261347	1.20471e-38
H2bc11_ProteinCoding-H2bc12_ProteinCoding-H2bc15_ProteinCoding-H2bc3_ProteinCoding-Hist1h2bp_ProteinCoding-Hist1h2bq_ProteinCoding-Hist1h2br_ProteinCoding	0.174714	0.144588	0.256865	4.22443e-06
H2bc12_ProteinCoding-H2bc15_ProteinCoding-H2bc3_ProteinCoding-Hist1h2bp_ProteinCoding-Hist1h2bq_ProteinCoding-Hist1h2br_ProteinCoding	0.620548	0.520628	0.248906	4.65174e-16
H4c12_ProteinCoding	7.0468	5.95236	0.243131	8.14678e-96
H4c4_ProteinCoding	12.1841	10.3779	0.231285	2.66916e-134
H2bc12_ProteinCoding-H2bc13_ProteinCoding-H2bc15_ProteinCoding-H2bc4_ProteinCoding-H2bc6_ProteinCoding-H2bc8_ProteinCoding-Hist1h2bp_ProteinCoding-Hist1h2bq_ProteinCoding-Hist1h2br_ProteinCoding	0.220951	0.186935	0.229871	3.15251e-06
H2ac11_ProteinCoding-H2ac13_ProteinCoding-H2ac4_ProteinCoding-H2ac6_ProteinCoding-H2ac7_ProteinCoding-H2ac8_ProteinCoding	0.147899	0.125452	0.221218	0.000236501
H2bc11_ProteinCoding-H2bc12_ProteinCoding-H2bc1_ProteinCoding-H2bc3_ProteinCoding-Hist1h2bp_ProteinCoding-Hist1h2bq_ProteinCoding-Hist1h2br_ProteinCoding	0.0445277	0.0368992	0.217425	0.016932
H3c14_ProteinCoding-H3c15_ProteinCoding	1.94057	1.6719	0.213804	2.54544e-17
Hist1h2ao_ProteinCoding-Hist1h2ap_ProteinCoding	2.22554	1.91968	0.212266	3.46498e-32
H2ac10_ProteinCoding-H2ac12_ProteinCoding-H2ac7_ProteinCoding-Hist1h2an_ProteinCoding	0.613373	0.536949	0.188689	1.45458e-09
H3c10_ProteinCoding-H3c1_ProteinCoding	0.0900098	0.0785235	0.176009	0.00940986
H1f2_ProteinCoding	8.13085	7.20379	0.174422	1.3936e-45
H1f5_ProteinCoding	6.39646	5.78754	0.144087	1.04467e-25
H2ac11_ProteinCoding-H2ac6_ProteinCoding-H2ac7_ProteinCoding-H2ac8_ProteinCoding	0.0761966	0.068511	0.134736	0.0597207
H2bc18_ProteinCoding	5.00189	4.57613	0.128079	8.66823e-24
H4c14_ProteinCoding	3.71038	3.40916	0.121808	4.87616e-16
H2bc12_ProteinCoding-H2bc13_ProteinCoding-Hist1h2bq_ProteinCoding-Hist1h2br_ProteinCoding	0.691411	0.635419	0.120024	1.55691e-05
H2ac21_ProteinCoding	0.182739	0.167462	0.119142	0.0201304
H4c3_ProteinCoding	4.30566	3.96496	0.118639	4.67256e-20
H4f16_ProteinCoding	2.06535	1.90768	0.113999	8.3768e-10
Hist1h4m_ProteinCoding-Hist1h4n_ProteinCoding	5.97736	5.61175	0.0909007	2.35884e-13
H1f4_ProteinCoding	10.9266	10.5324	0.0529618	3.16953e-07
H3c2_ProteinCoding-H3c7_ProteinCoding	1.65897	1.59949	0.0523552	0.00663718
H2bc4_ProteinCoding-H2bc7_ProteinCoding-H2bc8_ProteinCoding	0.0918814	0.0883457	0.0509571	0.449294
H1f3_ProteinCoding	11.8794	11.6783	0.0246128	0.0293176
H1f0_ProteinCoding	1.20477	1.18967	0.0180435	0.480077
H2bc12_ProteinCoding-H2bc13_ProteinCoding-H2bc15_ProteinCoding-H2bc4_ProteinCoding-H2bc6_ProteinCoding-H2bc8_ProteinCoding-Hist1h2bq_ProteinCoding-Hist1h2br_ProteinCoding	0.286016	0.283535	0.0121431	0.768997
H4c2_ProteinCoding	3.675	3.64696	0.0110204	0.450058
H2bc4_ProteinCoding-H2bc7_ProteinCoding	0.0827994	0.0841877	-0.0214241	0.749323
H2ac18_ProteinCoding-H2ac19_ProteinCoding	9.57934	9.79525	-0.0321233	0.00970371
H2bc4_ProteinCoding-H2bc6_ProteinCoding-H2bc8_ProteinCoding-H2bc9_ProteinCoding	0.0523794	0.0545536	-0.0494267	0.553078
H2ac12_ProteinCoding-Hist1h2an_ProteinCoding	0.100149	0.104295	-0.0533052	0.411173
H3c10_ProteinCoding-H3c8_ProteinCoding	0.943521	0.995433	-0.0764808	0.00132839
H2ac18_ProteinCoding	2.43077	2.62255	-0.10912	7.67039e-09
H3c4_ProteinCoding-H3c6_ProteinCoding	0.121926	0.133711	-0.123441	0.032275
H1f2_ProteinCoding-H1f3_ProteinCoding	0.0499082	0.0556044	-0.13104	0.111568
H1f1_ProteinCoding	6.91251	7.61273	-0.139012	9.6561e-26
H2ac19_ProteinCoding	0.0485609	0.0545417	-0.140294	0.0915194
H2bc11_ProteinCoding-H2bc1_ProteinCoding-H2bc4_ProteinCoding-Hist1h2bq_ProteinCoding-Hist1h2br_ProteinCoding	0.0607256	0.0685437	-0.151262	0.0579089
H3c10_ProteinCoding-H3c11_ProteinCoding-H3c1_ProteinCoding-H3c2_ProteinCoding-H3c3_ProteinCoding-H3c4_ProteinCoding-H3c7_ProteinCoding-H3c8_ProteinCoding	0.0594666	0.0677921	-0.163306	0.038853
H2bc11_ProteinCoding-H2bc12_ProteinCoding-H2bc13_ProteinCoding-Hist1h2bq_ProteinCoding-Hist1h2br_ProteinCoding	0.0587358	0.0678421	-0.179491	0.0223858
H4c11_ProteinCoding-H4c12_ProteinCoding-H4c1_ProteinCoding-H4c2_ProteinCoding-H4c3_ProteinCoding-H4c8_ProteinCoding-H4c9_ProteinCoding-Hist1h4m_ProteinCoding-Hist1h4n_ProteinCoding	0.0480578	0.0559778	-0.184493	0.0369509
H2bc12_ProteinCoding-H2bc13_ProteinCoding-H2bc15_ProteinCoding-H2bc4_ProteinCoding-H2bc6_ProteinCoding-H2bc7_ProteinCoding-H2bc8_ProteinCoding-Hist1h2bq_ProteinCoding-Hist1h2br_ProteinCoding	0.170103	0.197457	-0.203989	5.97437e-05
H2ac11_ProteinCoding-Hist1h2an_ProteinCoding	0.0620783	0.0735383	-0.212872	0.00522837
H4c11_ProteinCoding-H4c12_ProteinCoding-H4c1_ProteinCoding-H4c2_ProteinCoding-H4c8_ProteinCoding	0.130272	0.155572	-0.23923	2.1079e-05
H3c11_ProteinCoding-H3c3_ProteinCoding	0.302816	0.37555	-0.301605	4.28335e-15
H4c12_ProteinCoding-H4c1_ProteinCoding-H4c2_ProteinCoding-H4c8_ProteinCoding	0.0553439	0.0730398	-0.345751	3.62013e-06
H2bc11_ProteinCoding-H2bc12_ProteinCoding-Hist1h2bq_ProteinCoding-Hist1h2br_ProteinCoding	0.0741804	0.0990215	-0.373057	1.7733e-07
H4c11_ProteinCoding-H4c12_ProteinCoding-H4c1_ProteinCoding-H4c2_ProteinCoding-H4c3_ProteinCoding-H4c8_ProteinCoding-H4c9_ProteinCoding	0.0894043	0.120131	-0.388589	7.48847e-10
H4c12_ProteinCoding-H4c1_ProteinCoding	0.0844582	0.118537	-0.444431	4.16351e-12
H3c10_ProteinCoding-H3c1_ProteinCoding-H3c2_ProteinCoding-H3c4_ProteinCoding	0.192041	0.266859	-0.4545	4.1039e-24
H3c10_ProteinCoding-H3c11_ProteinCoding-H3c1_ProteinCoding-H3c2_ProteinCoding-H3c3_ProteinCoding-H3c4_ProteinCoding-H3c7_ProteinCoding	0.176032	0.250919	-0.488048	2.11277e-24
H4c12_ProteinCoding-H4c1_ProteinCoding-H4c2_ProteinCoding	0.170372	0.252317	-0.540333	9.82692e-31
H3c10_ProteinCoding-H3c1_ProteinCoding-H3c2_ProteinCoding-H3c4_ProteinCoding-H3c7_ProteinCoding	0.051887	0.0808303	-0.553536	6.72191e-14
H4c11_ProteinCoding-H4c8_ProteinCoding	0.280938	0.417148	-0.554025	2.88803e-44
H4c9_ProteinCoding-Hist1h4m_ProteinCoding-Hist1h4n_ProteinCoding	0.0978865	0.149077	-0.560213	3.65219e-20
H3c10_ProteinCoding-H3c11_ProteinCoding-H3c1_ProteinCoding-H3c2_ProteinCoding-H3c3_ProteinCoding-H3c4_ProteinCoding	0.711434	1.08357	-0.600113	4.62521e-109
H2bc1_ProteinCoding	0.000813444	0.00700918	-0.653488	5.27632e-06
H4c11_ProteinCoding-H4c12_ProteinCoding-H4c1_ProteinCoding-H4c2_ProteinCoding-H4c3_ProteinCoding-H4c8_ProteinCoding	0.63624	1.01337	-0.663185	6.42525e-131
H4c12_ProteinCoding-H4c1_ProteinCoding-H4c2_ProteinCoding-H4c3_ProteinCoding	0.0731137	0.121638	-0.663416	3.34873e-24
H1f6_ProteinCoding	0.0218693	0.0436958	-0.752643	3.00329e-12
H3c13_ProteinCoding-H3c14_ProteinCoding-H3c15_ProteinCoding	3.41297	6.68374	-0.967564	0
