# Supplementary material for: High-throughput total RNA sequencing in single cells using VASA-seq
Source: Nat Biotechnol. 2022 Jun 27;40(12):1780–93. doi: 10.1038/s41587-022-01361-8 (PMC9750877; doi:10.1038/s41587-022-01361-8)
Supplement: Supplementary file 6 — Regressed data were clustered using the Leiden algorithm. Table showing differentially expressed genes per cluster. These clusters were further used for cell type calling based on the differentially expressed genes (marker genes). The statistical test used was a one-sided t-test, and P values are not corrected for multiple comparisons. Corrected values for multiple comparisons and uncorrected P values are provided. [file 41587_2022_1361_MOESM6_ESM.xlsx]

## Sheet: 0
names	logfoldchanges	pvals	pvals_adj	scores
Hbb.bh1_ProteinCoding	8.61251	0	0	512.761
Hba.x_ProteinCoding	8.37572	0	0	342.483
Hba.a1_ProteinCoding-Hba.a2_ProteinCoding	7.86378	0	0	130.86
Hbb.y_ProteinCoding	7.79032	0	0	111.682
Slc4a1_ProteinCoding	7.74237	0	0	120.136
Hba.a1_ProteinCoding	7.24166	0	0	131.949
Ermap_ProteinCoding	7.02801	0	0	92.5608
Alas2_ProteinCoding	7.01539	0	0	149.439
Hba.a2_ProteinCoding	6.91346	0	0	88.5186
Ank1_ProteinCoding	6.90659	0	0	216.097
Spta1_ProteinCoding	6.86315	0	0	151.112
Hemgn_ProteinCoding	6.76218	0	0	76.5415
Rhag_ProteinCoding	6.57581	0	0	51.2778
Gypa_ProteinCoding	6.54596	0	0	115.011
Kel_ProteinCoding	6.44692	0	0	52.0812
Nxpe2_ProteinCoding	6.35801	0	0	50.4988
Epb42_ProteinCoding	6.30968	0	0	75.7172
Pkhd1l1_ProteinCoding	6.24825	0	0	55.701
Add2_ProteinCoding	6.24823	0	0	100.589
Ache_ProteinCoding	6.21105	0	0	48.4862
Trim10_ProteinCoding	6.20887	0	0	69.6471
Sptb_ProteinCoding	6.19929	0	0	262.35
Csf2rb_ProteinCoding	6.13352	0	0	50.6651
Hbb.bs_ProteinCoding	6.13029	0	0	49.3857
Slc30a10_ProteinCoding	6.06156	0	0	83.0211
Klf1_ProteinCoding	6.05176	0	0	95.2068
Redrum_lncRNA	5.90346	1.08485e-296	2.30237e-295	42.157
Acp5_ProteinCoding	5.89774	0	0	71.2313
Tmem56_ProteinCoding	5.88761	0	0	102.109
Kcnn4_ProteinCoding	5.87617	0	0	46.8545
Pklr_ProteinCoding	5.83033	0	0	49.0458
Uba7_ProteinCoding	5.80975	0	0	72.4125
Blvrb_ProteinCoding	5.76898	0	0	80.5459
Cited4_ProteinCoding	5.67236	0	0	94.8241
Slc25a37_ProteinCoding	5.65785	0	0	239.26
Ell2_ProteinCoding	5.54023	0	0	148.639
Car2_ProteinCoding	5.526	0	0	228.469
Epor_ProteinCoding	5.48148	0	0	71.0475
Ikzf1_ProteinCoding	5.41183	0	0	81.8835
Nfe2_ProteinCoding	5.38823	0	0	44.6632
Snca_ProteinCoding	5.34991	0	0	48.4622
Adra2b_ProteinCoding	5.32795	0	0	45.2427
Mgst3_ProteinCoding	5.31695	0	0	75.9855
Slc38a5_ProteinCoding	5.25276	0	0	65.0432
Steap3_ProteinCoding	5.21813	0	0	58.0095
Tspan32_ProteinCoding	5.19576	0	0	45.8838
Treml2_ProteinCoding	5.16596	1.89262e-301	4.06881e-300	42.5713
Gata1_ProteinCoding	5.14407	0	0	68.5824
Ube2l6_ProteinCoding	5.11439	0	0	60.8137
Pnpo_ProteinCoding	5.05769	0	0	121.3
Tal1_ProteinCoding	5.0526	0	0	120.127
Abcb10_ProteinCoding	5.04505	0	0	230.046
Cpox_ProteinCoding	4.98468	0	0	237.755
Gypc_ProteinCoding	4.92328	0	0	82.4388
Spns2_ProteinCoding	4.91071	0	0	113.146
Mfsd2b_ProteinCoding	4.89828	0	0	51.7924
Gmpr_ProteinCoding	4.86859	0	0	47.4881
Slc39a8_ProteinCoding	4.8019	0	0	179.07
Fech_ProteinCoding	4.71595	0	0	158.183
Hebp1_ProteinCoding	4.69597	0	0	44.6838
Tmod1_ProteinCoding	4.69395	0	0	60.2123
Tent5c_ProteinCoding	4.62441	0	0	52.5296
Smim1_ProteinCoding	4.59697	0	0	67.3573
Tspan33_ProteinCoding	4.57419	0	0	71.8396
D030028A08Rik_lncRNA	4.4061	0	0	47.0783
Fam210b_ProteinCoding	4.37655	0	0	68.8933
Xk_ProteinCoding	4.37373	0	0	57.5728
Dmtn_ProteinCoding	4.32704	0	0	59.9871
Hmbs_ProteinCoding	4.32291	0	0	181.847
Dhrs11_ProteinCoding	4.2918	0	0	45.2441
Itgb3_ProteinCoding	4.27284	4.19185e-319	9.31128e-318	44.1098
Pfkfb4_ProteinCoding	4.24535	0	0	56.4887
Bmp2k_ProteinCoding	4.24243	0	0	114.757
Reln_ProteinCoding	4.23317	0	0	119.857
Uros_ProteinCoding	4.22211	0	0	77.4847
Slc6a9_ProteinCoding	4.22044	0	0	54.8921
Zc3hav1_ProteinCoding	4.19416	0	0	73.4939
Rab3il1_ProteinCoding	3.89834	0	0	69.5092
Tmem14c_ProteinCoding	3.89705	0	0	156.495
Slc43a3_ProteinCoding	3.88454	0	0	77.2559
Capn5_ProteinCoding	3.82934	0	0	47.6093
Tgm2_ProteinCoding	3.81723	3.00374e-304	6.52753e-303	42.7433
Wnk4_ProteinCoding	3.80847	3.29502e-273	6.42723e-272	39.9233
Slc16a10_ProteinCoding	3.73567	0	0	59.0986
Ucp2_ProteinCoding	3.73455	0	0	56.4108
Alad_ProteinCoding	3.68138	0	0	103.802
Smox_ProteinCoding	3.63173	0	0	46.0943
Ppox_ProteinCoding	3.59135	0	0	69.3663
Zfpm1_ProteinCoding	3.55747	0	0	64.8216
Frrs1_ProteinCoding	3.55035	0	0	85.9988
Cpeb4_ProteinCoding	3.54739	0	0	70.5081
Ptp4a3_ProteinCoding	3.49322	0	0	59.2379
Atp8a1_ProteinCoding	3.47303	0	0	80.6467
Ssx2ip_ProteinCoding	3.46635	0	0	89.6138
Creg1_ProteinCoding	3.41213	0	0	45.4163
Gpx1_ProteinCoding	3.40691	0	0	200.55
Slc29a1_ProteinCoding	3.34528	0	0	79.3623
Prkar2b_ProteinCoding	3.3353	0	0	90.0189
Urod_ProteinCoding	3.2331	0	0	76.0983
Mbnl1_ProteinCoding	3.15321	0	0	114.779
Hk1_ProteinCoding	3.00948	0	0	50.8926
Fth1_ProteinCoding	3.00589	0	0	204.409
Plxnd1_ProteinCoding	2.95344	0	0	63.7424
Samd14_ProteinCoding	2.92583	0	0	49.8298
Cdc25b_ProteinCoding	2.91632	0	0	52.2747
Tfrc_ProteinCoding	2.87881	0	0	128.751
Arhgap23_ProteinCoding	2.81493	0	0	52.9414
Hipk2_ProteinCoding	2.80807	0	0	149.798
Prdx3_ProteinCoding	2.70324	0	0	77.8859
Ncoa4_ProteinCoding	2.68288	0	0	100.068
Adgrg1_ProteinCoding	2.65767	1.69887e-277	3.36899e-276	40.1093
Bpgm_ProteinCoding	2.62724	1.221e-281	2.45976e-280	40.603
Plin2_ProteinCoding	2.58963	0	0	47.3938
Glrx5_ProteinCoding	2.58855	0	0	75.4452
Trak2_ProteinCoding	2.58481	0	0	64.5973
Asns_ProteinCoding	2.57919	0	0	74.0953
Abcb6_ProteinCoding	2.53231	5.92879e-323	1.3241e-321	44.2572
Slc43a1_ProteinCoding	2.51291	0	0	50.5413
Pim1_ProteinCoding	2.48964	0	0	59.2524
Nudt4_ProteinCoding	2.40214	0	0	62.2194
Slc7a1_ProteinCoding	2.39749	0	0	52.4856
Stat5b_ProteinCoding	2.3264	2.13752e-280	4.28798e-279	40.3861
Abcg2_ProteinCoding	2.30785	0	0	65.6992
Cited2_ProteinCoding	2.28161	0	0	61.9379
Prdx2_ProteinCoding	2.23464	0	0	150.309
Cit_ProteinCoding	2.2211	0	0	80.7998
Slc23a2_ProteinCoding	2.21523	0	0	44.4663
Picalm_ProteinCoding	2.19882	0	0	100.517
Eif2ak1_ProteinCoding	2.18299	0	0	54.6196
Ston2_ProteinCoding	2.10764	0	0	49.2693
Serinc3_ProteinCoding	2.10591	0	0	56.8996
Pigq_ProteinCoding	2.10479	0	0	58.9534
Ccnd3_ProteinCoding	2.07719	0	0	77.6224
Epb41_ProteinCoding	2.03608	0	0	109.035
Ifrd2_ProteinCoding	2.02255	0	0	54.1587
St3gal2_ProteinCoding	2.01266	0	0	46.5186
Gclm_ProteinCoding	2.00275	0	0	54.3456
Crlf3_ProteinCoding	1.99916	0	0	46.2125
Nadk2_ProteinCoding	1.98382	0	0	65.0393
Apeh_ProteinCoding	1.97992	0	0	45.069
Usp25_ProteinCoding	1.93558	0	0	51.623
Arrb1_ProteinCoding	1.9254	0	0	60.5855
Ptdss2_ProteinCoding	1.92238	0	0	54.9081
Tnrc6b_ProteinCoding	1.89503	0	0	81.6839
Ampd2_ProteinCoding	1.81074	0	0	48.961
Foxo3_ProteinCoding	1.72016	5.79761e-291	1.20953e-289	41.1733
Nup210_ProteinCoding	1.69832	0	0	51.3116
Hdgf_ProteinCoding	1.69662	0	0	87.3845
Pabpc4_ProteinCoding	1.61743	0	0	82.2278
Med13l_ProteinCoding	1.58101	0	0	52.6195
Mki67_ProteinCoding	1.57181	0	0	100.444
Arid3a_ProteinCoding	1.49351	0	0	50.0754
Acp1_ProteinCoding	1.49155	0	0	50.2415
Nars_ProteinCoding	1.43821	0	0	52.9066
Larp1_ProteinCoding	1.40329	0	0	80.4058
Atf4_ProteinCoding	1.39926	0	0	45.0902
Herc1_ProteinCoding	1.38805	0	0	64.7587
Irs2_ProteinCoding	1.3867	8.74951e-281	1.75798e-279	40.0851
Slc20a1_ProteinCoding	1.35287	0	0	44.7249
Wdr26_ProteinCoding	1.33865	0	0	62.1988
Ftl1_ProteinCoding	1.32348	0	0	89.3069
Cluh_ProteinCoding	1.32188	6.08595e-301	1.30617e-299	41.8668
Piezo1_ProteinCoding	1.29749	0	0	44.5593
H1f2_ProteinCoding	1.27232	4.63135e-315	1.02576e-313	42.8628
Hectd4_ProteinCoding	1.26403	2.31106e-303	5.00226e-302	42.0269
Plagl2_ProteinCoding	1.25537	2.28854e-287	4.7049e-286	40.6031
Anp32b_ProteinCoding	1.18093	0	0	53.1058
Tubb4b_ProteinCoding	1.16544	0	0	47.4948
Hectd1_ProteinCoding	1.15719	0	0	51.3076
Ptbp3_ProteinCoding	1.15659	1.27959e-305	2.79668e-304	42.0655
Slc25a5_ProteinCoding	1.15588	0	0	61.3336
mt.Co3_ProteinCoding	1.14782	0	0	48.2677
mt.Co1_ProteinCoding	1.12352	0	0	64.1155
H19_lncRNA	1.09419	0	0	43.8898
Prdx6_ProteinCoding	1.07303	0	0	45.6278
mt.Atp6_ProteinCoding	1.01355	2.40868e-309	5.29785e-308	42.1276
mt.Co2_ProteinCoding	1.00993	0	0	57.4095
Psme3_ProteinCoding	0.994241	1.40377e-283	2.84601e-282	40.1679
mt.Nd4_ProteinCoding	0.984221	4.38413e-289	9.06697e-288	40.4477
Rpl28_ProteinCoding	0.941084	2.25767e-318	5.00909e-317	43.0608
mt.Cytb_ProteinCoding	0.909948	2.49261e-283	5.04548e-282	39.9004
Rpl14_ProteinCoding	0.877797	0	0	62.2156
Rplp0_ProteinCoding	0.790898	0	0	89.6115
Rplp1_ProteinCoding	0.742664	0	0	71.5849
Rps18_ProteinCoding	0.728425	0	0	43.7134
Rpl23a_ProteinCoding	0.7264	0	0	44.8118
Rpsa_ProteinCoding	0.693861	0	0	65.6333
Rpl4_ProteinCoding	0.676833	0	0	58.137
Rps7_ProteinCoding	0.654513	5.65903e-299	1.20571e-297	41.2074
Rpl6_ProteinCoding	0.654484	0	0	44.4244
Rps8_ProteinCoding	0.647479	0	0	46.7401
Atp5b_ProteinCoding	0.587056	6.05048e-290	1.25815e-288	40.4294
Rps5_ProteinCoding	0.579831	1.48144e-284	3.01311e-283	39.9392
Rack1_ProteinCoding	0.561872	0	0	51.8565
Rpl7_ProteinCoding	0.549205	0	0	44.471
Rps2_ProteinCoding	0.512927	0	0	54.2082
Eef2_ProteinCoding	0.486525	0	0	58.5302
Rpph1_ribozyme	0.47925	0	0	43.8672
Pabpc1_ProteinCoding	0.473303	0	0	46.1362
Eef1a1_ProteinCoding	0.427334	0	0	79.2641

## Sheet: 1
names	logfoldchanges	pvals	pvals_adj	scores
Fap_ProteinCoding	6.78098	1.16305e-72	5.93917e-71	18.8677
Meox2_ProteinCoding	6.34586	4.26182e-140	4.94982e-138	27.5683
Pax1_ProteinCoding	6	3.85099e-105	3.00007e-103	23.2791
Adra1a_ProteinCoding	5.98134	2.39722e-63	1.04012e-61	17.4771
Uncx_ProteinCoding	5.93802	3.98943e-64	1.74887e-62	17.5961
Dmrt2_ProteinCoding	5.74737	6.58201e-84	3.96743e-82	20.4598
Meox1_ProteinCoding	5.21947	0	0	72.1397
Nkx3.1_ProteinCoding	5.20486	8.60727e-141	1.00273e-138	27.6472
Bmp3_ProteinCoding	4.94197	6.85547e-70	3.31e-68	18.4593
Sim1_ProteinCoding	4.45819	2.2349e-129	2.31354e-127	26.2763
Tcf15_ProteinCoding	4.44365	2.564e-113	2.2199e-111	24.3056
Foxd1_ProteinCoding	3.92573	3.22775e-210	7.19072e-208	35.441
Islr_ProteinCoding	3.84067	1.37105e-56	5.16618e-55	16.4135
Cd36_ProteinCoding	3.80707	8.47001e-94	5.69074e-92	21.7898
Tbx18_ProteinCoding	3.69846	5.10177e-94	3.43986e-92	21.8126
Foxc2_ProteinCoding	3.67741	8.52876e-281	3.69208e-278	42.9798
Arg1_ProteinCoding	3.63307	0	0	48.4884
Foxd2_ProteinCoding	3.59629	5.59967e-92	3.7099e-90	21.544
Abca9_ProteinCoding	3.51035	1.42345e-112	1.21311e-110	24.1962
Ebf3_ProteinCoding	3.45182	9.60109e-189	1.75843e-186	33.0502
Aldh1a2_ProteinCoding	3.43195	1.75804e-228	4.61881e-226	37.3783
Itih5_ProteinCoding	3.40824	2.88572e-216	6.91394e-214	36.084
Foxd2os_lncRNA	3.39549	3.4905e-58	1.36942e-56	16.6657
Sncaip_ProteinCoding	3.29655	2.4686e-95	1.70365e-93	21.9875
S1pr3_ProteinCoding	3.22474	6.62245e-196	1.3278e-193	33.8331
Pgm5_ProteinCoding	3.21454	1.13814e-96	7.94092e-95	22.1608
Foxp2_ProteinCoding	3.17786	8.30855e-161	1.17228e-158	29.9177
Col26a1_ProteinCoding	3.0654	6.9923e-285	3.13378e-282	43.3143
Fbn2_ProteinCoding	3.0328	0	0	105.609
Ism1_ProteinCoding	3.00262	1.0919e-83	6.56089e-82	20.4144
Foxc1_ProteinCoding	2.98351	2.20152e-310	1.21546e-307	45.9598
Ntn1_ProteinCoding	2.97129	0	0	55.7462
Fst_ProteinCoding	2.8519	5.30743e-237	1.46512e-234	38.1879
Flrt2_ProteinCoding	2.70641	5.37384e-177	8.78612e-175	31.7037
Pdgfrb_ProteinCoding	2.67011	0	0	47.4191
Ebf2_ProteinCoding	2.64931	7.08248e-82	4.12549e-80	20.1515
Six1_ProteinCoding	2.56113	2.26414e-132	2.40257e-130	26.5764
Fat4_ProteinCoding	2.53905	2.79136e-180	4.6639e-178	32.0538
Hdac9_ProteinCoding	2.47908	9.10637e-53	3.19436e-51	15.787
Stra6_ProteinCoding	2.44015	3.15888e-161	4.50702e-159	29.9336
Lrrk2_ProteinCoding	2.41606	1.16005e-53	4.14173e-52	15.9322
Cped1_ProteinCoding	2.38407	1.73714e-70	8.54991e-69	18.528
Twist1_ProteinCoding	2.371	1.13883e-184	2.0085e-182	32.5102
Lrig1_ProteinCoding	2.3573	1.26946e-271	4.88484e-269	41.7999
Cdh11_ProteinCoding	2.26741	2.03227e-268	7.37328e-266	41.3496
Cxcl12_ProteinCoding	2.25955	3.81402e-147	4.79521e-145	28.283
Fbxl7_ProteinCoding	2.21621	7.81528e-140	9.02191e-138	27.4593
Gm6330_TranscribedProcessedPseudogene	2.21572	1.04287e-68	4.92295e-67	18.2672
Eya1_ProteinCoding	2.20625	1.16313e-133	1.26598e-131	26.7159
Sdk2_ProteinCoding	2.18254	8.16473e-220	1.98112e-217	36.2922
Pdgfra_ProteinCoding	2.15756	0	0	49.9625
Col3a1_ProteinCoding	2.15156	4.7333e-106	3.75657e-104	23.3184
Pax3_ProteinCoding	2.14657	7.88492e-97	5.51148e-95	22.1516
Rgmb_ProteinCoding	2.13063	4.90381e-165	7.2689e-163	30.3402
Epha7_ProteinCoding	2.10202	1.20817e-142	1.42493e-140	27.7625
Selenop_ProteinCoding	2.06704	8.58205e-145	1.05462e-142	27.9653
Ttc28_ProteinCoding	2.05689	7.03813e-188	1.27675e-185	32.8648
Itga9_ProteinCoding	2.01611	8.77048e-171	1.36372e-168	30.9231
Plod1_ProteinCoding	2.01192	3.61406e-121	3.38274e-119	25.229
Nrp2_ProteinCoding	1.94467	8.58552e-250	2.72554e-247	39.3316
Zcchc24_ProteinCoding	1.92292	1.91358e-97	1.34747e-95	22.2349
Ebf1_ProteinCoding	1.9081	2.14457e-54	7.77329e-53	16.0422
Zfhx4_ProteinCoding	1.87469	1.65198e-190	3.11546e-188	33.0508
Pdzd2_ProteinCoding	1.86008	5.85332e-76	3.13177e-74	19.3123
Plch1_ProteinCoding	1.83802	7.7125e-141	9.01251e-139	27.5595
Itpr2_ProteinCoding	1.82089	8.83455e-56	3.27385e-54	16.2701
Plat_ProteinCoding	1.8207	9.85429e-62	4.18505e-60	17.2019
Tns1_ProteinCoding	1.80852	4.98713e-99	3.57787e-97	22.4275
Dock5_ProteinCoding	1.80044	4.20384e-168	6.38029e-166	30.6469
Vcan_ProteinCoding	1.78154	0	0	54.963
Mrc2_ProteinCoding	1.76337	4.67908e-211	1.06101e-208	35.2821
Dchs1_ProteinCoding	1.7271	3.29843e-220	8.05473e-218	36.1776
Pcsk5_ProteinCoding	1.69648	5.06245e-82	2.95335e-80	20.1531
Ets1_ProteinCoding	1.65963	7.78371e-131	8.07957e-129	26.3011
Fat3_ProteinCoding	1.65799	6.21031e-152	8.15799e-150	28.751
Nr2f2_ProteinCoding	1.63343	3.32557e-168	5.06751e-166	30.5548
Col1a2_ProteinCoding	1.62716	2.34718e-133	2.53302e-131	26.5504
Aff3_ProteinCoding	1.62453	4.2291e-123	4.10989e-121	25.4235
Boc_ProteinCoding	1.61387	7.92569e-98	5.59128e-96	22.2619
Arhgap42_ProteinCoding	1.58588	3.48099e-106	2.76844e-104	23.3375
Ncam1_ProteinCoding	1.56342	4.44981e-148	5.70759e-146	28.3192
Sorl1_ProteinCoding	1.55828	2.17094e-94	1.47156e-92	21.818
Lpar1_ProteinCoding	1.54406	1.07228e-99	7.72183e-98	22.5026
Dclk2_ProteinCoding	1.53322	2.39749e-60	9.89517e-59	16.9859
Rev3l_ProteinCoding	1.5332	2.56342e-273	1.01722e-270	41.7572
Sema5a_ProteinCoding	1.51848	4.89495e-98	3.45962e-96	22.2929
Bmi1_ProteinCoding	1.51205	3.71937e-129	3.83982e-127	26.1469
Mest_ProteinCoding	1.492	0	0	56.8903
Mgat3_ProteinCoding	1.4659	1.90386e-51	6.52225e-50	15.5549
P3h2_ProteinCoding	1.42832	6.55641e-76	3.50304e-74	19.2861
Rbms3_ProteinCoding	1.41633	4.74122e-71	2.35485e-69	18.5871
Zfp503_ProteinCoding	1.41515	3.78318e-101	2.77689e-99	22.676
Meis2_ProteinCoding	1.38998	3.82628e-211	8.72827e-209	35.0924
St3gal1_ProteinCoding	1.37964	1.19755e-74	6.28385e-73	19.1098
Lrig3_ProteinCoding	1.37619	5.46601e-117	4.91103e-115	24.6507
Dact1_ProteinCoding	1.35304	2.55259e-76	1.36766e-74	19.3433
Col2a1_ProteinCoding	1.34375	7.42405e-127	7.48199e-125	25.7801
Meis1_ProteinCoding	1.34158	1.05394e-132	1.1215e-130	26.4956
Arhgap28_ProteinCoding	1.32689	8.06907e-159	1.11374e-156	29.5049
Nnat_ProteinCoding	1.31828	7.96604e-122	7.54891e-120	25.217
Asxl3_ProteinCoding	1.3107	6.71396e-78	3.68542e-76	19.5631
Gli1_ProteinCoding	1.29333	6.72663e-58	2.62015e-56	16.5943
Flrt3_ProteinCoding	1.28891	8.37966e-119	7.63692e-117	24.8457
Thsd4_ProteinCoding	1.28841	1.91729e-59	7.72085e-58	16.8371
Plpp3_ProteinCoding	1.28558	8.48334e-68	3.93633e-66	18.1072
Marcks_ProteinCoding	1.28547	4.15976e-247	1.28834e-244	38.7174
Cask_ProteinCoding	1.27969	7.87861e-115	6.91557e-113	24.3977
Has2_ProteinCoding	1.27249	3.58528e-65	1.59186e-63	17.71
Oaf_ProteinCoding	1.26565	3.71135e-56	1.38476e-54	16.3184
Cadm1_ProteinCoding	1.26356	3.38608e-135	3.74979e-133	26.829
Nr2f1_ProteinCoding	1.26126	9.19288e-60	3.73749e-58	16.8775
Mcc_ProteinCoding	1.25956	3.79892e-116	3.38922e-114	24.5278
Smoc1_ProteinCoding	1.25822	1.38144e-69	6.62794e-68	18.3639
Cnksr3_ProteinCoding	1.25577	7.64269e-67	3.46605e-65	17.9683
Sptbn2_ProteinCoding	1.24196	5.56007e-70	2.6948e-68	18.4247
Rps6ka3_ProteinCoding	1.22064	3.46782e-107	2.79295e-105	23.4522
Tmem132c_ProteinCoding	1.21069	1.28489e-84	7.81915e-83	20.4758
Sema3f_ProteinCoding	1.20585	1.33048e-59	5.39198e-58	16.8591
Zfp362_ProteinCoding	1.20271	4.54212e-54	1.63546e-52	15.9818
Lrp1_ProteinCoding	1.19668	1.7249e-273	6.99044e-271	41.0917
Colec12_ProteinCoding	1.19101	2.44683e-97	1.71978e-95	22.1533
Foxp4_ProteinCoding	1.18067	6.78401e-90	4.36548e-88	21.2015
Fstl1_ProteinCoding	1.17655	5.03309e-185	8.91793e-183	32.3107
Wwtr1_ProteinCoding	1.15019	6.76034e-61	2.81767e-59	17.0649
Spsb4_ProteinCoding	1.14011	8.3857e-80	4.76085e-78	19.8121
Lhfpl2_ProteinCoding	1.13814	5.85622e-85	3.5752e-83	20.524
Mgat5_ProteinCoding	1.13002	1.10683e-57	4.28502e-56	16.5609
Nrip1_ProteinCoding	1.12502	1.09796e-122	1.0589e-120	25.3166
Creb3l2_ProteinCoding	1.12501	2.07451e-71	1.03576e-69	18.6264
Fzd2_ProteinCoding	1.12322	1.19847e-144	1.46803e-142	27.8483
Cers6_ProteinCoding	1.1161	6.75172e-75	3.56736e-73	19.1354
Tshz1_ProteinCoding	1.11558	3.73523e-59	1.49311e-57	16.7849
Fxyd6_ProteinCoding	1.11435	1.38771e-53	4.94959e-52	15.9004
Six4_ProteinCoding	1.11395	3.93907e-92	2.61883e-90	21.4888
Ptprs_ProteinCoding	1.07894	5.72563e-216	1.36324e-213	35.4285
Macroh2a2_ProteinCoding	1.06784	8.65354e-109	7.12001e-107	23.6182
Tspan9_ProteinCoding	1.06577	3.02651e-63	1.31017e-61	17.4111
Gas1_ProteinCoding	1.05864	4.65167e-60	1.89931e-58	16.924
Gli2_ProteinCoding	1.0421	8.05284e-68	3.7457e-66	18.1006
Pcdhgc3_ProteinCoding	1.03829	2.44804e-71	1.21906e-69	18.6152
Tcf4_ProteinCoding	1.03763	2.75554e-147	3.48745e-145	28.162
Pknox2_ProteinCoding	1.03704	9.38707e-63	4.03612e-61	17.3402
Hs6st2_ProteinCoding	1.02159	4.87806e-70	2.37634e-68	18.4198
Col4a1_ProteinCoding	1.02156	4.26019e-134	4.677e-132	26.5272
Vash2_ProteinCoding	1.01535	3.01785e-67	1.38512e-65	18.0149
Ank3_ProteinCoding	1.01196	2.07829e-83	1.24095e-81	20.3039
Fzd7_ProteinCoding	1.00621	3.79336e-126	3.79286e-124	25.6564
Palld_ProteinCoding	1.00116	7.51269e-75	3.96393e-73	19.1175
Slc12a2_ProteinCoding	0.992827	9.243e-106	7.27504e-104	23.2372
Smad3_ProteinCoding	0.991741	4.47376e-89	2.85953e-87	21.0776
Tcf12_ProteinCoding	0.989724	1.20536e-189	2.22903e-187	32.8044
Ahdc1_ProteinCoding	0.988339	8.39152e-104	6.43209e-102	22.9777
Nav1_ProteinCoding	0.981408	1.28463e-104	9.96698e-103	23.078
Myc_ProteinCoding	0.974109	1.30111e-63	5.66468e-62	17.4684
Ncor2_ProteinCoding	0.960959	5.25173e-105	4.08295e-103	23.1537
Fbln1_ProteinCoding	0.929285	5.11922e-106	4.0544e-104	23.251
Prex2_ProteinCoding	0.928679	6.81289e-57	2.58761e-55	16.4205
Net1_ProteinCoding	0.925662	4.00397e-69	1.90426e-67	18.3018
Zfp521_ProteinCoding	0.916567	4.28113e-77	2.32653e-75	19.4278
Foxp1_ProteinCoding	0.913878	4.37881e-58	1.7144e-56	16.6125
Nrep_ProteinCoding	0.875857	1.58952e-54	5.77794e-53	16.0409
Sesn3_ProteinCoding	0.816299	3.88687e-67	1.7733e-65	17.9878
Usp46_ProteinCoding	0.815757	3.09585e-59	1.24013e-57	16.7937
Irs1_ProteinCoding	0.801886	1.11857e-51	3.85628e-50	15.5705
Gpc3_ProteinCoding	0.791502	2.24787e-113	1.95063e-111	24.0643
Enah_ProteinCoding	0.790601	3.21201e-127	3.26298e-125	25.7878
Ptprk_ProteinCoding	0.777321	3.34042e-60	1.36979e-58	16.9361
Fignl2_ProteinCoding	0.776116	2.61895e-57	1.00472e-55	16.4852
Tenm4_ProteinCoding	0.774203	4.99001e-70	2.42777e-68	18.3872
Amotl1_ProteinCoding	0.770766	1.01711e-86	6.33116e-85	20.7318
Add3_ProteinCoding	0.76759	1.94447e-53	6.89707e-52	15.865
Prtg_ProteinCoding	0.758375	1.04741e-239	2.9777e-237	36.6922
Ptch1_ProteinCoding	0.754985	1.8369e-58	7.25149e-57	16.6587
Hmga2_ProteinCoding	0.676587	6.84229e-104	5.25518e-102	22.8977
Dst_ProteinCoding	0.675032	2.01311e-69	9.62224e-68	18.3024
Stox2_ProteinCoding	0.651699	9.0714e-52	3.13305e-50	15.5792
Sox11_ProteinCoding	0.64973	5.90371e-103	4.48012e-101	22.7433
Fscn1_ProteinCoding	0.646758	6.75005e-122	6.42858e-120	25.097
Igf2_ProteinCoding	0.642631	5.53359e-70	2.68538e-68	18.2831
Dbn1_ProteinCoding	0.641416	1.54409e-56	5.80672e-55	16.3533
Zfp516_ProteinCoding	0.641184	7.47384e-58	2.90526e-56	16.557
Nid2_ProteinCoding	0.638121	2.32624e-56	8.73083e-55	16.3122
Sept11_ProteinCoding	0.62455	6.59671e-114	5.7638e-112	24.1863
Notch2_ProteinCoding	0.605448	2.26866e-61	9.52863e-60	17.1022
Rbfox2_ProteinCoding	0.590044	1.45599e-53	5.18374e-52	15.878
Rhobtb3_ProteinCoding	0.589523	2.54396e-54	9.19472e-53	15.9961
Fndc3c1_ProteinCoding	0.58879	6.42785e-51	2.18049e-49	15.4335
Mdk_ProteinCoding	0.585166	2.27959e-68	1.06684e-66	18.1494
Dpysl2_ProteinCoding	0.579336	1.65712e-64	7.28962e-63	17.5707
Serpinh1_ProteinCoding	0.568986	1.10959e-78	6.18887e-77	19.5569
Peg10_ProteinCoding	0.549368	4.81888e-52	1.67191e-50	15.5781
Tead2_ProteinCoding	0.522416	2.91549e-51	9.93432e-50	15.4919
Phip_ProteinCoding	0.496245	6.3111e-83	3.72746e-81	20.1954
Kcnq1ot1_lncRNA	0.477893	2.31643e-84	1.40517e-82	20.3864
Scd2_ProteinCoding	0.408146	2.2693e-70	1.1126e-68	18.391
Flna_ProteinCoding	0.391834	5.845e-55	2.13485e-53	16.0433
Nedd4_ProteinCoding	0.391289	1.9083e-183	3.31948e-181	31.8419
Ttc3_ProteinCoding	0.389757	2.89047e-51	9.85787e-50	15.4874
Rn7sk_MiscRna	0.363281	3.53901e-178	5.81114e-176	31.3363
Ctnnb1_ProteinCoding	0.325013	1.74518e-63	7.58069e-62	17.3897

## Sheet: 10
names	logfoldchanges	pvals	pvals_adj	scores
En2_ProteinCoding	6.95589	2.17052e-168	3.81041e-166	32.6824
En1_ProteinCoding	6.72809	8.68222e-156	1.27702e-153	31.0064
Pax5_ProteinCoding	6.38867	6.0663e-272	3.16569e-269	46.5483
Cnpy1_ProteinCoding	6.33197	2.68521e-67	1.35847e-65	18.4721
Flrt1_ProteinCoding	5.27659	3.36258e-114	3.18651e-112	25.3685
Dmbx1_ProteinCoding	4.95762	8.13013e-79	4.89285e-77	20.2599
Wnt1_ProteinCoding	4.52984	1.58766e-60	7.09051e-59	17.3705
Pax8_ProteinCoding	4.41771	1.87505e-74	1.06137e-72	19.5881
Klhl14_ProteinCoding	4.19988	6.65343e-59	2.88353e-57	17.101
Rmst_lncRNA	4.16604	2.96466e-132	3.3513e-130	27.8243
Fam181b_ProteinCoding	3.9771	3.33907e-107	2.91747e-105	24.3808
Tal2_ProteinCoding	3.77722	1.11542e-51	4.21128e-50	15.8688
Otx1_ProteinCoding	3.66308	4.53258e-95	3.32695e-93	22.6488
Samd5_ProteinCoding	3.51373	4.46777e-86	2.9912e-84	21.3378
Pou3f3_ProteinCoding	3.43579	1.12741e-87	7.71074e-86	21.5684
Mylk_ProteinCoding	3.41229	2.00518e-176	3.74448e-174	33.6671
Garem2_ProteinCoding	3.38432	2.87152e-44	9.47104e-43	14.5373
Wscd1_ProteinCoding	3.33561	2.87496e-104	2.38609e-102	23.9569
Pax2_ProteinCoding	3.26127	5.40236e-79	3.25638e-77	20.2749
Hes3_ProteinCoding	3.22447	2.30404e-75	1.32387e-73	19.7216
Sox21_ProteinCoding	3.12201	3.58669e-137	4.42184e-135	28.4537
Pax7_ProteinCoding	3.0582	4.79521e-45	1.5968e-43	14.6792
C130021I20Rik_lncRNA	3.03746	1.73671e-43	5.6547e-42	14.3901
Otx2_ProteinCoding	3.02287	5.0626e-117	4.98345e-115	25.7187
Adgrv1_ProteinCoding	2.97441	3.04785e-277	1.65868e-274	46.5785
Ildr2_ProteinCoding	2.90917	1.22721e-260	5.77168e-258	44.5624
Pou3f2_ProteinCoding	2.88911	1.54871e-110	1.41144e-108	24.8052
Eml5_ProteinCoding	2.85436	2.63666e-156	3.92358e-154	30.9852
Lmx1b_ProteinCoding	2.82903	1.78157e-69	9.24644e-68	18.8006
Rfx4_ProteinCoding	2.77415	8.49146e-118	8.44601e-116	25.803
Chst2_ProteinCoding	2.73078	4.20259e-174	7.66017e-172	33.3151
Apcdd1_ProteinCoding	2.72238	4.18939e-128	4.53395e-126	27.2293
Miat_lncRNA	2.60931	6.19159e-135	7.27989e-133	28.0932
Ccdc177_ProteinCoding	2.60641	1.66841e-57	7.05416e-56	16.8563
Jam2_ProteinCoding	2.60592	1.0256e-50	3.8229e-49	15.6925
Sorbs2_ProteinCoding	2.57951	1.31911e-104	1.09719e-102	23.9709
Ptn_ProteinCoding	2.56388	2.05157e-230	7.37307e-228	40.5303
Srgap3_ProteinCoding	2.52631	1.57418e-148	2.15714e-146	29.9149
Celsr2_ProteinCoding	2.48539	4.18262e-265	2.04278e-262	44.9462
Sox1_ProteinCoding	2.4629	4.95106e-108	4.3559e-106	24.4457
Efna2_ProteinCoding	2.42853	5.22952e-63	2.46863e-61	17.7671
Lix1_ProteinCoding	2.41524	4.70487e-119	4.75417e-117	25.97
Mir124.2hg_lncRNA	2.40982	5.05186e-84	3.30104e-82	21.0071
Nlgn3_ProteinCoding	2.38247	1.00259e-64	4.85307e-63	18.0414
Cacna1g_ProteinCoding	2.3646	1.33247e-132	1.51978e-130	27.7892
Large2_ProteinCoding	2.35716	4.46762e-88	3.06104e-86	21.6106
Ano1_ProteinCoding	2.34519	1.29148e-62	6.0293e-61	17.6985
Nova2_ProteinCoding	2.32206	2.25648e-51	8.49411e-50	15.8049
Dtx4_ProteinCoding	2.30758	9.24492e-177	1.74349e-174	33.5558
Fgf15_ProteinCoding	2.29382	1.2544e-72	6.86586e-71	19.2852
2510009E07Rik_ProteinCoding	2.27678	7.77872e-107	6.71951e-105	24.2892
Apc2_ProteinCoding	2.26511	6.79402e-49	2.4325e-47	15.3678
Nuak2_ProteinCoding	2.2462	2.68529e-99	2.07077e-97	23.2227
Irf2bpl_ProteinCoding	2.1767	5.73183e-68	2.927e-66	18.5577
Plxnc1_ProteinCoding	2.15162	6.74286e-98	5.13739e-96	23.016
Irx1_ProteinCoding	2.14478	1.13165e-54	4.49534e-53	16.3741
Mcf2l_ProteinCoding	2.13387	5.83422e-57	2.44774e-55	16.7615
Sp8_ProteinCoding	2.12855	3.08539e-131	3.457e-129	27.5809
Fzd3_ProteinCoding	2.12574	0	0	71.5539
Mn1_ProteinCoding	2.11773	5.5859e-195	1.29753e-192	35.8594
Astn1_ProteinCoding	2.08955	3.09654e-49	1.11602e-47	15.4289
Cdh4_ProteinCoding	2.0479	2.03631e-43	6.62452e-42	14.372
Syt7_ProteinCoding	2.02351	3.18157e-54	1.25468e-52	16.296
Irx2_ProteinCoding	1.98261	7.21595e-43	2.31585e-41	14.2671
Sema5b_ProteinCoding	1.97727	4.57855e-80	2.81322e-78	20.4044
Rragb_ProteinCoding	1.97336	3.24833e-75	1.86083e-73	19.6786
Tenm4_ProteinCoding	1.94103	2.15787e-250	9.13378e-248	42.7385
Rhpn1_ProteinCoding	1.93507	9.47729e-45	3.14767e-43	14.6168
Uchl1_ProteinCoding	1.92908	1.34827e-77	8.00037e-76	20.038
Gpr153_ProteinCoding	1.90776	1.81095e-44	5.99896e-43	14.5655
Zbtb16_ProteinCoding	1.89015	3.47589e-136	4.20361e-134	28.2202
Col2a1_ProteinCoding	1.88622	2.18893e-186	4.68468e-184	34.5888
Sox3_ProteinCoding	1.87703	6.30345e-57	2.64169e-55	16.7481
Sall2_ProteinCoding	1.87551	4.8911e-192	1.10252e-189	35.4449
Mycl_ProteinCoding	1.84294	2.88691e-132	3.27312e-130	27.6971
Rassf2_ProteinCoding	1.82289	4.47385e-87	3.03799e-85	21.44
Map2_ProteinCoding	1.79686	9.90515e-42	3.11334e-40	14.0519
Cntfr_ProteinCoding	1.78998	1.15177e-57	4.88606e-56	16.8699
Celsr1_ProteinCoding	1.78118	1.54929e-210	4.18583e-208	37.6155
Map1b_ProteinCoding	1.75579	0	0	51.8926
Il17rd_ProteinCoding	1.75207	1.09214e-127	1.17862e-125	27.0717
Sox2_ProteinCoding	1.71794	2.7127e-88	1.86535e-86	21.6028
Efna5_ProteinCoding	1.69746	3.09989e-112	2.87324e-110	24.9995
Abcc4_ProteinCoding	1.67369	2.02749e-42	6.43643e-41	14.1823
Plch1_ProteinCoding	1.65249	1.09981e-126	1.1802e-124	26.9145
Cxcr4_ProteinCoding	1.64446	1.92538e-54	7.60863e-53	16.324
Raver2_ProteinCoding	1.6198	1.75168e-49	6.33115e-48	15.4677
Tpbg_ProteinCoding	1.61963	4.44744e-58	1.90579e-56	16.9405
Wwc1_ProteinCoding	1.61131	1.46421e-71	7.87838e-70	19.1046
Syt11_ProteinCoding	1.60506	1.62485e-64	7.81548e-63	17.9878
Mtcl1_ProteinCoding	1.59553	6.69947e-125	7.10909e-123	26.7028
Igdcc3_ProteinCoding	1.5823	3.10249e-192	7.03507e-190	35.3217
Skida1_ProteinCoding	1.56381	3.68374e-69	1.89895e-67	18.7239
Kif21a_ProteinCoding	1.56178	2.54125e-72	1.38101e-70	19.2155
Plekha1_ProteinCoding	1.55373	3.0373e-110	2.74185e-108	24.7214
Msi1_ProteinCoding	1.55368	3.32057e-141	4.23067e-139	28.8472
Jag1_ProteinCoding	1.53561	8.97531e-117	8.78957e-115	25.5615
Lrp2_ProteinCoding	1.53227	2.81287e-146	3.79986e-144	29.3088
Boc_ProteinCoding	1.52504	3.1865e-55	1.27779e-53	16.4577
Tspan13_ProteinCoding	1.52468	3.1237e-79	1.89486e-77	20.2696
Spon1_ProteinCoding	1.52173	6.36738e-52	2.42323e-50	15.8901
Frem2_ProteinCoding	1.49298	3.15219e-103	2.58242e-101	23.6834
Efnb3_ProteinCoding	1.48602	2.58325e-42	8.19392e-41	14.1595
Trp53i11_ProteinCoding	1.48023	1.12639e-55	4.57951e-54	16.5309
Zfhx4_ProteinCoding	1.46734	8.86051e-79	5.32399e-77	20.1858
Ablim1_ProteinCoding	1.46193	1.26633e-80	7.8954e-79	20.4714
Ppm1l_ProteinCoding	1.44872	2.80292e-69	1.44881e-67	18.7407
Sept3_ProteinCoding	1.43758	1.18595e-64	5.724e-63	18.0032
Zswim5_ProteinCoding	1.40737	2.12114e-46	7.24708e-45	14.9094
Ntn1_ProteinCoding	1.40365	1.0109e-64	4.88708e-63	18.0029
Sfrp2_ProteinCoding	1.39987	1.9752e-48	6.99306e-47	15.2749
Celf2_ProteinCoding	1.37902	1.54885e-58	6.68973e-57	17.0074
Scube1_ProteinCoding	1.37717	8.4759e-49	3.02898e-47	15.3362
Flrt3_ProteinCoding	1.3608	3.71352e-84	2.4307e-82	20.9829
Tnfrsf19_ProteinCoding	1.35838	5.50063e-103	4.47749e-101	23.6688
Mapk8ip1_ProteinCoding	1.35555	3.17535e-61	1.43835e-59	17.4482
Pam_ProteinCoding	1.348	7.90108e-64	3.77656e-62	17.8708
Elovl2_ProteinCoding	1.33857	6.48399e-54	2.5491e-52	16.2285
Pea15a_ProteinCoding	1.33076	2.46424e-63	1.17051e-61	17.7927
Nr2f6_ProteinCoding	1.30139	9.50979e-65	4.6091e-63	18.0217
Tmem132c_ProteinCoding	1.28964	1.99748e-72	1.09017e-70	19.2054
Zic2_ProteinCoding	1.27715	5.69743e-46	1.93444e-44	14.8268
Klf3_ProteinCoding	1.27018	5.91476e-76	3.42957e-74	19.7637
Ccnd1_ProteinCoding	1.26679	3.67517e-145	4.82778e-143	29.2637
Cxadr_ProteinCoding	1.24398	1.70503e-121	1.76025e-119	26.1774
Sox13_ProteinCoding	1.23728	9.22626e-60	4.03993e-58	17.2068
Ddr1_ProteinCoding	1.2194	2.9015e-61	1.31586e-59	17.449
Chd3_ProteinCoding	1.21472	2.77513e-77	1.63905e-75	19.9511
Wasf3_ProteinCoding	1.20022	3.84532e-60	1.70532e-58	17.2696
Zfp219_ProteinCoding	1.18733	4.31332e-72	2.33403e-70	19.167
Cachd1_ProteinCoding	1.18601	3.16613e-82	2.01695e-80	20.6929
Sfrp1_ProteinCoding	1.18115	2.09586e-73	1.16728e-71	19.3417
Dpysl5_ProteinCoding	1.1788	1.61039e-85	1.06692e-83	21.1546
Ccnd2_ProteinCoding	1.17162	6.4352e-132	7.25293e-130	27.4913
Zfp41_ProteinCoding	1.16807	1.63672e-110	1.48454e-108	24.6836
Sox11_ProteinCoding	1.16727	8.59988e-225	2.82425e-222	38.8571
Zfp423_ProteinCoding	1.1502	6.72901e-77	3.962e-75	19.8931
Id3_ProteinCoding	1.13508	1.58878e-69	8.25709e-68	18.7681
Crocc_ProteinCoding	1.12575	1.03291e-42	3.30662e-41	14.2306
Arvcf_ProteinCoding	1.08798	3.16932e-51	1.18951e-49	15.758
Dpysl3_ProteinCoding	1.08283	1.52144e-42	4.84203e-41	14.1943
Vangl2_ProteinCoding	1.0828	1.51365e-87	1.03153e-85	21.4607
Pimreg_ProteinCoding	1.07402	8.32416e-47	2.86717e-45	14.9796
Cdh2_ProteinCoding	1.07196	1.3422e-121	1.38943e-119	26.0898
1700025G04Rik_ProteinCoding	1.06321	2.68277e-47	9.30783e-46	15.0664
Tmem47_ProteinCoding	1.04156	1.69099e-79	1.02905e-77	20.27
Spata13_ProteinCoding	1.01492	1.24078e-87	8.47087e-86	21.4514
Nav1_ProteinCoding	0.996892	2.01754e-75	1.161e-73	19.6574
Bcl2l11_ProteinCoding	0.989766	5.2922e-50	1.93666e-48	15.5433
Mest_ProteinCoding	0.985721	3.12827e-225	1.03627e-222	37.2386
Robo1_ProteinCoding	0.984934	5.89958e-59	2.56265e-57	17.0621
Golm1_ProteinCoding	0.981178	7.89534e-89	5.4686e-87	21.6463
Axin2_ProteinCoding	0.979414	1.26683e-55	5.14499e-54	16.5035
Prom1_ProteinCoding	0.972338	1.3731e-57	5.81847e-56	16.8321
Rab11fip4_ProteinCoding	0.954038	1.25449e-42	4.00585e-41	14.2069
Sbk1_ProteinCoding	0.952377	3.70602e-50	1.36143e-48	15.5676
Dync2h1_ProteinCoding	0.951373	3.40158e-78	2.03427e-76	20.0797
Stox2_ProteinCoding	0.929766	3.41483e-70	1.79928e-68	18.8466
Nup210_ProteinCoding	0.913189	2.84374e-56	1.17625e-54	16.6058
Wls_ProteinCoding	0.906489	4.63625e-73	2.55968e-71	19.2886
Gli3_ProteinCoding	0.900625	1.13399e-61	5.18601e-60	17.5044
Pdha1_ProteinCoding	0.896992	7.9286e-74	4.46145e-72	19.4271
Zfp521_ProteinCoding	0.875789	2.25611e-52	8.64652e-51	15.946
Rai14_ProteinCoding	0.872802	2.14656e-47	7.47471e-46	15.0782
Tmsb4x_ProteinCoding	0.863175	2.23434e-49	8.06798e-48	15.4196
Ago1_ProteinCoding	0.854321	8.36247e-56	3.41445e-54	16.5327
Tbc1d16_ProteinCoding	0.835492	2.73935e-53	1.06594e-51	16.107
Rfx3_ProteinCoding	0.81572	5.01154e-49	1.79938e-47	15.3659
Mid1_ProteinCoding	0.810014	3.95693e-51	1.48219e-49	15.734
Zmat3_ProteinCoding	0.805768	7.34571e-47	2.53244e-45	14.9792
Qk_ProteinCoding	0.790865	2.58058e-116	2.51425e-114	25.4015
Tnrc18_ProteinCoding	0.777903	1.3156e-49	4.77311e-48	15.4658
Zfp462_ProteinCoding	0.760778	6.06585e-68	3.09342e-66	18.4765
Llgl1_ProteinCoding	0.758922	2.98251e-66	1.48521e-64	18.2258
Spred1_ProteinCoding	0.756556	1.69044e-45	5.66879e-44	14.7359
Crb2_ProteinCoding	0.744556	2.60455e-43	8.44429e-42	14.3198
Prtg_ProteinCoding	0.733984	1.50942e-214	4.3234e-212	36.0119
Greb1_ProteinCoding	0.728526	3.01008e-55	1.21087e-53	16.4007
Gnai2_ProteinCoding	0.728322	3.17558e-71	1.70146e-69	18.9962
Spag9_ProteinCoding	0.714758	1.43182e-43	4.66995e-42	14.3779
Ptpn13_ProteinCoding	0.700692	6.19667e-59	2.68864e-57	17.0252
Syne2_ProteinCoding	0.670047	2.19039e-53	8.54072e-52	16.0967
Med25_ProteinCoding	0.669523	2.66946e-42	8.4533e-41	14.1429
Plxna1_ProteinCoding	0.666748	3.21334e-63	1.52065e-61	17.7349
Nsd2_ProteinCoding	0.654427	5.87124e-122	6.11107e-120	26.1151
Lin28b_ProteinCoding	0.649658	4.25223e-58	1.8242e-56	16.8943
Rtn3_ProteinCoding	0.649227	3.71907e-56	1.53331e-54	16.5855
Ptar1_ProteinCoding	0.628947	1.3788e-46	4.72775e-45	14.9263
Kif1b_ProteinCoding	0.625652	1.01526e-44	3.36903e-43	14.5845
Nr6a1_ProteinCoding	0.610323	8.976e-50	3.26591e-48	15.4662
Rrm2_ProteinCoding	0.589004	9.04153e-61	4.05698e-59	17.3314
Fat1_ProteinCoding	0.529667	2.69365e-48	9.52782e-47	15.213
Ipo5_ProteinCoding	0.495481	3.19808e-85	2.1078e-83	21.0614
Ptprf_ProteinCoding	0.494855	4.97321e-50	1.82343e-48	15.5061
Trim71_ProteinCoding	0.493057	5.69549e-51	2.12924e-49	15.6699
Marcksl1_ProteinCoding	0.466007	2.96705e-48	1.04754e-46	15.2004
Nap1l1_ProteinCoding	0.373959	1.10588e-48	3.93355e-47	15.2873
Pkm_ProteinCoding	0.343957	5.01881e-60	2.22058e-58	17.1854
Gapdh_ProteinCoding	0.339739	5.31922e-97	3.99676e-95	22.7099
Hnrnpa1_ProteinCoding	0.326862	3.03099e-55	1.21799e-53	16.3995

## Sheet: 11
names	logfoldchanges	pvals	pvals_adj	scores
Pim2_ProteinCoding	4.36562	7.24492e-295	2.90521e-292	49.5852
Mcf2_ProteinCoding	4.11439	3.06764e-95	2.16812e-93	22.6857
Zic3_ProteinCoding	3.69994	8.43007e-279	3.02966e-276	47.2716
Pou5f1_ProteinCoding	3.55784	2.25151e-231	6.08306e-229	40.8278
Slc7a3_ProteinCoding	3.37453	1.28563e-137	1.53051e-135	28.519
Wnt8a_ProteinCoding	3.28367	9.07067e-70	4.36297e-68	18.854
Dnmt3b_ProteinCoding	3.15531	0	0	82.4152
Cdh1_ProteinCoding	3.13585	0	0	60.0854
Nfasc_ProteinCoding	3.05302	1.1349e-99	8.49394e-98	23.3001
Vrtn_ProteinCoding	3.04144	2.45303e-113	2.119e-111	25.2142
Nptx2_ProteinCoding	3.03521	1.94912e-78	1.06378e-76	20.1902
Zscan10_ProteinCoding	2.93059	2.42185e-145	3.1169e-143	29.545
Lmx1b_ProteinCoding	2.86976	7.86585e-91	5.19323e-89	22.0181
Mapk8ip2_ProteinCoding	2.68808	1.6588e-82	9.69202e-81	20.7943
Grik3_ProteinCoding	2.5869	6.15735e-86	3.78329e-84	21.2984
Epcam_ProteinCoding	2.56804	2.72747e-190	5.52676e-188	35.3021
Otx2_ProteinCoding	2.54399	8.03506e-96	5.73213e-94	22.7297
Lrp2_ProteinCoding	2.45576	0	0	58.5682
Ror1_ProteinCoding	2.40161	9.92124e-153	1.35953e-150	30.4523
Zic5_ProteinCoding	2.37288	4.22621e-124	4.19264e-122	26.6454
Pdzd4_ProteinCoding	2.37284	2.03973e-125	2.05565e-123	26.8319
Ldhb_ProteinCoding	2.34378	2.60139e-140	3.17629e-138	28.8295
Cbx7_ProteinCoding	2.31737	1.06106e-84	6.41605e-83	21.1043
Cxcl12_ProteinCoding	2.28921	1.97187e-167	3.09129e-165	32.2637
Zic2_ProteinCoding	2.22694	9.51406e-158	1.37809e-155	31.0797
Fzd5_ProteinCoding	2.16937	1.91511e-70	9.30562e-69	18.9465
Irx3_ProteinCoding	2.16841	5.33239e-125	5.33169e-123	26.7622
Slc2a3_ProteinCoding	2.16096	0	0	66.6912
Usp44_ProteinCoding	2.1429	1.51478e-138	1.80895e-136	28.564
Celsr3_ProteinCoding	2.07553	2.40669e-93	1.67e-91	22.3548
Irx5_ProteinCoding	2.05961	2.37492e-76	1.25831e-74	19.8453
Esrp1_ProteinCoding	2.02365	3.53831e-98	2.58718e-96	23.0294
H2bu2_ProteinCoding	2.0194	1.46095e-94	1.02119e-92	22.5326
Pgap1_ProteinCoding	2.01366	8.01186e-174	1.37483e-171	33.1502
Lpar4_ProteinCoding	1.95254	4.80774e-136	5.56689e-134	28.2191
Camkv_ProteinCoding	1.9451	8.18257e-73	4.09075e-71	19.3012
Rapgef5_ProteinCoding	1.92031	1.76125e-90	1.15681e-88	21.9315
Emb_ProteinCoding	1.90792	4.92216e-308	2.28671e-305	49.6662
Wfdc2_ProteinCoding	1.88361	1.07132e-81	6.18364e-80	20.6441
Pcdh1_ProteinCoding	1.88347	7.12357e-133	7.91174e-131	27.7513
Fgfr1_ProteinCoding	1.88101	0	0	57.3788
Pls3_ProteinCoding	1.83456	1.13269e-234	3.14963e-232	40.863
Sall4_ProteinCoding	1.79653	0	0	66.7548
Spint2_ProteinCoding	1.7616	6.12532e-85	3.70977e-83	21.1128
Kif21a_ProteinCoding	1.74862	1.75248e-105	1.40253e-103	24.0536
Pak1_ProteinCoding	1.7337	3.36634e-100	2.5344e-98	23.3182
Castor2_ProteinCoding	1.73213	3.73792e-88	2.37723e-86	21.5944
Frem2_ProteinCoding	1.7305	1.019e-223	2.64073e-221	38.9282
Foxh1_ProteinCoding	1.70522	2.65941e-86	1.64465e-84	21.3171
Rgma_ProteinCoding	1.69743	1.52161e-146	1.97162e-144	29.5266
Greb1l_ProteinCoding	1.65402	9.67873e-316	4.66723e-313	50.3383
Hs6st1_ProteinCoding	1.60878	1.18118e-123	1.15673e-121	26.5338
Sp8_ProteinCoding	1.55125	9.9446e-83	5.81935e-81	20.7699
Sox2_ProteinCoding	1.53797	4.41079e-85	2.67989e-83	21.1122
Hdac6_ProteinCoding	1.51267	1.51196e-115	1.34261e-113	25.4247
H2aw_ProteinCoding-Trim17_ProteinCoding	1.49903	2.95398e-111	2.49516e-109	24.821
Ezr_ProteinCoding	1.48951	1.06886e-131	1.16006e-129	27.5325
Hook1_ProteinCoding	1.47671	6.10108e-102	4.67647e-100	23.5288
Ank2_ProteinCoding	1.45126	2.91407e-127	2.98418e-125	26.9847
Iqgap1_ProteinCoding	1.44541	9.32683e-187	1.79447e-184	34.6381
Fgfr2_ProteinCoding	1.43006	1.40261e-132	1.55327e-130	27.6228
Dst_ProteinCoding	1.413	9.51728e-257	3.02134e-254	43.0233
Bicd1_ProteinCoding	1.38978	5.04366e-84	3.02104e-82	20.9588
Rbpms2_ProteinCoding	1.37681	3.16149e-82	1.84155e-80	20.6921
Fzd7_ProteinCoding	1.35983	2.47027e-170	4.03884e-168	32.4345
Lin28a_ProteinCoding	1.35779	0	0	73.1704
Nr6a1_ProteinCoding	1.35379	8.88809e-307	4.03085e-304	48.5616
Rragd_ProteinCoding	1.33035	7.55242e-189	1.49072e-186	34.7156
Cep170b_ProteinCoding	1.31507	1.47114e-89	9.48276e-88	21.7419
Soat1_ProteinCoding	1.30888	1.33112e-242	3.87092e-240	41.32
Cxadr_ProteinCoding	1.3026	2.5129e-167	3.92332e-165	32.0698
Lsr_ProteinCoding	1.2783	5.10889e-92	3.44466e-90	22.1175
Slc2a1_ProteinCoding	1.27307	3.09192e-316	1.5297e-313	48.7679
Phc1_ProteinCoding	1.23041	4.55995e-106	3.67254e-104	24.0983
Jarid2_ProteinCoding	1.22046	1.4938e-140	1.82978e-138	28.6904
Crmp1_ProteinCoding	1.21814	3.77657e-69	1.79387e-67	18.6938
Alg13_ProteinCoding	1.21775	1.04706e-102	8.15702e-101	23.6237
Gm38393_ProteinCoding	1.21446	3.30257e-93	2.27507e-91	22.2863
Rab11fip4_ProteinCoding	1.2009	4.34804e-91	2.88067e-89	21.9547
Tmem47_ProteinCoding	1.19221	1.15469e-119	1.07287e-117	25.9068
Prom1_ProteinCoding	1.18261	5.28981e-111	4.4583e-109	24.7193
Snhg14_lncRNA	1.17812	1.32251e-78	7.24908e-77	20.1508
Sfrp1_ProteinCoding	1.17754	1.01006e-80	5.76019e-79	20.4343
Igsf9b_ProteinCoding	1.17414	2.53798e-87	1.59545e-85	21.4031
Fat1_ProteinCoding	1.14973	2.51417e-288	9.57775e-286	46.4361
Firre_lncRNA	1.12556	7.11543e-93	4.87522e-91	22.228
Plekha5_ProteinCoding	1.11827	2.57851e-80	1.45956e-78	20.4062
Acsl4_ProteinCoding	1.11511	2.69532e-75	1.39131e-73	19.6455
Spata13_ProteinCoding	1.11499	8.98756e-130	9.53708e-128	27.1897
Tet1_ProteinCoding	1.11481	5.54381e-124	5.47128e-122	26.4768
Sinhcaf_ProteinCoding	1.09953	5.22256e-203	1.15002e-200	36.4132
Gja1_ProteinCoding	1.09934	1.79605e-206	4.12172e-204	36.5682
Pten_ProteinCoding	1.09871	2.50279e-188	4.91462e-186	34.7167
Bend3_ProteinCoding	1.08788	5.9772e-145	7.64099e-143	29.2222
Map1b_ProteinCoding	1.06395	1.02098e-135	1.17152e-133	27.8046
Cdca7l_ProteinCoding	1.03556	6.77049e-69	3.20002e-67	18.6521
Lama5_ProteinCoding	1.03123	5.66884e-102	4.35392e-100	23.4286
Sall2_ProteinCoding	1.01418	5.62087e-77	3.00318e-75	19.8708
Ccdc88c_ProteinCoding	0.989256	6.29334e-77	3.35307e-75	19.8672
Sbk1_ProteinCoding	0.98197	2.8084e-69	1.34068e-67	18.6997
Casp3_ProteinCoding	0.966691	2.90356e-73	1.45733e-71	19.3237
Plxnb1_ProteinCoding	0.960477	7.44429e-94	5.175e-92	22.3137
Rian_lncRNA	0.959161	2.094e-170	3.4384e-168	31.8023
Zmat3_ProteinCoding	0.954708	7.2348e-86	4.43816e-84	21.1862
Zfp462_ProteinCoding	0.9313	6.17814e-149	8.11573e-147	29.4973
Msh2_ProteinCoding	0.929963	1.29776e-99	9.69378e-98	23.1485
Sms_ProteinCoding	0.924962	1.20491e-85	7.36776e-84	21.1568
Tnrc6c_ProteinCoding	0.924743	6.65765e-82	3.86032e-80	20.621
Podxl_ProteinCoding	0.922718	2.68694e-131	2.90792e-129	27.0936
Hells_ProteinCoding	0.910222	5.78412e-122	5.53633e-120	26.1575
Msh6_ProteinCoding	0.895036	4.09744e-119	3.76125e-117	25.7709
Ube2k_ProteinCoding	0.883609	4.75253e-99	3.52233e-97	23.0803
Strbp_ProteinCoding	0.880643	1.18066e-106	9.59002e-105	24.1007
Jmjd1c_ProteinCoding	0.850501	2.39342e-102	1.8532e-100	23.4992
Ptprf_ProteinCoding	0.841524	1.7302e-174	2.98245e-172	32.5953
Psip1_ProteinCoding	0.837958	4.10794e-135	4.68539e-133	27.8265
Kdm2b_ProteinCoding	0.837954	3.60122e-76	1.90012e-74	19.7509
Eif1ax_ProteinCoding	0.834922	1.10361e-98	8.13192e-97	23.0012
Gnai2_ProteinCoding	0.830364	1.08816e-122	1.0548e-120	26.2077
Hmga1_ProteinCoding	0.827422	9.63752e-140	1.16924e-137	28.4342
Kdm5b_ProteinCoding	0.794964	3.26972e-136	3.79756e-134	27.9213
Rcc2_ProteinCoding	0.782505	8.35394e-160	1.24314e-157	30.8936
Ptpn13_ProteinCoding	0.770928	3.54231e-71	1.7345e-69	18.9703
Mthfd1_ProteinCoding	0.768886	8.55085e-81	4.88373e-79	20.4299
Asxl1_ProteinCoding	0.76101	6.54065e-101	4.96347e-99	23.2929
Trim71_ProteinCoding	0.755885	6.94734e-193	1.43836e-190	34.4817
Cd24a_ProteinCoding	0.754359	1.24511e-92	8.48526e-91	22.0931
Rif1_ProteinCoding	0.753718	5.35407e-158	7.78486e-156	30.691
Cecr2_ProteinCoding	0.751103	3.02496e-93	2.09139e-91	22.1935
Ubr5_ProteinCoding	0.747219	3.13923e-165	4.82213e-163	31.67
Rnf44_ProteinCoding	0.742092	3.53626e-87	2.21934e-85	21.3604
Meg3_lncRNA	0.737041	4.19534e-80	2.36422e-78	20.2151
Hmga1_ProteinCoding-Hmga1b_ProteinCoding	0.735927	4.56238e-79	2.5189e-77	20.1758
Col18a1_ProteinCoding	0.731032	6.83102e-90	4.45596e-88	21.6222
Atm_ProteinCoding	0.729979	5.02298e-84	3.01339e-82	20.8972
Atf7ip_ProteinCoding	0.725127	2.0618e-71	1.01347e-69	19.0215
Sox11_ProteinCoding	0.718258	4.90727e-119	4.49381e-117	25.528
Chd6_ProteinCoding	0.714191	7.35015e-77	3.90522e-75	19.8365
Trp53bp1_ProteinCoding	0.70566	2.35795e-81	1.35484e-79	20.5036
Kpna3_ProteinCoding	0.701643	1.00296e-79	5.59409e-78	20.2624
Set_ProteinCoding	0.697016	5.18557e-315	2.4693e-312	49.1614
Trim59_ProteinCoding	0.694941	6.73978e-72	3.33444e-70	19.082
Fkbp4_ProteinCoding	0.673546	1.00233e-121	9.56984e-120	26.0461
Trim28_ProteinCoding	0.670484	1.81955e-231	4.95113e-229	39.4296
Nasp_ProteinCoding	0.651663	9.34737e-123	9.10711e-121	26.1735
Cbl_ProteinCoding	0.640217	3.31604e-77	1.77422e-75	19.8788
Paics_ProteinCoding	0.634216	1.98743e-120	1.87869e-118	25.872
Nacc1_ProteinCoding	0.634189	4.76167e-70	2.3049e-68	18.7998
Ahcy_ProteinCoding	0.625989	1.11224e-84	6.71484e-83	20.9686
Nap1l1_ProteinCoding	0.615408	1.89289e-233	5.22533e-231	39.4158
Mcm5_ProteinCoding	0.607607	4.34965e-92	2.93794e-90	22.012
Prdx1_ProteinCoding	0.607273	4.30723e-115	3.80706e-113	25.1709
Cad_ProteinCoding	0.603553	1.66065e-119	1.53924e-117	25.7267
Mcm2_ProteinCoding	0.603014	6.37131e-105	5.08837e-103	23.7629
Mcm4_ProteinCoding	0.600878	1.69587e-86	1.0539e-84	21.2236
Pkm_ProteinCoding	0.588182	5.92879e-323	3.13682e-320	48.7007
Snx5_ProteinCoding	0.58738	2.12797e-104	1.68534e-102	23.7109
Gart_ProteinCoding	0.585888	3.52519e-72	1.7486e-70	19.1059
Srpk1_ProteinCoding	0.576342	7.10375e-87	4.44363e-85	21.2744
Pfas_ProteinCoding	0.564069	2.43767e-79	1.35172e-77	20.1704
Mcm7_ProteinCoding	0.540356	1.42848e-75	7.41389e-74	19.6133
Jpt2_ProteinCoding	0.527525	5.34886e-78	2.89028e-76	19.9618
Hsp90aa1_ProteinCoding	0.52619	1.58101e-322	8.03054e-320	49.2205
Ddx21_ProteinCoding	0.519592	4.03981e-80	2.27995e-78	20.2506
Ipo5_ProteinCoding	0.519086	2.04173e-148	2.66369e-146	29.3026
Parp1_ProteinCoding	0.517568	5.90994e-77	3.15321e-75	19.8158
Npm1_ProteinCoding	0.510334	1.71574e-267	5.8358e-265	42.6056
Hspa4_ProteinCoding	0.504973	5.43527e-102	4.18296e-100	23.3358
Rpl41_ProteinCoding	0.501949	2.60249e-110	2.17417e-108	24.501
Hnrnpc_ProteinCoding	0.493002	4.40837e-76	2.32278e-74	19.6836
Pgam1_ProteinCoding	0.478284	2.67441e-113	2.30502e-111	24.7725
Hnrnpab_ProteinCoding	0.470672	1.7855e-114	1.56725e-112	25.0428
Mdn1_ProteinCoding	0.466633	4.68708e-99	3.48059e-97	22.9043
Odc1_ProteinCoding	0.46523	8.55069e-91	5.63561e-89	21.7214
Smarcc1_ProteinCoding	0.460008	4.74289e-78	2.57014e-76	19.9495
Gapdh_ProteinCoding	0.45048	4.48759e-231	1.20391e-228	39.2477
Serbp1_ProteinCoding	0.437649	1.68181e-121	1.60172e-119	25.916
Ncl_ProteinCoding	0.417649	4.06735e-147	5.28825e-145	28.9624
Ptma_ProteinCoding	0.415461	4.24377e-113	3.64936e-111	24.7849
Ctnnb1_ProteinCoding	0.414457	8.05804e-111	6.76148e-109	24.4069
Hnrnpa1_ProteinCoding	0.411465	3.7379e-125	3.74725e-123	26.335
Rnu3a_snoRNA	0.405197	3.50563e-91	2.3266e-89	21.891
Rnu3b1_snoRNA-Rnu3b2_snoRNA-Rnu3b3_snoRNA-Rnu3b4_s	0.390107	2.08959e-80	1.18633e-78	20.3579
Atp5b_ProteinCoding	0.385351	2.04826e-90	1.34301e-88	21.7283
G3bp1_ProteinCoding	0.383201	2.97597e-69	1.41712e-67	18.6134
Taf1d_ProteinCoding	0.383139	3.29588e-95	2.32512e-93	22.3358
Eif4a1_ProteinCoding	0.377862	1.10055e-91	7.35532e-90	21.9262
Ldha_ProteinCoding	0.359851	9.38684e-125	9.36104e-123	26.0903
Cnot1_ProteinCoding	0.357434	1.80553e-69	8.65178e-68	18.6716
Ran_ProteinCoding	0.356009	4.21475e-78	2.28719e-76	19.9575
Eno1_ProteinCoding	0.352675	1.52241e-112	1.30036e-110	24.5987
Hsp90ab1_ProteinCoding	0.351198	2.01566e-189	4.02024e-187	34.2496
Kpnb1_ProteinCoding	0.336408	7.46435e-105	5.94884e-103	23.6897
Rpl4_ProteinCoding	0.315425	6.43849e-87	4.03412e-85	21.1881
Rplp0_ProteinCoding	0.303274	9.5207e-108	7.8335e-106	24.0551
Actg1_ProteinCoding	0.273639	2.37955e-75	1.22997e-73	19.4295
Pabpc1_ProteinCoding	0.266685	1.1449e-74	5.86223e-73	19.3931
Tubb5_ProteinCoding	0.237449	7.63458e-79	4.19077e-77	20.0559
Eif4g2_ProteinCoding	0.213136	4.07202e-74	2.06556e-72	19.3754
Eef1a1_ProteinCoding	0.178239	8.94157e-117	8.0148e-115	25.259

## Sheet: 12
names	logfoldchanges	pvals	pvals_adj	scores
Rax_ProteinCoding	7.77004	6.81843e-101	6.3199e-99	23.5078
Fezf1_ProteinCoding	7.07576	4.33213e-154	7.4339e-152	30.7898
Lhx2_ProteinCoding	6.36085	1.82151e-193	4.75276e-191	36.0107
Six3os1_lncRNA	6.31154	1.28487e-156	2.24529e-154	31.124
Wnt8b_ProteinCoding	6.20955	7.97675e-63	4.32254e-61	17.7527
Nr2e1_ProteinCoding	6.12194	3.15611e-46	1.16844e-44	14.9023
Six3_ProteinCoding	5.75287	9.33651e-160	1.69369e-157	31.536
Lhx5_ProteinCoding	5.70618	6.48272e-153	1.08793e-150	30.6263
Irs4_ProteinCoding	5.52177	0	0	64.6813
Emx2_ProteinCoding	5.07683	1.22027e-50	4.98777e-49	15.691
Foxd4_ProteinCoding	4.61057	4.65778e-52	1.98255e-50	15.9383
Otx1_ProteinCoding	4.59787	1.7226e-152	2.85314e-150	30.5522
Cdh20_ProteinCoding	4.05188	5.18004e-68	3.04998e-66	18.5816
Otx2_ProteinCoding	3.81717	6.48045e-240	2.6834e-237	42.0288
Rmst_lncRNA	3.66141	7.47004e-105	7.24099e-103	24.0455
Scn5a_ProteinCoding	3.46377	7.73234e-49	3.03361e-47	15.367
Ttbk1_ProteinCoding	3.44139	7.22011e-56	3.37071e-54	16.5892
Miat_lncRNA	3.4136	1.32654e-229	4.95438e-227	40.5766
Cntnap2_ProteinCoding	3.38489	9.73174e-84	7.41461e-82	20.9954
Pak3_ProteinCoding	3.1356	1.66396e-113	1.80594e-111	25.2428
Pex5l_ProteinCoding	3.03806	2.07519e-41	6.91035e-40	14.0009
Pax6_ProteinCoding	3.00397	6.04887e-152	9.84751e-150	30.3966
Fzd5_ProteinCoding	2.99456	4.19722e-112	4.4788e-110	25.0563
Mpped1_ProteinCoding	2.79818	3.3447e-50	1.35694e-48	15.6068
Ccdc177_ProteinCoding	2.76004	3.44332e-63	1.88738e-61	17.7975
Shisa2_ProteinCoding	2.7396	4.82665e-134	6.61408e-132	28.0266
Wnt7b_ProteinCoding	2.63279	7.84633e-42	2.62659e-40	14.0791
Wscd1_ProteinCoding	2.60795	1.05256e-64	5.87935e-63	18.0402
Srcin1_ProteinCoding	2.58706	1.02548e-81	7.5416e-80	20.6768
Epha7_ProteinCoding	2.57089	3.03022e-173	6.52182e-171	33.1453
Scube1_ProteinCoding	2.56225	5.52079e-130	7.22731e-128	27.4751
Apc2_ProteinCoding	2.49066	2.1165e-62	1.14042e-60	17.6638
Cdh6_ProteinCoding	2.49044	4.73624e-182	1.11375e-179	34.247
Pax2_ProteinCoding	2.4245	9.57073e-45	3.42989e-43	14.6208
Ptprz1_ProteinCoding	2.42447	7.27339e-121	8.44755e-119	26.2182
Ina_ProteinCoding	2.40118	8.45104e-48	3.22911e-46	15.176
Lrrc4b_ProteinCoding	2.39931	1.32753e-41	4.42839e-40	14.0341
Lrp2_ProteinCoding	2.37766	9.7157e-319	7.40239e-316	51.281
Hdac6_ProteinCoding	2.33087	1.22463e-208	3.6734e-206	37.7721
Astn1_ProteinCoding	2.29176	3.76316e-63	2.05678e-61	17.7858
Map2_ProteinCoding	2.27912	4.23496e-66	2.42968e-64	18.2591
Sall2_ProteinCoding	2.27407	5.68404e-265	2.96621e-262	44.9892
Scube2_ProteinCoding	2.2066	1.09881e-52	4.76213e-51	16.0302
Tdrd7_ProteinCoding	2.1931	3.08569e-45	1.12273e-43	14.7102
Jakmip2_ProteinCoding	2.19122	3.54575e-42	1.19642e-40	14.1408
Adgrv1_ProteinCoding	2.19096	6.13795e-185	1.49888e-182	34.4315
Ephb1_ProteinCoding	2.18811	6.10112e-70	3.71281e-68	18.8656
Kif1a_ProteinCoding	2.18807	4.1262e-76	2.73846e-74	19.8177
Sox2_ProteinCoding	2.13613	5.41297e-139	7.6943e-137	28.6134
Syt11_ProteinCoding	2.13346	2.48755e-118	2.82033e-116	25.8588
Hspa4l_ProteinCoding	2.06761	7.37768e-77	4.95684e-75	19.9364
Lrrn1_ProteinCoding	2.06057	2.0999e-63	1.15434e-61	17.819
Sox21_ProteinCoding	2.01517	3.51443e-62	1.88037e-60	17.6182
Spon1_ProteinCoding	2.01162	6.79976e-104	6.45977e-102	23.8504
Kif21a_ProteinCoding	2.00186	5.54355e-117	6.1749e-115	25.6712
Sox1_ProteinCoding	1.96728	2.12122e-72	1.3401e-70	19.2338
Sorbs2_ProteinCoding	1.96407	2.3809e-66	1.37217e-64	18.2822
Nrg1_ProteinCoding	1.9437	2.58635e-55	1.19282e-53	16.4774
Sox3_ProteinCoding	1.91686	4.54784e-62	2.41969e-60	17.5989
Nrcam_ProteinCoding	1.91635	6.24687e-77	4.21941e-75	19.9227
Nuak2_ProteinCoding	1.89244	2.68474e-73	1.71603e-71	19.3793
Mapk11_ProteinCoding	1.87277	3.6434e-43	1.25834e-41	14.3232
Fam171b_ProteinCoding	1.85417	2.40084e-52	1.02534e-50	15.9712
Fzd8_ProteinCoding	1.85402	1.77831e-52	7.62893e-51	15.9935
Frem2_ProteinCoding	1.81496	8.57091e-158	1.52574e-155	30.9512
Sfrp1_ProteinCoding	1.795	7.52801e-183	1.80365e-180	34.1336
Igfbp2_ProteinCoding	1.79428	1.56033e-110	1.63299e-108	24.7475
Rragb_ProteinCoding	1.78246	1.41117e-65	8.03564e-64	18.167
Large2_ProteinCoding	1.78115	9.05894e-53	3.93501e-51	16.0422
Zbtb16_ProteinCoding	1.77932	1.85605e-127	2.34904e-125	27.0457
Celsr2_ProteinCoding	1.77387	2.49024e-159	4.496e-157	31.1572
Mir124.2hg_lncRNA	1.76766	1.83138e-49	7.32072e-48	15.4597
Thbs1_ProteinCoding	1.74166	1.78127e-45	6.50599e-44	14.7481
Celf2_ProteinCoding	1.70626	2.31034e-92	1.9386e-90	22.205
Gldc_ProteinCoding	1.68962	1.58747e-131	2.13691e-129	27.553
Galnt16_ProteinCoding	1.68552	2.31529e-45	8.4403e-44	14.7247
Usp44_ProteinCoding	1.6835	7.47891e-77	5.016e-75	19.9132
Mest_ProteinCoding	1.6605	0	0	57.3557
Cpe_ProteinCoding	1.65545	1.20768e-53	5.34341e-52	16.1914
Map1b_ProteinCoding	1.6406	0	0	52.1983
Peg12_ProteinCoding	1.63647	2.70167e-60	1.37778e-58	17.3051
Mapk12_ProteinCoding	1.6225	1.86376e-59	9.35441e-58	17.1667
Mylk_ProteinCoding	1.60564	2.90884e-44	1.0337e-42	14.5213
Tmem47_ProteinCoding	1.59991	5.6532e-160	1.03538e-157	31.31
Slitrk5_ProteinCoding	1.58711	2.58869e-43	8.98145e-42	14.3471
2510009E07Rik_ProteinCoding	1.54457	4.63417e-54	2.07693e-52	16.2605
Eml5_ProteinCoding	1.53286	1.89027e-50	7.70157e-49	15.632
Tox3_ProteinCoding	1.53144	2.72679e-41	9.04851e-40	13.9665
Nlgn2_ProteinCoding	1.53059	1.0946e-72	6.92671e-71	19.2759
Uchl1_ProteinCoding	1.52891	8.01736e-55	3.66652e-53	16.3876
Sp8_ProteinCoding	1.5282	1.04027e-64	5.81924e-63	18.0147
Stox2_ProteinCoding	1.501	1.86162e-173	4.02946e-171	32.9792
Sall3_ProteinCoding	1.49656	1.55368e-97	1.38612e-95	22.9341
Sema5b_ProteinCoding	1.49624	3.23523e-49	1.28381e-47	15.4121
Pls3_ProteinCoding	1.4853	5.30097e-119	6.06427e-117	25.912
Rgma_ProteinCoding	1.47835	1.85619e-104	1.79471e-102	23.8791
Pdzd4_ProteinCoding	1.44326	5.43285e-43	1.8696e-41	14.2842
Lix1_ProteinCoding	1.4408	6.06549e-46	2.2282e-44	14.8259
Ildr2_ProteinCoding	1.43092	1.18063e-70	7.25424e-69	18.9376
Fzd3_ProteinCoding	1.42854	3.52172e-248	1.57835e-245	41.9013
Skida1_ProteinCoding	1.41974	7.72645e-60	3.9193e-58	17.2235
Megf6_ProteinCoding	1.38441	7.65182e-71	4.71676e-69	18.975
Tcf7l2_ProteinCoding	1.37232	1.95972e-51	8.19491e-50	15.8067
Sept3_ProteinCoding	1.36081	6.06756e-64	3.35477e-62	17.8843
Cdh2_ProteinCoding	1.36033	1.50161e-194	4.02843e-192	35.4139
H2bu2_ProteinCoding	1.35445	3.9515e-41	1.30444e-39	13.9328
Tenm4_ProteinCoding	1.33137	3.72918e-140	5.42226e-138	28.5859
Armh4_ProteinCoding	1.32021	6.08299e-45	2.19443e-43	14.6388
Mtcl1_ProteinCoding	1.3122	2.72078e-88	2.18206e-86	21.5937
Zic2_ProteinCoding	1.31117	1.48977e-51	6.25719e-50	15.8167
Chst2_ProteinCoding	1.30506	4.38398e-44	1.54924e-42	14.4858
Ptn_ProteinCoding	1.29096	2.22696e-92	1.87276e-90	22.1285
Plch1_ProteinCoding	1.28529	8.05886e-83	6.06724e-81	20.7698
Spata13_ProteinCoding	1.2768	5.60963e-131	7.49821e-129	27.436
Scd1_ProteinCoding	1.27379	9.38327e-80	6.69393e-78	20.3318
Dtx4_ProteinCoding	1.25998	1.86699e-65	1.05827e-63	18.1102
Gli3_ProteinCoding	1.24354	1.07917e-116	1.19858e-114	25.5521
Kif5c_ProteinCoding	1.23189	3.7856e-65	2.13332e-63	18.0785
Ablim1_ProteinCoding	1.20929	6.29753e-63	3.42721e-61	17.716
Sfrp2_ProteinCoding	1.20916	1.15757e-48	4.51819e-47	15.3046
Crocc_ProteinCoding	1.20176	2.4668e-48	9.55006e-47	15.2582
Frzb_ProteinCoding	1.19739	2.15275e-43	7.47574e-42	14.3537
Hook1_ProteinCoding	1.19724	1.12597e-57	5.47115e-56	16.8571
Zfp219_ProteinCoding	1.16796	9.1206e-74	5.84931e-72	19.4224
Ddr1_ProteinCoding	1.15004	7.81404e-60	3.95845e-58	17.2101
Zfp462_ProteinCoding	1.13345	3.87106e-158	6.92338e-156	30.8528
Tle4_ProteinCoding	1.12285	8.26892e-82	6.09293e-80	20.6224
Zfp41_ProteinCoding	1.12205	1.61449e-109	1.66227e-107	24.536
Ank2_ProteinCoding	1.11374	4.01149e-68	2.36927e-66	18.5442
Msi1_ProteinCoding	1.10999	1.32948e-82	9.98943e-81	20.7346
Hs6st1_ProteinCoding	1.10957	6.78347e-56	3.17855e-54	16.5598
Syne2_ProteinCoding	1.10619	1.31703e-139	1.89329e-137	28.4729
Prom1_ProteinCoding	1.10525	5.59934e-82	4.14994e-80	20.6378
Sox11_ProteinCoding	1.10325	1.85146e-205	5.38408e-203	36.4949
Nav1_ProteinCoding	1.0908	6.99143e-84	5.34817e-82	20.9335
Efnb2_ProteinCoding	1.08933	5.20999e-59	2.58767e-57	17.0743
Crmp1_ProteinCoding	1.06318	9.6288e-45	3.44746e-43	14.5992
Robo1_ProteinCoding	1.06245	3.8764e-74	2.50291e-72	19.4659
Tle1_ProteinCoding	1.058	1.87127e-52	8.00968e-51	15.9724
Gja1_ProteinCoding	1.04971	5.36061e-132	7.24158e-130	27.4849
Zfhx4_ProteinCoding	1.02789	3.08938e-41	1.02339e-39	13.9442
Ccdc88c_ProteinCoding	1.02104	5.08152e-66	2.91098e-64	18.2037
Cxadr_ProteinCoding	0.998932	1.34645e-86	1.05977e-84	21.3032
Arvcf_ProteinCoding	0.996372	3.53955e-45	1.28541e-43	14.6787
Nectin1_ProteinCoding	0.985248	1.21498e-55	5.64447e-54	16.5094
2900026A02Rik_ProteinCoding	0.976801	2.06395e-42	6.9952e-41	14.167
Jam3_ProteinCoding	0.974432	7.19672e-53	3.13324e-51	16.0411
Rab11fip4_ProteinCoding	0.970405	1.90055e-48	7.38038e-47	15.2638
Fat1_ProteinCoding	0.954725	1.04973e-148	1.64566e-146	29.6243
Fgfr2_ProteinCoding	0.933637	4.19492e-50	1.69465e-48	15.5493
Fabp5_ProteinCoding	0.909085	6.92167e-53	3.01695e-51	16.0402
Fras1_ProteinCoding	0.900054	1.22709e-53	5.42297e-52	16.1511
Sms_ProteinCoding	0.857778	2.17322e-55	1.00472e-53	16.4678
Crb2_ProteinCoding	0.855606	1.24803e-61	6.54871e-60	17.4725
Ptpn13_ProteinCoding	0.852368	2.84652e-80	2.06549e-78	20.3544
Palld_ProteinCoding	0.850993	4.09823e-46	1.51281e-44	14.8398
Dpysl5_ProteinCoding	0.849811	4.57751e-49	1.8108e-47	15.3608
Zfp423_ProteinCoding	0.846499	7.66225e-44	2.68284e-42	14.4299
Lin28a_ProteinCoding	0.844465	9.32237e-133	1.26834e-130	27.4332
Clstn1_ProteinCoding	0.843575	1.40936e-52	6.0735e-51	15.9844
Lin28b_ProteinCoding	0.838522	3.55463e-95	3.12013e-93	22.5106
Epha4_ProteinCoding	0.833382	3.25694e-41	1.07796e-39	13.931
Notch3_ProteinCoding	0.816591	2.43502e-59	1.21735e-57	17.109
Zfp521_ProteinCoding	0.811596	7.16028e-46	2.62532e-44	14.7977
Rfx3_ProteinCoding	0.807823	3.69402e-49	1.46435e-47	15.3894
Zmat3_ProteinCoding	0.780878	6.33444e-46	2.32476e-44	14.8093
Jarid2_ProteinCoding	0.775823	3.39795e-51	1.41161e-49	15.7445
Prtg_ProteinCoding	0.76941	6.54757e-219	2.20734e-216	36.6487
Ipo5_ProteinCoding	0.766669	2.21951e-167	4.35837e-165	32.0727
Golm1_ProteinCoding	0.754015	7.67799e-61	3.9687e-59	17.3576
Nr6a1_ProteinCoding	0.746375	3.24688e-77	2.21667e-75	19.8622
Llgl1_ProteinCoding	0.735502	1.36815e-64	7.61985e-63	17.9603
Slc2a3_ProteinCoding	0.717463	7.08916e-56	3.31771e-54	16.4578
Fzd2_ProteinCoding	0.710719	1.7949e-46	6.68395e-45	14.8963
Col18a1_ProteinCoding	0.707944	5.00106e-56	2.35495e-54	16.5373
Hip1_ProteinCoding	0.705387	3.24536e-56	1.53771e-54	16.589
Wdr6_ProteinCoding	0.697533	2.55947e-58	1.2581e-56	16.9419
Gnai2_ProteinCoding	0.690133	1.06174e-64	5.92194e-63	17.9745
Zfp266_ProteinCoding	0.673498	5.92625e-66	3.37965e-64	18.1725
Tenm3_ProteinCoding	0.670532	5.46118e-46	2.01008e-44	14.81
Dync2h1_ProteinCoding	0.656585	8.31458e-43	2.84586e-41	14.2317
Scd2_ProteinCoding	0.644078	4.90185e-123	5.8538e-121	26.1558
Trp53bp1_ProteinCoding	0.632049	3.71213e-54	1.66761e-52	16.2444
Ptprf_ProteinCoding	0.6154	6.621e-78	4.56107e-76	19.9585
Jpt2_ProteinCoding	0.591417	3.22945e-70	1.97473e-68	18.8312
Psip1_ProteinCoding	0.590659	1.8113e-52	7.76168e-51	15.9521
Rtn3_ProteinCoding	0.58275	1.52071e-48	5.91741e-47	15.2718
Qk_ProteinCoding	0.581048	3.94715e-66	2.26798e-64	18.1855
Igf2bp2_ProteinCoding	0.579215	1.68183e-45	6.14867e-44	14.7228
Nap1l1_ProteinCoding	0.571193	2.03144e-130	2.68707e-128	27.2163
Nsd2_ProteinCoding	0.56806	8.23958e-95	7.19924e-93	22.4196
Zfp664_ProteinCoding	0.551836	3.9155e-44	1.38625e-42	14.4725
Dpysl2_ProteinCoding	0.532216	2.81122e-45	1.02384e-43	14.6681
Pkm_ProteinCoding	0.458734	2.85738e-105	2.79107e-103	23.8398
Slc38a1_ProteinCoding	0.455134	3.07728e-43	1.06475e-41	14.2993
Ctnnb1_ProteinCoding	0.394899	4.7042e-75	3.06336e-73	19.5029
Gapdh_ProteinCoding	0.383018	1.1874e-119	1.37073e-117	25.7928
Fasn_ProteinCoding	0.326628	5.18516e-45	1.87409e-43	14.6146
Ldha_ProteinCoding	0.304317	7.58392e-49	2.97845e-47	15.2965
Set_ProteinCoding	0.298488	4.14782e-51	1.71379e-49	15.6868

## Sheet: 13
names	logfoldchanges	pvals	pvals_adj	scores
Prdm8_ProteinCoding	6.012	5.94013e-30	1.02255e-28	11.7168
Prdm13_ProteinCoding	4.92479	1.23756e-36	2.59894e-35	13.1212
Olig2_ProteinCoding	4.79269	2.01063e-38	4.38689e-37	13.4791
Neurog2_ProteinCoding	4.73211	3.41186e-42	8.13359e-41	14.2121
Pou3f2_ProteinCoding	4.52838	6.407e-225	1.5849e-222	41.1374
Pou3f3_ProteinCoding	4.19053	2.53085e-116	1.9636e-114	25.968
Srrm4_ProteinCoding	3.68929	4.33276e-37	9.16471e-36	13.2124
Adgrv1_ProteinCoding	3.59883	1.19601e-304	5.99498e-302	52.3499
Hes5_ProteinCoding	3.56201	6.14661e-78	2.90515e-76	20.2809
Mir124.2hg_lncRNA	3.51659	1.75287e-141	1.85488e-139	29.4965
Scube2_ProteinCoding	3.4831	4.88196e-87	2.59384e-85	21.6755
Elavl3_ProteinCoding	3.46359	2.66669e-30	4.64718e-29	11.7919
Elavl4_ProteinCoding	3.37986	1.39446e-31	2.51762e-30	12.0692
Fgfbp3_ProteinCoding	3.3643	2.30142e-48	6.3623e-47	15.3568
Doc2a_ProteinCoding	3.32587	2.68804e-36	5.59874e-35	13.0513
Pax6_ProteinCoding	3.30016	9.10193e-135	8.89072e-133	28.5446
Tox_ProteinCoding	3.29964	1.99971e-34	3.93283e-33	12.6677
Sox2ot_lncRNA	3.27591	1.79297e-66	6.85088e-65	18.4555
Miat_lncRNA	3.24881	9.06277e-109	6.4532e-107	24.8713
Msx3_ProteinCoding	3.2444	4.66924e-32	8.53525e-31	12.1698
Brsk2_ProteinCoding	3.05284	7.13696e-58	2.36009e-56	17.024
Ptprn2_ProteinCoding	3.00581	3.54305e-35	7.14518e-34	12.8219
Nkx6.1_ProteinCoding	2.95957	3.77674e-48	1.03881e-46	15.3161
Nell2_ProteinCoding	2.94733	2.86857e-68	1.12891e-66	18.7442
Fez1_ProteinCoding	2.90613	3.07841e-44	7.73052e-43	14.5943
Rfx4_ProteinCoding	2.89688	6.31612e-92	3.57523e-90	22.3945
Dcc_ProteinCoding	2.8873	6.27574e-59	2.11757e-57	17.2018
Ckb_ProteinCoding	2.86093	3.73315e-119	3.03877e-117	26.3416
Nrcam_ProteinCoding	2.83435	5.5064e-113	4.1374e-111	25.4588
St8sia1_ProteinCoding	2.78878	1.83732e-45	4.74849e-44	14.8218
Gm17167_lncRNA	2.75527	2.44973e-42	5.86196e-41	14.2349
Srgap3_ProteinCoding	2.75437	3.69269e-127	3.27909e-125	27.4646
Celsr2_ProteinCoding	2.74083	5.11859e-236	1.40283e-233	42.4104
Crabp2_ProteinCoding	2.70407	4.50753e-209	9.3323e-207	38.7076
Sox1_ProteinCoding	2.65427	6.42848e-101	4.06799e-99	23.7099
Zic1_ProteinCoding	2.60817	6.39531e-49	1.78614e-47	15.4507
Apba2_ProteinCoding	2.60525	4.66016e-64	1.7136e-62	18.0552
Fmn2_ProteinCoding	2.59212	2.17048e-76	9.95001e-75	20.0289
Lrrn1_ProteinCoding	2.56913	7.27863e-72	3.07746e-70	19.3139
Jam2_ProteinCoding	2.56693	7.35732e-36	1.51419e-34	12.9598
Adcyap1r1_ProteinCoding	2.49844	1.32009e-31	2.38562e-30	12.0719
Map1b_ProteinCoding	2.44201	0	0	69.7518
Hoxd3_ProteinCoding	2.41839	3.00491e-85	1.57242e-83	21.3839
Fat3_ProteinCoding	2.41052	2.20341e-167	3.07468e-165	32.9534
Dtx4_ProteinCoding	2.4105	4.55369e-148	5.24088e-146	30.3277
Nsg2_ProteinCoding	2.3934	5.52508e-35	1.10545e-33	12.7804
Itgb8_ProteinCoding	2.36606	1.12861e-111	8.33225e-110	25.2494
Draxin_ProteinCoding	2.29561	1.12407e-35	2.29975e-34	12.9222
Sema5b_ProteinCoding	2.28909	4.13487e-77	1.93037e-75	20.1331
Rarb_ProteinCoding	2.27904	3.76215e-66	1.42748e-64	18.393
Nedd9_ProteinCoding	2.26433	3.36279e-68	1.32068e-66	18.7254
Ednrb_ProteinCoding	2.2457	1.92479e-62	6.88498e-61	17.7777
Sox2_ProteinCoding	2.1483	1.96341e-101	1.25077e-99	23.7668
Xist_lncRNA	2.14203	0	0	77.4421
Nr2f1_ProteinCoding	2.13232	1.05579e-108	7.4898e-107	24.79
Kbtbd11_ProteinCoding	2.13042	8.98293e-58	2.96538e-56	16.996
Ildr2_ProteinCoding	2.10664	4.70814e-110	3.40335e-108	24.995
Cntfr_ProteinCoding	2.09954	1.09853e-53	3.35324e-52	16.2944
Sfrp2_ProteinCoding	2.07834	3.15433e-71	1.31759e-69	19.2081
Tubb2b_ProteinCoding	2.07767	2.84031e-108	2.00374e-106	24.7617
Trp53i11_ProteinCoding	2.07346	8.46721e-65	3.14998e-63	18.1724
Metrn_ProteinCoding	1.99192	3.0921e-139	3.18361e-137	29.0893
Fzd3_ProteinCoding	1.96775	3.00772e-309	1.61379e-306	51.8897
Zswim5_ProteinCoding	1.93149	6.11259e-56	1.94373e-54	16.6841
Tshz3_ProteinCoding	1.90994	1.56945e-44	3.97264e-43	14.6438
H2aw_ProteinCoding	1.90389	1.28553e-36	2.6982e-35	13.1088
Pappa_ProteinCoding	1.90265	3.46041e-48	9.52489e-47	15.3125
Eml5_ProteinCoding	1.89762	9.31795e-50	2.65099e-48	15.5983
Ackr3_ProteinCoding	1.89577	1.2962e-35	2.6505e-34	12.907
Spsb4_ProteinCoding	1.88958	2.81186e-94	1.63789e-92	22.7189
Tshz1_ProteinCoding	1.88276	6.85998e-82	3.44764e-80	20.8611
Csrnp3_ProteinCoding	1.87137	8.33498e-43	2.01985e-41	14.3189
Ccnd2_ProteinCoding	1.86325	8.67523e-195	1.58126e-192	36.5269
Fam171b_ProteinCoding	1.83677	6.09206e-36	1.25855e-34	12.974
Zbtb18_ProteinCoding	1.83669	3.38891e-84	1.75408e-82	21.2181
Emilin2_ProteinCoding	1.82769	4.64808e-54	1.42913e-52	16.3552
Fgfr3_ProteinCoding	1.78652	2.98588e-66	1.13747e-64	18.3951
Fgd4_ProteinCoding	1.78537	6.48788e-39	1.43528e-37	13.5683
Phf21b_ProteinCoding	1.78492	5.33979e-36	1.10494e-34	12.9859
Notch1_ProteinCoding	1.78158	3.80126e-128	3.42338e-126	27.4815
Hoxd4_ProteinCoding	1.77328	2.86529e-51	8.3835e-50	15.8632
Dpysl5_ProteinCoding	1.76255	3.52933e-132	3.32797e-130	28.0677
Tubb2a_ProteinCoding-Tubb2b_ProteinCoding	1.75249	1.12741e-52	3.39784e-51	16.1139
Syt11_ProteinCoding	1.74879	5.52707e-54	1.69528e-52	16.3416
Sept3_ProteinCoding	1.74019	2.53228e-65	9.51355e-64	18.2477
Sox3_ProteinCoding	1.73763	6.23667e-33	1.17095e-31	12.3503
Zfhx4_ProteinCoding	1.72105	1.68572e-81	8.40542e-80	20.7858
Slco5a1_ProteinCoding	1.70836	1.37409e-37	2.93091e-36	13.3032
Pcsk9_ProteinCoding	1.6952	6.88448e-33	1.28813e-31	12.3398
Megf9_ProteinCoding	1.68645	3.86699e-48	1.06287e-46	15.3044
Irx3_ProteinCoding	1.68037	3.74652e-51	1.09451e-49	15.843
Celsr1_ProteinCoding	1.67806	3.45371e-147	3.9392e-145	30.0549
Tox3_ProteinCoding	1.67674	1.17923e-33	2.26882e-32	12.5019
Nrarp_ProteinCoding	1.6723	3.70862e-45	9.49462e-44	14.7537
Cercam_ProteinCoding	1.67162	5.57693e-30	9.6307e-29	11.7167
Rb1_ProteinCoding	1.66789	4.5266e-38	9.75343e-37	13.3999
Meis1_ProteinCoding	1.65757	1.92323e-104	1.27863e-102	24.1626
Rnf165_ProteinCoding	1.65757	6.45043e-77	2.99304e-75	20.088
Dpysl3_ProteinCoding	1.64428	1.18793e-71	5.00046e-70	19.2594
Nes_ProteinCoding	1.63699	5.00931e-78	2.37056e-76	20.255
Ndnf_ProteinCoding	1.63349	3.72009e-35	7.49427e-34	12.8101
Mycl_ProteinCoding	1.62743	1.6885e-77	7.92158e-76	20.1716
Fsd1l_ProteinCoding	1.62586	3.71716e-52	1.1037e-50	16.0211
Lfng_ProteinCoding	1.61636	8.53068e-31	1.50035e-29	11.8926
Foxb1_ProteinCoding	1.60589	2.79065e-31	4.97706e-30	11.9978
Hoxb3_ProteinCoding	1.59888	4.40205e-38	9.49045e-37	13.4011
H3c13_ProteinCoding	1.58997	1.21964e-49	3.457e-48	15.5701
Plxna2_ProteinCoding	1.58272	1.74709e-103	1.14949e-101	24.0069
Skida1_ProteinCoding	1.58053	1.57594e-52	4.72364e-51	16.0842
Zfp41_ProteinCoding	1.57041	4.63133e-134	4.50078e-132	28.3268
Vim_ProteinCoding	1.5227	8.52829e-114	6.47182e-112	25.4326
Elavl2_ProteinCoding	1.51936	1.92898e-35	3.92545e-34	12.8704
Sfrp1_ProteinCoding	1.50501	1.16826e-84	6.08823e-83	21.2433
Peg12_ProteinCoding	1.49207	3.86872e-35	7.78957e-34	12.8071
Msi1_ProteinCoding	1.49073	5.1563e-96	3.09825e-94	22.9493
Prkar2a_ProteinCoding	1.4403	8.92624e-50	2.54144e-48	15.5979
Igdcc3_ProteinCoding	1.4283	2.80072e-112	2.0798e-110	25.2594
Elovl2_ProteinCoding	1.42661	2.31377e-45	5.96367e-44	14.7916
Trps1_ProteinCoding	1.40888	9.39004e-47	2.50675e-45	15.0466
Zbtb16_ProteinCoding	1.37586	1.75305e-52	5.24607e-51	16.0701
Lrp8_ProteinCoding	1.35139	1.90211e-36	3.97917e-35	13.0711
Slc39a14_ProteinCoding	1.33011	1.8226e-42	4.38057e-41	14.2513
Pogk_ProteinCoding	1.32999	7.53722e-41	1.7476e-39	13.939
Zeb2_ProteinCoding	1.28775	7.60515e-101	4.80461e-99	23.6196
Crabp1_ProteinCoding	1.28043	3.25218e-40	7.41868e-39	13.8122
Eml1_ProteinCoding	1.2726	1.50668e-45	3.91254e-44	14.826
Dach1_ProteinCoding	1.26983	3.56126e-30	6.17788e-29	11.7558
Plagl1_ProteinCoding	1.26624	1.42192e-49	4.01839e-48	15.5392
Sox11_ProteinCoding	1.25662	3.54487e-175	5.3588e-173	33.6304
Boc_ProteinCoding	1.25423	1.49793e-30	2.62482e-29	11.8378
Cdh2_ProteinCoding	1.24464	8.21766e-110	5.92901e-108	24.8656
Mapk8ip1_ProteinCoding	1.22521	5.14896e-33	9.69599e-32	12.3649
Nup210_ProteinCoding	1.19755	1.23972e-67	4.81911e-66	18.5977
Vangl2_ProteinCoding	1.17418	1.98249e-69	7.94143e-68	18.8925
Ddr1_ProteinCoding	1.15105	3.83777e-40	8.73879e-39	13.799
Gm24924_snRNA	1.14774	2.8503e-43	6.99177e-42	14.3943
Prom1_ProteinCoding	1.14196	5.1811e-55	1.62181e-53	16.5049
Ppm1l_ProteinCoding	1.14035	2.76442e-31	4.93258e-30	11.9963
Rgma_ProteinCoding	1.12942	4.09553e-43	1.00205e-41	14.3639
C530008M17Rik_ProteinCoding	1.12367	4.92742e-54	1.51379e-52	16.3387
Chd3_ProteinCoding	1.09892	6.38412e-43	1.55005e-41	14.3302
Trim2_ProteinCoding	1.09381	3.03102e-44	7.61654e-43	14.5778
Tmsb4x_ProteinCoding	1.08895	4.67563e-49	1.30873e-47	15.456
Glis2_ProteinCoding	1.07735	5.88842e-32	1.07433e-30	12.1396
Igsf9b_ProteinCoding	1.05866	2.71474e-38	5.87936e-37	13.4347
Fhl1_ProteinCoding	1.05703	2.54283e-55	8.0256e-54	16.5547
Tspan13_ProteinCoding	1.0431	7.53425e-30	1.29287e-28	11.6829
Spag9_ProteinCoding	1.03439	3.67117e-61	1.28071e-59	17.5457
Akt3_ProteinCoding	1.02218	1.89339e-31	3.39749e-30	12.031
Ago1_ProteinCoding	1.02149	4.34443e-52	1.28895e-50	15.9976
Heg1_ProteinCoding	1.00076	4.3581e-35	8.76104e-34	12.7907
Qk_ProteinCoding	0.974519	1.06919e-117	8.50328e-116	25.9811
Spata13_ProteinCoding	0.948559	3.5715e-51	1.04418e-49	15.8284
Vezf1_ProteinCoding	0.927485	2.0198e-49	5.69536e-48	15.5218
Ptch1_ProteinCoding	0.925399	3.25301e-63	1.18247e-61	17.8459
Fgfr2_ProteinCoding	0.911529	5.24672e-35	1.05086e-33	12.769
Prtg_ProteinCoding	0.910522	1.56991e-248	4.70913e-246	41.0638
Zfp462_ProteinCoding	0.907993	5.52748e-75	2.48313e-73	19.7286
Ski_ProteinCoding	0.896357	8.67654e-55	2.70264e-53	16.4632
Fzd7_ProteinCoding	0.896137	6.47756e-42	1.53459e-40	14.1331
Zfp422_ProteinCoding	0.895711	3.59924e-33	6.80462e-32	12.3941
Tfdp2_ProteinCoding	0.885792	1.49031e-35	3.04251e-34	12.8882
Idi1_ProteinCoding	0.855969	1.95441e-31	3.50369e-30	12.0252
Sall2_ProteinCoding	0.839902	1.76229e-31	3.16374e-30	12.0324
Hmgcs1_ProteinCoding	0.835882	3.61999e-37	7.66982e-36	13.2097
Msi2_ProteinCoding	0.83355	2.08933e-54	6.46571e-53	16.3929
Nsd2_ProteinCoding	0.819583	8.99249e-113	6.71704e-111	25.2896
Slc2a1_ProteinCoding	0.816148	3.12394e-78	1.48387e-76	20.1636
Meis2_ProteinCoding	0.814763	6.46547e-42	1.53268e-40	14.1259
Gm42047_lncRNA	0.802425	1.04903e-34	2.07924e-33	12.7049
Tuba1a_ProteinCoding	0.782387	6.77603e-47	1.81273e-45	15.0573
Myo5a_ProteinCoding	0.771608	1.7072e-37	3.63328e-36	13.2738
H2bc14_ProteinCoding	0.767618	5.00054e-35	1.00314e-33	12.7749
Zfhx3_ProteinCoding	0.761488	6.00722e-34	1.16639e-32	12.5508
Dpysl2_ProteinCoding	0.759621	9.93789e-50	2.82525e-48	15.567
Syne2_ProteinCoding	0.724594	1.93983e-43	4.77684e-42	14.4107
Ptbp2_ProteinCoding	0.700925	1.3375e-44	3.39003e-43	14.6365
Marcks_ProteinCoding	0.686486	3.50421e-47	9.42082e-46	15.0923
Golm1_ProteinCoding	0.65438	6.98691e-30	1.20057e-28	11.6865
Gm23444_snRNA-Gm23472_snRNA	0.647284	1.6099e-36	3.37345e-35	13.0651
Kif1b_ProteinCoding	0.627185	7.26316e-32	1.32135e-30	12.1138
Rrm2_ProteinCoding	0.617352	3.17247e-43	7.77704e-42	14.3766
Gm23971_snRNA	0.598746	4.0212e-123	3.41937e-121	26.3792
Scd2_ProteinCoding	0.588058	3.75334e-71	1.55755e-69	19.0932
Snord118_snoRNA	0.577029	1.59301e-45	4.13391e-44	14.8012
Rn7sk_MiscRna	0.52405	1.95795e-201	3.86467e-199	36.9585
Gm23444_snRNA-Gm23472_snRNA-Gm24497_snRNA	0.475176	2.40297e-92	1.36833e-90	22.3082
mt.Co1_ProteinCoding	0.448157	7.23145e-72	3.06091e-70	19.1356
Kcnq1ot1_lncRNA	0.428702	2.32926e-34	4.56917e-33	12.6304
Rmrp_lncRNA	0.427662	5.00669e-36	1.03736e-34	12.9745
Gm24305_snRNA	0.424095	3.56195e-59	1.2083e-57	17.1741
Grb10_ProteinCoding	0.422051	2.11574e-64	7.83276e-63	17.9965
Rmrp_ribozyme	0.388934	1.23178e-90	6.83035e-89	22.084
Rnu2.10_snRNA	0.382802	9.48196e-52	2.79362e-50	15.9066
Gm25360_snRNA	0.369802	1.34453e-45	3.49863e-44	14.8034
Gm25939_snRNA	0.359354	1.37204e-49	3.88608e-48	15.5289
Gm22513_snRNA	0.357566	3.31411e-30	5.76225e-29	11.7531
Gm26316_snRNA	0.354778	2.29111e-33	4.35527e-32	12.4224
Gm22973_snRNA	0.335236	5.8756e-32	1.0725e-30	12.1262
Gapdh_ProteinCoding	0.232259	3.70757e-31	6.59076e-30	11.955

## Sheet: 14
names	logfoldchanges	pvals	pvals_adj	scores
Sox10_ProteinCoding	7.37231	1.31803e-294	2.00841e-291	52.3591
Tfap2b_ProteinCoding	6.2134	1.34671e-259	1.38656e-256	46.8808
Gm12688_lncRNA	6.2086	1.00959e-42	3.65592e-41	14.3424
Foxd3_ProteinCoding	5.93205	6.10718e-114	8.36881e-112	25.7901
Cdh19_ProteinCoding	5.85209	8.19142e-41	2.824e-39	13.9738
Lgi4_ProteinCoding	4.57137	6.65068e-49	2.84033e-47	15.4924
Plp1_ProteinCoding	4.41487	2.22112e-199	1.15909e-196	37.9697
Erbb3_ProteinCoding	4.29258	2.42362e-268	2.71552e-265	48.0608
L1cam_ProteinCoding	3.96081	7.53271e-79	5.80888e-77	20.5042
Dlx2_ProteinCoding	3.78095	3.31281e-48	1.39913e-46	15.3624
Ets1_ProteinCoding	3.77748	0	0	62.1984
Phactr1_ProteinCoding	3.74346	7.48992e-87	6.79354e-85	21.7429
Tfap2a_ProteinCoding	3.62534	2.69283e-155	6.8389e-153	31.6521
Cdh6_ProteinCoding	3.61663	2.77737e-284	3.64841e-281	50.272
Gfra1_ProteinCoding	3.53213	1.28882e-38	4.21077e-37	13.5388
Ngfr_ProteinCoding	3.49886	3.26793e-136	6.16295e-134	28.9551
Plcg2_ProteinCoding	3.4095	9.40192e-159	2.54019e-156	32.1577
Sox9_ProteinCoding	3.31611	9.96248e-153	2.44852e-150	31.2871
Nmnat2_ProteinCoding	3.29301	9.35932e-70	6.20075e-68	19.0496
Cnp_ProteinCoding	3.28362	6.46835e-69	4.21938e-67	18.9132
Tnik_ProteinCoding	3.22564	1.12607e-95	1.1883e-93	23.0708
Sdc3_ProteinCoding	3.18436	8.42228e-221	5.34744e-218	40.9202
Enpp2_ProteinCoding	2.99252	5.25784e-57	2.69217e-55	16.9186
Trim62_ProteinCoding	2.97985	2.00627e-83	1.6615e-81	21.2025
Npr3_ProteinCoding	2.97521	4.02844e-116	5.79108e-114	26.0487
Plxna4_ProteinCoding	2.97101	5.01696e-148	1.16537e-145	30.5731
Megf10_ProteinCoding	2.90954	2.29937e-46	9.31855e-45	15.0205
Nr2f1_ProteinCoding	2.84053	6.48154e-188	2.5991e-185	36.1279
Ednrb_ProteinCoding	2.7849	3.16233e-96	3.36505e-94	23.1349
Pax3_ProteinCoding	2.58278	1.86381e-106	2.28302e-104	24.6252
Mef2c_ProteinCoding	2.57816	5.30984e-120	8.15638e-118	26.5721
Itga4_ProteinCoding	2.57699	6.51905e-89	6.08684e-87	22.0276
Sox5_ProteinCoding	2.56332	7.48453e-92	7.36752e-90	22.4746
Rasa3_ProteinCoding	2.54429	2.64461e-159	7.40782e-157	32.1547
Ret_ProteinCoding	2.46731	3.72275e-43	1.36364e-41	14.4179
Wipf3_ProteinCoding	2.46085	2.37257e-38	7.72504e-37	13.4829
Chst3_ProteinCoding	2.45706	2.68078e-50	1.17519e-48	15.7351
Dab1_ProteinCoding	2.44435	5.7401e-74	4.00493e-72	19.7136
Inka1_ProteinCoding	2.44224	3.96207e-66	2.45822e-64	18.446
Vat1l_ProteinCoding	2.3891	1.76581e-42	6.36411e-41	14.2874
Crabp1_ProteinCoding	2.37109	2.93385e-110	3.75051e-108	25.1878
Cdk18_ProteinCoding	2.32411	1.27113e-54	6.13736e-53	16.5018
Ttyh2_ProteinCoding	2.3031	2.11755e-45	8.31629e-44	14.8381
Hmcn1_ProteinCoding	2.27717	1.96107e-146	4.47347e-144	30.3
Adamts4_ProteinCoding	2.27479	2.93804e-45	1.14794e-43	14.8101
Gadd45a_ProteinCoding	2.21333	3.97756e-46	1.59837e-44	14.9719
Robo1_ProteinCoding	2.16795	6.60994e-249	6.45655e-246	44.5849
Ednra_ProteinCoding	2.15679	6.70525e-86	5.94038e-84	21.5613
Dcc_ProteinCoding	2.10358	2.31206e-40	7.8923e-39	13.8743
Adam12_ProteinCoding	2.05192	6.73016e-54	3.18887e-52	16.3644
Itga8_ProteinCoding	1.99707	5.10541e-53	2.34609e-51	16.2107
Cdc42ep1_ProteinCoding	1.93313	3.05555e-66	1.90509e-64	18.4534
Megf6_ProteinCoding	1.91777	1.6499e-112	2.20537e-110	25.4749
Arhgef26_ProteinCoding	1.90802	3.98806e-67	2.51531e-65	18.5999
Mcc_ProteinCoding	1.9015	2.48797e-153	6.19471e-151	31.2092
Fign_ProteinCoding	1.86538	7.47734e-133	1.37608e-130	28.3787
Rbms3_ProteinCoding	1.81484	6.03428e-73	4.17198e-71	19.5301
Lmo4_ProteinCoding	1.81135	2.77531e-128	4.91746e-126	27.7236
Pkdcc_ProteinCoding	1.78298	1.83763e-125	3.09755e-123	27.2922
Dlc1_ProteinCoding	1.77351	3.21317e-117	4.67198e-115	26.1406
Bmf_ProteinCoding	1.74778	5.96957e-72	4.09012e-70	19.3752
Zeb2_ProteinCoding	1.72546	2.23147e-185	8.58666e-183	35.5731
Scn8a_ProteinCoding	1.6819	9.59395e-48	3.99433e-46	15.2613
Tmc6_ProteinCoding	1.66117	2.42432e-54	1.16315e-52	16.4409
Tes_ProteinCoding	1.65645	6.29843e-81	5.00916e-79	20.7796
Foxo1_ProteinCoding	1.64771	6.94966e-56	3.44723e-54	16.7094
Nrep_ProteinCoding	1.64719	1.02069e-117	1.51297e-115	26.1894
Nrp2_ProteinCoding	1.63638	1.5879e-135	2.97985e-133	28.6405
Fbln2_ProteinCoding	1.6348	2.10693e-50	9.26829e-49	15.7383
Pxn_ProteinCoding	1.63235	2.08063e-92	2.05341e-90	22.5237
Arap1_ProteinCoding	1.61927	3.30767e-39	1.09285e-37	13.6457
Klhl21_ProteinCoding	1.60968	3.74912e-86	3.34479e-84	21.5845
Mest_ProteinCoding	1.57028	4.05161e-296	6.43108e-293	48.4687
Dtx4_ProteinCoding	1.5678	6.39137e-85	5.48377e-83	21.3604
Ppp1r18_ProteinCoding	1.55498	1.67201e-47	6.90838e-46	15.2154
Kif26a_ProteinCoding	1.53857	7.64187e-60	4.13518e-58	17.3791
Mn1_ProteinCoding	1.49422	1.69693e-95	1.77595e-93	22.943
Myo10_ProteinCoding	1.49115	2.59727e-151	6.34249e-149	30.8633
Bach2_ProteinCoding	1.48567	2.93271e-42	1.04903e-40	14.2358
Lama4_ProteinCoding	1.47335	3.18319e-41	1.11251e-39	14.0281
Emilin1_ProteinCoding	1.47279	8.69939e-64	5.1701e-62	18.0303
Ptn_ProteinCoding	1.46875	3.48281e-88	3.22033e-86	21.8428
Cdr2l_ProteinCoding	1.46872	3.34111e-41	1.16556e-39	14.0316
Mbnl2_ProteinCoding	1.46567	5.20416e-77	3.9103e-75	20.1544
Itprid2_ProteinCoding	1.39907	7.71327e-56	3.81607e-54	16.6953
S1pr2_ProteinCoding	1.39633	1.6937e-56	8.54588e-55	16.8074
Dixdc1_ProteinCoding	1.39412	7.09703e-39	2.33675e-37	13.5752
Specc1_ProteinCoding	1.38657	1.13097e-43	4.22395e-42	14.5028
Crabp2_ProteinCoding	1.36114	7.68076e-61	4.25289e-59	17.5362
Metrn_ProteinCoding	1.35484	4.85941e-74	3.40919e-72	19.686
St5_ProteinCoding	1.35097	6.00325e-45	2.32412e-43	14.7427
Pcdh18_ProteinCoding	1.33981	2.76628e-75	1.99965e-73	19.8712
Gprc5c_ProteinCoding	1.33977	1.8859e-73	1.30862e-71	19.5807
Adcy6_ProteinCoding	1.33538	3.27311e-75	2.35262e-73	19.8722
Phldb1_ProteinCoding	1.32444	4.22698e-83	3.44811e-81	21.096
Igsf3_ProteinCoding	1.32284	2.64422e-109	3.36894e-107	24.9438
Ubl3_ProteinCoding	1.32264	3.22506e-75	2.32247e-73	19.8732
Nrip1_ProteinCoding	1.31939	4.51076e-106	5.47253e-104	24.4902
Crmp1_ProteinCoding	1.31724	6.92198e-59	3.69318e-57	17.2074
Gpc1_ProteinCoding	1.31698	1.30938e-99	1.46278e-97	23.5625
Pcdh1_ProteinCoding	1.3102	3.80807e-47	1.56831e-45	15.1412
Enc1_ProteinCoding	1.29729	4.081e-66	2.5279e-64	18.4062
Sppl2b_ProteinCoding	1.29594	6.36323e-42	2.25915e-40	14.1695
Dnajc1_ProteinCoding	1.29217	1.17389e-40	4.03239e-39	13.9263
Arhgef40_ProteinCoding	1.29149	1.59786e-60	8.75832e-59	17.4859
Fzd7_ProteinCoding	1.21273	2.19699e-93	2.21413e-91	22.6114
Btbd3_ProteinCoding	1.17667	8.93548e-61	4.94045e-59	17.5266
Aff3_ProteinCoding	1.17102	1.5509e-43	5.78664e-42	14.4709
Sash1_ProteinCoding	1.15348	3.42818e-46	1.38051e-44	14.9678
Dpysl3_ProteinCoding	1.1336	1.68793e-43	6.27948e-42	14.4619
Nes_ProteinCoding	1.10669	1.09488e-46	4.45614e-45	15.0528
Zswim6_ProteinCoding	1.09693	1.85371e-42	6.6746e-41	14.2658
Col2a1_ProteinCoding	1.09579	1.37955e-60	7.58353e-59	17.4592
Kif21b_ProteinCoding	1.08232	1.30681e-48	5.54994e-47	15.4091
Pcdhgc3_ProteinCoding	1.07443	3.21723e-49	1.38174e-47	15.515
Papss1_ProteinCoding	1.05295	4.02722e-39	1.32829e-37	13.6203
Cdc42se1_ProteinCoding	1.05034	8.68651e-52	3.88395e-50	15.9779
Fgd1_ProteinCoding	1.05023	1.58175e-41	5.56901e-40	14.0889
Tmsb4x_ProteinCoding	1.04238	5.86016e-66	3.6182e-64	18.3564
Tcf12_ProteinCoding	1.03381	4.84051e-142	1.01318e-139	29.4655
Erbb2_ProteinCoding	1.00807	2.07761e-45	8.16786e-44	14.8161
Mycn_ProteinCoding	0.994566	6.03055e-71	4.08053e-69	19.1657
Epop_ProteinCoding	0.993725	1.49227e-45	5.8849e-44	14.8445
Sulf2_ProteinCoding	0.983974	9.89534e-64	5.8717e-62	17.997
Id2_ProteinCoding	0.976805	3.48034e-45	1.35289e-43	14.771
Zfp462_ProteinCoding	0.972129	3.13801e-114	4.347e-112	25.5261
Sufu_ProteinCoding	0.94071	4.78897e-62	2.7434e-60	17.7284
Ppfibp1_ProteinCoding	0.940063	9.94349e-53	4.52565e-51	16.1376
Sept9_ProteinCoding	0.936308	8.02261e-88	7.36437e-86	21.7664
Kirrel_ProteinCoding	0.9316	3.4973e-66	2.1734e-64	18.3924
Prex1_ProteinCoding	0.929535	1.74896e-43	6.48752e-42	14.4551
Zfp521_ProteinCoding	0.926264	1.3408e-53	6.25188e-52	16.2821
Efnb2_ProteinCoding	0.923275	1.73688e-43	6.44896e-42	14.4506
Traf4_ProteinCoding	0.917927	1.04918e-49	4.54705e-48	15.601
Spred1_ProteinCoding	0.911766	3.00037e-75	2.16475e-73	19.8385
Id3_ProteinCoding	0.893851	3.67878e-41	1.28102e-39	14.0141
Tnfrsf19_ProteinCoding	0.886715	4.48593e-42	1.59712e-40	14.1832
Frmd4a_ProteinCoding	0.885275	1.34349e-40	4.61084e-39	13.9035
Hip1_ProteinCoding	0.874101	4.83329e-76	3.58218e-74	19.9553
Bahcc1_ProteinCoding	0.871624	1.07171e-75	7.83626e-74	19.8996
Arhgap28_ProteinCoding	0.871439	1.23343e-42	4.45379e-41	14.2928
Lasp1_ProteinCoding	0.864983	1.87549e-41	6.58497e-40	14.0666
Ptbp3_ProteinCoding	0.862208	5.11131e-79	3.96569e-77	20.4148
Cited2_ProteinCoding	0.861807	7.33398e-46	2.92247e-44	14.8917
Plekha8_ProteinCoding	0.855645	6.02104e-43	2.19704e-41	14.3537
Ahdc1_ProteinCoding	0.847082	2.28527e-49	9.82589e-48	15.5331
Pls3_ProteinCoding	0.842839	4.60153e-47	1.88693e-45	15.1133
Cadm1_ProteinCoding	0.805092	1.50781e-40	5.16548e-39	13.8917
Sh3pxd2a_ProteinCoding	0.796646	2.30563e-39	7.67772e-38	13.6588
Itga6_ProteinCoding	0.79612	9.19815e-39	3.01552e-37	13.5321
Igdcc3_ProteinCoding	0.779866	1.30927e-45	5.17931e-44	14.8388
Trim71_ProteinCoding	0.777928	4.52897e-108	5.67536e-106	24.6246
Tnrc18_ProteinCoding	0.767455	4.13599e-47	1.69785e-45	15.1207
Slc5a3_ProteinCoding	0.767321	1.61508e-41	5.68111e-40	14.076
Acly_ProteinCoding	0.752822	3.46466e-82	2.79041e-80	20.8993
Mex3a_ProteinCoding	0.727073	7.72385e-53	3.5323e-51	16.1412
Pcbp4_ProteinCoding	0.721598	6.1694e-59	3.30089e-57	17.1869
Tasor2_ProteinCoding	0.708439	4.124e-66	2.55038e-64	18.3788
Chd7_ProteinCoding	0.706237	8.26545e-87	7.47915e-85	21.5683
Map4k4_ProteinCoding	0.700761	1.01409e-67	6.46019e-66	18.6277
Phf6_ProteinCoding	0.699664	1.1943e-41	4.21658e-40	14.0995
Sox4_ProteinCoding	0.695842	1.98803e-39	6.64916e-38	13.667
Nid2_ProteinCoding	0.654776	4.29814e-40	1.46325e-38	13.7863
Pgk1_ProteinCoding	0.651777	3.54647e-108	4.4736e-106	24.6613
Zfp266_ProteinCoding	0.618885	5.80697e-56	2.88794e-54	16.671
Grb10_ProteinCoding	0.609711	2.35568e-112	3.12682e-110	25.2416
Psat1_ProteinCoding	0.600231	2.11249e-39	7.05306e-38	13.662
Agrn_ProteinCoding	0.598506	9.5155e-50	4.13333e-48	15.5821
Marcksl1_ProteinCoding	0.590001	1.41176e-76	1.05868e-74	19.9766
Cnn3_ProteinCoding	0.589173	6.28063e-54	2.98702e-52	16.3134
Prtg_ProteinCoding	0.588005	1.15559e-136	2.19016e-134	27.6673
Sox11_ProteinCoding	0.582733	5.11232e-54	2.44359e-52	16.3045
Vcan_ProteinCoding	0.578916	1.8466e-46	7.4916e-45	14.9352
Cecr2_ProteinCoding	0.57085	8.99554e-40	3.04338e-38	13.7285
Smg7_ProteinCoding	0.568402	1.27517e-38	4.16976e-37	13.5101
Marcks_ProteinCoding	0.567326	1.67583e-41	5.88937e-40	14.049
Plxna1_ProteinCoding	0.563411	6.18316e-45	2.39135e-43	14.7086
Flna_ProteinCoding	0.554975	7.62576e-90	7.29908e-88	21.8072
Qk_ProteinCoding	0.552711	2.76847e-54	1.3266e-52	16.3784
Nr6a1_ProteinCoding	0.547233	4.41746e-41	1.53403e-39	13.9636
Fzd3_ProteinCoding	0.545601	2.1269e-39	7.09493e-38	13.6343
Hmga2_ProteinCoding	0.538617	2.87515e-52	1.30082e-50	15.9965
Ttll4_ProteinCoding	0.509774	5.46401e-43	1.99762e-41	14.3477
Igf2bp1_ProteinCoding	0.485676	9.46943e-125	1.58218e-122	26.8705
Slc25a5_ProteinCoding	0.46058	6.28144e-40	2.13082e-38	13.7558
Ctnnb1_ProteinCoding	0.455241	4.49938e-93	4.49879e-91	22.3922
Lin28a_ProteinCoding	0.453915	3.58548e-40	1.22173e-38	13.7771
Mdn1_ProteinCoding	0.441627	1.05375e-55	5.18638e-54	16.6131
Smarcc1_ProteinCoding	0.435962	2.19641e-43	8.09992e-42	14.417
Pgam1_ProteinCoding	0.424926	2.19193e-52	9.94065e-51	16.0362
Nucks1_ProteinCoding	0.413544	1.14008e-65	6.98253e-64	18.2745
Ldha_ProteinCoding	0.384194	3.34953e-60	1.82547e-58	17.3735
Fasn_ProteinCoding	0.357794	1.54827e-53	7.20162e-52	16.2212
Nedd4_ProteinCoding	0.317094	9.41044e-94	9.55975e-92	22.4775
Npm1_ProteinCoding	0.315377	8.01002e-54	3.78588e-52	16.2733
Ncl_ProteinCoding	0.302744	4.19967e-46	1.68584e-44	14.9012
Pkm_ProteinCoding	0.296598	4.70028e-46	1.88283e-44	14.8896
Actg1_ProteinCoding	0.281595	6.44624e-54	3.06196e-52	16.2533
Actb_ProteinCoding	0.25844	4.29063e-65	2.59447e-63	18.1639
Gapdh_ProteinCoding	0.24237	8.26305e-55	4.00995e-53	16.4366

## Sheet: 15
names	logfoldchanges	pvals	pvals_adj	scores
Tbx4_ProteinCoding	7.72275	0	0	62.1064
Hoxa13_ProteinCoding	5.69583	6.97527e-73	3.97789e-71	19.6899
Plac1_ProteinCoding	4.98916	7.7571e-113	8.30075e-111	25.8925
Pitx1_ProteinCoding	4.65193	4.44434e-231	1.71017e-228	43.5281
Phlda2_ProteinCoding	4.65019	0	0	83.3221
Spin2c_ProteinCoding	4.60249	6.0157e-282	3.95117e-279	51.678
Tbx20_ProteinCoding	4.47402	0	0	62.6009
Rgs5_ProteinCoding	4.10922	2.20951e-172	4.67617e-170	34.6631
Hoxa10_ProteinCoding	4.08962	1.31808e-147	2.26181e-145	31.0013
Amot_ProteinCoding	3.91597	0	0	91.937
Twist2_ProteinCoding	3.88953	2.65404e-96	2.30309e-94	23.3746
Tbx2_ProteinCoding	3.87555	4.63074e-88	3.52112e-86	22.0962
Nxf7_ProteinCoding	3.6785	1.43901e-71	8.03798e-70	19.4674
Peg10_ProteinCoding	3.5552	0	0	151.651
Cdkn1c_ProteinCoding	3.54705	2.12682e-178	4.97062e-176	35.5319
Morc4_ProteinCoding	3.3992	0	0	58.2803
Tbx3_ProteinCoding	3.39441	5.58068e-252	2.5614e-249	46.5625
Prdm6_ProteinCoding	3.34415	1.53955e-174	3.35139e-172	34.9282
Slc38a4_ProteinCoding	3.34139	0	0	90.4366
Gata5_ProteinCoding	3.30338	1.00691e-99	9.11125e-98	23.8779
Capn6_ProteinCoding	3.28831	1.41224e-169	2.86166e-167	34.1897
Ngfr_ProteinCoding	3.28773	1.83967e-113	1.99665e-111	25.9519
Hand1_ProteinCoding	3.26815	2.80669e-194	7.58304e-192	37.7569
Pcgf5_ProteinCoding	3.24988	1.64021e-201	4.95904e-199	38.9289
Unc5c_ProteinCoding	3.23846	0	0	61.8636
Col1a1_ProteinCoding	3.228	6.97362e-175	1.52678e-172	34.839
Fendrr_lncRNA	3.19225	1.76367e-98	1.55886e-96	23.6848
Tmem119_ProteinCoding	3.15992	4.1449e-95	3.47033e-93	23.1779
Foxf1_ProteinCoding	3.02759	5.71049e-176	1.27217e-173	35.056
C430049B03Rik_lncRNA	3.02582	1.11887e-89	8.71645e-88	22.3348
Gata4_ProteinCoding	3.01784	9.94505e-132	1.41364e-129	28.6161
Dok4_ProteinCoding	2.88284	5.8229e-184	1.47882e-181	36.2278
Pmp22_ProteinCoding	2.88243	2.81233e-169	5.66855e-167	34.0251
Tgfb1_ProteinCoding	2.7397	1.33732e-85	9.79713e-84	21.6876
Smarca2_ProteinCoding	2.71657	7.56688e-136	1.13937e-133	29.241
Nup62cl_ProteinCoding	2.67226	3.06522e-82	2.10017e-80	21.1611
Dlk1_ProteinCoding	2.61582	1.2577e-254	5.91507e-252	46.2257
Krt8_ProteinCoding	2.60192	3.40634e-246	1.45803e-243	45.0597
Smad6_ProteinCoding	2.58912	4.07592e-125	5.24568e-123	27.6527
Gfpt2_ProteinCoding	2.58249	8.08659e-112	8.53348e-110	25.6865
Cd44_ProteinCoding	2.57637	2.46445e-99	2.20901e-97	23.8078
Snai1_ProteinCoding	2.57488	6.56632e-102	6.07145e-100	24.1894
Hand2_ProteinCoding	2.56331	1.95799e-92	1.59039e-90	22.7404
Lama4_ProteinCoding	2.54477	2.1382e-115	2.43876e-113	26.1822
Igf2r_ProteinCoding	2.54355	0	0	74.3091
Dgkk_ProteinCoding	2.53251	7.09346e-89	5.47015e-87	22.2033
Asb4_ProteinCoding	2.5303	4.08951e-75	2.44185e-73	20.0313
Kitl_ProteinCoding	2.52966	9.20644e-201	2.71875e-198	38.5857
Bmp4_ProteinCoding	2.51094	2.04587e-112	2.17702e-110	25.75
Igf2_ProteinCoding	2.49285	0	0	68.8382
Suv39h1_ProteinCoding	2.47412	7.52057e-300	5.96867e-297	53.9631
Bambi_ProteinCoding	2.44691	6.6614e-145	1.11791e-142	30.5218
Unc5b_ProteinCoding	2.43257	4.98343e-258	2.43389e-255	47.0087
Armh4_ProteinCoding	2.42589	8.65079e-128	1.17697e-125	28.006
Hoxa9_ProteinCoding	2.3879	1.04702e-91	8.37949e-90	22.6096
H19_lncRNA	2.38351	0	0	69.4007
Kdr_ProteinCoding	2.38021	1.89566e-86	1.39952e-84	21.7892
Dsp_ProteinCoding	2.36612	2.64113e-268	1.47962e-265	48.2559
Myrf_ProteinCoding	2.35608	5.61355e-151	9.90038e-149	31.3633
Adam19_ProteinCoding	2.34832	2.88765e-191	7.69265e-189	37.1577
Ppic_ProteinCoding	2.33953	2.50935e-114	2.79514e-112	26.0354
Msx2_ProteinCoding	2.29685	4.87955e-83	3.38591e-81	21.2747
Dsc2_ProteinCoding	2.29625	2.44518e-91	1.94873e-89	22.5735
Rnf128_ProteinCoding	2.26472	2.85217e-83	2.00099e-81	21.3093
Tmem88_ProteinCoding	2.2633	1.04633e-89	8.16804e-88	22.3125
Gata6_ProteinCoding	2.23999	3.04089e-116	3.53179e-114	26.2769
Daam2_ProteinCoding	2.19783	5.80237e-104	5.44436e-102	24.469
Svep1_ProteinCoding	2.17696	1.12998e-138	1.77879e-136	29.5147
Wnt5a_ProteinCoding	2.16709	4.29936e-198	1.22227e-195	38.0448
Vldlr_ProteinCoding	2.15725	6.14822e-73	3.51149e-71	19.6659
Smad7_ProteinCoding	2.15528	1.01265e-111	1.06566e-109	25.636
Ugdh_ProteinCoding	2.14709	2.41611e-205	7.60674e-203	39.227
Adgra2_ProteinCoding	2.11767	2.83791e-175	6.28547e-173	34.7355
Fn1_ProteinCoding	2.10511	0	0	78.3327
Ahnak_ProteinCoding	2.10027	2.03421e-152	3.67267e-150	31.3324
Rbpms2_ProteinCoding	2.09143	3.05784e-136	4.64098e-134	29.2228
Phldb2_ProteinCoding	2.07128	6.42182e-175	1.4141e-172	34.8167
Polg_ProteinCoding	2.06054	1.74048e-263	8.95997e-261	47.6477
Efnb1_ProteinCoding	2.06006	1.42099e-109	1.45518e-107	25.3122
Col1a2_ProteinCoding	2.05905	7.78997e-93	6.36822e-91	22.7667
Has2_ProteinCoding	2.04342	8.22015e-98	7.23202e-96	23.5381
Cables2_ProteinCoding	2.03886	6.72362e-93	5.50831e-91	22.8043
Scube3_ProteinCoding	2.03721	1.01439e-109	1.04159e-107	25.3221
Msx1_ProteinCoding	2.02753	5.46846e-138	8.5029e-136	29.4122
Slc6a8_ProteinCoding	2.01932	1.4399e-85	1.05284e-83	21.6665
Smarca1_ProteinCoding	2.01686	1.60747e-121	1.98821e-119	27.0802
Arhgap29_ProteinCoding	1.99227	1.183e-179	2.79915e-177	35.3854
Peg3_ProteinCoding	1.95178	0	0	77.1402
Lhfpl2_ProteinCoding	1.92886	1.75596e-162	3.37845e-160	32.9339
Pdgfrb_ProteinCoding	1.91644	1.90789e-128	2.63337e-126	28.0124
Cdx2_ProteinCoding	1.91125	5.33402e-95	4.44638e-93	23.0827
P4ha2_ProteinCoding	1.88006	1.07725e-90	8.51614e-89	22.4411
Rian_lncRNA	1.87512	0	0	68.1505
Twist1_ProteinCoding	1.83141	2.87918e-91	2.28982e-89	22.5032
Smtnl2_ProteinCoding	1.82794	7.28495e-124	9.21994e-122	27.3776
Oat_ProteinCoding	1.82199	1.62915e-97	1.43001e-95	23.4835
Csrp1_ProteinCoding	1.82072	5.87564e-112	6.21757e-110	25.6303
Apcdd1_ProteinCoding	1.81228	1.08081e-86	8.02603e-85	21.8085
Igf2os_lncRNA	1.80936	6.90171e-76	4.20673e-74	20.1226
Fam122b_ProteinCoding	1.79935	1.22801e-76	7.54535e-75	20.2507
Meg3_lncRNA	1.77201	1.63473e-288	1.15324e-285	50.0686
Vegfa_ProteinCoding	1.75393	2.47497e-113	2.67093e-111	25.8417
Nrp1_ProteinCoding	1.73927	3.97165e-128	5.46209e-126	27.8834
Mest_ProteinCoding	1.72998	0	0	54.9202
Rarg_ProteinCoding	1.72559	3.89433e-104	3.68125e-102	24.4644
Lyst_ProteinCoding	1.69854	4.02135e-99	3.58766e-97	23.7345
Furin_ProteinCoding	1.67882	2.18038e-115	2.47945e-113	26.1269
Arid5b_ProteinCoding	1.66475	8.16544e-80	5.43815e-78	20.7403
Adamts9_ProteinCoding	1.64723	4.11084e-107	4.09954e-105	24.8584
Bend4_ProteinCoding	1.61438	3.3672e-185	8.84646e-183	36.1255
Notch2_ProteinCoding	1.59571	1.6994e-209	5.48633e-207	39.5819
B830012L14Rik_lncRNA	1.57107	2.31088e-105	2.22306e-103	24.6205
Zfp516_ProteinCoding	1.57032	6.91574e-185	1.80449e-182	36.0362
Gpx3_ProteinCoding	1.55837	4.72357e-96	4.06195e-94	23.2056
Rhou_ProteinCoding	1.55594	8.9728e-94	7.38269e-92	22.9067
Pcdh7_ProteinCoding	1.54995	1.33297e-91	1.06456e-89	22.5348
Rbms1_ProteinCoding	1.54921	8.2878e-182	2.05015e-179	35.5788
Patj_ProteinCoding	1.54261	4.47688e-79	2.92032e-77	20.6131
Klf6_ProteinCoding	1.53951	1.37662e-79	9.12043e-78	20.7003
Mmp2_ProteinCoding	1.53864	2.91094e-120	3.50925e-118	26.794
1700017B05Rik_ProteinCoding	1.52581	3.18598e-113	3.41887e-111	25.7793
Lpgat1_ProteinCoding	1.52186	3.42467e-134	5.0178e-132	28.8053
Ube2h_ProteinCoding	1.50286	1.95593e-136	2.99241e-134	29.1578
Magi3_ProteinCoding	1.49874	1.28267e-74	7.56399e-73	19.9103
Slit3_ProteinCoding	1.48988	1.60053e-74	9.39479e-73	19.8777
Igsf3_ProteinCoding	1.47155	1.49514e-139	2.36338e-137	29.5614
Braf_ProteinCoding	1.46636	9.53635e-180	2.27054e-177	35.3493
Csrp2_ProteinCoding	1.46508	4.75995e-95	3.97654e-93	23.0627
Bbx_ProteinCoding	1.45742	2.76781e-211	9.08963e-209	39.732
Frs2_ProteinCoding	1.44804	2.26627e-126	2.99769e-124	27.7229
Tanc1_ProteinCoding	1.44502	9.63326e-88	7.2958e-86	21.9666
Dlg5_ProteinCoding	1.4334	1.28995e-126	1.73641e-124	27.732
Vim_ProteinCoding	1.41663	2.70076e-129	3.74129e-127	27.9544
Vcan_ProteinCoding	1.40675	9.50501e-100	8.62127e-98	23.7527
Rybp_ProteinCoding	1.39863	5.51138e-170	1.12879e-167	33.8926
Rbpms_ProteinCoding	1.38611	5.39363e-106	5.22825e-104	24.7019
Pwwp3b_ProteinCoding	1.38486	3.96418e-79	2.59032e-77	20.6185
Jak1_ProteinCoding	1.31812	6.47078e-90	5.07211e-88	22.2918
Sh3pxd2a_ProteinCoding	1.30486	9.49149e-114	1.04201e-111	25.8123
Amer1_ProteinCoding	1.292	6.59904e-83	4.56244e-81	21.2119
Ece1_ProteinCoding	1.29066	1.02767e-95	8.71918e-94	23.1231
Tceal9_ProteinCoding	1.28159	3.07038e-125	3.96495e-123	27.4755
Itgb5_ProteinCoding	1.27542	2.5857e-81	1.75583e-79	20.9418
Lamc1_ProteinCoding	1.27175	5.46997e-177	1.24035e-174	34.6227
Ptpn9_ProteinCoding	1.27165	1.02965e-74	6.09075e-73	19.9093
Rap2c_ProteinCoding	1.25927	4.77344e-85	3.45055e-83	21.5329
Frmd6_ProteinCoding	1.25823	5.86109e-77	3.64238e-75	20.2522
Rps6ka6_ProteinCoding	1.24848	2.19161e-184	5.67955e-182	35.7862
Ptgfrn_ProteinCoding	1.23487	7.71223e-108	7.73151e-106	24.9283
Atp7a_ProteinCoding	1.18042	3.62281e-73	2.07848e-71	19.6514
Gpc1_ProteinCoding	1.16961	6.41895e-89	4.96004e-87	22.1206
Pdgfra_ProteinCoding	1.16095	1.73758e-81	1.18413e-79	20.9061
Kdm6b_ProteinCoding	1.1511	1.33642e-103	1.24477e-101	24.3255
Pkd1_ProteinCoding	1.13816	4.50264e-84	3.21214e-82	21.3745
Cald1_ProteinCoding	1.13716	1.10791e-94	9.15524e-93	22.9477
Itgav_ProteinCoding	1.12514	5.51325e-89	4.27754e-87	22.1099
Tns3_ProteinCoding	1.11179	9.16965e-78	5.76432e-76	20.3719
Cdc14b_ProteinCoding	1.09201	5.48464e-77	3.41401e-75	20.2567
Zswim8_ProteinCoding	1.07649	3.58507e-90	2.8276e-88	22.303
Crb2_ProteinCoding	1.05998	2.94799e-92	2.38437e-90	22.5505
Slf2_ProteinCoding	1.05913	5.25286e-106	5.10478e-104	24.6856
Resf1_ProteinCoding	1.05875	1.96766e-87	1.48432e-85	21.8723
Lpp_ProteinCoding	1.05638	2.81651e-87	2.11627e-85	21.8282
Bmpr2_ProteinCoding	1.05016	1.58439e-92	1.28968e-90	22.6465
Ptk7_ProteinCoding	1.04919	4.77471e-123	6.00305e-121	27.0021
Tnks_ProteinCoding	1.03961	8.9836e-162	1.71975e-159	32.553
Sh3glb1_ProteinCoding	1.01979	1.57543e-76	9.66442e-75	20.178
Hspg2_ProteinCoding	1.01494	4.62668e-135	6.8849e-133	28.4749
Lamb1_ProteinCoding	0.988581	3.70149e-95	3.11276e-93	22.9574
Pard3_ProteinCoding	0.979381	1.3925e-74	8.18633e-73	19.8726
Itgb1_ProteinCoding	0.977013	3.87805e-121	4.76563e-119	26.8105
Myh9_ProteinCoding	0.964103	1.32619e-176	2.98941e-174	34.2968
Cnn3_ProteinCoding	0.947504	4.31593e-121	5.28667e-119	26.8041
Hmga2_ProteinCoding	0.938821	1.78062e-161	3.39163e-159	32.1571
Nid2_ProteinCoding	0.937606	1.40854e-79	9.31568e-78	20.6116
Fermt2_ProteinCoding	0.933595	1.73419e-74	1.01637e-72	19.8329
Igfbp4_ProteinCoding	0.933176	1.31727e-74	7.756e-73	19.8165
Brwd3_ProteinCoding	0.929569	2.56736e-74	1.49776e-72	19.8195
Adgrl1_ProteinCoding	0.929493	3.56771e-85	2.58388e-83	21.4998
Sall4_ProteinCoding	0.906659	9.90984e-76	5.99231e-74	20.0257
Ptpn11_ProteinCoding	0.886095	4.56388e-104	4.29287e-102	24.3413
Lrp1_ProteinCoding	0.870279	1.01738e-114	1.14328e-112	25.7134
Rbbp7_ProteinCoding	0.859791	6.25028e-133	9.0191e-131	28.4534
Serpinh1_ProteinCoding	0.858522	1.09874e-124	1.40458e-122	27.0629
Ubc_ProteinCoding	0.833028	2.84477e-113	3.06134e-111	25.6868
Sptbn1_ProteinCoding	0.774598	2.218e-78	1.4177e-76	20.4201
Cul4b_ProteinCoding	0.773177	5.21696e-73	2.98409e-71	19.5904
Rdx_ProteinCoding	0.736107	5.6782e-124	7.21037e-122	27.1202
Arhgap35_ProteinCoding	0.702029	1.06215e-85	7.79623e-84	21.5382
Tpm4_ProteinCoding	0.692166	9.0451e-78	5.69542e-76	20.294
P4hb_ProteinCoding	0.651088	5.67403e-127	7.66498e-125	27.4488
Flna_ProteinCoding	0.624419	2.61246e-83	1.8362e-81	21.0793
Maged1_ProteinCoding	0.618508	1.22638e-72	6.98342e-71	19.4772
Grb10_ProteinCoding	0.616892	3.78848e-161	7.1802e-159	32.0338
Ago2_ProteinCoding	0.614248	3.80743e-110	3.95216e-108	25.1581
Hsp90b1_ProteinCoding	0.538918	6.23509e-87	4.64826e-85	21.6606
Hdlbp_ProteinCoding	0.538501	6.15202e-87	4.59532e-85	21.7046
Trip12_ProteinCoding	0.496109	3.84391e-78	2.44464e-76	20.3538
Ubb_ProteinCoding	0.421204	1.20132e-78	7.73044e-77	20.4098
Actg1_ProteinCoding	0.351926	4.43965e-81	3.0094e-79	20.7079

## Sheet: 16
names	logfoldchanges	pvals	pvals_adj	scores
Foxl2_ProteinCoding	5.35706	6.08419e-65	3.59903e-63	18.5017
Cyp26c1_ProteinCoding	5.26834	2.05838e-113	2.66714e-111	26.3081
Gm12829_lncRNA	5.24152	4.00342e-43	1.45803e-41	14.5363
Foxl2os_lncRNA	5.21295	1.02354e-66	6.27887e-65	18.8052
Abca9_ProteinCoding	5.03311	5.79917e-136	9.81864e-134	29.7838
Ddr2_ProteinCoding	4.93414	1.38338e-192	5.16667e-190	38.5699
Lamc3_ProteinCoding	4.84631	3.11923e-39	1.0297e-37	13.764
Six2_ProteinCoding	4.40294	4.89502e-71	3.18762e-69	19.533
Cped1_ProteinCoding	4.38379	7.77647e-149	1.56743e-146	31.7472
Tbx1_ProteinCoding	4.26432	6.11673e-78	4.48109e-76	20.6763
Ebf2_ProteinCoding	4.1055	1.48556e-111	1.85549e-109	26.005
Ebf1_ProteinCoding	3.97172	1.60746e-123	2.35524e-121	27.8533
Col3a1_ProteinCoding	3.84021	1.43623e-160	3.19961e-158	33.4758
Hlf_ProteinCoding	3.82023	1.28016e-55	6.18881e-54	16.8636
Tgfbi_ProteinCoding	3.76821	6.14091e-94	5.90752e-92	23.2492
Alx4_ProteinCoding	3.76131	6.21223e-76	4.4484e-74	20.3428
Col26a1_ProteinCoding	3.68638	2.39315e-216	1.26621e-213	42.2561
Foxd1_ProteinCoding	3.47187	1.23878e-95	1.22257e-93	23.5074
Bgn_ProteinCoding	3.45994	1.55195e-68	9.82084e-67	19.1048
Six1_ProteinCoding	3.39449	4.0689e-131	6.51281e-129	28.9898
Cdh11_ProteinCoding	3.35902	0	0	64.2169
Col12a1_ProteinCoding	3.3127	4.50009e-64	2.63335e-62	18.3419
Fat4_ProteinCoding	3.30636	5.74036e-172	1.55092e-169	35.217
Foxd2_ProteinCoding	3.2901	2.90799e-47	1.17103e-45	15.3247
Itga8_ProteinCoding	3.27343	4.48675e-97	4.53376e-95	23.7374
Ebf3_ProteinCoding	3.27149	4.62263e-99	4.82463e-97	24.0376
Flrt2_ProteinCoding	3.27109	1.0018e-130	1.59015e-128	28.9269
Col23a1_ProteinCoding	3.26929	3.73689e-127	5.71714e-125	28.3886
S1pr3_ProteinCoding	3.11262	8.19692e-111	1.01714e-108	25.8598
Tns1_ProteinCoding	3.08892	5.30832e-170	1.38507e-167	34.912
Fst_ProteinCoding	3.08239	1.09829e-136	1.8762e-134	29.8146
Pdgfrb_ProteinCoding	3.02882	2.55386e-222	1.47408e-219	43.0473
Clmp_ProteinCoding	2.89586	4.91935e-121	6.94083e-119	27.4377
Lum_ProteinCoding	2.83385	3.11571e-52	1.40465e-50	16.2355
Col9a1_ProteinCoding	2.82526	2.09682e-60	1.12663e-58	17.7044
Colec12_ProteinCoding	2.78299	4.59609e-196	1.78661e-193	38.9174
Prrx2_ProteinCoding	2.70549	1.42148e-80	1.10288e-78	21.0882
Col2a1_ProteinCoding	2.68723	7.75791e-206	3.47691e-203	40.3131
Vcan_ProteinCoding	2.67357	0	0	77.2303
Twist1_ProteinCoding	2.6628	1.12253e-137	1.9616e-135	29.9282
Sparcl1_ProteinCoding	2.64796	1.4597e-79	1.09896e-77	20.9212
Foxc2_ProteinCoding	2.62208	2.66875e-81	2.0962e-79	21.1945
Ednra_ProteinCoding	2.61908	1.09915e-101	1.19635e-99	24.4386
Tril_ProteinCoding	2.6141	3.17918e-80	2.42707e-78	21.032
Vegfc_ProteinCoding	2.60145	1.03976e-64	6.11262e-63	18.4457
Parm1_ProteinCoding	2.5473	3.98283e-43	1.45192e-41	14.5295
Foxp2_ProteinCoding	2.52958	2.39566e-53	1.09691e-51	16.4439
Serpinf1_ProteinCoding	2.52824	1.32077e-36	4.05438e-35	13.2221
Ror1_ProteinCoding	2.51272	2.56044e-92	2.36748e-90	22.9644
Scarf2_ProteinCoding	2.51147	1.73568e-72	1.16615e-70	19.7536
Eya1_ProteinCoding	2.49341	1.78464e-93	1.69541e-91	23.1389
Npr3_ProteinCoding	2.49112	3.20266e-60	1.70637e-58	17.6641
Itih5_ProteinCoding	2.45192	5.81137e-67	3.5939e-65	18.8245
Itga9_ProteinCoding	2.39195	2.24187e-137	3.86443e-135	29.8488
Cd248_ProteinCoding	2.37647	4.63903e-43	1.68308e-41	14.514
Pcolce_ProteinCoding	2.35169	4.19209e-43	1.52529e-41	14.5227
Svep1_ProteinCoding	2.33427	4.57697e-140	8.38267e-138	30.212
Sdc3_ProteinCoding	2.33405	3.81584e-103	4.26289e-101	24.6483
Prrx1_ProteinCoding	2.3256	1.16712e-92	1.08974e-90	22.9919
Cxcl12_ProteinCoding	2.31996	6.1449e-75	4.335e-73	20.1512
Tmem132c_ProteinCoding	2.28644	1.68735e-139	3.03205e-137	30.1764
Fam110b_ProteinCoding	2.28555	1.1701e-55	5.66392e-54	16.86
Eef2k_ProteinCoding	2.28328	3.81991e-71	2.49605e-69	19.5303
Pappa_ProteinCoding	2.24756	1.25136e-61	6.83939e-60	17.9057
Sema5a_ProteinCoding	2.24547	2.7063e-126	4.05892e-124	28.1859
Sox9_ProteinCoding	2.20518	5.06717e-73	3.45939e-71	19.8278
Col11a1_ProteinCoding	2.18771	8.87147e-52	3.98067e-50	16.1556
Fbn2_ProteinCoding	2.17648	0	0	63.1054
Kctd12_ProteinCoding	2.16543	3.68953e-49	1.55479e-47	15.6746
Marcks_ProteinCoding	2.15683	0	0	61.6555
Pdlim4_ProteinCoding	2.15114	2.13465e-46	8.3921e-45	15.154
Dixdc1_ProteinCoding	2.13718	1.0205e-68	6.46856e-67	19.1167
Plekhg1_ProteinCoding	2.13059	6.0107e-64	3.50119e-62	18.3031
Dclk1_ProteinCoding	2.11381	8.55231e-46	3.3347e-44	15.0388
Foxc1_ProteinCoding	2.09624	1.74662e-84	1.45597e-82	21.6862
Scube1_ProteinCoding	2.0953	1.6686e-75	1.18371e-73	20.2406
Mn1_ProteinCoding	2.09299	3.73948e-139	6.62584e-137	30.0918
Irs1_ProteinCoding	2.08862	3.57714e-147	7.06068e-145	31.3139
Mrc2_ProteinCoding	2.08447	1.32095e-154	2.81126e-152	32.4414
Nr2f2_ProteinCoding	2.08246	2.10133e-137	3.63864e-135	29.8077
Cnn2_ProteinCoding	2.00191	1.41655e-114	1.87373e-112	26.3603
Nfil3_ProteinCoding	1.97295	8.89709e-45	3.38596e-43	14.8436
Dchs1_ProteinCoding	1.96633	2.84406e-149	5.76301e-147	31.5781
Crispld1_ProteinCoding	1.93992	3.93908e-44	1.46829e-42	14.7195
Lpar1_ProteinCoding	1.91045	1.8879e-78	1.3911e-76	20.7191
Ndnf_ProteinCoding	1.90634	9.4718e-39	3.09458e-37	13.6568
Lmo4_ProteinCoding	1.8344	3.73726e-92	3.43062e-90	22.9171
Fbn1_ProteinCoding	1.81663	5.52396e-94	5.32748e-92	23.1689
Col4a1_ProteinCoding	1.80931	3.68145e-198	1.5244e-195	38.6304
Lrp1_ProteinCoding	1.77671	2.4851e-295	3.05386e-292	53.3656
Nnat_ProteinCoding	1.76871	2.46088e-98	2.54058e-96	23.8615
Plpp3_ProteinCoding	1.76666	3.41041e-60	1.81452e-58	17.6505
Igfbp4_ProteinCoding	1.75873	1.0327e-155	2.22264e-153	32.4738
Col5a2_ProteinCoding	1.74889	5.43131e-54	2.53872e-52	16.5385
Lima1_ProteinCoding	1.71962	2.71451e-60	1.45647e-58	17.6641
Hmcn1_ProteinCoding	1.69142	1.6264e-80	1.25675e-78	21.0268
Col4a2_ProteinCoding	1.69085	1.25363e-121	1.78197e-119	27.3499
Pdgfra_ProteinCoding	1.6889	1.30643e-132	2.13599e-130	28.9395
Pcdhgc3_ProteinCoding	1.68454	1.65948e-93	1.58045e-91	23.1078
Dock5_ProteinCoding	1.6579	1.30256e-78	9.63517e-77	20.7352
Pcdh18_ProteinCoding	1.64709	4.46734e-71	2.9141e-69	19.4985
Col5a1_ProteinCoding	1.64174	6.35583e-104	7.20611e-102	24.6788
Lama1_ProteinCoding	1.61405	4.00072e-112	5.0466e-110	25.9207
Crybg3_ProteinCoding	1.5999	3.37238e-67	2.09236e-65	18.8486
Nfatc4_ProteinCoding	1.57071	2.26793e-42	8.02945e-41	14.3723
Cald1_ProteinCoding	1.54821	2.58528e-120	3.60756e-118	27.1707
P3h2_ProteinCoding	1.53344	2.26066e-44	8.4847e-43	14.7584
Pik3r1_ProteinCoding	1.5289	1.48791e-56	7.34222e-55	17.0083
Dlc1_ProteinCoding	1.52813	3.78131e-101	4.04632e-99	24.2475
Dab2_ProteinCoding	1.52152	1.60485e-71	1.05408e-69	19.5413
Zic2_ProteinCoding	1.4828	3.58342e-44	1.33965e-42	14.7173
Flnc_ProteinCoding	1.46873	1.46966e-96	1.47722e-94	23.5371
Arhgef40_ProteinCoding	1.46161	9.09795e-62	4.97969e-60	17.913
Nhsl2_ProteinCoding	1.46021	1.26227e-60	6.79184e-59	17.7124
Plod2_ProteinCoding	1.45494	8.0255e-73	5.44006e-71	19.7704
Megf6_ProteinCoding	1.45181	8.47377e-57	4.20871e-55	17.0392
Fzd2_ProteinCoding	1.4484	2.37368e-118	3.24105e-116	26.8698
Dock4_ProteinCoding	1.43551	2.35275e-56	1.14908e-54	16.9654
Prex2_ProteinCoding	1.42631	2.1303e-65	1.27201e-63	18.5292
Lrig3_ProteinCoding	1.42389	3.37441e-64	1.98071e-62	18.3257
Fstl1_ProteinCoding	1.41552	8.05511e-139	1.4141e-136	29.9125
Sulf1_ProteinCoding	1.39665	1.94968e-73	1.33826e-71	19.8654
Ahdc1_ProteinCoding	1.37368	2.79825e-97	2.84265e-95	23.6686
Has2_ProteinCoding	1.35263	1.16082e-39	3.89274e-38	13.8298
Pkdcc_ProteinCoding	1.33611	1.6596e-61	9.05764e-60	17.8539
Serpinh1_ProteinCoding	1.29668	2.27088e-187	7.72404e-185	36.7113
Smoc1_ProteinCoding	1.29072	1.39252e-37	4.42436e-36	13.4098
Sorl1_ProteinCoding	1.2766	1.88304e-36	5.76643e-35	13.1794
Pcdhga10_ProteinCoding-Pcdhga11_ProteinCoding-Pcdh	1.27518	1.42294e-42	5.07554e-41	14.4065
Ahnak_ProteinCoding	1.26843	1.25174e-72	8.43984e-71	19.6333
Dipk2a_ProteinCoding	1.23424	1.9786e-42	7.02466e-41	14.3796
Loxl2_ProteinCoding	1.23368	6.75582e-78	4.93032e-76	20.578
Rps6ka3_ProteinCoding	1.21583	1.7687e-65	1.05941e-63	18.5396
Heg1_ProteinCoding	1.2124	2.4683e-59	1.28281e-57	17.4723
Nrep_ProteinCoding	1.19901	4.6349e-56	2.25213e-54	16.8984
Ets1_ProteinCoding	1.19798	1.63356e-41	5.68316e-40	14.1848
Tns3_ProteinCoding	1.16084	2.43587e-63	1.39122e-61	18.1661
Cblb_ProteinCoding	1.15938	2.5699e-71	1.68503e-69	19.5191
Arhgap28_ProteinCoding	1.15777	2.97418e-66	1.80993e-64	18.6575
Foxp1_ProteinCoding	1.15172	6.20251e-49	2.59939e-47	15.6103
Igf2_ProteinCoding	1.13216	6.05603e-143	1.14778e-140	29.7423
Hs6st2_ProteinCoding	1.12689	3.71329e-43	1.35626e-41	14.514
Dusp7_ProteinCoding	1.12281	4.72977e-47	1.89465e-45	15.2613
Cdc42ep4_ProteinCoding	1.11499	2.31468e-48	9.58455e-47	15.5048
Hapln1_ProteinCoding	1.09847	7.16653e-45	2.7383e-43	14.8152
Dse_ProteinCoding	1.09288	1.18685e-46	4.6853e-45	15.1832
Mmp2_ProteinCoding	1.07919	3.14288e-43	1.15013e-41	14.5271
Flrt3_ProteinCoding	1.06963	1.51641e-41	5.28041e-40	14.1973
Farp1_ProteinCoding	1.05746	8.9488e-63	4.98399e-61	18.0664
App_ProteinCoding	1.04711	3.38135e-56	1.64722e-54	16.9154
Asph_ProteinCoding	1.03951	2.0026e-54	9.46514e-53	16.6115
Kirrel_ProteinCoding	1.02296	1.33955e-63	7.70846e-62	18.1986
Itgb5_ProteinCoding	1.01682	1.85057e-37	5.84555e-36	13.3811
Ank3_ProteinCoding	1.01245	4.66149e-46	1.8232e-44	15.0637
Macroh2a2_ProteinCoding	1.0051	9.33539e-54	4.31592e-52	16.4839
Fzd7_ProteinCoding	1.00204	6.96895e-65	4.116e-63	18.4022
Myo1b_ProteinCoding	1.00114	1.14361e-52	5.18639e-51	16.2909
Itpr1_ProteinCoding	1.00062	5.84109e-48	2.39265e-46	15.4277
Cask_ProteinCoding	0.989604	1.58295e-37	5.0085e-36	13.3973
Axin2_ProteinCoding	0.984291	2.75424e-39	9.12372e-38	13.75
Six4_ProteinCoding	0.980823	9.90236e-38	3.16203e-36	13.4366
Fkbp9_ProteinCoding	0.973617	2.03911e-51	9.11736e-50	16.0623
Zfp521_ProteinCoding	0.943762	1.38108e-43	5.09313e-42	14.5926
Tnrc18_ProteinCoding	0.931329	3.82376e-55	1.82768e-53	16.7282
Rbms1_ProteinCoding	0.924594	6.81474e-57	3.39356e-55	17.0336
P4ha1_ProteinCoding	0.920038	3.69169e-40	1.25679e-38	13.9243
Mest_ProteinCoding	0.917247	6.36073e-78	4.65091e-76	20.4285
Nynrin_ProteinCoding	0.905184	8.09365e-59	4.15536e-57	17.3684
Myo10_ProteinCoding	0.90123	2.87567e-39	9.50944e-38	13.7494
Il6st_ProteinCoding	0.883835	4.73756e-44	1.7642e-42	14.6815
Plxnb2_ProteinCoding	0.853701	2.6474e-74	1.84374e-72	19.9669
Fndc3c1_ProteinCoding	0.853631	2.45854e-48	1.01692e-46	15.4865
Flna_ProteinCoding	0.851986	8.42875e-107	9.78942e-105	24.9288
Ric1_ProteinCoding	0.831511	1.80735e-36	5.53911e-35	13.1775
Notch3_ProteinCoding	0.830529	1.14365e-44	4.32215e-43	14.7927
Tenm3_ProteinCoding	0.828958	7.69503e-52	3.45687e-50	16.1221
Spred1_ProteinCoding	0.828834	1.30656e-49	5.56748e-48	15.723
Vcl_ProteinCoding	0.818142	2.20045e-39	7.34028e-38	13.7672
Bahcc1_ProteinCoding	0.817773	2.45307e-54	1.15228e-52	16.5749
Tenm4_ProteinCoding	0.776572	2.7644e-37	8.68175e-36	13.3312
Tcf12_ProteinCoding	0.746653	7.13295e-68	4.45458e-66	18.8985
Ptk7_ProteinCoding	0.740315	2.10939e-53	9.6816e-52	16.3783
Ptprs_ProteinCoding	0.717664	5.63417e-50	2.41705e-48	15.7736
Rbfox2_ProteinCoding	0.70926	1.35479e-41	4.72195e-40	14.2003
Hmga2_ProteinCoding	0.696761	7.88557e-63	4.39825e-61	18.0159
Tpm4_ProteinCoding	0.68211	3.45037e-51	1.53553e-49	15.997
Gpc3_ProteinCoding	0.645169	3.17718e-43	1.16156e-41	14.492
Tmsb10_ProteinCoding	0.643741	3.14597e-41	1.08951e-39	14.1233
Fn1_ProteinCoding	0.628468	9.33146e-45	3.54772e-43	14.7601
Dpysl2_ProteinCoding	0.606827	1.23524e-38	4.02191e-37	13.6026
Impad1_ProteinCoding	0.600035	4.48334e-38	1.44495e-36	13.4993
Cnn3_ProteinCoding	0.571556	8.08116e-37	2.4988e-35	13.2372
Sept11_ProteinCoding	0.476798	2.51335e-37	7.9129e-36	13.3393
P4hb_ProteinCoding	0.475795	1.68273e-49	7.15444e-48	15.6724
Actg1_ProteinCoding	0.464774	1.11174e-102	1.23474e-100	24.248
Prtg_ProteinCoding	0.460988	1.56887e-63	9.00091e-62	17.9335
Kcnq1ot1_lncRNA	0.459197	1.29873e-39	4.34374e-38	13.7994
Nedd4_ProteinCoding	0.328221	1.35918e-67	8.44665e-66	18.8085
Actb_ProteinCoding	0.327108	2.76555e-87	2.40533e-85	21.9658
Grb10_ProteinCoding	0.319111	1.05057e-39	3.5386e-38	13.7856

## Sheet: 17
names	logfoldchanges	pvals	pvals_adj	scores
Ahnak_ProteinCoding	5.39542	0	0	129.193
Pmp22_ProteinCoding	4.95932	0	0	91.0748
Stard8_ProteinCoding	4.57309	0	0	78.8211
Adamts2_ProteinCoding	4.54764	8.54302e-109	6.90969e-107	26.8691
Col1a1_ProteinCoding	4.41541	8.86015e-150	1.22293e-147	34.1604
Acta2_ProteinCoding	4.39004	5.58224e-191	1.22922e-188	41.8551
Ccn4_ProteinCoding	4.32764	1.21897e-103	9.21365e-102	25.9469
Hand1_ProteinCoding	4.31589	1.0592e-275	4.80361e-273	59.9341
Tbx20_ProteinCoding	4.21793	2.3961e-303	1.54711e-300	65.9565
Epas1_ProteinCoding	4.21618	9.9283e-166	1.66616e-163	37.106
Krt8_ProteinCoding	4.13833	0	0	94.612
Cobll1_ProteinCoding	4.05295	1.82782e-211	5.19632e-209	46.0265
Dlk1_ProteinCoding	3.99411	4.42219e-301	2.63224e-298	65.4511
Ripor3_ProteinCoding	3.87222	2.75717e-109	2.24432e-107	26.9394
Bmp2_ProteinCoding	3.8234	2.11557e-106	1.68604e-104	26.4323
Prdm6_ProteinCoding	3.69977	1.39884e-168	2.44444e-166	37.6272
Igsf11_ProteinCoding	3.68686	5.30445e-159	8.01878e-157	35.845
Krt18_ProteinCoding	3.66016	1.07914e-308	7.47452e-306	67.1777
Ccdc80_ProteinCoding	3.6561	6.31559e-116	5.56927e-114	28.1075
Lrrn4_ProteinCoding	3.62518	2.18434e-159	3.35534e-157	35.9226
Tmem108_ProteinCoding	3.59057	3.97908e-128	4.08579e-126	30.2604
Tek_ProteinCoding	3.57836	4.9592e-104	3.79359e-102	25.9983
Anxa2_ProteinCoding	3.52098	2.2512e-118	2.05166e-116	28.5299
Steap2_ProteinCoding	3.49905	1.39409e-119	1.30167e-117	28.7402
Unc5c_ProteinCoding	3.47462	7.06348e-232	2.36038e-229	49.8806
Bmp4_ProteinCoding	3.45408	7.58836e-158	1.13811e-155	35.6021
Nrp1_ProteinCoding	3.44041	3.91346e-252	1.44741e-249	54.1461
Svep1_ProteinCoding	3.43098	3.84155e-226	1.22978e-223	48.7077
Lama4_ProteinCoding	3.40015	4.9846e-131	5.39456e-129	30.7558
Col5a2_ProteinCoding	3.30445	7.18297e-121	6.78995e-119	28.9532
Tmem88_ProteinCoding	3.26775	2.59651e-131	2.82612e-129	30.8164
Podxl_ProteinCoding	3.19805	0	0	99.8459
Col1a2_ProteinCoding	3.18946	1.29487e-132	1.45083e-130	31.0033
Adgra2_ProteinCoding	3.17238	4.06903e-256	1.56576e-253	54.8909
Dok4_ProteinCoding	3.13923	1.47357e-161	2.32928e-159	36.2311
Igf2_ProteinCoding	3.09373	0	0	114.208
Spin2c_ProteinCoding	3.09039	7.89157e-100	5.64033e-98	25.2452
Arhgap29_ProteinCoding	3.08623	1.48868e-309	1.05021e-306	66.8227
Foxf1_ProteinCoding	3.08308	1.15324e-131	1.26607e-129	30.8276
Car4_ProteinCoding	3.04049	6.03719e-190	1.30674e-187	41.4812
Pcdh7_ProteinCoding	2.96289	4.11616e-233	1.40005e-230	49.9292
Fzd4_ProteinCoding	2.94669	1.11784e-181	2.30185e-179	39.947
Cnn2_ProteinCoding	2.94579	4.33199e-222	1.33087e-219	47.7078
Ece1_ProteinCoding	2.92857	9.83996e-259	4.03068e-256	55.4001
Morc4_ProteinCoding	2.92836	3.36856e-169	5.9965e-167	37.5235
Zim1_ProteinCoding	2.9208	2.60705e-109	2.12668e-107	26.8972
Myrf_ProteinCoding	2.91971	1.44967e-184	3.05111e-182	40.4324
Cd44_ProteinCoding	2.91592	4.0165e-99	2.84932e-97	25.1252
Akap12_ProteinCoding	2.88493	2.06507e-190	4.5212e-188	41.6093
Csrp1_ProteinCoding	2.86892	2.37574e-151	3.32735e-149	34.3851
Cgnl1_ProteinCoding	2.85733	6.89252e-258	2.73511e-255	55.0157
Frmd6_ProteinCoding	2.79332	7.34359e-201	1.91612e-198	43.6124
Sipa1l2_ProteinCoding	2.77798	5.94086e-167	1.01487e-164	37.1951
Slc2a1_ProteinCoding	2.77404	8.69517e-318	6.49495e-315	67.6371
Vim_ProteinCoding	2.75458	3.58472e-302	2.23869e-299	63.7917
Adamts9_ProteinCoding	2.75251	3.40487e-175	6.48542e-173	38.6163
Ppic_ProteinCoding	2.72078	4.69172e-113	4.02547e-111	27.5558
Pard6b_ProteinCoding	2.71775	5.63415e-129	5.84831e-127	30.3669
Meg3_lncRNA	2.71126	0	0	77.6165
Anxa6_ProteinCoding	2.69317	8.65417e-119	7.98258e-117	28.5492
Glipr2_ProteinCoding	2.663	2.65257e-104	2.0414e-102	26.0207
H19_lncRNA	2.66056	0	0	88.0806
Sparc_ProteinCoding	2.65571	2.12392e-183	4.39733e-181	40.0498
Klf6_ProteinCoding	2.63437	4.42004e-169	7.79544e-167	37.5407
Peg10_ProteinCoding	2.61512	0	0	71.7356
Gata6_ProteinCoding	2.61299	9.27897e-119	8.49717e-117	28.5036
Rian_lncRNA	2.59357	0	0	85.4867
Igf2os_lncRNA	2.59324	3.80209e-112	3.21868e-110	27.3822
S100a10_ProteinCoding	2.58177	6.6536e-106	5.25869e-104	26.2949
Tgfbr3_ProteinCoding	2.57484	3.98717e-127	4.07215e-125	29.9933
Lrp2_ProteinCoding	2.56979	1.26162e-180	2.54294e-178	39.3667
Uaca_ProteinCoding	2.55816	1.11203e-180	2.25334e-178	39.6944
Igfbp2_ProteinCoding	2.53151	5.85882e-105	4.5736e-103	26.1246
Fgfr3_ProteinCoding	2.51465	2.79709e-110	2.29645e-108	27.0405
Tpcn1_ProteinCoding	2.49919	3.02344e-162	4.90119e-160	36.2842
Rnd3_ProteinCoding	2.48127	2.90718e-188	6.18709e-186	41.0533
Hs6st2_ProteinCoding	2.47747	2.1248e-149	2.92217e-147	33.9599
Slit3_ProteinCoding	2.4771	1.49706e-132	1.66755e-130	30.9379
Col5a1_ProteinCoding	2.46745	6.59402e-133	7.41001e-131	31.0069
Cald1_ProteinCoding	2.46313	8.22938e-199	2.0096e-196	43.0436
Flnc_ProteinCoding	2.45831	5.27156e-216	1.58126e-213	46.2174
Peg3_ProteinCoding	2.44987	0	0	86.6907
Pkp2_ProteinCoding	2.44662	5.47483e-116	4.86163e-114	28.0524
Csrp2_ProteinCoding	2.43655	5.79507e-154	8.36224e-152	34.7556
Tspan9_ProteinCoding	2.43033	3.00985e-133	3.39232e-131	31.065
Cdh11_ProteinCoding	2.42283	8.72206e-174	1.64489e-171	38.1863
Arl4c_ProteinCoding	2.39825	2.4749e-138	3.02184e-136	31.9684
Mest_ProteinCoding	2.34964	0	0	99.1117
Igf2r_ProteinCoding	2.34387	1.54364e-292	8.90987e-290	61.2724
Daam1_ProteinCoding	2.34315	1.27147e-127	1.30206e-125	30.09
Efnb1_ProteinCoding	2.32548	1.90936e-105	1.49973e-103	26.1919
Lifr_ProteinCoding	2.29018	8.79968e-145	1.14803e-142	33.0559
B830012L14Rik_lncRNA	2.27498	5.34391e-139	6.56697e-137	32.0474
Tmsb4x_ProteinCoding	2.27298	1.27336e-144	1.64996e-142	33.0493
Jcad_ProteinCoding	2.27099	2.45859e-100	1.784e-98	25.2961
Crb2_ProteinCoding	2.25217	1.92148e-226	6.25629e-224	48.0578
Tpm1_ProteinCoding	2.25006	1.33741e-232	4.50872e-230	49.1836
Adam19_ProteinCoding	2.24748	7.96746e-132	8.79769e-130	30.7479
Myadm_ProteinCoding	2.24384	6.97339e-100	5.00285e-98	25.2141
Nhsl2_ProteinCoding	2.2344	1.36367e-154	1.97524e-152	34.758
Nabp1_ProteinCoding	2.22789	1.38415e-104	1.06956e-102	26.0404
Hspg2_ProteinCoding	2.18853	6.70868e-304	4.40633e-301	62.4704
Pdgfrb_ProteinCoding	2.17603	3.1042e-129	3.24875e-127	30.2495
Mirg_lncRNA	2.1624	6.91419e-102	5.10457e-100	25.5619
Ptgfrn_ProteinCoding	2.15889	1.401e-178	2.77974e-176	39.1461
Frem1_ProteinCoding	2.1405	1.02196e-144	1.32873e-142	32.9513
S1pr2_ProteinCoding	2.12471	4.92388e-105	3.85164e-103	26.1038
Fbn1_ProteinCoding	2.09529	1.52035e-102	1.13342e-100	25.644
Rbms2_ProteinCoding	2.08513	3.27381e-121	3.13356e-119	28.9348
Hapln1_ProteinCoding	2.06151	7.039e-131	7.59634e-129	30.3772
Lamb1_ProteinCoding	2.04779	2.94032e-258	1.17907e-255	53.6943
Polg_ProteinCoding	2.03234	4.12955e-162	6.66589e-160	36.1
Capn2_ProteinCoding	2.01927	8.68249e-119	7.98936e-117	28.4814
Lrpap1_ProteinCoding	2.01822	4.93923e-101	3.60459e-99	25.3903
App_ProteinCoding	2.00477	1.22025e-166	2.07524e-164	36.8745
Slc38a4_ProteinCoding	1.97763	1.113e-152	1.588e-150	34.3466
Slc2a3_ProteinCoding	1.97133	1.51592e-126	1.5318e-124	29.6272
Colec12_ProteinCoding	1.97033	1.24286e-126	1.26258e-124	29.7879
Fndc3b_ProteinCoding	1.96416	1.52837e-129	1.61731e-127	30.3367
Serpinh1_ProteinCoding	1.9575	4.5623e-284	2.25716e-281	58.7296
Itga5_ProteinCoding	1.95335	6.47894e-141	8.06586e-139	32.3231
Parva_ProteinCoding	1.95101	1.3983e-104	1.07831e-102	26.0104
Kirrel_ProteinCoding	1.91083	2.35283e-195	5.4653e-193	42.0297
Ugdh_ProteinCoding	1.89552	2.67656e-112	2.27597e-110	27.3472
Igsf3_ProteinCoding	1.87986	2.58853e-131	2.8255e-129	30.648
Lpp_ProteinCoding	1.87922	8.79107e-203	2.32567e-200	43.2177
Lamc1_ProteinCoding	1.87481	3.02056e-256	1.17416e-253	53.3053
Mtss1_ProteinCoding	1.85151	5.4499e-124	5.3786e-122	29.3702
Dusp9_ProteinCoding	1.83141	2.57195e-100	1.85917e-98	25.2134
Lrp1_ProteinCoding	1.81333	4.48421e-289	2.30846e-286	59.048
Pdgfra_ProteinCoding	1.80725	4.82073e-115	4.21206e-113	27.704
Flnb_ProteinCoding	1.79338	9.88565e-201	2.56186e-198	42.7238
Dab2_ProteinCoding	1.77665	4.82436e-100	3.46762e-98	25.1271
Myh9_ProteinCoding	1.77491	2.27533e-304	1.52068e-301	62.966
Irs1_ProteinCoding	1.76125	3.96666e-117	3.58081e-115	28.1098
Arhgap1_ProteinCoding	1.75976	3.45903e-111	2.87711e-109	27.1427
Il6st_ProteinCoding	1.73108	9.27185e-158	1.37973e-155	35.1937
Plekhg2_ProteinCoding	1.71825	1.79563e-114	1.56175e-112	27.6942
Dse_ProteinCoding	1.71636	4.04674e-111	3.35862e-109	27.1003
Tln2_ProteinCoding	1.70985	5.50177e-142	6.94006e-140	32.4328
Flna_ProteinCoding	1.70317	4.89002e-307	3.32652e-304	62.5137
Fgfr2_ProteinCoding	1.69375	7.45475e-112	6.25526e-110	27.1696
1700017B05Rik_ProteinCoding	1.67817	1.69905e-98	1.1964e-96	24.9081
Myl6_ProteinCoding	1.65453	1.60261e-129	1.69118e-127	30.3049
Bex3_ProteinCoding	1.64896	1.13154e-145	1.49674e-143	33.0645
Hdac4_ProteinCoding	1.62068	1.40679e-102	1.05288e-100	25.6334
Fn1_ProteinCoding	1.60737	9.27349e-244	3.30162e-241	48.8728
Tead1_ProteinCoding	1.6037	2.60983e-226	8.42553e-224	47.5264
Vcl_ProteinCoding	1.59171	2.50014e-135	2.96707e-133	31.259
Ptpn13_ProteinCoding	1.57869	5.93862e-162	9.50554e-160	35.8012
Dlc1_ProteinCoding	1.57421	2.50659e-99	1.78483e-97	25.0031
Sec14l1_ProteinCoding	1.57177	3.84557e-100	2.76932e-98	25.1975
Itgb1_ProteinCoding	1.56051	1.72854e-194	3.94303e-192	41.6996
Tln1_ProteinCoding	1.55122	1.38718e-176	2.69616e-174	38.4852
Tceal9_ProteinCoding	1.54746	4.70289e-130	5.06092e-128	30.3142
Zfhx3_ProteinCoding	1.53911	1.0504e-111	8.7752e-110	27.1675
Ppfibp1_ProteinCoding	1.51256	2.63415e-105	2.06478e-103	26.0747
Rbbp7_ProteinCoding	1.51174	1.7308e-234	5.94008e-232	49.2515
Wdr1_ProteinCoding	1.50292	2.58847e-150	3.58574e-148	33.822
Map4_ProteinCoding	1.49233	1.4107e-142	1.79136e-140	32.4942
Amotl2_ProteinCoding	1.48528	7.54162e-121	7.11133e-119	28.7229
Ckap4_ProteinCoding	1.48213	2.62101e-103	1.97327e-101	25.718
Rrbp1_ProteinCoding	1.47051	1.08085e-117	9.80353e-116	28.2
Iqgap1_ProteinCoding	1.46655	9.25177e-130	9.84487e-128	30.2287
Sptbn1_ProteinCoding	1.46654	3.48931e-205	9.42733e-203	43.278
Prkci_ProteinCoding	1.44999	4.51139e-111	3.73612e-109	27.0874
Piezo1_ProteinCoding	1.44785	7.15562e-134	8.16147e-132	30.9072
Nynrin_ProteinCoding	1.40379	5.62371e-122	5.42368e-120	28.8851
Ryk_ProteinCoding	1.40305	2.42736e-109	1.98434e-107	26.7617
Actn1_ProteinCoding	1.38784	1.27486e-126	1.29164e-124	29.7051
Fermt2_ProteinCoding	1.37046	6.4713e-104	4.93049e-102	25.801
Wls_ProteinCoding	1.34466	2.06082e-123	2.01817e-121	29.0733
Klhdc10_ProteinCoding	1.33869	2.91212e-104	2.23664e-102	25.8809
Surf4_ProteinCoding	1.33524	3.44707e-138	4.1954e-136	31.6543
Myl12a_ProteinCoding	1.33097	3.88644e-106	3.0909e-104	26.1993
Arhgef17_ProteinCoding	1.32056	1.11583e-110	9.18088e-109	26.9329
Igfbp4_ProteinCoding	1.29392	1.00929e-103	7.64388e-102	25.6569
Myh10_ProteinCoding	1.29097	1.26353e-198	3.04647e-196	42.277
Notch2_ProteinCoding	1.27603	2.55543e-133	2.8887e-131	30.7467
Marcks_ProteinCoding	1.24695	9.29136e-136	1.10611e-133	31.0321
Tuba1a_ProteinCoding	1.24016	1.14127e-106	9.1146e-105	26.232
Tpm4_ProteinCoding	1.19182	3.62467e-166	6.13697e-164	36.1721
Dstn_ProteinCoding	1.18636	4.22765e-136	5.06453e-134	31.1691
Dst_ProteinCoding	1.14001	2.23193e-108	1.80138e-106	26.4198
Copa_ProteinCoding	1.0429	1.04685e-129	1.11085e-127	30.0997
Maged1_ProteinCoding	1.04066	4.86055e-123	4.72353e-121	28.927
Sptan1_ProteinCoding	1.02035	5.29482e-104	4.04221e-102	25.7228
Ctdsp2_ProteinCoding	1.01346	5.72608e-112	4.81534e-110	27.0736
Sec61a1_ProteinCoding	0.976693	3.28859e-116	2.93393e-114	27.8007
P4hb_ProteinCoding	0.975626	8.08177e-190	1.73941e-187	40.1034
Calr_ProteinCoding	0.920887	6.63609e-121	6.2886e-119	28.5709
Ssr3_ProteinCoding	0.890567	2.48997e-125	2.48964e-123	29.2838
Prtg_ProteinCoding	0.866275	2.50671e-129	2.63066e-127	29.3592
Actg1_ProteinCoding	0.850873	8.11697e-274	3.63784e-271	54.6259
Hspa5_ProteinCoding	0.829127	7.20334e-130	7.70818e-128	29.9948
Pdia3_ProteinCoding	0.819371	3.78016e-113	3.26543e-111	27.1998
Hsp90b1_ProteinCoding	0.799843	1.76599e-142	2.23506e-140	31.9218
Actb_ProteinCoding	0.787365	1.83709e-266	7.776e-264	55.3958
Ddb1_ProteinCoding	0.761542	4.26527e-171	7.73741e-169	37.13
Hdlbp_ProteinCoding	0.717921	3.40797e-107	2.7332e-105	26.1877

[truncated: 32 more sheets: 18, 19, 2, 20, 21, 22, 23, 24, 25, 26, 27, 28, 29, 3, 30, 31, 32, 33, 34, 35 …]
