# Supplementary material for: High-throughput total RNA sequencing in single cells using VASA-seq
Source: Nat Biotechnol. 2022 Jun 27;40(12):1780–93. doi: 10.1038/s41587-022-01361-8 (PMC9750877; doi:10.1038/s41587-022-01361-8)
Supplement: Supplementary file 7 — Differentially expressed histone genes between Leiden clusters/cell types. Both uniquely and multi-assigned histone genes were included. The statistical test used was a two-sided t-test, and P values are not corrected for multiple comparisons. [file 41587_2022_1361_MOESM7_ESM.xlsx]

## Sheet: 0
	cl_mean	rest_mean	logFC	pval	cells_cl0	cells_mean0
H3c15_ProteinCoding	0.431654	0.229705	0.881654	5.36267e-22	370	2211
H1f2_ProteinCoding	12.6617	6.99253	0.855667	0	2187	20161
H2bc15_ProteinCoding	4.27444	2.48882	0.777864	1.33639e-192	1986	16804
H2ac20_ProteinCoding	3.14459	1.85342	0.759503	1.51959e-198	1905	15940
H4c3_ProteinCoding	6.09438	3.87427	0.6522	7.89474e-303	2109	19187
Hist1h4n_ProteinCoding	2.56556	1.64412	0.638819	2.2246e-105	1819	15025
H4c9_ProteinCoding	1.12	0.725669	0.619197	9.85717e-62	1459	11124
H2ac18_ProteinCoding	3.65046	2.4385	0.580124	2.82465e-112	1973	17305
H3c3_ProteinCoding	6.68074	4.47284	0.577753	3.53628e-219	2123	19453
Hist1h4m_ProteinCoding	3.00735	2.02232	0.570153	1.01542e-98	1892	16157
H2bc11_ProteinCoding	5.98443	4.07572	0.553031	3.02299e-167	2081	19298
H1f1_ProteinCoding	10.2335	7.0603	0.534868	3.67378e-190	2152	20015
H1f3_ProteinCoding	16.2943	11.2701	0.53147	8.66509e-251	2195	20627
H4c12_ProteinCoding	8.79038	6.08364	0.530263	7.61099e-221	2158	20105
H2ac19_ProteinCoding	0.0762559	0.049894	0.52621	4.9719e-06	206	1429
H2ac18_ProteinCoding-H2ac19_ProteinCoding	13.3254	9.3375	0.512607	1.83691e-192	2187	20586
H2ac15_ProteinCoding	7.48486	5.28101	0.502359	2.15462e-157	2134	19912
H2bc8_ProteinCoding	6.09826	4.31185	0.499113	4.72362e-129	2100	19398
H3c11_ProteinCoding-H3c3_ProteinCoding	0.478923	0.335997	0.498849	2.90164e-21	870	7123
H3c7_ProteinCoding	7.07798	5.01918	0.49505	4.01415e-142	2127	19696
H1f5_ProteinCoding	7.96913	5.79695	0.458451	1.3293e-117	2097	19693
H2bc18_ProteinCoding	6.27465	4.56443	0.458241	3.47418e-137	2094	19482
H2ac4_ProteinCoding	9.09431	6.65202	0.45059	3.49438e-134	2142	20309
H3c8_ProteinCoding	4.56447	3.34593	0.446892	2.95138e-95	2040	18682
H2bc4_ProteinCoding-H2bc8_ProteinCoding	0.98457	0.724858	0.436607	1.31574e-26	1257	10849
H1f2_ProteinCoding-H1f3_ProteinCoding	0.0730478	0.0515198	0.432892	0.000223003	204	1449
H2bc3_ProteinCoding	6.27804	4.65618	0.430367	7.71746e-94	2092	19532
H4c6_ProteinCoding	6.62214	4.94899	0.419428	5.82268e-111	2103	19693
H2bc12_ProteinCoding-H2bc15_ProteinCoding-Hist1h2bp_ProteinCoding-Hist1h2bq_ProteinCoding-Hist1h2br_ProteinCoding	1.30243	0.975104	0.413896	4.09819e-32	1476	12967
Hist1h2br_ProteinCoding	1.24347	0.936551	0.405177	3.05551e-07	436	3932
H2bc12_ProteinCoding-Hist1h2bp_ProteinCoding-Hist1h2bq_ProteinCoding-Hist1h2br_ProteinCoding	0.261848	0.195881	0.400986	3.69491e-08	526	4303
H3c4_ProteinCoding	3.27128	2.47948	0.398415	7.23253e-61	1918	17694
H2bc12_ProteinCoding-H2bc15_ProteinCoding-Hist1h2bq_ProteinCoding-Hist1h2br_ProteinCoding	1.52366	1.15403	0.397857	3.27947e-35	1571	13843
H3c2_ProteinCoding-H3c4_ProteinCoding	0.541169	0.411491	0.386992	6.93705e-15	944	8040
H3c13_ProteinCoding	2.06562	1.59115	0.374431	9.87756e-10	1025	10156
H2bc9_ProteinCoding	3.18213	2.45283	0.374202	8.87764e-45	1909	17170
H2ac11_ProteinCoding-H2ac12_ProteinCoding	0.0565406	0.0416199	0.366307	0.00503414	158	1120
H2bc12_ProteinCoding-Hist1h2bq_ProteinCoding-Hist1h2br_ProteinCoding	2.83505	2.19766	0.365935	2.85295e-38	1697	15421
H1f6_ProteinCoding	0.0475176	0.0346982	0.363786	0.0119317	109	934
H3c2_ProteinCoding	4.51142	3.50664	0.362576	1.75551e-64	2036	18919
H2bc4_ProteinCoding-H2bc7_ProteinCoding	0.107183	0.0812131	0.361447	0.000243501	295	2268
H2bc4_ProteinCoding	3.87685	3.01593	0.36122	2.76328e-60	1999	18416
H2bc7_ProteinCoding	1.66386	1.29631	0.357681	2.70967e-25	1638	13859
H4f16_ProteinCoding	2.45225	1.91226	0.357177	3.51786e-38	1711	16298
H2bc12_ProteinCoding	4.37362	3.41648	0.355398	1.32419e-48	2005	18621
H2bc11_ProteinCoding-H2bc12_ProteinCoding-H2bc15_ProteinCoding-H2bc3_ProteinCoding-Hist1h2bp_ProteinCoding-Hist1h2bq_ProteinCoding-Hist1h2br_ProteinCoding	0.195996	0.151022	0.355356	2.50109e-05	430	3481
H2ac6_ProteinCoding	4.48882	3.51808	0.350663	4.06752e-54	2022	18842
H3c1_ProteinCoding-H3c3_ProteinCoding	0.330965	0.25892	0.342443	4.79986e-08	698	5720
H4c12_ProteinCoding-H4c1_ProteinCoding-H4c2_ProteinCoding-H4c8_ProteinCoding	0.0843932	0.0648733	0.334232	0.00171454	260	1944
H3c11_ProteinCoding	4.26633	3.39301	0.32956	4.06898e-48	2039	18704
H2ac12_ProteinCoding-H2ac13_ProteinCoding-H2ac4_ProteinCoding-H2ac7_ProteinCoding-H2ac8_ProteinCoding	0.862961	0.685838	0.327166	9.38711e-14	1195	10489
H2bc11_ProteinCoding-Hist1h2bq_ProteinCoding-Hist1h2br_ProteinCoding	0.104203	0.0815751	0.31857	0.00285265	244	2112
H1f4_ProteinCoding	12.9714	10.4301	0.314315	9.33347e-92	2187	20632
H4c1_ProteinCoding	5.10567	4.10571	0.313784	1.16107e-52	2072	19326
H3c6_ProteinCoding	10.6975	8.61527	0.311987	2.44234e-78	2186	20576
H2ac8_ProteinCoding	4.06405	3.28454	0.306389	2.23219e-37	1994	18509
H3c1_ProteinCoding	5.34153	4.32224	0.304839	8.67339e-44	2096	19208
H2bc12_ProteinCoding-H2bc15_ProteinCoding-H2bc3_ProteinCoding-Hist1h2bp_ProteinCoding-Hist1h2bq_ProteinCoding-Hist1h2br_ProteinCoding	0.671297	0.544062	0.298236	2.2294e-10	1115	9517
H2bc13_ProteinCoding	2.35183	1.9166	0.293846	2.1392e-21	1764	15814
Hist1h2ap_ProteinCoding	3.3833	2.76097	0.2923	2.13508e-23	1805	16802
H2bc12_ProteinCoding-H2bc13_ProteinCoding-H2bc15_ProteinCoding-H2bc4_ProteinCoding-H2bc6_ProteinCoding-H2bc8_ProteinCoding-Hist1h2bq_ProteinCoding-Hist1h2br_ProteinCoding	0.341396	0.278402	0.285014	4.70353e-06	720	6283
H4c4_ProteinCoding	13.1348	10.798	0.282397	5.38069e-85	2176	20700
H3c10_ProteinCoding-H3c11_ProteinCoding-H3c2_ProteinCoding-H3c4_ProteinCoding	3.51101	2.8995	0.27522	5.03021e-26	1873	17247
H2bc12_ProteinCoding-H2bc13_ProteinCoding-H2bc15_ProteinCoding-H2bc4_ProteinCoding-H2bc6_ProteinCoding-H2bc8_ProteinCoding-Hist1h2bp_ProteinCoding-Hist1h2bq_ProteinCoding-Hist1h2br_ProteinCoding	0.236188	0.195128	0.263235	0.000555495	539	4525
H2ac11_ProteinCoding	2.12282	1.77506	0.256794	4.55868e-17	1718	15817
H2ac12_ProteinCoding-Hist1h2an_ProteinCoding	0.122118	0.10078	0.254128	0.00942476	280	2549
Hist1h4m_ProteinCoding-Hist1h4n_ProteinCoding	6.72379	5.63829	0.253605	9.12413e-41	2135	19815
H3c11_ProteinCoding-H3c2_ProteinCoding-H3c4_ProteinCoding	0.112902	0.0931676	0.252519	0.0120337	276	2372
H2ac7_ProteinCoding	1.05624	0.885921	0.251092	2.87713e-10	1333	12238
H3c13_ProteinCoding-H3c14_ProteinCoding-H3c15_ProteinCoding	6.44003	5.42162	0.247923	3.79488e-25	1732	16697
H2ac12_ProteinCoding	1.90505	1.60632	0.244676	5.96688e-15	1648	15218
H2ac13_ProteinCoding	2.64801	2.24252	0.238808	2.98312e-18	1819	17057
H3c10_ProteinCoding-H3c2_ProteinCoding-H3c4_ProteinCoding	0.614531	0.521847	0.231762	1.60215e-06	986	9110
H3c14_ProteinCoding-H3c15_ProteinCoding	2.04262	1.73855	0.231308	4.14589e-09	1358	13682
H2ac10_ProteinCoding-H2ac12_ProteinCoding-H2ac7_ProteinCoding-Hist1h2an_ProteinCoding	0.649708	0.555135	0.223231	4.35147e-06	978	9130
H2bc8_ProteinCoding-H2bc9_ProteinCoding	0.124412	0.105252	0.221873	0.0233775	312	2726
H2bc12_ProteinCoding-H2bc13_ProteinCoding-Hist1h2bq_ProteinCoding-Hist1h2br_ProteinCoding	0.750929	0.645269	0.215675	5.6037e-07	1161	10645
H4c2_ProteinCoding	4.17495	3.60225	0.212314	2.61253e-21	1990	18663
Hist1h2ao_ProteinCoding	0.0589228	0.0504922	0.188231	0.143791	161	1438
H2ac11_ProteinCoding-Hist1h2ao_ProteinCoding-Hist1h2ap_ProteinCoding	2.90538	2.55265	0.186049	6.63235e-12	1857	17375
Hist1h2bp_ProteinCoding-Hist1h2bq_ProteinCoding-Hist1h2br_ProteinCoding	0.075383	0.0657272	0.173138	0.140497	192	1721
H2bc4_ProteinCoding-H2bc8_ProteinCoding-H2bc9_ProteinCoding	0.0645868	0.0561589	0.172983	0.193765	157	1444
H2ac11_ProteinCoding-H2ac12_ProteinCoding-H2ac13_ProteinCoding-H2ac4_ProteinCoding-H2ac6_ProteinCoding-H2ac7_ProteinCoding-H2ac8_ProteinCoding-Hist1h2ao_ProteinCoding-Hist1h2ap_ProteinCoding	0.0954741	0.083689	0.170936	0.111107	243	2232
H2ac11_ProteinCoding-H2ac6_ProteinCoding-Hist1h2ao_ProteinCoding-Hist1h2ap_ProteinCoding	1.30908	1.16196	0.170607	4.29692e-06	1527	13936
H2bc12_ProteinCoding-H2bc13_ProteinCoding-H2bc15_ProteinCoding-Hist1h2bq_ProteinCoding-Hist1h2br_ProteinCoding	0.0852208	0.0748412	0.166512	0.13725	239	2095
H2ac10_ProteinCoding	0.979903	0.874397	0.162593	0.000110511	1287	11582
H2ac10_ProteinCoding-H2ac7_ProteinCoding	0.989063	0.88722	0.155113	0.000198079	1201	11286
H4c8_ProteinCoding	6.41386	5.77633	0.150792	1.53663e-15	2111	20077
H2bc4_ProteinCoding-H2bc6_ProteinCoding-H2bc8_ProteinCoding	1.6486	1.49316	0.141963	4.57091e-06	1651	15387
H3c10_ProteinCoding-H3c8_ProteinCoding	1.06582	0.967561	0.138178	0.000192196	1383	12936
H3c2_ProteinCoding-H3c7_ProteinCoding	1.76489	1.60545	0.135794	7.94708e-06	1647	15768
Hist1h2an_ProteinCoding	2.29507	2.0973	0.129413	1.78943e-05	1763	16784
Hist1h2ao_ProteinCoding-Hist1h2ap_ProteinCoding	2.19275	2.01128	0.124035	1.74738e-05	1756	16581
H2bc11_ProteinCoding-H2bc12_ProteinCoding-H2bc3_ProteinCoding-Hist1h2bp_ProteinCoding-Hist1h2bq_ProteinCoding-Hist1h2br_ProteinCoding	0.0780592	0.0713106	0.11503	0.327008	198	1876
H2bc4_ProteinCoding-H2bc7_ProteinCoding-H2bc8_ProteinCoding	0.0965666	0.0888698	0.108153	0.312073	259	2431
H2bc14_ProteinCoding	3.28287	3.05074	0.105466	6.72723e-05	1905	18160
H4c14_ProteinCoding	3.74492	3.49232	0.10047	2.98842e-05	1967	18555
H3c10_ProteinCoding-H3c11_ProteinCoding-H3c1_ProteinCoding-H3c2_ProteinCoding-H3c3_ProteinCoding-H3c4_ProteinCoding-H3c7_ProteinCoding	0.238269	0.222768	0.0930093	0.195793	535	5132
H3c10_ProteinCoding-H3c1_ProteinCoding	0.0875665	0.0820914	0.0833198	0.447449	238	2272
H4c11_ProteinCoding-H4c12_ProteinCoding-H4c1_ProteinCoding-H4c2_ProteinCoding-H4c3_ProteinCoding-H4c8_ProteinCoding-H4c9_ProteinCoding	0.115068	0.108567	0.0770046	0.424324	293	2922
H2bc12_ProteinCoding-H2bc13_ProteinCoding-H2bc15_ProteinCoding-H2bc4_ProteinCoding-H2bc6_ProteinCoding-H2bc7_ProteinCoding-H2bc8_ProteinCoding-Hist1h2bq_ProteinCoding-Hist1h2br_ProteinCoding	0.195752	0.186866	0.0636867	0.423658	485	4570
H2bc6_ProteinCoding	2.87977	2.7671	0.0573785	0.0365181	1871	17943
H2ac11_ProteinCoding-Hist1h2an_ProteinCoding	0.0723188	0.0691547	0.0565477	0.636064	193	1947
H4c11_ProteinCoding-H4c12_ProteinCoding-H4c1_ProteinCoding-H4c2_ProteinCoding-H4c8_ProteinCoding	0.15158	0.146032	0.0504124	0.567051	391	3809
H2bc11_ProteinCoding-H2bc1_ProteinCoding-H2bc4_ProteinCoding-Hist1h2bq_ProteinCoding-Hist1h2br_ProteinCoding	0.0680687	0.0655155	0.0479709	0.703872	181	1728
H2bc12_ProteinCoding-H2bc3_ProteinCoding-Hist1h2bp_ProteinCoding-Hist1h2bq_ProteinCoding-Hist1h2br_ProteinCoding	0.0999032	0.0966658	0.0431354	0.693759	254	2440
H3c10_ProteinCoding	3.20961	3.11648	0.0423482	0.0951278	1939	18395
H3c4_ProteinCoding-H3c6_ProteinCoding	0.132628	0.129185	0.0352594	0.70101	348	3367
H3c10_ProteinCoding-H3c11_ProteinCoding-H3c1_ProteinCoding-H3c2_ProteinCoding-H3c3_ProteinCoding-H3c4_ProteinCoding-H3c7_ProteinCoding-H3c8_ProteinCoding	0.0664141	0.0646595	0.0335125	0.789323	165	1753
H3c2_ProteinCoding-H3c4_ProteinCoding-H3c7_ProteinCoding	0.0562533	0.0548788	0.0302438	0.813716	160	1549
H4c9_ProteinCoding-Hist1h4m_ProteinCoding-Hist1h4n_ProteinCoding	0.133074	0.130611	0.0250551	0.786078	354	3285
H2ac11_ProteinCoding-H2ac13_ProteinCoding-H2ac4_ProteinCoding-H2ac6_ProteinCoding-H2ac7_ProteinCoding-H2ac8_ProteinCoding	0.135681	0.133211	0.0246708	0.803928	324	3182
H4c11_ProteinCoding-H4c12_ProteinCoding-H4c1_ProteinCoding-H4c2_ProteinCoding-H4c3_ProteinCoding-H4c8_ProteinCoding	0.891495	0.877745	0.0221745	0.588265	1237	12146
H3c10_ProteinCoding-H3c11_ProteinCoding-H3c1_ProteinCoding-H3c2_ProteinCoding-H3c3_ProteinCoding-H3c4_ProteinCoding	0.964001	0.949671	0.0213833	0.601951	1267	12270
H3c10_ProteinCoding-H3c1_ProteinCoding-H3c2_ProteinCoding-H3c4_ProteinCoding	0.242978	0.239921	0.0175395	0.799699	569	5630
H4c11_ProteinCoding	4.09071	4.09877	-0.00283251	0.907246	1967	19005
H4c12_ProteinCoding-H4c1_ProteinCoding-H4c2_ProteinCoding	0.220151	0.223448	-0.0205167	0.77629	537	5414
H2bc11_ProteinCoding-H2bc12_ProteinCoding-H2bc13_ProteinCoding-Hist1h2bq_ProteinCoding-Hist1h2br_ProteinCoding	0.0636066	0.0647038	-0.0213461	0.865896	170	1730
H4c11_ProteinCoding-H4c12_ProteinCoding-H4c1_ProteinCoding-H4c2_ProteinCoding-H4c3_ProteinCoding-H4c8_ProteinCoding-H4c9_ProteinCoding-Hist1h4m_ProteinCoding-Hist1h4n_ProteinCoding	0.0508852	0.0533971	-0.0583243	0.684671	132	1361
H4c12_ProteinCoding-H4c1_ProteinCoding-H4c2_ProteinCoding-H4c3_ProteinCoding	0.0999126	0.104826	-0.0630879	0.528697	289	2834
H2bc4_ProteinCoding-H2bc6_ProteinCoding-H2bc8_ProteinCoding-H2bc9_ProteinCoding	0.0511847	0.0540532	-0.0661013	0.630986	137	1434
H2aw_ProteinCoding	0.389273	0.409057	-0.0697698	0.504598	360	3256
H3c10_ProteinCoding-H3c1_ProteinCoding-H3c2_ProteinCoding-H3c4_ProteinCoding-H3c7_ProteinCoding	0.067007	0.0708935	-0.0710352	0.5371	212	2106
H2bc11_ProteinCoding-H2bc12_ProteinCoding-Hist1h2bq_ProteinCoding-Hist1h2br_ProteinCoding	0.0853036	0.0906888	-0.0793016	0.487317	245	2349
H4c12_ProteinCoding-H4c1_ProteinCoding	0.100586	0.107014	-0.0815101	0.42253	278	2893
H2ac11_ProteinCoding-H2ac6_ProteinCoding-H2ac7_ProteinCoding-H2ac8_ProteinCoding	0.0658255	0.0718207	-0.109784	0.367353	180	1983
Hist1h2bp_ProteinCoding	0.405777	0.444487	-0.128426	0.0378279	774	7801
H2bc11_ProteinCoding-H2bc12_ProteinCoding-H2bc1_ProteinCoding-H2bc3_ProteinCoding-Hist1h2bp_ProteinCoding-Hist1h2bq_ProteinCoding-Hist1h2br_ProteinCoding	0.0357022	0.0400293	-0.130508	0.405754	105	1089
H4c11_ProteinCoding-H4c8_ProteinCoding	0.317463	0.374041	-0.22993	0.00038368	678	7521
H2bc1_ProteinCoding	0.000904511	0.00521421	-0.480494	0.0519344	2	113
H1f0_ProteinCoding	0.866835	1.2297	-0.499613	1.82684e-25	1054	13081
H2ac21_ProteinCoding	0.0834504	0.182348	-1.04144	2.43489e-20	206	4217
H2bu2_ProteinCoding	0.0487969	0.42483	-2.88664	1.2526e-76	143	5888

## Sheet: 1
	cl_mean	rest_mean	logFC	pval	cells_cl0	cells_mean0
H3c13_ProteinCoding	2.287	1.59947	0.51317	1.0497e-11	648	10533
H2bc7_ProteinCoding	1.78977	1.30534	0.45237	7.37268e-26	861	14636
H1f0_ProteinCoding	1.53302	1.17582	0.379869	3.33517e-15	786	13349
H3c11_ProteinCoding-H3c2_ProteinCoding-H3c4_ProteinCoding	0.123266	0.0934478	0.365402	0.00357974	140	2508
H2bc4_ProteinCoding-H2bc8_ProteinCoding	0.953482	0.73807	0.365085	1.09563e-11	635	11471
H2bc12_ProteinCoding-Hist1h2bp_ProteinCoding-Hist1h2bq_ProteinCoding-Hist1h2br_ProteinCoding	0.252979	0.199292	0.329429	0.000584259	262	4567
Hist1h2br_ProteinCoding	1.19887	0.952612	0.328631	0.00161455	262	4106
Hist1h2bp_ProteinCoding	0.541436	0.435066	0.309174	1.17676e-05	453	8122
H2bc6_ProteinCoding	3.37946	2.74365	0.299713	1.22716e-19	1083	18731
H2bc11_ProteinCoding-H2bc12_ProteinCoding-H2bc1_ProteinCoding-H2bc3_ProteinCoding-Hist1h2bp_ProteinCoding-Hist1h2bq_ProteinCoding-Hist1h2br_ProteinCoding	0.0497468	0.0390399	0.284903	0.114249	59	1135
H2ac7_ProteinCoding	1.08799	0.891621	0.284271	2.39845e-08	720	12851
H2bc15_ProteinCoding	3.19723	2.62876	0.28147	7.4061e-13	1013	17777
H2bc13_ProteinCoding	2.33415	1.93679	0.267968	2.84956e-11	928	16650
Hist1h2bp_ProteinCoding-Hist1h2bq_ProteinCoding-Hist1h2br_ProteinCoding	0.0811955	0.0658221	0.266344	0.0715997	98	1815
H2bc11_ProteinCoding-Hist1h2bq_ProteinCoding-Hist1h2br_ProteinCoding	0.100429	0.0827868	0.251124	0.0741755	120	2236
H2bc14_ProteinCoding	3.61917	3.04184	0.249961	2.66169e-14	1065	19000
H2bc8_ProteinCoding	5.27599	4.43733	0.249237	4.57345e-18	1158	20340
H3c2_ProteinCoding	4.23028	3.56691	0.245448	9.95782e-18	1113	19842
H2bc3_ProteinCoding	5.54009	4.76961	0.215618	8.30748e-14	1159	20465
H2ac4_ProteinCoding	7.91438	6.82674	0.212989	5.29812e-17	1192	21259
H2ac12_ProteinCoding-H2ac13_ProteinCoding-H2ac4_ProteinCoding-H2ac7_ProteinCoding-H2ac8_ProteinCoding	0.803045	0.69705	0.201522	0.00062448	602	11082
H4c1_ProteinCoding	4.78097	4.16823	0.197425	7.46095e-13	1144	20254
H3c15_ProteinCoding	0.282236	0.247102	0.184796	0.19828	149	2432
H2ac10_ProteinCoding-H2ac7_ProteinCoding	1.00972	0.890534	0.179314	0.00082761	656	11831
H2bc12_ProteinCoding-Hist1h2bq_ProteinCoding-Hist1h2br_ProteinCoding	2.53243	2.24296	0.174387	6.70445e-06	929	16189
H2bc12_ProteinCoding-H2bc13_ProteinCoding-H2bc15_ProteinCoding-H2bc4_ProteinCoding-H2bc6_ProteinCoding-H2bc8_ProteinCoding-Hist1h2bp_ProteinCoding-Hist1h2bq_ProteinCoding-Hist1h2br_ProteinCoding	0.223202	0.197676	0.167248	0.0994246	238	4826
Hist1h2an_ProteinCoding	2.35529	2.10259	0.163006	2.57569e-05	977	17570
H4c8_ProteinCoding	6.44568	5.80261	0.151382	6.68959e-10	1185	21003
H3c4_ProteinCoding	2.81465	2.54033	0.147388	1.26604e-05	1045	18567
H2ac8_ProteinCoding	3.6985	3.33967	0.146817	6.53966e-06	1102	19401
H4c11_ProteinCoding-H4c8_ProteinCoding	0.406578	0.36648	0.146013	0.0533668	404	7795
H2bc12_ProteinCoding-H2bc13_ProteinCoding-H2bc15_ProteinCoding-Hist1h2bq_ProteinCoding-Hist1h2br_ProteinCoding	0.0842858	0.0753518	0.14362	0.326091	97	2237
H2bc8_ProteinCoding-H2bc9_ProteinCoding	0.118337	0.106442	0.140336	0.279864	125	2913
H2ac11_ProteinCoding-Hist1h2ao_ProteinCoding-Hist1h2ap_ProteinCoding	2.83255	2.57233	0.138508	0.000101539	1020	18212
H2ac11_ProteinCoding-H2ac12_ProteinCoding	0.0480355	0.0427611	0.137461	0.446575	64	1214
Hist1h2ap_ProteinCoding	3.06589	2.80644	0.127133	0.00143804	964	17643
H2ac10_ProteinCoding-H2ac12_ProteinCoding-H2ac7_ProteinCoding-Hist1h2an_ProteinCoding	0.613763	0.561347	0.126631	0.0506611	498	9610
H2bc9_ProteinCoding	2.74096	2.51006	0.126477	0.000659682	1013	18066
H2ac13_ProteinCoding	2.47783	2.27007	0.12581	0.000615749	1003	17873
H2bc12_ProteinCoding-H2bc13_ProteinCoding-Hist1h2bq_ProteinCoding-Hist1h2br_ProteinCoding	0.712202	0.652128	0.125293	0.0289671	583	11223
H2ac11_ProteinCoding-H2ac6_ProteinCoding-Hist1h2ao_ProteinCoding-Hist1h2ap_ProteinCoding	1.27638	1.1703	0.124155	0.0109627	784	14679
H2bc4_ProteinCoding-H2bc6_ProteinCoding-H2bc8_ProteinCoding	1.63588	1.50073	0.123607	0.00221973	868	16170
H2bc12_ProteinCoding-H2bc15_ProteinCoding-Hist1h2bq_ProteinCoding-Hist1h2br_ProteinCoding	1.28894	1.18366	0.121941	0.0068684	793	14621
H3c10_ProteinCoding-H3c11_ProteinCoding-H3c2_ProteinCoding-H3c4_ProteinCoding	3.19364	2.94449	0.116801	0.000978417	988	18132
Hist1h4m_ProteinCoding	2.28491	2.10681	0.116547	0.00357276	948	17101
H4c6_ProteinCoding	5.50956	5.08598	0.115192	1.50686e-05	1166	20630
H4c11_ProteinCoding	4.41483	4.07998	0.113529	0.00020145	1120	19852
H2bc12_ProteinCoding	3.77399	3.49275	0.11142	0.000974521	1105	19521
H4c14_ProteinCoding	3.7761	3.50167	0.108553	0.000498638	1096	19426
H3c6_ProteinCoding	9.41115	8.78018	0.10001	1.40246e-05	1224	21538
H2ac11_ProteinCoding-Hist1h2an_ProteinCoding	0.0746815	0.0691598	0.0972788	0.526093	101	2039
H2ac11_ProteinCoding	1.92245	1.80178	0.0930231	0.0253883	877	16658
H3c10_ProteinCoding	3.31974	3.11432	0.0918683	0.00470919	1069	19265
H2bc4_ProteinCoding-H2bc7_ProteinCoding	0.0893532	0.0833714	0.0895855	0.516518	115	2448
H2bc18_ProteinCoding	5.01355	4.71151	0.089459	0.000784695	1155	20421
H2bc11_ProteinCoding	4.5067	4.24387	0.0864941	0.00384592	1147	20232
H3c10_ProteinCoding-H3c1_ProteinCoding-H3c2_ProteinCoding-H3c4_ProteinCoding-H3c7_ProteinCoding	0.0751156	0.0702612	0.084721	0.553956	103	2215
H3c2_ProteinCoding-H3c4_ProteinCoding	0.448506	0.422475	0.0843229	0.230502	440	8544
H4c12_ProteinCoding-H4c1_ProteinCoding-H4c2_ProteinCoding-H4c3_ProteinCoding	0.110772	0.103992	0.0833637	0.504426	133	2990
Hist1h2ao_ProteinCoding-Hist1h2ap_ProteinCoding	2.14005	2.02227	0.0812771	0.0323739	934	17403
H2ac10_ProteinCoding	0.930399	0.881861	0.0764542	0.172144	623	12246
H2ac12_ProteinCoding	1.71897	1.63006	0.0761664	0.0747121	857	16009
H4c4_ProteinCoding	11.5752	10.9897	0.074821	0.000181695	1229	21647
H2ac6_ProteinCoding	3.79221	3.60048	0.0746476	0.0191379	1073	19791
H4c12_ProteinCoding	6.65145	6.32455	0.0725955	0.00361417	1187	21076
H2bc4_ProteinCoding	3.24654	3.08971	0.0712056	0.0223734	1070	19345
H2bc12_ProteinCoding-H2bc13_ProteinCoding-H2bc15_ProteinCoding-H2bc4_ProteinCoding-H2bc6_ProteinCoding-H2bc8_ProteinCoding-Hist1h2bq_ProteinCoding-Hist1h2br_ProteinCoding	0.2984	0.283623	0.0708379	0.409817	322	6681
H3c10_ProteinCoding-H3c2_ProteinCoding-H3c4_ProteinCoding	0.556118	0.529253	0.0701407	0.285765	497	9599
Hist1h4n_ProteinCoding	1.81038	1.72767	0.0670826	0.134984	858	15986
H3c11_ProteinCoding	3.63092	3.46763	0.0661994	0.0368428	1084	19659
H3c7_ProteinCoding	5.44386	5.20284	0.0652088	0.0234749	1156	20667
H2bc12_ProteinCoding-H2bc15_ProteinCoding-H2bc3_ProteinCoding-Hist1h2bp_ProteinCoding-Hist1h2bq_ProteinCoding-Hist1h2br_ProteinCoding	0.580726	0.554819	0.0647	0.321503	505	10127
H3c14_ProteinCoding-H3c15_ProteinCoding	1.8432	1.76329	0.0635948	0.235757	740	14300
H2ac15_ProteinCoding	5.71485	5.47878	0.0607512	0.0291566	1170	20876
H2ac21_ProteinCoding	0.179748	0.172513	0.0560844	0.604076	201	4222
H2bc11_ProteinCoding-H2bc1_ProteinCoding-H2bc4_ProteinCoding-Hist1h2bq_ProteinCoding-Hist1h2br_ProteinCoding	0.0684723	0.0656051	0.0536997	0.743137	87	1822
H2ac11_ProteinCoding-H2ac13_ProteinCoding-H2ac4_ProteinCoding-H2ac6_ProteinCoding-H2ac7_ProteinCoding-H2ac8_ProteinCoding	0.137999	0.133188	0.0476865	0.7104	165	3341
H2ac11_ProteinCoding-H2ac12_ProteinCoding-H2ac13_ProteinCoding-H2ac4_ProteinCoding-H2ac6_ProteinCoding-H2ac7_ProteinCoding-H2ac8_ProteinCoding-Hist1h2ao_ProteinCoding-Hist1h2ap_ProteinCoding	0.0874268	0.084666	0.0414732	0.774464	116	2359
H1f4_ProteinCoding	10.9119	10.6592	0.0337725	0.122567	1225	21594
H3c2_ProteinCoding-H3c7_ProteinCoding	1.65184	1.6189	0.0288851	0.478732	876	16539
H4c3_ProteinCoding	4.14616	4.0829	0.0221306	0.422662	1123	20173
H3c1_ProteinCoding-H3c3_ProteinCoding	0.269623	0.265583	0.0209943	0.814284	285	6133
H3c10_ProteinCoding-H3c1_ProteinCoding	0.0838384	0.0825447	0.0200288	0.890389	112	2398
H2bc11_ProteinCoding-H2bc12_ProteinCoding-Hist1h2bq_ProteinCoding-Hist1h2br_ProteinCoding	0.0911206	0.0901207	0.014336	0.921134	108	2486
H4f16_ProteinCoding	1.97882	1.96298	0.0115401	0.771426	921	17088
H4c12_ProteinCoding-H4c1_ProteinCoding	0.107147	0.106357	0.00975638	0.939711	142	3029
H3c3_ProteinCoding	4.6542	4.68538	-0.00961209	0.734643	1124	20452
H3c8_ProteinCoding	3.43262	3.46399	-0.0130868	0.683718	1077	19645
H4c12_ProteinCoding-H4c1_ProteinCoding-H4c2_ProteinCoding-H4c8_ProteinCoding	0.0657715	0.0667924	-0.0193089	0.899814	97	2107
Hist1h4m_ProteinCoding-Hist1h4n_ProteinCoding	5.66103	5.74656	-0.0215965	0.419554	1160	20790
H2bc12_ProteinCoding-H2bc15_ProteinCoding-Hist1h2bp_ProteinCoding-Hist1h2bq_ProteinCoding-Hist1h2br_ProteinCoding	0.991622	1.0072	-0.02227	0.666879	689	13754
H3c10_ProteinCoding-H3c11_ProteinCoding-H3c1_ProteinCoding-H3c2_ProteinCoding-H3c3_ProteinCoding-H3c4_ProteinCoding-H3c7_ProteinCoding	0.220773	0.224446	-0.0227854	0.813918	253	5414
H3c1_ProteinCoding	4.35304	4.42336	-0.0230679	0.463233	1120	20184
H4c11_ProteinCoding-H4c12_ProteinCoding-H4c1_ProteinCoding-H4c2_ProteinCoding-H4c3_ProteinCoding-H4c8_ProteinCoding-H4c9_ProteinCoding	0.106432	0.109345	-0.0356562	0.783391	132	3083
H4c2_ProteinCoding	3.57094	3.66183	-0.0361646	0.248613	1056	19597
H1f5_ProteinCoding	5.85472	6.01291	-0.0384005	0.199944	1149	20641
H2bc11_ProteinCoding-H2bc12_ProteinCoding-H2bc13_ProteinCoding-Hist1h2bq_ProteinCoding-Hist1h2br_ProteinCoding	0.0626249	0.0647112	-0.0408615	0.805267	81	1819
H3c2_ProteinCoding-H3c4_ProteinCoding-H3c7_ProteinCoding	0.0532475	0.0551103	-0.0418769	0.806318	73	1636
H2bc4_ProteinCoding-H2bc8_ProteinCoding-H2bc9_ProteinCoding	0.0548312	0.0570851	-0.0493045	0.789614	70	1531
H4c11_ProteinCoding-H4c12_ProteinCoding-H4c1_ProteinCoding-H4c2_ProteinCoding-H4c3_ProteinCoding-H4c8_ProteinCoding	0.848829	0.880777	-0.0526943	0.334206	628	12755
H3c10_ProteinCoding-H3c1_ProteinCoding-H3c2_ProteinCoding-H3c4_ProteinCoding	0.229654	0.240814	-0.0656626	0.477002	273	5926
H3c4_ProteinCoding-H3c6_ProteinCoding	0.123345	0.129864	-0.0688692	0.576776	152	3563
H2bc11_ProteinCoding-H2bc12_ProteinCoding-H2bc3_ProteinCoding-Hist1h2bp_ProteinCoding-Hist1h2bq_ProteinCoding-Hist1h2br_ProteinCoding	0.0679952	0.0721803	-0.0754081	0.640745	79	1995
H3c10_ProteinCoding-H3c11_ProteinCoding-H3c1_ProteinCoding-H3c2_ProteinCoding-H3c3_ProteinCoding-H3c4_ProteinCoding	0.902545	0.953798	-0.0788348	0.15207	617	12920
H2ac11_ProteinCoding-H2ac6_ProteinCoding-H2ac7_ProteinCoding-H2ac8_ProteinCoding	0.0670727	0.0714856	-0.0803247	0.610474	91	2072
H2ac18_ProteinCoding-H2ac19_ProteinCoding	9.19149	9.74832	-0.0847654	0.00167264	1212	21561
H2bc12_ProteinCoding-H2bc3_ProteinCoding-Hist1h2bp_ProteinCoding-Hist1h2bq_ProteinCoding-Hist1h2br_ProteinCoding	0.0910611	0.0973113	-0.0865741	0.559468	110	2584
H2ac12_ProteinCoding-Hist1h2an_ProteinCoding	0.0965784	0.103173	-0.0866136	0.53792	121	2708
H2bc11_ProteinCoding-H2bc12_ProteinCoding-H2bc15_ProteinCoding-H2bc3_ProteinCoding-Hist1h2bp_ProteinCoding-Hist1h2bq_ProteinCoding-Hist1h2br_ProteinCoding	0.145856	0.155855	-0.0897128	0.471957	166	3745
H1f1_ProteinCoding	6.88402	7.39061	-0.102299	0.000354008	1170	20997
H3c11_ProteinCoding-H3c3_ProteinCoding	0.325542	0.351017	-0.105575	0.195619	339	7654
H2aw_ProteinCoding	0.378198	0.408815	-0.109518	0.427903	219	3397
Hist1h2ao_ProteinCoding	0.0469077	0.051547	-0.113065	0.536855	67	1532
H1f3_ProteinCoding	10.8877	11.799	-0.115851	3.26775e-06	1221	21601
H2bc4_ProteinCoding-H2bc7_ProteinCoding-H2bc8_ProteinCoding	0.0822472	0.0900233	-0.11676	0.432992	114	2576
H4c11_ProteinCoding-H4c12_ProteinCoding-H4c1_ProteinCoding-H4c2_ProteinCoding-H4c8_ProteinCoding	0.134219	0.147264	-0.124919	0.301562	168	4032
H2bc12_ProteinCoding-H2bc13_ProteinCoding-H2bc15_ProteinCoding-H2bc4_ProteinCoding-H2bc6_ProteinCoding-H2bc7_ProteinCoding-H2bc8_ProteinCoding-Hist1h2bq_ProteinCoding-Hist1h2br_ProteinCoding	0.171626	0.18863	-0.129108	0.239799	212	4843
H4c12_ProteinCoding-H4c1_ProteinCoding-H4c2_ProteinCoding	0.201878	0.224342	-0.145382	0.137095	246	5705
H3c10_ProteinCoding-H3c11_ProteinCoding-H3c1_ProteinCoding-H3c2_ProteinCoding-H3c3_ProteinCoding-H3c4_ProteinCoding-H3c7_ProteinCoding-H3c8_ProteinCoding	0.0577636	0.0652287	-0.150774	0.382791	71	1847
H2ac18_ProteinCoding	2.30941	2.56817	-0.152588	0.00024133	957	18321
H2ac20_ProteinCoding	1.76656	1.98868	-0.169959	8.40382e-05	904	16941
H4c9_ProteinCoding	0.673996	0.76841	-0.186542	0.00237546	555	12028
H3c10_ProteinCoding-H3c8_ProteinCoding	0.852107	0.984045	-0.205444	0.000120952	649	13670
H2bc4_ProteinCoding-H2bc6_ProteinCoding-H2bc8_ProteinCoding-H2bc9_ProteinCoding	0.0447871	0.0542907	-0.230771	0.221806	70	1501
H3c13_ProteinCoding-H3c14_ProteinCoding-H3c15_ProteinCoding	4.71899	5.56437	-0.237278	4.18419e-11	868	17561
H4c11_ProteinCoding-H4c12_ProteinCoding-H4c1_ProteinCoding-H4c2_ProteinCoding-H4c3_ProteinCoding-H4c8_ProteinCoding-H4c9_ProteinCoding-Hist1h4m_ProteinCoding-Hist1h4n_ProteinCoding	0.0438941	0.0536839	-0.240802	0.224318	63	1430
H1f2_ProteinCoding	6.38441	7.59933	-0.250957	2.35437e-18	1173	21175
H2ac19_ProteinCoding	0.0426936	0.0529643	-0.256907	0.172112	64	1571
H1f6_ProteinCoding	0.0286527	0.0363359	-0.261561	0.247361	29	1014
H4c9_ProteinCoding-Hist1h4m_ProteinCoding-Hist1h4n_ProteinCoding	0.102107	0.13248	-0.345883	0.0101876	130	3509
H1f2_ProteinCoding-H1f3_ProteinCoding	0.0391963	0.0543935	-0.388366	0.045458	66	1587
H2bc1_ProteinCoding	0.00127446	0.00500327	-0.412218	0.196686	2	113
H2bu2_ProteinCoding	0.176929	0.400973	-1.13656	2.91784e-17	165	5866

## Sheet: 10
	cl_mean	rest_mean	logFC	pval	cells_cl0	cells_mean0
H2bu2_ProteinCoding	0.864043	0.370201	1.20094	3.52362e-56	429	5602
H2aw_ProteinCoding	0.830169	0.390504	1.06886	5.20171e-22	217	3399
H3c13_ProteinCoding	2.44412	1.60465	0.603988	2.12423e-12	457	10724
H2bc11_ProteinCoding-Hist1h2bq_ProteinCoding-Hist1h2br_ProteinCoding	0.123882	0.0821546	0.538828	0.000351176	94	2262
H4c9_ProteinCoding-Hist1h4m_ProteinCoding-Hist1h4n_ProteinCoding	0.181306	0.128858	0.462265	0.000173357	156	3483
H3c4_ProteinCoding-H3c6_ProteinCoding	0.174199	0.127753	0.419174	0.000765546	144	3571
H4c9_ProteinCoding	1.00313	0.753883	0.407399	1.1083e-11	516	12067
H2bc11_ProteinCoding-H2bc12_ProteinCoding-H2bc1_ProteinCoding-H2bc3_ProteinCoding-Hist1h2bp_ProteinCoding-Hist1h2bq_ProteinCoding-Hist1h2br_ProteinCoding	0.0548005	0.0390179	0.402697	0.0488108	44	1150
H2bc4_ProteinCoding-H2bc8_ProteinCoding-H2bc9_ProteinCoding	0.0746196	0.0562683	0.352672	0.0659933	55	1546
H3c15_ProteinCoding	0.312541	0.246489	0.330589	0.0406782	98	2483
H4c12_ProteinCoding-H4c1_ProteinCoding-H4c2_ProteinCoding-H4c8_ProteinCoding	0.0854691	0.0659996	0.329042	0.0421666	82	2122
H2bc4_ProteinCoding-H2bc6_ProteinCoding-H2bc8_ProteinCoding-H2bc9_ProteinCoding	0.0693254	0.0531669	0.328614	0.0787526	56	1515
H2bc12_ProteinCoding-H2bc3_ProteinCoding-Hist1h2bp_ProteinCoding-Hist1h2bq_ProteinCoding-Hist1h2br_ProteinCoding	0.12267	0.0959628	0.324289	0.0348056	108	2586
Hist1h2bp_ProteinCoding-Hist1h2bq_ProteinCoding-Hist1h2br_ProteinCoding	0.0846131	0.0659417	0.317148	0.0640585	66	1847
Hist1h2br_ProteinCoding	1.18604	0.95719	0.306397	0.0131454	207	4161
H2bc9_ProteinCoding	3.07375	2.50077	0.296557	8.34431e-13	728	18351
H3c2_ProteinCoding-H3c7_ProteinCoding	1.95676	1.60743	0.282112	2.02515e-10	654	16761
H2ac10_ProteinCoding-H2ac7_ProteinCoding	1.07811	0.88981	0.274129	7.79727e-06	494	11993
H3c10_ProteinCoding-H3c1_ProteinCoding	0.10088	0.0818947	0.270951	0.0869821	99	2411
H1f1_ProteinCoding	8.81475	7.30617	0.270466	2.08122e-19	852	21315
H3c10_ProteinCoding-H3c11_ProteinCoding-H3c1_ProteinCoding-H3c2_ProteinCoding-H3c3_ProteinCoding-H3c4_ProteinCoding-H3c7_ProteinCoding-H3c8_ProteinCoding	0.0793623	0.0642545	0.267188	0.134975	73	1845
Hist1h2bp_ProteinCoding	0.528025	0.437353	0.266258	0.00157426	317	8258
H3c10_ProteinCoding-H3c8_ProteinCoding	1.1678	0.969427	0.266087	9.98893e-07	546	13773
H2bc12_ProteinCoding	4.17793	3.48149	0.262393	4.72291e-12	797	19829
H3c1_ProteinCoding	5.2406	4.38724	0.255883	4.79431e-14	817	20487
H2bc8_ProteinCoding-H2bc9_ProteinCoding	0.12707	0.106294	0.237136	0.110225	106	2932
H2bc14_ProteinCoding	3.58708	3.05265	0.232044	2.47622e-09	755	19310
H2bc4_ProteinCoding-H2bc7_ProteinCoding	0.0992585	0.0830801	0.2312	0.137588	86	2477
H4c11_ProteinCoding-H4c8_ProteinCoding	0.431412	0.366165	0.23076	0.00780343	296	7903
H1f4_ProteinCoding	12.3612	10.6063	0.220708	1.06216e-19	861	21958
H3c2_ProteinCoding-H3c4_ProteinCoding-H3c7_ProteinCoding	0.0652763	0.0546057	0.220534	0.234612	65	1644
H2bc13_ProteinCoding	2.257	1.9464	0.212586	1.07978e-05	667	16911
H3c10_ProteinCoding-H3c1_ProteinCoding-H3c2_ProteinCoding-H3c4_ProteinCoding	0.276931	0.238767	0.205909	0.0395738	236	5963
H2ac11_ProteinCoding-H2ac13_ProteinCoding-H2ac4_ProteinCoding-H2ac6_ProteinCoding-H2ac7_ProteinCoding-H2ac8_ProteinCoding	0.154176	0.13263	0.20297	0.159406	127	3379
H3c4_ProteinCoding	2.92563	2.5405	0.202892	2.12956e-07	735	18877
H4c12_ProteinCoding-H4c1_ProteinCoding-H4c2_ProteinCoding	0.256674	0.221812	0.202124	0.0508703	223	5728
H2bc4_ProteinCoding-H2bc6_ProteinCoding-H2bc8_ProteinCoding	1.726	1.49942	0.201777	1.41835e-05	627	16411
H2ac10_ProteinCoding	1.01073	0.879499	0.19854	0.00178238	491	12378
H3c10_ProteinCoding-H3c1_ProteinCoding-H3c2_ProteinCoding-H3c4_ProteinCoding-H3c7_ProteinCoding	0.0818652	0.0700755	0.198157	0.223823	78	2240
H2ac10_ProteinCoding-H2ac12_ProteinCoding-H2ac7_ProteinCoding-Hist1h2an_ProteinCoding	0.644442	0.561005	0.196763	0.00846802	377	9731
H4c11_ProteinCoding	4.66832	4.07553	0.195466	2.54842e-08	789	20183
H2ac11_ProteinCoding-Hist1h2an_ProteinCoding	0.0802517	0.0690316	0.191524	0.275618	83	2057
H1f0_ProteinCoding	1.35428	1.18877	0.186582	0.00202036	549	13586
H2ac12_ProteinCoding-Hist1h2an_ProteinCoding	0.117219	0.102251	0.180591	0.236729	95	2734
H3c10_ProteinCoding-H3c11_ProteinCoding-H3c1_ProteinCoding-H3c2_ProteinCoding-H3c3_ProteinCoding-H3c4_ProteinCoding	1.07368	0.946208	0.180546	0.00257083	502	13035
H4c12_ProteinCoding-H4c1_ProteinCoding	0.120879	0.105829	0.176229	0.222457	112	3059
H2bc12_ProteinCoding-Hist1h2bq_ProteinCoding-Hist1h2br_ProteinCoding	2.53396	2.24768	0.172234	0.000164334	646	16472
H3c2_ProteinCoding-H3c4_ProteinCoding	0.475987	0.421823	0.170478	0.0347291	318	8666
H2bc12_ProteinCoding-Hist1h2bp_ProteinCoding-Hist1h2bq_ProteinCoding-Hist1h2br_ProteinCoding	0.227349	0.20119	0.168473	0.156228	163	4666
Hist1h4m_ProteinCoding-Hist1h4n_ProteinCoding	6.42299	5.71513	0.16818	1.5559e-08	832	21118
H2ac12_ProteinCoding-H2ac13_ProteinCoding-H2ac4_ProteinCoding-H2ac7_ProteinCoding-H2ac8_ProteinCoding	0.786461	0.699456	0.16689	0.0174973	419	11265
H4c11_ProteinCoding-H4c12_ProteinCoding-H4c1_ProteinCoding-H4c2_ProteinCoding-H4c3_ProteinCoding-H4c8_ProteinCoding	0.982708	0.874975	0.165732	0.00585265	484	12899
H2bc12_ProteinCoding-H2bc13_ProteinCoding-H2bc15_ProteinCoding-Hist1h2bq_ProteinCoding-Hist1h2br_ProteinCoding	0.0856206	0.0754469	0.162293	0.343964	72	2262
H2bc6_ProteinCoding	3.09274	2.76545	0.16082	7.92127e-05	736	19078
H2bc11_ProteinCoding-H2bc12_ProteinCoding-H2bc3_ProteinCoding-Hist1h2bp_ProteinCoding-Hist1h2bq_ProteinCoding-Hist1h2br_ProteinCoding	0.0802838	0.0716271	0.14542	0.414002	70	2004
H3c10_ProteinCoding-H3c2_ProteinCoding-H3c4_ProteinCoding	0.584973	0.528561	0.143716	0.0578333	375	9721
H2ac11_ProteinCoding	1.98819	1.80118	0.141758	0.00336987	653	16882
H4c14_ProteinCoding	3.85639	3.50305	0.138263	0.00014848	774	19748
H3c10_ProteinCoding	3.42556	3.11355	0.137359	0.000280104	765	19569
H3c11_ProteinCoding-H3c3_ProteinCoding	0.38385	0.348299	0.136483	0.126423	280	7713
H1f3_ProteinCoding	12.8446	11.7068	0.133706	8.77555e-07	858	21964
H2bc11_ProteinCoding	4.65204	4.24249	0.132656	0.000137856	801	20578
H3c2_ProteinCoding	3.93521	3.5895	0.132305	0.000157402	789	20166
H2bc4_ProteinCoding-H2bc8_ProteinCoding	0.818197	0.746961	0.129755	0.0573944	441	11665
H2ac4_ProteinCoding	7.50436	6.86088	0.129155	2.75035e-05	844	21607
H3c6_ProteinCoding	9.60622	8.78293	0.129126	1.61605e-06	866	21896
H2bc3_ProteinCoding	5.24086	4.79414	0.128276	0.000250939	811	20813
H2ac11_ProteinCoding-H2ac6_ProteinCoding-H2ac7_ProteinCoding-H2ac8_ProteinCoding	0.0782283	0.0709732	0.123797	0.478485	81	2082
H2ac11_ProteinCoding-Hist1h2ao_ProteinCoding-Hist1h2ap_ProteinCoding	2.80729	2.57763	0.122677	0.00369698	716	18516
Hist1h4n_ProteinCoding	1.88004	1.7263	0.122407	0.0186941	623	16221
H4c1_ProteinCoding	4.55676	4.1872	0.121743	0.000253716	791	20607
H2ac8_ProteinCoding	3.64222	3.34782	0.121248	0.00174982	775	19728
H1f5_ProteinCoding	6.50545	5.98466	0.120187	0.000355403	832	20958
H2bc11_ProteinCoding-H2bc12_ProteinCoding-H2bc15_ProteinCoding-H2bc3_ProteinCoding-Hist1h2bp_ProteinCoding-Hist1h2bq_ProteinCoding-Hist1h2br_ProteinCoding	0.168319	0.154805	0.113701	0.410691	138	3773
H3c11_ProteinCoding	3.74764	3.46573	0.11251	0.0022884	790	19953
H2bc12_ProteinCoding-H2bc15_ProteinCoding-H2bc3_ProteinCoding-Hist1h2bp_ProteinCoding-Hist1h2bq_ProteinCoding-Hist1h2br_ProteinCoding	0.59881	0.554535	0.108928	0.151628	371	10261
H2ac20_ProteinCoding	2.12571	1.97086	0.10859	0.0203451	679	17166
H4c4_ProteinCoding	11.8019	10.9904	0.102685	1.13025e-05	867	22009
H2ac11_ProteinCoding-H2ac6_ProteinCoding-Hist1h2ao_ProteinCoding-Hist1h2ap_ProteinCoding	1.25773	1.17279	0.100047	0.0847572	548	14915
H2bc7_ProteinCoding	1.42376	1.32777	0.0999708	0.0782087	547	14950
H2bc12_ProteinCoding-H2bc15_ProteinCoding-Hist1h2bp_ProteinCoding-Hist1h2bq_ProteinCoding-Hist1h2br_ProteinCoding	1.07573	1.00363	0.0991336	0.0918722	525	13918
H4c6_ProteinCoding	5.45706	5.09506	0.0988375	0.00174986	820	20976
H4c8_ProteinCoding	6.19561	5.8231	0.0893107	0.00248368	826	21362
Hist1h2an_ProteinCoding	2.24294	2.11119	0.0869361	0.0633977	701	17846
H2bc4_ProteinCoding	3.28335	3.09086	0.0868878	0.0176733	754	19661
H3c7_ProteinCoding	5.51285	5.2041	0.0829943	0.0140454	813	21010
H4c2_ProteinCoding	3.85356	3.6492	0.0784036	0.0281513	759	19894
H1f2_ProteinCoding-H1f3_ProteinCoding	0.0569387	0.0534433	0.0773723	0.69702	57	1596
Hist1h2ao_ProteinCoding-Hist1h2ap_ProteinCoding	2.13618	2.02437	0.0771846	0.0856289	668	17669
H2bc8_ProteinCoding	4.71465	4.47331	0.0756429	0.0350147	798	20700
H4c12_ProteinCoding	6.66124	6.32957	0.0735709	0.0124718	833	21430
H3c10_ProteinCoding-H3c11_ProteinCoding-H3c2_ProteinCoding-H3c4_ProteinCoding	3.10234	2.95221	0.0713266	0.0927666	714	18406
H3c8_ProteinCoding	3.63031	3.45569	0.0709182	0.0549648	762	19960
H2ac15_ProteinCoding	5.74076	5.48166	0.0665098	0.0427526	832	21214
H4c11_ProteinCoding-H4c12_ProteinCoding-H4c1_ProteinCoding-H4c2_ProteinCoding-H4c3_ProteinCoding-H4c8_ProteinCoding-H4c9_ProteinCoding-Hist1h4m_ProteinCoding-Hist1h4n_ProteinCoding	0.0560159	0.0530446	0.0664415	0.754961	54	1439
H2bc4_ProteinCoding-H2bc7_ProteinCoding-H2bc8_ProteinCoding	0.0940282	0.0894307	0.0652118	0.694831	85	2605
H2ac21_ProteinCoding	0.180738	0.172594	0.0629543	0.621318	140	4283
H2ac11_ProteinCoding-H2ac12_ProteinCoding-H2ac13_ProteinCoding-H2ac4_ProteinCoding-H2ac6_ProteinCoding-H2ac7_ProteinCoding-H2ac8_ProteinCoding-Hist1h2ao_ProteinCoding-Hist1h2ap_ProteinCoding	0.0885011	0.0846693	0.0572429	0.736455	72	2403
H2bc18_ProteinCoding	4.88477	4.72157	0.0489213	0.124692	805	20771
H2ac7_ProteinCoding	0.932085	0.90101	0.0483913	0.454997	488	13083
H2bc11_ProteinCoding-H2bc12_ProteinCoding-H2bc13_ProteinCoding-Hist1h2bq_ProteinCoding-Hist1h2br_ProteinCoding	0.0667104	0.0645158	0.041875	0.826296	58	1842
H4c12_ProteinCoding-H4c1_ProteinCoding-H4c2_ProteinCoding-H4c3_ProteinCoding	0.107364	0.104238	0.0389446	0.794546	106	3017
H2ac13_ProteinCoding	2.33758	2.27903	0.0364403	0.414107	667	18209
H3c10_ProteinCoding-H3c11_ProteinCoding-H3c1_ProteinCoding-H3c2_ProteinCoding-H3c3_ProteinCoding-H3c4_ProteinCoding-H3c7_ProteinCoding	0.229908	0.224026	0.0358127	0.74978	208	5459
H3c14_ProteinCoding-H3c15_ProteinCoding	1.80833	1.76598	0.0339982	0.594926	534	14506
Hist1h4m_ProteinCoding	2.16198	2.1146	0.0318186	0.51191	637	17412
H2ac6_ProteinCoding	3.68169	3.608	0.0290875	0.446094	782	20082
H2ac18_ProteinCoding-H2ac19_ProteinCoding	9.89704	9.71132	0.0273025	0.375054	859	21914
H3c1_ProteinCoding-H3c3_ProteinCoding	0.270638	0.26561	0.0260808	0.804587	211	6207
H2bc15_ProteinCoding	2.68764	2.65823	0.0158134	0.753681	686	18104
H2ac18_ProteinCoding	2.58142	2.55318	0.015807	0.734607	714	18564
H2ac12_ProteinCoding	1.64508	1.63444	0.00929887	0.856861	611	16255
H2bc12_ProteinCoding-H2bc13_ProteinCoding-Hist1h2bq_ProteinCoding-Hist1h2br_ProteinCoding	0.659213	0.655208	0.00865921	0.90195	408	11398
H2bc12_ProteinCoding-H2bc15_ProteinCoding-Hist1h2bq_ProteinCoding-Hist1h2br_ProteinCoding	1.19619	1.18906	0.00855282	0.876895	550	14864
H4f16_ProteinCoding	1.96116	1.96394	-0.00202686	0.965703	662	17347
H2ac11_ProteinCoding-H2ac12_ProteinCoding	0.0427038	0.0430583	-0.00967183	0.965467	48	1230
H3c3_ProteinCoding	4.61953	4.68623	-0.020636	0.539483	814	20762
H2bc11_ProteinCoding-H2bc1_ProteinCoding-H2bc4_ProteinCoding-Hist1h2bq_ProteinCoding-Hist1h2br_ProteinCoding	0.0639428	0.0658309	-0.0363773	0.855089	68	1841
H3c11_ProteinCoding-H3c2_ProteinCoding-H3c4_ProteinCoding	0.0923156	0.0951601	-0.0395609	0.814097	83	2565
H4c3_ProteinCoding	3.95798	4.09135	-0.0476964	0.15258	773	20523
H2bc12_ProteinCoding-H2bc13_ProteinCoding-H2bc15_ProteinCoding-H2bc4_ProteinCoding-H2bc6_ProteinCoding-H2bc7_ProteinCoding-H2bc8_ProteinCoding-Hist1h2bq_ProteinCoding-Hist1h2br_ProteinCoding	0.180782	0.187988	-0.0534863	0.673341	163	4892
H3c13_ProteinCoding-H3c14_ProteinCoding-H3c15_ProteinCoding	5.30729	5.52722	-0.0584711	0.146544	613	17816
H4c11_ProteinCoding-H4c12_ProteinCoding-H4c1_ProteinCoding-H4c2_ProteinCoding-H4c3_ProteinCoding-H4c8_ProteinCoding-H4c9_ProteinCoding	0.103803	0.1094	-0.0692745	0.654883	105	3110
Hist1h2ap_ProteinCoding	2.67249	2.82623	-0.0804004	0.110055	690	17917
H4c11_ProteinCoding-H4c12_ProteinCoding-H4c1_ProteinCoding-H4c2_ProteinCoding-H4c8_ProteinCoding	0.137613	0.146914	-0.0881605	0.533001	143	4057
H2bc12_ProteinCoding-H2bc13_ProteinCoding-H2bc15_ProteinCoding-H2bc4_ProteinCoding-H2bc6_ProteinCoding-H2bc8_ProteinCoding-Hist1h2bq_ProteinCoding-Hist1h2br_ProteinCoding	0.265979	0.285145	-0.0968636	0.365645	221	6782
H1f2_ProteinCoding	7.00926	7.55462	-0.107949	0.000908622	828	21520
H2bc12_ProteinCoding-H2bc13_ProteinCoding-H2bc15_ProteinCoding-H2bc4_ProteinCoding-H2bc6_ProteinCoding-H2bc8_ProteinCoding-Hist1h2bp_ProteinCoding-Hist1h2bq_ProteinCoding-Hist1h2br_ProteinCoding	0.180539	0.199779	-0.138782	0.293288	162	4902
H2ac19_ProteinCoding	0.0451951	0.0526959	-0.183832	0.39873	50	1585
Hist1h2ao_ProteinCoding	0.0419024	0.0516675	-0.248709	0.271298	44	1555
H2bc11_ProteinCoding-H2bc12_ProteinCoding-Hist1h2bq_ProteinCoding-Hist1h2br_ProteinCoding	0.063323	0.0912323	-0.465332	0.019343	73	2521
H2bc1_ProteinCoding	0.000721194	0.0049634	-0.480972	0.213866	1	114
H1f6_ProteinCoding	0.00800962	0.037022	-1.38457	0.00021809	13	1030

## Sheet: 11
	cl_mean	rest_mean	logFC	pval	cells_cl0	cells_mean0
H2bu2_ProteinCoding	1.22186	0.356533	1.74882	2.28295e-168	585	5446
H1f6_ProteinCoding	0.0788433	0.0342537	1.00546	1.61447e-08	71	972
H3c14_ProteinCoding-H3c15_ProteinCoding	2.48226	1.7398	0.510266	1.7891e-20	739	14301
H2ac10_ProteinCoding	1.16406	0.873603	0.410033	6.15838e-12	611	12258
H2ac12_ProteinCoding-Hist1h2an_ProteinCoding	0.130591	0.101738	0.331383	0.0233862	149	2680
H2ac21_ProteinCoding	0.211768	0.171391	0.289944	0.0149163	206	4217
H4c11_ProteinCoding-H4c12_ProteinCoding-H4c1_ProteinCoding-H4c2_ProteinCoding-H4c3_ProteinCoding-H4c8_ProteinCoding-H4c9_ProteinCoding	0.133861	0.108229	0.283096	0.0419011	160	3055
H3c13_ProteinCoding-H3c14_ProteinCoding-H3c15_ProteinCoding	6.60179	5.47678	0.269082	1.51327e-13	847	17582
H2bc12_ProteinCoding-H2bc13_ProteinCoding-H2bc15_ProteinCoding-Hist1h2bq_ProteinCoding-Hist1h2br_ProteinCoding	0.0920598	0.0752016	0.260462	0.119062	114	2220
H2bc8_ProteinCoding-H2bc9_ProteinCoding	0.128531	0.106248	0.253005	0.0886212	144	2894
H2ac10_ProteinCoding-H2ac12_ProteinCoding-H2ac7_ProteinCoding-Hist1h2an_ProteinCoding	0.661557	0.560381	0.235586	0.00150659	475	9633
H2bc12_ProteinCoding-H2bc13_ProteinCoding-H2bc15_ProteinCoding-H2bc4_ProteinCoding-H2bc6_ProteinCoding-H2bc7_ProteinCoding-H2bc8_ProteinCoding-Hist1h2bq_ProteinCoding-Hist1h2br_ProteinCoding	0.22087	0.186426	0.233093	0.0451754	227	4828
Hist1h2ap_ProteinCoding	3.28373	2.80239	0.227927	6.55556e-07	773	17834
Hist1h2an_ProteinCoding	2.45661	2.10295	0.223272	7.26353e-07	761	17786
H2ac13_ProteinCoding	2.63985	2.2673	0.218584	2.38813e-07	768	18108
H2ac10_ProteinCoding-H2ac7_ProteinCoding	1.02356	0.892024	0.196385	0.00191039	575	11912
H2bc4_ProteinCoding-H2bc7_ProteinCoding-H2bc8_ProteinCoding	0.103399	0.0890686	0.194908	0.224192	121	2569
H3c10_ProteinCoding	3.54126	3.10921	0.187152	5.70073e-07	806	19528
H3c10_ProteinCoding-H3c1_ProteinCoding-H3c2_ProteinCoding-H3c4_ProteinCoding	0.271254	0.239006	0.175694	0.083878	253	5946
H3c8_ProteinCoding	3.87481	3.44627	0.168628	2.83526e-06	814	19908
H3c4_ProteinCoding	2.84361	2.54388	0.160101	6.00649e-05	789	18823
Hist1h2ao_ProteinCoding-Hist1h2ap_ProteinCoding	2.25649	2.01975	0.159161	0.000296586	744	17593
H3c10_ProteinCoding-H3c11_ProteinCoding-H3c2_ProteinCoding-H3c4_ProteinCoding	3.27454	2.94559	0.152247	0.000250851	786	18334
H4c12_ProteinCoding-H4c1_ProteinCoding-H4c2_ProteinCoding-H4c8_ProteinCoding	0.0741387	0.0664498	0.138257	0.425126	94	2110
Hist1h2bp_ProteinCoding-Hist1h2bq_ProteinCoding-Hist1h2br_ProteinCoding	0.0737747	0.0663723	0.133465	0.465576	85	1828
H4c11_ProteinCoding-H4c12_ProteinCoding-H4c1_ProteinCoding-H4c2_ProteinCoding-H4c3_ProteinCoding-H4c8_ProteinCoding-H4c9_ProteinCoding-Hist1h4m_ProteinCoding-Hist1h4n_ProteinCoding	0.0590207	0.0529292	0.133299	0.524788	64	1429
H3c11_ProteinCoding-H3c2_ProteinCoding-H3c4_ProteinCoding	0.103781	0.0947129	0.119822	0.456196	120	2528
H3c10_ProteinCoding-H3c1_ProteinCoding-H3c2_ProteinCoding-H3c4_ProteinCoding-H3c7_ProteinCoding	0.077003	0.0702704	0.116197	0.489911	94	2224
H3c10_ProteinCoding-H3c2_ProteinCoding-H3c4_ProteinCoding	0.574177	0.529008	0.116098	0.131123	447	9649
H2bc12_ProteinCoding-H2bc3_ProteinCoding-Hist1h2bp_ProteinCoding-Hist1h2bq_ProteinCoding-Hist1h2br_ProteinCoding	0.103416	0.0967246	0.0877332	0.599169	121	2573
H4c11_ProteinCoding-H4c12_ProteinCoding-H4c1_ProteinCoding-H4c2_ProteinCoding-H4c8_ProteinCoding	0.155899	0.146199	0.0869253	0.518119	185	4015
H2bc11_ProteinCoding-H2bc12_ProteinCoding-Hist1h2bq_ProteinCoding-Hist1h2br_ProteinCoding	0.0960664	0.0899455	0.0857549	0.610174	101	2493
H2ac12_ProteinCoding	1.72942	1.63117	0.0838807	0.0976101	680	16186
H2ac11_ProteinCoding-Hist1h2an_ProteinCoding	0.0740251	0.0692793	0.0838774	0.646699	79	2061
H3c10_ProteinCoding-H3c8_ProteinCoding	1.03292	0.974769	0.0827658	0.154186	589	13730
H3c1_ProteinCoding	4.66369	4.41009	0.0804861	0.026068	822	20482
H2bc4_ProteinCoding-H2bc7_ProteinCoding	0.088704	0.0834985	0.0781657	0.634882	99	2464
H4f16_ProteinCoding	2.05967	1.9601	0.0711257	0.124665	720	17289
H2bc12_ProteinCoding-H2bc13_ProteinCoding-H2bc15_ProteinCoding-H2bc4_ProteinCoding-H2bc6_ProteinCoding-H2bc8_ProteinCoding-Hist1h2bp_ProteinCoding-Hist1h2bq_ProteinCoding-Hist1h2br_ProteinCoding	0.20551	0.198798	0.0456485	0.715539	201	4863
H1f1_ProteinCoding	7.5621	7.35562	0.0398859	0.220746	849	21318
H3c2_ProteinCoding-H3c4_ProteinCoding	0.434839	0.423449	0.0374199	0.658989	375	8609
H3c1_ProteinCoding-H3c3_ProteinCoding	0.270878	0.265603	0.0273481	0.796422	275	6143
H2bc11_ProteinCoding-H2bc1_ProteinCoding-H2bc4_ProteinCoding-Hist1h2bq_ProteinCoding-Hist1h2br_ProteinCoding	0.0670663	0.0657085	0.0256453	0.896138	81	1828
H2bc7_ProteinCoding	1.35308	1.33057	0.0240263	0.681401	637	14860
H2ac20_ProteinCoding	2.00717	1.97554	0.0228016	0.637649	706	17139
Hist1h2ao_ProteinCoding	0.0522133	0.0512618	0.0222349	0.915153	66	1533
H3c10_ProteinCoding-H3c1_ProteinCoding	0.0838156	0.0825676	0.0193209	0.910962	106	2404
H2bc12_ProteinCoding-H2bc15_ProteinCoding-Hist1h2bq_ProteinCoding-Hist1h2br_ProteinCoding	1.20293	1.1888	0.0169073	0.76022	625	14789
H3c7_ProteinCoding	5.24876	5.21452	0.00942226	0.786649	820	21003
H2ac11_ProteinCoding-H2ac12_ProteinCoding-H2ac13_ProteinCoding-H2ac4_ProteinCoding-H2ac6_ProteinCoding-H2ac7_ProteinCoding-H2ac8_ProteinCoding-Hist1h2ao_ProteinCoding-Hist1h2ap_ProteinCoding	0.0848132	0.0848146	-2.14267e-05	0.999902	109	2366
H3c4_ProteinCoding-H3c6_ProteinCoding	0.128679	0.129546	-0.00898904	0.950235	158	3557
H4c14_ProteinCoding	3.48135	3.51781	-0.0149849	0.697312	788	19734
H2bc12_ProteinCoding-H2bc13_ProteinCoding-H2bc15_ProteinCoding-H2bc4_ProteinCoding-H2bc6_ProteinCoding-H2bc8_ProteinCoding-Hist1h2bq_ProteinCoding-Hist1h2br_ProteinCoding	0.280402	0.284575	-0.0205812	0.844797	270	6733
H4c11_ProteinCoding-H4c8_ProteinCoding	0.362727	0.368868	-0.0235769	0.803453	335	7864
H4c12_ProteinCoding-H4c1_ProteinCoding	0.104142	0.106488	-0.0293472	0.850087	116	3055
H4c2_ProteinCoding	3.57888	3.65998	-0.0322401	0.386551	804	19849
H2ac11_ProteinCoding	1.76903	1.8098	-0.0326856	0.52529	694	16841
H2ac19_ProteinCoding	0.0509395	0.0524689	-0.0357597	0.864205	62	1573
H2ac11_ProteinCoding-Hist1h2ao_ProteinCoding-Hist1h2ap_ProteinCoding	2.52376	2.58877	-0.0365495	0.41409	759	18473
H4c9_ProteinCoding	0.741609	0.764174	-0.0426761	0.54129	503	12080
H2bc4_ProteinCoding-H2bc8_ProteinCoding-H2bc9_ProteinCoding	0.0550677	0.0570375	-0.0430277	0.844496	70	1531
H4c11_ProteinCoding-H4c12_ProteinCoding-H4c1_ProteinCoding-H4c2_ProteinCoding-H4c3_ProteinCoding-H4c8_ProteinCoding	0.851045	0.880147	-0.0479563	0.459339	531	12852
H2ac8_ProteinCoding	3.2526	3.36312	-0.0480593	0.24294	779	19724
H2bc11_ProteinCoding	4.1039	4.264	-0.0550807	0.138616	813	20566
H4c8_ProteinCoding	5.62069	5.84563	-0.0565136	0.0694124	833	21355
Hist1h4m_ProteinCoding	2.02646	2.11989	-0.0647123	0.198612	705	17344
H2ac15_ProteinCoding	5.25707	5.5006	-0.0652077	0.0583779	832	21214
H2ac7_ProteinCoding	0.862994	0.903711	-0.065767	0.330545	538	13033
H2bc11_ProteinCoding-H2bc12_ProteinCoding-H2bc3_ProteinCoding-Hist1h2bp_ProteinCoding-Hist1h2bq_ProteinCoding-Hist1h2br_ProteinCoding	0.0683373	0.0720958	-0.0676083	0.724452	85	1989
H4c4_ProteinCoding	10.5307	11.0402	-0.0681079	0.00614546	855	22021
H2bc11_ProteinCoding-H2bc12_ProteinCoding-H2bc1_ProteinCoding-H2bc3_ProteinCoding-Hist1h2bp_ProteinCoding-Hist1h2bq_ProteinCoding-Hist1h2br_ProteinCoding	0.0373993	0.0397022	-0.0684465	0.77507	51	1143
H4c12_ProteinCoding-H4c1_ProteinCoding-H4c2_ProteinCoding	0.211577	0.223582	-0.0761189	0.503954	218	5733
H4c1_ProteinCoding	3.98894	4.20946	-0.0774402	0.0300313	813	20585
H2bc12_ProteinCoding-H2bc15_ProteinCoding-Hist1h2bp_ProteinCoding-Hist1h2bq_ProteinCoding-Hist1h2br_ProteinCoding	0.953502	1.00842	-0.0799738	0.201896	553	13890
H3c2_ProteinCoding-H3c4_ProteinCoding-H3c7_ProteinCoding	0.0514932	0.0551468	-0.0832691	0.685837	69	1640
H2bc9_ProteinCoding	2.3714	2.52836	-0.0920878	0.0514975	742	18337
H4c3_ProteinCoding	3.84097	4.09584	-0.0924565	0.0065836	816	20480
H2bc11_ProteinCoding-H2bc12_ProteinCoding-H2bc13_ProteinCoding-Hist1h2bq_ProteinCoding-Hist1h2br_ProteinCoding	0.060067	0.0647752	-0.0938252	0.639797	76	1824
H1f0_ProteinCoding	1.11974	1.19797	-0.0965995	0.146947	567	13568
H2bc12_ProteinCoding-H2bc13_ProteinCoding-Hist1h2bq_ProteinCoding-Hist1h2br_ProteinCoding	0.612075	0.657043	-0.100692	0.169109	460	11346
H4c11_ProteinCoding	3.80294	4.10947	-0.111555	0.00420789	783	20189
H3c6_ProteinCoding	8.17088	8.83914	-0.113281	0.000109136	853	21909
H4c6_ProteinCoding	4.71152	5.12422	-0.120893	0.000390263	815	20981
H2bc4_ProteinCoding-H2bc6_ProteinCoding-H2bc8_ProteinCoding	1.39014	1.51259	-0.120958	0.0197277	649	16389
H2bc13_ProteinCoding	1.79857	1.96437	-0.126544	0.0195691	676	16902
H4c12_ProteinCoding-H4c1_ProteinCoding-H4c2_ProteinCoding-H4c3_ProteinCoding	0.0950633	0.104718	-0.126829	0.424017	115	3008
H2bc12_ProteinCoding-Hist1h2bp_ProteinCoding-Hist1h2bq_ProteinCoding-Hist1h2br_ProteinCoding	0.184424	0.202872	-0.130779	0.320298	206	4623
H2bc12_ProteinCoding-H2bc15_ProteinCoding-H2bc3_ProteinCoding-Hist1h2bp_ProteinCoding-Hist1h2bq_ProteinCoding-Hist1h2br_ProteinCoding	0.507441	0.55811	-0.134775	0.102892	414	10218
Hist1h4n_ProteinCoding	1.5731	1.73831	-0.143207	0.0120174	646	16198
H3c11_ProteinCoding	3.1553	3.4889	-0.144559	0.000333691	773	19970
H3c2_ProteinCoding	3.26937	3.61556	-0.144786	0.000168872	802	20153
H2bc12_ProteinCoding-Hist1h2bq_ProteinCoding-Hist1h2br_ProteinCoding	2.04415	2.26687	-0.148512	0.00356961	649	16469
H2bc18_ProteinCoding	4.27502	4.74536	-0.150252	1.08705e-05	815	20761
H3c3_ProteinCoding	4.20223	4.70242	-0.161883	4.76348e-06	819	20757
Hist1h4m_ProteinCoding-Hist1h4n_ProteinCoding	5.1331	5.76563	-0.167339	5.0978e-07	809	21141
H2ac6_ProteinCoding	3.22706	3.62571	-0.167553	4.16642e-05	786	20078
H2bc4_ProteinCoding-H2bc8_ProteinCoding	0.668531	0.752816	-0.168919	0.0254276	464	11642
H3c10_ProteinCoding-H3c11_ProteinCoding-H3c1_ProteinCoding-H3c2_ProteinCoding-H3c3_ProteinCoding-H3c4_ProteinCoding-H3c7_ProteinCoding-H3c8_ProteinCoding	0.0566756	0.065144	-0.172499	0.404961	75	1843
H3c10_ProteinCoding-H3c11_ProteinCoding-H3c1_ProteinCoding-H3c2_ProteinCoding-H3c3_ProteinCoding-H3c4_ProteinCoding	0.844369	0.955187	-0.175949	0.00918585	527	13010
H2bc12_ProteinCoding	3.10692	3.52348	-0.180969	3.97434e-05	777	19849
H2ac11_ProteinCoding-H2ac6_ProteinCoding-Hist1h2ao_ProteinCoding-Hist1h2ap_ProteinCoding	1.03409	1.18153	-0.190575	0.00293471	604	14859
H2bc4_ProteinCoding	2.70806	3.11332	-0.200505	6.84741e-07	768	19647
H3c10_ProteinCoding-H3c11_ProteinCoding-H3c1_ProteinCoding-H3c2_ProteinCoding-H3c3_ProteinCoding-H3c4_ProteinCoding-H3c7_ProteinCoding	0.194295	0.225413	-0.204539	0.09352	212	5455
H2ac18_ProteinCoding-H2ac19_ProteinCoding	8.47249	9.76679	-0.204873	7.9001e-10	853	21920
H2bc14_ProteinCoding	2.67048	3.08855	-0.209104	3.55289e-06	777	19288
H4c12_ProteinCoding	5.50433	6.37471	-0.211435	7.05068e-11	838	21425
H2bc6_ProteinCoding	2.39421	2.79277	-0.221296	1.77271e-06	767	19047
H1f5_ProteinCoding	5.17365	6.0367	-0.222179	4.00953e-09	804	20986
H2ac18_ProteinCoding	2.1744	2.56902	-0.239587	2.47634e-06	733	18545
H2bc11_ProteinCoding-H2bc12_ProteinCoding-H2bc15_ProteinCoding-H2bc3_ProteinCoding-Hist1h2bp_ProteinCoding-Hist1h2bq_ProteinCoding-Hist1h2br_ProteinCoding	0.130537	0.156281	-0.242675	0.119291	145	3766
H2bc11_ProteinCoding-Hist1h2bq_ProteinCoding-Hist1h2br_ProteinCoding	0.0696757	0.0842827	-0.242855	0.213672	97	2259
H2ac4_ProteinCoding	5.8345	6.92612	-0.24705	1.51468e-12	846	21605
Hist1h2bp_ProteinCoding	0.370468	0.443524	-0.253402	0.0113701	311	8264
H2bc4_ProteinCoding-H2bc6_ProteinCoding-H2bc8_ProteinCoding-H2bc9_ProteinCoding	0.043803	0.0541672	-0.254149	0.262393	57	1514
H3c2_ProteinCoding-H3c7_ProteinCoding	1.35749	1.6309	-0.262958	7.5533e-07	642	16773
H2ac11_ProteinCoding-H2ac13_ProteinCoding-H2ac4_ProteinCoding-H2ac6_ProteinCoding-H2ac7_ProteinCoding-H2ac8_ProteinCoding	0.10969	0.13437	-0.27047	0.109155	126	3380
H2bc8_ProteinCoding	3.72614	4.51186	-0.275369	8.77469e-12	798	20700
H2ac12_ProteinCoding-H2ac13_ProteinCoding-H2ac4_ProteinCoding-H2ac7_ProteinCoding-H2ac8_ProteinCoding	0.573878	0.707764	-0.297845	0.000278343	447	11237
H2bc15_ProteinCoding	2.15293	2.67904	-0.314107	2.3799e-08	718	18072
H1f3_ProteinCoding	9.4825	11.8381	-0.319794	4.17806e-24	851	21971
H1f4_ProteinCoding	8.52323	10.7564	-0.335366	1.41882e-30	849	21970
H4c9_ProteinCoding-Hist1h4m_ProteinCoding-Hist1h4n_ProteinCoding	0.0995688	0.132062	-0.374684	0.0207713	108	3531
Hist1h2br_ProteinCoding	0.741924	0.97457	-0.388907	0.0122204	127	4241
H3c11_ProteinCoding-H3c3_ProteinCoding	0.266981	0.352861	-0.38963	0.000242395	269	7724
H2ac11_ProteinCoding-H2ac12_ProteinCoding	0.0306335	0.0435274	-0.397608	0.11754	50	1228
H2bc3_ProteinCoding	3.66202	4.85575	-0.406088	2.17491e-22	812	20812
H1f2_ProteinCoding	5.61895	7.60841	-0.436625	2.03254e-33	830	21518
H2ac11_ProteinCoding-H2ac6_ProteinCoding-H2ac7_ProteinCoding-H2ac8_ProteinCoding	0.0501555	0.0720682	-0.448128	0.0333531	55	2108
H2bc1_ProteinCoding	0.000519052	0.00496917	-0.508989	0.194955	1	114
H1f2_ProteinCoding-H1f3_ProteinCoding	0.0322075	0.0544066	-0.609709	0.0139726	38	1615
H3c13_ProteinCoding	0.586348	1.67729	-1.50048	1.09652e-19	412	10769
H3c15_ProteinCoding	0.0487977	0.256776	-2.1818	1.47106e-10	37	2544
H2aw_ProteinCoding	0.0597608	0.420674	-2.62611	3.65072e-15	50	3566

## Sheet: 12
	cl_mean	rest_mean	logFC	pval	cells_cl0	cells_mean0
H2bu2_ProteinCoding	0.834519	0.371323	1.14712	1.03088e-49	456	5575
H2aw_ProteinCoding	0.71858	0.394871	0.847626	1.20172e-12	206	3410
H3c2_ProteinCoding-H3c4_ProteinCoding-H3c7_ProteinCoding	0.099568	0.0532507	0.792673	2.38922e-07	94	1615
H2ac11_ProteinCoding-H2ac13_ProteinCoding-H2ac4_ProteinCoding-H2ac6_ProteinCoding-H2ac7_ProteinCoding-H2ac8_ProteinCoding	0.230386	0.129619	0.78386	4.37944e-11	176	3330
H2ac11_ProteinCoding-H2ac12_ProteinCoding-H2ac13_ProteinCoding-H2ac4_ProteinCoding-H2ac6_ProteinCoding-H2ac7_ProteinCoding-H2ac8_ProteinCoding-Hist1h2ao_ProteinCoding-Hist1h2ap_ProteinCoding	0.133284	0.0829007	0.625116	9.37898e-06	117	2358
H3c10_ProteinCoding-H3c1_ProteinCoding	0.126	0.0809012	0.581236	4.68856e-05	125	2385
H2bc11_ProteinCoding-H2bc12_ProteinCoding-Hist1h2bq_ProteinCoding-Hist1h2br_ProteinCoding	0.132244	0.0885134	0.529979	0.00024345	126	2468
H2bc4_ProteinCoding-H2bc6_ProteinCoding-H2bc8_ProteinCoding-H2bc9_ProteinCoding	0.0803843	0.0527288	0.526945	0.00259293	76	1495
H4c9_ProteinCoding-Hist1h4m_ProteinCoding-Hist1h4n_ProteinCoding	0.189007	0.12855	0.522419	1.46804e-05	164	3475
H2bc11_ProteinCoding-H2bc12_ProteinCoding-H2bc13_ProteinCoding-Hist1h2bq_ProteinCoding-Hist1h2br_ProteinCoding	0.0950703	0.0633958	0.517586	0.00151788	84	1816
H2ac11_ProteinCoding-Hist1h2an_ProteinCoding	0.0980803	0.0683267	0.464528	0.00379837	99	2041
H2bc8_ProteinCoding-H2bc9_ProteinCoding	0.142509	0.105683	0.398725	0.00459178	126	2912
H3c4_ProteinCoding-H3c6_ProteinCoding	0.171487	0.127856	0.396699	0.00155381	150	3565
H4c11_ProteinCoding-H4c12_ProteinCoding-H4c1_ProteinCoding-H4c2_ProteinCoding-H4c3_ProteinCoding-H4c8_ProteinCoding-H4c9_ProteinCoding-Hist1h4m_ProteinCoding-Hist1h4n_ProteinCoding	0.0709638	0.0524541	0.374481	0.0516027	65	1428
H2bc11_ProteinCoding-H2bc12_ProteinCoding-H2bc1_ProteinCoding-H2bc3_ProteinCoding-Hist1h2bp_ProteinCoding-Hist1h2bq_ProteinCoding-Hist1h2br_ProteinCoding	0.0534251	0.0390708	0.370188	0.0728331	46	1148
H3c10_ProteinCoding-H3c11_ProteinCoding-H3c1_ProteinCoding-H3c2_ProteinCoding-H3c3_ProteinCoding-H3c4_ProteinCoding-H3c7_ProteinCoding	0.286769	0.22178	0.356585	0.000418575	244	5423
H4c11_ProteinCoding-H4c8_ProteinCoding	0.468978	0.364676	0.354315	2.06196e-05	343	7856
H4c11_ProteinCoding-H4c12_ProteinCoding-H4c1_ProteinCoding-H4c2_ProteinCoding-H4c8_ProteinCoding	0.188038	0.144924	0.354217	0.003815	175	4025
H4c12_ProteinCoding-H4c1_ProteinCoding-H4c2_ProteinCoding	0.282065	0.220806	0.339612	0.000592383	254	5697
H2bc4_ProteinCoding-H2bc8_ProteinCoding-H2bc9_ProteinCoding	0.0731253	0.0563257	0.32572	0.0920171	68	1533
H2bc4_ProteinCoding-H2bc7_ProteinCoding-H2bc8_ProteinCoding	0.112888	0.0886856	0.316435	0.0386816	119	2571
H3c13_ProteinCoding	2.00376	1.62196	0.303284	0.00138562	437	10744
H3c10_ProteinCoding-H3c1_ProteinCoding-H3c2_ProteinCoding-H3c4_ProteinCoding-H3c7_ProteinCoding	0.0873331	0.0698586	0.285483	0.0710788	101	2217
H4c12_ProteinCoding-H4c1_ProteinCoding-H4c2_ProteinCoding-H4c3_ProteinCoding	0.127821	0.10343	0.280998	0.0419131	119	3004
H2bc14_ProteinCoding	3.69429	3.04837	0.276434	5.34552e-13	788	19277
H2bc11_ProteinCoding-H2bc12_ProteinCoding-H2bc15_ProteinCoding-H2bc3_ProteinCoding-Hist1h2bp_ProteinCoding-Hist1h2bq_ProteinCoding-Hist1h2br_ProteinCoding	0.186937	0.154069	0.263433	0.0451641	152	3759
H1f4_ProteinCoding	12.639	10.5951	0.254264	3.21498e-26	873	21946
H3c10_ProteinCoding-H3c11_ProteinCoding-H3c1_ProteinCoding-H3c2_ProteinCoding-H3c3_ProteinCoding-H3c4_ProteinCoding-H3c7_ProteinCoding-H3c8_ProteinCoding	0.0778071	0.0643145	0.240694	0.181415	80	1838
H2bc12_ProteinCoding-H2bc13_ProteinCoding-Hist1h2bq_ProteinCoding-Hist1h2br_ProteinCoding	0.769306	0.650861	0.237843	0.000263976	463	11343
H2bc11_ProteinCoding-H2bc1_ProteinCoding-H2bc4_ProteinCoding-Hist1h2bq_ProteinCoding-Hist1h2br_ProteinCoding	0.0783741	0.0652613	0.231716	0.204184	77	1832
Hist1h2br_ProteinCoding	1.1259	0.959544	0.228459	0.0711481	169	4199
H2bc12_ProteinCoding-H2bc13_ProteinCoding-H2bc15_ProteinCoding-H2bc4_ProteinCoding-H2bc6_ProteinCoding-H2bc7_ProteinCoding-H2bc8_ProteinCoding-Hist1h2bq_ProteinCoding-Hist1h2br_ProteinCoding	0.22006	0.186438	0.227937	0.0489244	187	4868
H2ac12_ProteinCoding-H2ac13_ProteinCoding-H2ac4_ProteinCoding-H2ac7_ProteinCoding-H2ac8_ProteinCoding	0.816132	0.698277	0.222058	0.0012718	450	11234
H2bc12_ProteinCoding-H2bc15_ProteinCoding-H2bc3_ProteinCoding-Hist1h2bp_ProteinCoding-Hist1h2bq_ProteinCoding-Hist1h2br_ProteinCoding	0.64496	0.552709	0.219017	0.00278086	425	10207
H3c2_ProteinCoding-H3c7_ProteinCoding	1.86808	1.6109	0.212463	2.784e-06	671	16744
H2ac11_ProteinCoding-H2ac6_ProteinCoding-Hist1h2ao_ProteinCoding-Hist1h2ap_ProteinCoding	1.35419	1.16898	0.210508	0.000167612	582	14881
H1f1_ProteinCoding	8.45475	7.32025	0.207603	1.2036e-11	854	21313
H2ac11_ProteinCoding-H2ac6_ProteinCoding-H2ac7_ProteinCoding-H2ac8_ProteinCoding	0.0831375	0.0707787	0.205388	0.226798	95	2068
H2ac12_ProteinCoding-Hist1h2an_ProteinCoding	0.119063	0.102177	0.202306	0.181454	103	2726
H2bc9_ProteinCoding	2.88455	2.50819	0.200952	2.55596e-06	736	18343
H3c10_ProteinCoding-H3c11_ProteinCoding-H3c1_ProteinCoding-H3c2_ProteinCoding-H3c3_ProteinCoding-H3c4_ProteinCoding	1.08416	0.945783	0.195074	0.00105119	520	13017
H4c11_ProteinCoding	4.65477	4.07601	0.191113	5.20959e-08	801	20171
H4c11_ProteinCoding-H4c12_ProteinCoding-H4c1_ProteinCoding-H4c2_ProteinCoding-H4c3_ProteinCoding-H4c8_ProteinCoding	0.999176	0.874315	0.190546	0.00138546	499	12884
H2ac10_ProteinCoding-H2ac7_ProteinCoding	1.01535	0.892271	0.184489	0.00344309	449	12038
H4c2_ProteinCoding	4.09943	3.63947	0.17125	7.53318e-07	802	19851
H4c9_ProteinCoding	0.853154	0.759782	0.165167	0.0108988	495	12088
H3c10_ProteinCoding-H3c8_ProteinCoding	1.0909	0.972446	0.16424	0.00345707	559	13760
H3c1_ProteinCoding	4.93097	4.39939	0.164216	2.61878e-06	820	20484
H3c10_ProteinCoding-H3c2_ProteinCoding-H3c4_ProteinCoding	0.591249	0.528308	0.159531	0.0341055	377	9719
H3c13_ProteinCoding-H3c14_ProteinCoding-H3c15_ProteinCoding	6.11502	5.49535	0.153882	4.20674e-05	677	17752
H2bc12_ProteinCoding	3.88442	3.49302	0.152809	0.000100923	786	19840
H2bc12_ProteinCoding-Hist1h2bq_ProteinCoding-Hist1h2br_ProteinCoding	2.50112	2.24896	0.152673	0.000891316	650	16468
H4c12_ProteinCoding	7.01892	6.31542	0.152142	1.11728e-07	850	21413
Hist1h2ao_ProteinCoding-Hist1h2ap_ProteinCoding	2.24381	2.02011	0.150809	0.000574495	694	17643
H3c15_ProteinCoding	0.275647	0.24794	0.147201	0.39007	105	2476
H4c14_ProteinCoding	3.87206	3.5024	0.144365	7.09111e-05	787	19735
H2ac19_ProteinCoding	0.05862	0.0521665	0.142491	0.467318	60	1575
H1f0_ProteinCoding	1.30871	1.19056	0.135422	0.0273708	564	13571
H2ac20_ProteinCoding	2.16156	1.96943	0.133645	0.00395678	701	17144
H1f3_ProteinCoding	12.8098	11.7081	0.129643	1.87305e-06	871	21951
H2ac10_ProteinCoding-H2ac12_ProteinCoding-H2ac7_ProteinCoding-Hist1h2an_ProteinCoding	0.614272	0.562189	0.125684	0.0999342	367	9741
H2ac7_ProteinCoding	0.981673	0.899049	0.125507	0.046737	516	13055
H2ac10_ProteinCoding	0.952081	0.881803	0.109433	0.093973	498	12371
H3c10_ProteinCoding-H3c1_ProteinCoding-H3c2_ProteinCoding-H3c4_ProteinCoding	0.258747	0.239481	0.107319	0.298287	236	5963
H2ac18_ProteinCoding-H2ac19_ProteinCoding	10.4301	9.69025	0.106044	0.00040313	864	21909
H3c2_ProteinCoding-H3c4_ProteinCoding	0.455525	0.422626	0.10574	0.199177	329	8655
H1f6_ProteinCoding	0.039097	0.0357971	0.100378	0.673824	36	1007
H3c6_ProteinCoding	9.38812	8.79147	0.0946286	0.000502558	858	21904
Hist1h4m_ProteinCoding-Hist1h4n_ProteinCoding	6.09291	5.7281	0.0889234	0.0035342	833	21117
H4c12_ProteinCoding-H4c1_ProteinCoding	0.113347	0.106126	0.0870385	0.557827	120	3051
H4c4_ProteinCoding	11.6664	10.9957	0.0853484	0.000280465	867	22009
H3c4_ProteinCoding	2.69876	2.54942	0.0818131	0.0440922	752	18860
H2bc12_ProteinCoding-H2bc15_ProteinCoding-Hist1h2bq_ProteinCoding-Hist1h2br_ProteinCoding	1.25569	1.18671	0.0808552	0.133482	572	14842
H2ac6_ProteinCoding	3.78285	3.604	0.0696877	0.0640967	793	20071
Hist1h2bp_ProteinCoding	0.46193	0.439955	0.0687927	0.443217	312	8263
H2ac18_ProteinCoding	2.66881	2.54973	0.0656042	0.152358	738	18540
H2bc18_ProteinCoding	4.93386	4.71962	0.0639133	0.0436107	823	20753
H3c10_ProteinCoding	3.25981	3.12007	0.0630108	0.10338	764	19570
H2bc13_ProteinCoding	2.04205	1.95486	0.0626393	0.216314	662	16916
H2bc4_ProteinCoding	3.21709	3.09346	0.0563602	0.127154	768	19647
H4c8_ProteinCoding	6.0487	5.82886	0.0533215	0.0738976	840	21348
H2bc12_ProteinCoding-H2bc3_ProteinCoding-Hist1h2bp_ProteinCoding-Hist1h2bq_ProteinCoding-Hist1h2br_ProteinCoding	0.100802	0.0968239	0.0527447	0.753008	88	2606
H3c10_ProteinCoding-H3c11_ProteinCoding-H3c2_ProteinCoding-H3c4_ProteinCoding	3.06225	2.95378	0.0518558	0.224069	695	18425
H2ac15_ProteinCoding	5.67268	5.48433	0.0486276	0.140362	846	21200
H2bc12_ProteinCoding-H2bc15_ProteinCoding-Hist1h2bp_ProteinCoding-Hist1h2bq_ProteinCoding-Hist1h2br_ProteinCoding	1.03793	1.00512	0.0458959	0.442522	547	13896
H2bc3_ProteinCoding	4.92209	4.80669	0.0341587	0.343759	815	20809
H2bc11_ProteinCoding	4.35382	4.25422	0.0333096	0.353456	800	20579
H4c6_ProteinCoding	5.2231	5.10426	0.0331408	0.303725	828	20968
H2bc6_ProteinCoding	2.83942	2.77543	0.0327709	0.439855	746	19068
H2bc11_ProteinCoding-Hist1h2bq_ProteinCoding-Hist1h2br_ProteinCoding	0.08575	0.0836565	0.0318925	0.85755	86	2270
H2ac13_ProteinCoding	2.32103	2.27967	0.0258241	0.563656	698	18178
H2bc12_ProteinCoding-H2bc13_ProteinCoding-H2bc15_ProteinCoding-Hist1h2bq_ProteinCoding-Hist1h2br_ProteinCoding	0.0770298	0.0757852	0.0207803	0.907735	85	2249
H3c7_ProteinCoding	5.27496	5.21347	0.0168842	0.624373	820	21003
H3c2_ProteinCoding	3.63852	3.60118	0.0148402	0.682877	789	20166
H4c1_ProteinCoding	4.23375	4.19992	0.0115471	0.737453	803	20595
H3c8_ProteinCoding	3.48596	3.46137	0.0101821	0.786773	774	19948
H2bc12_ProteinCoding-Hist1h2bp_ProteinCoding-Hist1h2bq_ProteinCoding-Hist1h2br_ProteinCoding	0.203287	0.202138	0.00779328	0.950288	160	4669
H4c3_ProteinCoding	4.10028	4.08575	0.00510959	0.876017	810	20486
H2ac4_ProteinCoding	6.89836	6.88475	0.0028448	0.929271	854	21597
H3c11_ProteinCoding-H3c3_ProteinCoding	0.350263	0.349622	0.00256689	0.978012	285	7708
H2ac8_ProteinCoding	3.35752	3.35904	-0.000652643	0.987063	765	19738
H1f5_ProteinCoding	5.99522	6.00477	-0.00229146	0.94776	827	20963
H2bc15_ProteinCoding	2.64633	2.65986	-0.00732919	0.885092	689	18101
H2ac11_ProteinCoding	1.79732	1.8087	-0.00906146	0.858166	663	16872
H2bc4_ProteinCoding-H2bc6_ProteinCoding-H2bc8_ProteinCoding	1.4966	1.50846	-0.0113111	0.820118	618	16420
H3c3_ProteinCoding	4.63726	4.68554	-0.0149114	0.656554	809	20767
H2ac21_ProteinCoding	0.170583	0.172994	-0.0191317	0.883622	155	4268
H2ac11_ProteinCoding-H2ac12_ProteinCoding	0.0421362	0.0430808	-0.0259044	0.908063	46	1232
H3c11_ProteinCoding	3.41442	3.47887	-0.0269005	0.485179	782	19961
H2bc8_ProteinCoding	4.39511	4.4859	-0.0294335	0.427217	809	20689
H2bc4_ProteinCoding-H2bc7_ProteinCoding	0.0817925	0.0837684	-0.0307246	0.855948	88	2475
H4c12_ProteinCoding-H4c1_ProteinCoding-H4c2_ProteinCoding-H4c8_ProteinCoding	0.064773	0.0668151	-0.0388728	0.83106	77	2127
Hist1h4m_ProteinCoding	2.06182	2.11855	-0.0389715	0.431772	641	17408
Hist1h2an_ProteinCoding	2.05602	2.11856	-0.0430267	0.377672	690	17857
H2ac11_ProteinCoding-Hist1h2ao_ProteinCoding-Hist1h2ap_ProteinCoding	2.5095	2.58937	-0.0450255	0.312204	699	18533
H3c14_ProteinCoding-H3c15_ProteinCoding	1.70661	1.76999	-0.0523078	0.425656	539	14501
Hist1h4n_ProteinCoding	1.66417	1.73481	-0.0596251	0.279437	581	16263
H4f16_ProteinCoding	1.86886	1.96758	-0.0738826	0.125151	640	17369
H2bc12_ProteinCoding-H2bc13_ProteinCoding-H2bc15_ProteinCoding-H2bc4_ProteinCoding-H2bc6_ProteinCoding-H2bc8_ProteinCoding-Hist1h2bp_ProteinCoding-Hist1h2bq_ProteinCoding-Hist1h2br_ProteinCoding	0.188771	0.199455	-0.0755386	0.55904	156	4908
H1f2_ProteinCoding-H1f3_ProteinCoding	0.0500179	0.0537162	-0.0862681	0.680044	52	1601
H1f2_ProteinCoding	7.10833	7.55076	-0.0869919	0.00705837	832	21516
H3c1_ProteinCoding-H3c3_ProteinCoding	0.250087	0.266421	-0.0878735	0.421001	228	6190
Hist1h2ao_ProteinCoding	0.0475122	0.0514468	-0.0954705	0.657236	52	1547
H2bc4_ProteinCoding-H2bc8_ProteinCoding	0.700814	0.75159	-0.0995425	0.175113	416	11690
H2bc7_ProteinCoding	1.22488	1.33562	-0.123892	0.041955	549	14948
Hist1h2bp_ProteinCoding-Hist1h2bq_ProteinCoding-Hist1h2br_ProteinCoding	0.0601323	0.0669066	-0.133028	0.501224	57	1856
H2ac12_ProteinCoding	1.48733	1.64067	-0.14066	0.00921208	593	16273
H2bc12_ProteinCoding-H2bc13_ProteinCoding-H2bc15_ProteinCoding-H2bc4_ProteinCoding-H2bc6_ProteinCoding-H2bc8_ProteinCoding-Hist1h2bq_ProteinCoding-Hist1h2br_ProteinCoding	0.252321	0.285686	-0.17273	0.114882	233	6770
H4c11_ProteinCoding-H4c12_ProteinCoding-H4c1_ProteinCoding-H4c2_ProteinCoding-H4c3_ProteinCoding-H4c8_ProteinCoding-H4c9_ProteinCoding	0.0959624	0.10971	-0.175997	0.271766	104	3111
Hist1h2ap_ProteinCoding	2.34792	2.83906	-0.27297	3.19176e-07	666	17941
H2bc11_ProteinCoding-H2bc12_ProteinCoding-H2bc3_ProteinCoding-Hist1h2bp_ProteinCoding-Hist1h2bq_ProteinCoding-Hist1h2br_ProteinCoding	0.0542529	0.0726541	-0.363325	0.0821547	59	2015
H2bc1_ProteinCoding	0	0.00499226	-0.584217	0.143089	0	115
H3c11_ProteinCoding-H3c2_ProteinCoding-H3c4_ProteinCoding	0.0607193	0.0964079	-0.589429	0.00313916	64	2584

## Sheet: 13
	cl_mean	rest_mean	logFC	pval	cells_cl0	cells_mean0
H2aw_ProteinCoding	1.41372	0.372602	1.89575	1.19931e-102	267	3349
H3c13_ProteinCoding	4.80798	1.52755	1.64779	2.81917e-148	475	10706
H2bu2_ProteinCoding	0.868464	0.37245	1.19971	4.6251e-50	275	5756
Hist1h2bp_ProteinCoding	0.955488	0.423115	1.15651	2.57489e-68	321	8254
Hist1h2br_ProteinCoding	2.00735	0.930099	1.10158	5.60836e-28	214	4154
H2bc11_ProteinCoding-Hist1h2bq_ProteinCoding-Hist1h2br_ProteinCoding	0.166934	0.0808791	0.961188	4.55987e-12	80	2276
H2bc12_ProteinCoding-Hist1h2bp_ProteinCoding-Hist1h2bq_ProteinCoding-Hist1h2br_ProteinCoding	0.368893	0.196456	0.875955	1.69461e-18	174	4655
H3c11_ProteinCoding-H3c2_ProteinCoding-H3c4_ProteinCoding	0.172559	0.0923907	0.834276	4.9563e-10	97	2551
H2bc12_ProteinCoding	6.02844	3.42133	0.815408	8.96634e-132	688	19938
H2ac10_ProteinCoding	1.52206	0.862578	0.812117	2.51565e-49	444	12425
H4c9_ProteinCoding	1.30475	0.744737	0.80074	1.20332e-46	403	12180
H2bc14_ProteinCoding	5.22908	2.99887	0.800093	7.00485e-122	671	19394
Hist1h2bp_ProteinCoding-Hist1h2bq_ProteinCoding-Hist1h2br_ProteinCoding	0.119539	0.0648331	0.791636	3.54989e-07	70	1843
H2bc4_ProteinCoding-H2bc8_ProteinCoding-H2bc9_ProteinCoding	0.101151	0.0554465	0.764134	1.734e-05	47	1554
H2bc6_ProteinCoding	4.51987	2.71804	0.731605	3.60387e-93	640	19174
H2bc3_ProteinCoding	7.72662	4.71095	0.712626	2.63191e-120	721	20903
Hist1h4n_ProteinCoding	2.77919	1.69617	0.709086	9.75486e-55	550	16294
H2bc11_ProteinCoding-H2bc12_ProteinCoding-H2bc3_ProteinCoding-Hist1h2bp_ProteinCoding-Hist1h2bq_ProteinCoding-Hist1h2br_ProteinCoding	0.121175	0.0702649	0.708654	6.53754e-06	59	2015
H2bc4_ProteinCoding-H2bc8_ProteinCoding	1.20372	0.734069	0.705923	5.46947e-32	395	11711
H2bc9_ProteinCoding	4.03428	2.47057	0.705211	1.97473e-75	630	18449
H2bc13_ProteinCoding	3.1068	1.91872	0.692417	1.8748e-56	570	17008
H2bc12_ProteinCoding-Hist1h2bq_ProteinCoding-Hist1h2br_ProteinCoding	3.57539	2.21331	0.689418	7.37124e-64	605	16513
H2bc15_ProteinCoding	4.20492	2.60627	0.687992	5.81418e-58	624	18166
H2ac11_ProteinCoding-H2ac12_ProteinCoding	0.0726334	0.0420288	0.667414	0.000452989	39	1239
Hist1h2an_ProteinCoding	3.2986	2.07558	0.665773	4.06455e-59	592	17955
Hist1h4m_ProteinCoding	3.29016	2.07609	0.661738	2.61802e-56	580	17469
H2bc7_ProteinCoding	2.05671	1.3065	0.650622	2.77166e-38	502	14995
H3c4_ProteinCoding	3.93448	2.50773	0.647714	3.86674e-73	627	18985
H3c10_ProteinCoding-H3c2_ProteinCoding-H3c4_ProteinCoding	0.819806	0.520771	0.644685	3.61899e-21	305	9791
H3c10_ProteinCoding	4.79823	3.06793	0.643547	2.81172e-80	654	19680
H3c11_ProteinCoding	5.31302	3.41335	0.636835	1.70464e-83	675	20068
H2bc8_ProteinCoding	6.74952	4.4046	0.614636	5.95124e-83	715	20783
H3c1_ProteinCoding	6.64632	4.34311	0.612677	9.57155e-82	712	20592
H3c15_ProteinCoding	0.378713	0.244537	0.610827	9.56503e-05	107	2474
H2bc8_ProteinCoding-H2bc9_ProteinCoding	0.164512	0.10511	0.600318	1.82511e-05	74	2964
H2ac12_ProteinCoding-H2ac13_ProteinCoding-H2ac4_ProteinCoding-H2ac7_ProteinCoding-H2ac8_ProteinCoding	1.04875	0.690872	0.595141	4.40564e-20	362	11322
H4c1_ProteinCoding	6.24548	4.13101	0.595138	1.48172e-86	705	20693
H2bc12_ProteinCoding-H2bc3_ProteinCoding-Hist1h2bp_ProteinCoding-Hist1h2bq_ProteinCoding-Hist1h2br_ProteinCoding	0.148629	0.0952012	0.592504	7.43635e-05	82	2612
H3c1_ProteinCoding-H3c3_ProteinCoding	0.396838	0.261301	0.58456	3.8391e-10	179	6239
H2bc11_ProteinCoding	6.27845	4.18863	0.582788	6.54152e-75	700	20679
H3c7_ProteinCoding	7.60304	5.13383	0.56563	2.22073e-76	723	21100
H3c2_ProteinCoding-H3c4_ProteinCoding	0.619172	0.417169	0.558648	1.4427e-13	254	8730
H2bc12_ProteinCoding-H2bc15_ProteinCoding-Hist1h2bq_ProteinCoding-Hist1h2br_ProteinCoding	1.72729	1.17085	0.557005	6.70705e-30	458	14956
H2ac11_ProteinCoding-H2ac6_ProteinCoding-H2ac7_ProteinCoding-H2ac8_ProteinCoding	0.107191	0.0700139	0.550539	0.000654779	56	2107
H3c10_ProteinCoding-H3c11_ProteinCoding-H3c2_ProteinCoding-H3c4_ProteinCoding	4.26024	2.91318	0.546782	1.19579e-45	631	18489
H2ac8_ProteinCoding	4.81632	3.30894	0.540202	2.54813e-51	668	19835
H2ac7_ProteinCoding	1.29023	0.888862	0.532601	1.28567e-19	412	13159
H2bc12_ProteinCoding-H2bc15_ProteinCoding-Hist1h2bp_ProteinCoding-Hist1h2bq_ProteinCoding-Hist1h2br_ProteinCoding	1.42951	0.991835	0.52293	7.29283e-22	430	14013
H2bc11_ProteinCoding-H2bc12_ProteinCoding-H2bc1_ProteinCoding-H2bc3_ProteinCoding-Hist1h2bp_ProteinCoding-Hist1h2bq_ProteinCoding-Hist1h2br_ProteinCoding	0.0593106	0.0389398	0.502069	0.0170337	24	1170
H2ac11_ProteinCoding-H2ac6_ProteinCoding-Hist1h2ao_ProteinCoding-Hist1h2ap_ProteinCoding	1.63743	1.16017	0.493508	9.40733e-20	445	15018
H3c10_ProteinCoding-H3c1_ProteinCoding	0.117689	0.0814098	0.482212	0.00214992	62	2448
H3c6_ProteinCoding	12.1256	8.70041	0.478431	9.38909e-79	747	22015
H3c8_ProteinCoding	4.75021	3.41808	0.473626	4.19504e-43	647	20075
H2bc12_ProteinCoding-H2bc15_ProteinCoding-H2bc3_ProteinCoding-Hist1h2bp_ProteinCoding-Hist1h2bq_ProteinCoding-Hist1h2br_ProteinCoding	0.766194	0.549003	0.473562	4.05341e-11	291	10341
H4c6_ProteinCoding	6.96481	5.04504	0.464432	6.0718e-55	713	21083
H3c2_ProteinCoding	4.89807	3.55812	0.459994	3.92729e-43	665	20290
H2ac6_ProteinCoding	4.89815	3.56659	0.456595	2.62142e-38	666	20198
H4c11_ProteinCoding	5.54932	4.04816	0.454082	4.24944e-40	665	20307
H2ac11_ProteinCoding-H2ac12_ProteinCoding-H2ac13_ProteinCoding-H2ac4_ProteinCoding-H2ac6_ProteinCoding-H2ac7_ProteinCoding-H2ac8_ProteinCoding-Hist1h2ao_ProteinCoding-Hist1h2ap_ProteinCoding	0.118287	0.0836651	0.453795	0.00432626	61	2414
H2ac11_ProteinCoding	2.45008	1.78623	0.453732	1.45485e-22	521	17014
Hist1h2ao_ProteinCoding	0.0728788	0.0505563	0.452727	0.0182993	39	1560
H4c14_ProteinCoding	4.74822	3.47414	0.449617	8.07119e-38	639	19883
H2bc11_ProteinCoding-H2bc1_ProteinCoding-H2bc4_ProteinCoding-Hist1h2bq_ProteinCoding-Hist1h2br_ProteinCoding	0.0916732	0.0648695	0.44149	0.0149927	38	1871
H2bc11_ProteinCoding-H2bc12_ProteinCoding-H2bc15_ProteinCoding-H2bc3_ProteinCoding-Hist1h2bp_ProteinCoding-Hist1h2bq_ProteinCoding-Hist1h2br_ProteinCoding	0.211786	0.153378	0.440953	0.000848872	94	3817
H4c11_ProteinCoding-H4c12_ProteinCoding-H4c1_ProteinCoding-H4c2_ProteinCoding-H4c3_ProteinCoding-H4c8_ProteinCoding-H4c9_ProteinCoding-Hist1h4m_ProteinCoding-Hist1h4n_ProteinCoding	0.0746135	0.0524204	0.438872	0.0287243	29	1464
H2bc12_ProteinCoding-H2bc13_ProteinCoding-Hist1h2bq_ProteinCoding-Hist1h2br_ProteinCoding	0.869654	0.648001	0.418846	1.54888e-10	318	11488
H2ac21_ProteinCoding	0.229248	0.170968	0.402773	0.000909909	116	4307
H3c10_ProteinCoding-H3c8_ProteinCoding	1.2805	0.966521	0.402202	3.68927e-13	405	13914
H2bc12_ProteinCoding-H2bc13_ProteinCoding-H2bc15_ProteinCoding-H2bc4_ProteinCoding-H2bc6_ProteinCoding-H2bc8_ProteinCoding-Hist1h2bp_ProteinCoding-Hist1h2bq_ProteinCoding-Hist1h2br_ProteinCoding	0.262894	0.196857	0.399705	0.000712587	117	4947
H2ac11_ProteinCoding-Hist1h2ao_ProteinCoding-Hist1h2ap_ProteinCoding	3.36755	2.55951	0.394483	8.68896e-22	600	18632
H2ac13_ProteinCoding	2.97049	2.25758	0.3944	9.81432e-21	560	18316
H2ac10_ProteinCoding-H2ac7_ProteinCoding	1.16963	0.887583	0.394214	3.29666e-10	357	12130
H2bc4_ProteinCoding-H2bc6_ProteinCoding-H2bc8_ProteinCoding	1.96346	1.49236	0.39349	2.39757e-17	503	16535
H2ac4_ProteinCoding	8.89659	6.8162	0.383791	3.57593e-37	728	21723
H2bc4_ProteinCoding-H2bc6_ProteinCoding-H2bc8_ProteinCoding-H2bc9_ProteinCoding	0.0722997	0.0531433	0.382258	0.0505347	35	1536
H3c14_ProteinCoding-H3c15_ProteinCoding	2.28267	1.7499	0.381536	3.41674e-10	397	14643
Hist1h2ap_ProteinCoding	3.6288	2.79264	0.376675	3.35539e-16	568	18039
H2ac15_ProteinCoding	7.04774	5.43804	0.373468	2.81751e-32	703	21343
H2bc4_ProteinCoding	3.96057	3.06854	0.367102	5.36433e-25	638	19777
H1f5_ProteinCoding	7.54541	5.95148	0.341839	1.01319e-24	706	21084
H2ac12_ProteinCoding	2.05522	1.62041	0.341057	4.40882e-12	485	16381
H2ac20_ProteinCoding	2.47547	1.9596	0.335615	4.02297e-13	525	17320
H3c2_ProteinCoding-H3c7_ProteinCoding	2.02478	1.6068	0.331738	9.31773e-13	497	16918
H2bc4_ProteinCoding-H2bc7_ProteinCoding	0.106867	0.0828975	0.331158	0.0390111	49	2514
H2bc4_ProteinCoding-H2bc7_ProteinCoding-H2bc8_ProteinCoding	0.114103	0.0887637	0.329481	0.0424886	60	2630
H2ac11_ProteinCoding-Hist1h2an_ProteinCoding	0.0887793	0.0687933	0.326135	0.068447	41	2099
H4f16_ProteinCoding	2.44215	1.94741	0.325108	5.75137e-13	532	17477
H4c8_ProteinCoding	7.16607	5.79158	0.306747	1.01679e-25	707	21481
H2ac19_ProteinCoding	0.066479	0.0519286	0.304457	0.124558	38	1597
H4c4_ProteinCoding	13.4327	10.9384	0.296111	7.49409e-37	756	22120
H3c2_ProteinCoding-H3c4_ProteinCoding-H3c7_ProteinCoding	0.0687374	0.0545387	0.286885	0.137843	37	1672
H1f4_ProteinCoding	12.9005	10.5963	0.283628	4.3715e-29	750	22069
H2bc18_ProteinCoding	5.71367	4.6939	0.283082	2.07832e-19	684	20892
H2ac11_ProteinCoding-H2ac13_ProteinCoding-H2ac4_ProteinCoding-H2ac6_ProteinCoding-H2ac7_ProteinCoding-H2ac8_ProteinCoding	0.161834	0.132472	0.270342	0.072008	79	3427
H3c3_ProteinCoding	5.60353	4.65212	0.267924	2.06529e-16	671	20905
H1f0_ProteinCoding	1.423	1.18722	0.259358	3.67827e-05	380	13755
Hist1h4m_ProteinCoding-Hist1h4n_ProteinCoding	6.80445	5.70547	0.253726	1.70853e-16	694	21256
Hist1h2ao_ProteinCoding-Hist1h2ap_ProteinCoding	2.39198	2.01613	0.245494	5.85968e-08	535	17802
H2ac10_ProteinCoding-H2ac12_ProteinCoding-H2ac7_ProteinCoding-Hist1h2an_ProteinCoding	0.663445	0.560758	0.238682	0.00236459	271	9837
H2bc12_ProteinCoding-H2bc13_ProteinCoding-H2bc15_ProteinCoding-H2bc4_ProteinCoding-H2bc6_ProteinCoding-H2bc8_ProteinCoding-Hist1h2bq_ProteinCoding-Hist1h2br_ProteinCoding	0.33246	0.282769	0.226173	0.0277546	153	6850
H3c10_ProteinCoding-H3c11_ProteinCoding-H3c1_ProteinCoding-H3c2_ProteinCoding-H3c3_ProteinCoding-H3c4_ProteinCoding-H3c7_ProteinCoding-H3c8_ProteinCoding	0.0755762	0.0644579	0.200784	0.302035	35	1883
H2bc12_ProteinCoding-H2bc13_ProteinCoding-H2bc15_ProteinCoding-Hist1h2bq_ProteinCoding-Hist1h2br_ProteinCoding	0.0873218	0.075438	0.187885	0.299664	47	2287
H1f3_ProteinCoding	13.313	11.6962	0.186645	5.48758e-11	749	22073
H2bc12_ProteinCoding-H2bc13_ProteinCoding-H2bc15_ProteinCoding-H2bc4_ProteinCoding-H2bc6_ProteinCoding-H2bc7_ProteinCoding-H2bc8_ProteinCoding-Hist1h2bq_ProteinCoding-Hist1h2br_ProteinCoding	0.213084	0.186844	0.180536	0.149765	98	4957
H1f1_ProteinCoding	8.26867	7.33226	0.173175	1.57484e-07	715	21452
H2bc11_ProteinCoding-H2bc12_ProteinCoding-H2bc13_ProteinCoding-Hist1h2bq_ProteinCoding-Hist1h2br_ProteinCoding	0.0731945	0.0643038	0.163052	0.404193	36	1864
H4c12_ProteinCoding	7.05909	6.31752	0.159884	1.58516e-07	711	21552
H1f2_ProteinCoding-H1f3_ProteinCoding	0.0582809	0.0534142	0.106678	0.611021	25	1628
H4c12_ProteinCoding-H4c1_ProteinCoding-H4c2_ProteinCoding	0.237946	0.222624	0.0920253	0.420754	120	5831
H4c3_ProteinCoding	4.33379	4.0778	0.0876289	0.00999413	635	20661
H2ac18_ProteinCoding-H2ac19_ProteinCoding	10.1722	9.70277	0.0680973	0.035401	738	22035
H4c12_ProteinCoding-H4c1_ProteinCoding	0.111088	0.106239	0.0589601	0.712275	63	3108
H4c11_ProteinCoding-H4c12_ProteinCoding-H4c1_ProteinCoding-H4c2_ProteinCoding-H4c8_ProteinCoding	0.150063	0.146442	0.0330133	0.819873	72	4128
H2ac12_ProteinCoding-Hist1h2an_ProteinCoding	0.103954	0.102779	0.0149566	0.930543	50	2779
H1f2_ProteinCoding	7.58716	7.53213	0.0104885	0.753492	708	21640
H2bc11_ProteinCoding-H2bc12_ProteinCoding-Hist1h2bq_ProteinCoding-Hist1h2br_ProteinCoding	0.0903957	0.0901669	0.00329152	0.985649	41	2553
H2ac18_ProteinCoding	2.50968	2.55578	-0.0261569	0.603583	541	18737
H4c9_ProteinCoding-Hist1h4m_ProteinCoding-Hist1h4n_ProteinCoding	0.126941	0.13098	-0.0419389	0.786169	67	3572
H4c11_ProteinCoding-H4c12_ProteinCoding-H4c1_ProteinCoding-H4c2_ProteinCoding-H4c3_ProteinCoding-H4c8_ProteinCoding-H4c9_ProteinCoding	0.105802	0.109305	-0.0429926	0.792993	60	3155
H4c2_ProteinCoding	3.5016	3.66228	-0.0645463	0.10539	582	20071
H3c10_ProteinCoding-H3c1_ProteinCoding-H3c2_ProteinCoding-H3c4_ProteinCoding	0.226574	0.240681	-0.0835614	0.475372	108	6091
H4c12_ProteinCoding-H4c1_ProteinCoding-H4c2_ProteinCoding-H4c3_ProteinCoding	0.0979155	0.104578	-0.0864223	0.602549	48	3075
H4c11_ProteinCoding-H4c12_ProteinCoding-H4c1_ProteinCoding-H4c2_ProteinCoding-H4c3_ProteinCoding-H4c8_ProteinCoding	0.825425	0.8809	-0.0927538	0.183065	294	13089
H3c4_ProteinCoding-H3c6_ProteinCoding	0.119229	0.129867	-0.11412	0.469681	62	3653
H4c11_ProteinCoding-H4c8_ProteinCoding	0.332764	0.36987	-0.148291	0.155761	136	8063
H3c10_ProteinCoding-H3c11_ProteinCoding-H3c1_ProteinCoding-H3c2_ProteinCoding-H3c3_ProteinCoding-H3c4_ProteinCoding	0.856715	0.954279	-0.153893	0.030401	304	13233
H3c10_ProteinCoding-H3c1_ProteinCoding-H3c2_ProteinCoding-H3c4_ProteinCoding-H3c7_ProteinCoding	0.0625994	0.0707944	-0.154299	0.427599	33	2285
H3c11_ProteinCoding-H3c3_ProteinCoding	0.312702	0.350915	-0.161459	0.123236	144	7849
H3c10_ProteinCoding-H3c11_ProteinCoding-H3c1_ProteinCoding-H3c2_ProteinCoding-H3c3_ProteinCoding-H3c4_ProteinCoding-H3c7_ProteinCoding	0.190249	0.225416	-0.233421	0.0736	98	5569
H4c12_ProteinCoding-H4c1_ProteinCoding-H4c2_ProteinCoding-H4c8_ProteinCoding	0.0542979	0.0671647	-0.263169	0.207734	32	2172
H3c13_ProteinCoding-H3c14_ProteinCoding-H3c15_ProteinCoding	4.30046	5.56073	-0.370025	5.69441e-15	380	18049
H2bc1_ProteinCoding	0	0.00496754	-0.581837	0.172055	0	115
H1f6_ProteinCoding	0.00419621	0.037012	-1.72752	8.72681e-05	3	1040

## Sheet: 14
	cl_mean	rest_mean	logFC	pval	cells_cl0	cells_mean0
H2ac11_ProteinCoding-H2ac12_ProteinCoding	0.0698623	0.0421894	0.613758	0.00218694	52	1226
H2bc4_ProteinCoding-H2bc6_ProteinCoding-H2bc8_ProteinCoding-H2bc9_ProteinCoding	0.07465	0.0531135	0.423562	0.0336806	50	1521
H2bc11_ProteinCoding-Hist1h2bq_ProteinCoding-Hist1h2br_ProteinCoding	0.106799	0.0830003	0.328725	0.0646492	84	2272
H2bc9_ProteinCoding	3.05679	2.50544	0.285921	4.36945e-10	622	18457
H2bc12_ProteinCoding-H2bc13_ProteinCoding-H2bc15_ProteinCoding-H2bc4_ProteinCoding-H2bc6_ProteinCoding-H2bc8_ProteinCoding-Hist1h2bp_ProteinCoding-Hist1h2bq_ProteinCoding-Hist1h2br_ProteinCoding	0.239828	0.197749	0.266099	0.0372021	168	4896
H2bc11_ProteinCoding-H2bc12_ProteinCoding-Hist1h2bq_ProteinCoding-Hist1h2br_ProteinCoding	0.109462	0.0895592	0.26293	0.130581	85	2509
H2bc12_ProteinCoding-H2bc13_ProteinCoding-H2bc15_ProteinCoding-Hist1h2bq_ProteinCoding-Hist1h2br_ProteinCoding	0.0914459	0.0753344	0.249511	0.17431	73	2261
H4c12_ProteinCoding-H4c1_ProteinCoding-H4c2_ProteinCoding-H4c3_ProteinCoding	0.122721	0.103771	0.222269	0.152405	115	3008
H4c9_ProteinCoding-Hist1h4m_ProteinCoding-Hist1h4n_ProteinCoding	0.152522	0.130155	0.213614	0.146678	115	3524
H4c11_ProteinCoding	4.6401	4.0807	0.184911	1.89876e-06	663	20309
H2ac21_ProteinCoding	0.193514	0.172245	0.159251	0.242246	151	4272
Hist1h2bp_ProteinCoding-Hist1h2bq_ProteinCoding-Hist1h2br_ProteinCoding	0.0746703	0.0663934	0.148407	0.456851	58	1855
H2aw_ProteinCoding	0.445283	0.405951	0.130348	0.434657	143	3473
H2bc12_ProteinCoding-H2bc15_ProteinCoding-H2bc3_ProteinCoding-Hist1h2bp_ProteinCoding-Hist1h2bq_ProteinCoding-Hist1h2br_ProteinCoding	0.605614	0.554637	0.124701	0.134553	341	10291
H1f4_ProteinCoding	11.5622	10.6444	0.119208	1.69e-05	704	22115
H1f5_ProteinCoding	6.49375	5.98879	0.1166	0.0016979	683	21107
H2bc12_ProteinCoding	3.78261	3.49912	0.11208	0.0107795	652	19974
H2bc6_ProteinCoding	2.98382	2.77129	0.106236	0.0201846	612	19202
H3c10_ProteinCoding-H3c1_ProteinCoding	0.0893159	0.0824005	0.104123	0.572031	85	2425
H3c11_ProteinCoding-H3c3_ProteinCoding	0.375469	0.348823	0.103344	0.299116	260	7733
H4c11_ProteinCoding-H4c8_ProteinCoding	0.394774	0.367804	0.0994773	0.318894	279	7920
H2bc14_ProteinCoding	3.28427	3.06617	0.0988242	0.0274466	627	19438
H4c14_ProteinCoding	3.75347	3.50888	0.0969481	0.0173072	641	19881
H2bc4_ProteinCoding	3.30591	3.09153	0.0964251	0.016622	637	19778
H4c9_ProteinCoding	0.812312	0.761767	0.0915204	0.2121	420	12163
H1f1_ProteinCoding	7.80941	7.34912	0.0875265	0.0127903	685	21482
Hist1h4n_ProteinCoding	1.83617	1.7288	0.0864382	0.13664	526	16318
Hist1h4m_ProteinCoding-Hist1h4n_ProteinCoding	6.02464	5.73294	0.0714791	0.0347014	678	21272
H4f16_ProteinCoding	2.05683	1.96086	0.0685924	0.17711	586	17423
H2bc11_ProteinCoding	4.45505	4.25172	0.0672387	0.0863148	663	20716
H3c4_ProteinCoding	2.67102	2.5514	0.0658518	0.144247	617	18995
H2bc4_ProteinCoding-H2bc6_ProteinCoding-H2bc8_ProteinCoding	1.57543	1.50585	0.0647479	0.227007	538	16500
H3c1_ProteinCoding	4.61235	4.41343	0.0634612	0.111459	665	20639
Hist1h2br_ProteinCoding	1.0063	0.964573	0.0604801	0.681962	126	4242
H2ac19_ProteinCoding	0.0548495	0.0523339	0.0570795	0.797532	56	1579
H2ac20_ProteinCoding	2.04702	1.97448	0.0517911	0.324644	573	17272
H2ac12_ProteinCoding-H2ac13_ProteinCoding-H2ac4_ProteinCoding-H2ac7_ProteinCoding-H2ac8_ProteinCoding	0.727816	0.701954	0.0514766	0.522069	380	11304
H4c8_ProteinCoding	6.02922	5.83109	0.0481244	0.144724	688	21500
H4c2_ProteinCoding	3.77584	3.65315	0.0475272	0.232287	635	20018
Hist1h4m_ProteinCoding	2.18505	2.1142	0.0473344	0.37399	564	17485
H2bc12_ProteinCoding-Hist1h2bq_ProteinCoding-Hist1h2br_ProteinCoding	2.33117	2.25622	0.0469449	0.371213	542	16576
H2ac11_ProteinCoding	1.86525	1.80645	0.0459582	0.403446	540	16995
H3c10_ProteinCoding-H3c8_ProteinCoding	1.00761	0.975967	0.0455696	0.479532	456	13863
H3c13_ProteinCoding	1.68698	1.63485	0.0450081	0.692676	340	10841
H4c4_ProteinCoding	11.3318	11.0113	0.0413609	0.116011	709	22167
H4c11_ProteinCoding-H4c12_ProteinCoding-H4c1_ProteinCoding-H4c2_ProteinCoding-H4c3_ProteinCoding-H4c8_ProteinCoding	0.903516	0.878278	0.0404184	0.558442	409	12974
H2bc3_ProteinCoding	4.94315	4.80686	0.0402532	0.31136	671	20953
H2bc13_ProteinCoding	2.00787	1.95658	0.0371427	0.510213	562	17016
H2bc4_ProteinCoding-H2bc8_ProteinCoding	0.766568	0.749122	0.0327811	0.673143	391	11715
H3c2_ProteinCoding-H3c7_ProteinCoding	1.65657	1.61953	0.0324256	0.541235	555	16860
H3c10_ProteinCoding-H3c1_ProteinCoding-H3c2_ProteinCoding-H3c4_ProteinCoding	0.24567	0.240039	0.0321298	0.783123	189	6010
H2bc4_ProteinCoding-H2bc7_ProteinCoding	0.085305	0.0836419	0.025398	0.88996	77	2486
H3c11_ProteinCoding	3.53637	3.47451	0.0253892	0.544092	636	20107
H2bc12_ProteinCoding-H2bc15_ProteinCoding-Hist1h2bq_ProteinCoding-Hist1h2br_ProteinCoding	1.20831	1.18872	0.0233891	0.699603	486	14928
H3c10_ProteinCoding	3.173	3.12386	0.0224474	0.604042	634	19700
H4c1_ProteinCoding	4.26417	4.1992	0.0220997	0.559923	672	20726
H3c6_ProteinCoding	8.92649	8.81054	0.0188409	0.540447	700	22062
H3c11_ProteinCoding-H3c2_ProteinCoding-H3c4_ProteinCoding	0.0962846	0.0950129	0.0173661	0.924083	86	2562
H2bc8_ProteinCoding	4.53359	4.48082	0.0168544	0.67607	660	20838
H2bc12_ProteinCoding-H2bc13_ProteinCoding-H2bc15_ProteinCoding-H2bc4_ProteinCoding-H2bc6_ProteinCoding-H2bc8_ProteinCoding-Hist1h2bq_ProteinCoding-Hist1h2br_ProteinCoding	0.287402	0.284323	0.015012	0.895207	213	6790
H3c2_ProteinCoding	3.62516	3.60188	0.0092681	0.817612	649	20306
H4c3_ProteinCoding	4.10772	4.08562	0.0077642	0.829883	659	20637
H2bc12_ProteinCoding-Hist1h2bp_ProteinCoding-Hist1h2bq_ProteinCoding-Hist1h2br_ProteinCoding	0.203122	0.202151	0.00658959	0.961944	158	4671
H2bc4_ProteinCoding-H2bc8_ProteinCoding-H2bc9_ProteinCoding	0.0572485	0.0569548	0.00631553	0.97872	50	1551
H2bc18_ProteinCoding	4.74708	4.72714	0.00605951	0.864989	669	20907
H4c12_ProteinCoding	6.36136	6.34153	0.00449703	0.892305	689	21574
H2ac10_ProteinCoding	0.886717	0.884401	0.00373027	0.960151	405	12464
H3c10_ProteinCoding-H3c11_ProteinCoding-H3c1_ProteinCoding-H3c2_ProteinCoding-H3c3_ProteinCoding-H3c4_ProteinCoding	0.952667	0.950988	0.0025186	0.971288	405	13132
H1f0_ProteinCoding	1.19373	1.19509	-0.00162571	0.981694	458	13677
H2ac11_ProteinCoding-H2ac6_ProteinCoding-Hist1h2ao_ProteinCoding-Hist1h2ap_ProteinCoding	1.17122	1.17616	-0.00602343	0.927563	482	14981
H2ac8_ProteinCoding	3.34329	3.35948	-0.0069516	0.875988	633	19870
H2ac6_ProteinCoding	3.58895	3.61149	-0.00900546	0.832716	638	20226
H4c6_ProteinCoding	5.07538	5.10984	-0.00974248	0.787157	668	21128
H3c10_ProteinCoding-H3c1_ProteinCoding-H3c2_ProteinCoding-H3c4_ProteinCoding-H3c7_ProteinCoding	0.0699569	0.0705404	-0.0104908	0.956478	77	2241
H1f2_ProteinCoding-H1f3_ProteinCoding	0.0530741	0.0535918	-0.0117919	0.958317	52	1601
H2ac18_ProteinCoding	2.53234	2.55495	-0.0127738	0.805649	589	18689
H2bc11_ProteinCoding-H2bc12_ProteinCoding-H2bc15_ProteinCoding-H2bc3_ProteinCoding-Hist1h2bp_ProteinCoding-Hist1h2bq_ProteinCoding-Hist1h2br_ProteinCoding	0.153788	0.155366	-0.0138284	0.930636	105	3806
H2bc11_ProteinCoding-H2bc12_ProteinCoding-H2bc13_ProteinCoding-Hist1h2bq_ProteinCoding-Hist1h2br_ProteinCoding	0.0636468	0.0646294	-0.0191203	0.929033	61	1839
Hist1h2bp_ProteinCoding	0.434467	0.440992	-0.0210232	0.836696	266	8309
H2bc15_ProteinCoding	2.612	2.66086	-0.0266374	0.636508	571	18219
H2bc7_ProteinCoding	1.30529	1.33224	-0.0292704	0.653915	499	14998
H2ac11_ProteinCoding-Hist1h2ao_ProteinCoding-Hist1h2ap_ProteinCoding	2.53011	2.58813	-0.0325838	0.506227	587	18645
H3c3_ProteinCoding	4.56408	4.68752	-0.0384163	0.303316	660	20916
H3c7_ProteinCoding	5.08152	5.22009	-0.0387378	0.31775	664	21159
H3c13_ProteinCoding-H3c14_ProteinCoding-H3c15_ProteinCoding	5.3421	5.52452	-0.0483535	0.275034	547	17882
H2ac18_ProteinCoding-H2ac19_ProteinCoding	9.37872	9.72919	-0.0528728	0.129194	701	22072
H3c1_ProteinCoding-H3c3_ProteinCoding	0.256027	0.266113	-0.0536856	0.652791	203	6215
H2ac7_ProteinCoding	0.868614	0.903258	-0.0557927	0.45027	431	13140
H2ac10_ProteinCoding-H2ac12_ProteinCoding-H2ac7_ProteinCoding-Hist1h2an_ProteinCoding	0.542709	0.564852	-0.0566704	0.526547	305	9803
H2bc11_ProteinCoding-H2bc12_ProteinCoding-H2bc1_ProteinCoding-H2bc3_ProteinCoding-Hist1h2bp_ProteinCoding-Hist1h2bq_ProteinCoding-Hist1h2br_ProteinCoding	0.0377125	0.0396768	-0.0582057	0.824108	28	1166
H2bc12_ProteinCoding-H2bc13_ProteinCoding-Hist1h2bq_ProteinCoding-Hist1h2br_ProteinCoding	0.629047	0.656199	-0.0600329	0.448951	371	11435
H3c10_ProteinCoding-H3c11_ProteinCoding-H3c1_ProteinCoding-H3c2_ProteinCoding-H3c3_ProteinCoding-H3c4_ProteinCoding-H3c7_ProteinCoding	0.214549	0.224558	-0.0629179	0.622757	174	5493
H2ac10_ProteinCoding-H2ac7_ProteinCoding	0.85936	0.898146	-0.0629705	0.403976	390	12097
H2ac4_ProteinCoding	6.57696	6.8951	-0.0680492	0.0602599	693	21758
H2ac13_ProteinCoding	2.17839	2.28453	-0.068329	0.179626	571	18305
H2bc12_ProteinCoding-H2bc13_ProteinCoding-H2bc15_ProteinCoding-H2bc4_ProteinCoding-H2bc6_ProteinCoding-H2bc7_ProteinCoding-H2bc8_ProteinCoding-Hist1h2bq_ProteinCoding-Hist1h2br_ProteinCoding	0.178446	0.188011	-0.0714277	0.612001	156	4899
H3c10_ProteinCoding-H3c11_ProteinCoding-H3c1_ProteinCoding-H3c2_ProteinCoding-H3c3_ProteinCoding-H3c4_ProteinCoding-H3c7_ProteinCoding-H3c8_ProteinCoding	0.0611927	0.064943	-0.0740654	0.73662	53	1865
H2ac15_ProteinCoding	5.22081	5.50012	-0.075048	0.0477295	670	21376
H3c8_ProteinCoding	3.28537	3.46795	-0.0777984	0.068922	640	20082
H4c12_ProteinCoding-H4c1_ProteinCoding-H4c2_ProteinCoding-H4c8_ProteinCoding	0.0626966	0.0668664	-0.0804649	0.693262	75	2129
H1f3_ProteinCoding	11.0899	11.771	-0.0859075	0.00764441	714	22108
H3c10_ProteinCoding-H3c11_ProteinCoding-H3c2_ProteinCoding-H3c4_ProteinCoding	2.78829	2.96331	-0.0875251	0.0756817	578	18542
H3c2_ProteinCoding-H3c4_ProteinCoding	0.398501	0.424685	-0.0896294	0.35487	268	8716
H2ac12_ProteinCoding	1.53509	1.63803	-0.0930451	0.113493	519	16347
Hist1h2ao_ProteinCoding-Hist1h2ap_ProteinCoding	1.9027	2.03263	-0.094814	0.0701969	557	17780
Hist1h2ap_ProteinCoding	2.63411	2.82634	-0.101251	0.0701176	550	18057
H2ac11_ProteinCoding-H2ac13_ProteinCoding-H2ac4_ProteinCoding-H2ac6_ProteinCoding-H2ac7_ProteinCoding-H2ac8_ProteinCoding	0.123485	0.133764	-0.107025	0.542894	97	3409
Hist1h2an_ProteinCoding	1.96324	2.12106	-0.111009	0.0438288	552	17995
Hist1h2ao_ProteinCoding	0.0468733	0.0514385	-0.111392	0.641095	53	1546
H3c14_ProteinCoding-H3c15_ProteinCoding	1.63376	1.77186	-0.116384	0.116023	452	14588
H1f2_ProteinCoding	6.95481	7.55243	-0.118765	0.000983826	691	21657
H4c12_ProteinCoding-H4c1_ProteinCoding	0.096323	0.106721	-0.134614	0.444813	89	3082
H4c11_ProteinCoding-H4c12_ProteinCoding-H4c1_ProteinCoding-H4c2_ProteinCoding-H4c3_ProteinCoding-H4c8_ProteinCoding-H4c9_ProteinCoding	0.0988529	0.109518	-0.134848	0.440153	88	3127
H2bc11_ProteinCoding-H2bc12_ProteinCoding-H2bc3_ProteinCoding-Hist1h2bp_ProteinCoding-Hist1h2bq_ProteinCoding-Hist1h2br_ProteinCoding	0.0644359	0.072195	-0.143051	0.506912	58	2016
H3c10_ProteinCoding-H3c2_ProteinCoding-H3c4_ProteinCoding	0.480448	0.532302	-0.144997	0.11399	317	9779
H2bc11_ProteinCoding-H2bc1_ProteinCoding-H2bc4_ProteinCoding-Hist1h2bq_ProteinCoding-Hist1h2br_ProteinCoding	0.0585708	0.0659887	-0.14819	0.515466	44	1865
H2bc4_ProteinCoding-H2bc7_ProteinCoding-H2bc8_ProteinCoding	0.079252	0.0899352	-0.163107	0.408632	79	2611
H2bc12_ProteinCoding-H2bc3_ProteinCoding-Hist1h2bp_ProteinCoding-Hist1h2bq_ProteinCoding-Hist1h2br_ProteinCoding	0.0857572	0.0973329	-0.164639	0.407016	77	2617
H4c11_ProteinCoding-H4c12_ProteinCoding-H4c1_ProteinCoding-H4c2_ProteinCoding-H4c8_ProteinCoding	0.130039	0.147089	-0.165752	0.300282	128	4072
H2bc12_ProteinCoding-H2bc15_ProteinCoding-Hist1h2bp_ProteinCoding-Hist1h2bq_ProteinCoding-Hist1h2br_ProteinCoding	0.893855	1.00995	-0.174341	0.0138788	444	13999
H2ac11_ProteinCoding-H2ac12_ProteinCoding-H2ac13_ProteinCoding-H2ac4_ProteinCoding-H2ac6_ProteinCoding-H2ac7_ProteinCoding-H2ac8_ProteinCoding-Hist1h2ao_ProteinCoding-Hist1h2ap_ProteinCoding	0.073746	0.0851676	-0.184452	0.363176	70	2405
H2ac12_ProteinCoding-Hist1h2an_ProteinCoding	0.0887248	0.103268	-0.198251	0.297412	81	2748
H4c11_ProteinCoding-H4c12_ProteinCoding-H4c1_ProteinCoding-H4c2_ProteinCoding-H4c3_ProteinCoding-H4c8_ProteinCoding-H4c9_ProteinCoding-Hist1h4m_ProteinCoding-Hist1h4n_ProteinCoding	0.0445219	0.0534326	-0.218389	0.396216	51	1442
H3c2_ProteinCoding-H3c4_ProteinCoding-H3c7_ProteinCoding	0.04603	0.0552966	-0.220808	0.349482	50	1659
H2ac11_ProteinCoding-H2ac6_ProteinCoding-H2ac7_ProteinCoding-H2ac8_ProteinCoding	0.0600151	0.0716065	-0.221018	0.304701	57	2106
H3c15_ProteinCoding	0.208466	0.250285	-0.252681	0.24017	68	2513
H2bc1_ProteinCoding	0.00239192	0.00487952	-0.263929	0.508816	2	113
H3c4_ProteinCoding-H3c6_ProteinCoding	0.104615	0.130308	-0.291807	0.0915719	109	3606
H4c12_ProteinCoding-H4c1_ProteinCoding-H4c2_ProteinCoding	0.181236	0.224469	-0.294048	0.028171	166	5785
H2bc8_ProteinCoding-H2bc9_ProteinCoding	0.0824331	0.107868	-0.35069	0.076329	96	2942
H2ac11_ProteinCoding-Hist1h2an_ProteinCoding	0.0467257	0.070182	-0.499275	0.0388305	55	2085
H1f6_ProteinCoding	0.0136437	0.0366332	-0.979904	0.00792423	13	1030
H2bu2_ProteinCoding	0.173259	0.395797	-1.14687	1.22603e-10	116	5915

## Sheet: 15
	cl_mean	rest_mean	logFC	pval	cells_cl0	cells_mean0
H1f6_ProteinCoding	0.128008	0.0333513	1.67061	8.77879e-25	105	938
H2ac19_ProteinCoding	0.0657878	0.0520382	0.288809	0.187867	56	1579
H4c11_ProteinCoding-H4c12_ProteinCoding-H4c1_ProteinCoding-H4c2_ProteinCoding-H4c3_ProteinCoding-H4c8_ProteinCoding-H4c9_ProteinCoding	0.12569	0.108728	0.192657	0.248888	120	3095
H2ac21_ProteinCoding	0.196541	0.172243	0.180568	0.209594	163	4260
H4c11_ProteinCoding-H4c12_ProteinCoding-H4c1_ProteinCoding-H4c2_ProteinCoding-H4c3_ProteinCoding-H4c8_ProteinCoding-H4c9_ProteinCoding-Hist1h4m_ProteinCoding-Hist1h4n_ProteinCoding	0.0607469	0.0529452	0.16857	0.485409	47	1446
H4c12_ProteinCoding-H4c1_ProteinCoding-H4c2_ProteinCoding	0.248044	0.222437	0.150778	0.222116	195	5756
H4c12_ProteinCoding-H4c1_ProteinCoding	0.115456	0.106147	0.111228	0.52059	111	3060
H3c10_ProteinCoding-H3c11_ProteinCoding-H3c1_ProteinCoding-H3c2_ProteinCoding-H3c3_ProteinCoding-H3c4_ProteinCoding	1.00875	0.949428	0.0865593	0.232332	440	13097
H2bc12_ProteinCoding-H2bc13_ProteinCoding-H2bc15_ProteinCoding-Hist1h2bq_ProteinCoding-Hist1h2br_ProteinCoding	0.0802885	0.0757081	0.0751113	0.716816	85	2249
H2bc11_ProteinCoding-H2bc12_ProteinCoding-H2bc3_ProteinCoding-Hist1h2bp_ProteinCoding-Hist1h2bq_ProteinCoding-Hist1h2br_ProteinCoding	0.0750538	0.0718686	0.055065	0.798054	68	2006
H2bc11_ProteinCoding-H2bc1_ProteinCoding-H2bc4_ProteinCoding-Hist1h2bq_ProteinCoding-Hist1h2br_ProteinCoding	0.0677079	0.0657049	0.0376729	0.869006	66	1843
H3c11_ProteinCoding-H3c3_ProteinCoding	0.357178	0.349436	0.0307423	0.776938	264	7729
H3c10_ProteinCoding-H3c1_ProteinCoding	0.0842837	0.0825677	0.0265003	0.895227	84	2426
Hist1h2ap_ProteinCoding	2.82069	2.82039	0.0001536	0.997872	545	18062
H3c13_ProteinCoding-H3c14_ProteinCoding-H3c15_ProteinCoding	5.48554	5.51982	-0.0089696	0.847268	595	17834
H4c11_ProteinCoding-H4c12_ProteinCoding-H4c1_ProteinCoding-H4c2_ProteinCoding-H4c8_ProteinCoding	0.142823	0.146666	-0.0358291	0.826445	142	4058
H4c11_ProteinCoding-H4c12_ProteinCoding-H4c1_ProteinCoding-H4c2_ProteinCoding-H4c3_ProteinCoding-H4c8_ProteinCoding	0.852667	0.879795	-0.0446698	0.554697	425	12958
H1f2_ProteinCoding	7.29567	7.54061	-0.0475769	0.204698	614	21734
H2ac11_ProteinCoding-H2ac6_ProteinCoding-H2ac7_ProteinCoding-H2ac8_ProteinCoding	0.0682941	0.0713306	-0.0548948	0.800636	77	2086
H2bc11_ProteinCoding-H2bc12_ProteinCoding-H2bc1_ProteinCoding-H2bc3_ProteinCoding-Hist1h2bp_ProteinCoding-Hist1h2bq_ProteinCoding-Hist1h2br_ProteinCoding	0.0376852	0.03967	-0.0588311	0.832953	37	1157
Hist1h2ao_ProteinCoding	0.0487995	0.0513671	-0.0616628	0.805494	48	1551
H3c10_ProteinCoding-H3c1_ProteinCoding-H3c2_ProteinCoding-H3c4_ProteinCoding	0.22984	0.240503	-0.0627542	0.624479	213	5986
H2ac12_ProteinCoding-Hist1h2an_ProteinCoding	0.0973768	0.10297	-0.0732565	0.70664	94	2735
H4c9_ProteinCoding-Hist1h4m_ProteinCoding-Hist1h4n_ProteinCoding	0.122478	0.13108	-0.0907577	0.600145	122	3517
H3c14_ProteinCoding-H3c15_ProteinCoding	1.66187	1.77054	-0.090855	0.245414	465	14575
H4c12_ProteinCoding-H4c1_ProteinCoding-H4c2_ProteinCoding-H4c8_ProteinCoding	0.0617435	0.0668769	-0.0997031	0.648349	72	2132
Hist1h4m_ProteinCoding-Hist1h4n_ProteinCoding	5.36576	5.75246	-0.100218	0.00855345	613	21337
H2bc11_ProteinCoding-H2bc12_ProteinCoding-H2bc15_ProteinCoding-H2bc3_ProteinCoding-Hist1h2bp_ProteinCoding-Hist1h2bq_ProteinCoding-Hist1h2br_ProteinCoding	0.144019	0.155633	-0.104875	0.547282	134	3777
H2bc4_ProteinCoding-H2bc6_ProteinCoding-H2bc8_ProteinCoding	1.40244	1.51095	-0.106786	0.0768094	496	16542
H4c2_ProteinCoding	3.40158	3.66407	-0.10694	0.01638	602	20051
H2ac12_ProteinCoding	1.51404	1.63822	-0.11301	0.0729248	498	16368
H4c11_ProteinCoding-H4c8_ProteinCoding	0.340441	0.369425	-0.114646	0.31439	259	7940
H1f1_ProteinCoding	6.79548	7.3792	-0.118721	0.00302469	612	21555
H3c10_ProteinCoding-H3c11_ProteinCoding-H3c1_ProteinCoding-H3c2_ProteinCoding-H3c3_ProteinCoding-H3c4_ProteinCoding-H3c7_ProteinCoding	0.205502	0.224772	-0.123558	0.373749	180	5487
H1f5_ProteinCoding	5.51661	6.01802	-0.125289	0.00342376	606	21184
H2ac18_ProteinCoding	2.34074	2.56021	-0.128769	0.0248911	559	18719
H2ac11_ProteinCoding-Hist1h2ao_ProteinCoding-Hist1h2ap_ProteinCoding	2.3618	2.5926	-0.133973	0.0130091	543	18689
H3c2_ProteinCoding-H3c7_ProteinCoding	1.47584	1.62472	-0.137763	0.0210865	507	16908
H2ac18_ProteinCoding-H2ac19_ProteinCoding	8.84534	9.74273	-0.139258	0.000263029	625	22148
H4c12_ProteinCoding-H4c1_ProteinCoding-H4c2_ProteinCoding-H4c3_ProteinCoding	0.0936074	0.104656	-0.146191	0.43325	95	3028
H2bc4_ProteinCoding	2.76284	3.10751	-0.16903	0.000298482	575	19840
H2ac11_ProteinCoding	1.61114	1.81378	-0.169921	0.00684042	519	17016
H3c4_ProteinCoding-H3c6_ProteinCoding	0.114232	0.12994	-0.171773	0.332681	113	3602
Hist1h2ao_ProteinCoding-Hist1h2ap_ProteinCoding	1.8046	2.03486	-0.172353	0.00257853	533	17804
H2ac13_ProteinCoding	2.02252	2.28847	-0.177407	0.0015876	538	18338
H2bc12_ProteinCoding-H2bc13_ProteinCoding-H2bc15_ProteinCoding-H2bc4_ProteinCoding-H2bc6_ProteinCoding-H2bc7_ProteinCoding-H2bc8_ProteinCoding-Hist1h2bq_ProteinCoding-Hist1h2br_ProteinCoding	0.165349	0.188339	-0.177739	0.252198	154	4901
H1f3_ProteinCoding	10.413	11.7873	-0.178685	4.27627e-07	621	22201
H2bc12_ProteinCoding-H2bc13_ProteinCoding-H2bc15_ProteinCoding-H2bc4_ProteinCoding-H2bc6_ProteinCoding-H2bc8_ProteinCoding-Hist1h2bq_ProteinCoding-Hist1h2br_ProteinCoding	0.249853	0.285384	-0.184894	0.153359	220	6783
H4c3_ProteinCoding	3.59772	4.09994	-0.18803	4.50986e-06	601	20695
Hist1h2an_ProteinCoding	1.86258	2.12327	-0.188034	0.00176547	527	18020
H3c10_ProteinCoding-H3c8_ProteinCoding	0.855083	0.980348	-0.195097	0.0085586	427	13892
H4c14_ProteinCoding	3.07832	3.52867	-0.196386	3.84952e-05	585	19937
H1f2_ProteinCoding-H1f3_ProteinCoding	0.0456609	0.0537968	-0.196818	0.440416	60	1593
H2ac6_ProteinCoding	3.15572	3.6235	-0.198825	3.81349e-05	586	20278
H2ac4_ProteinCoding	6.00332	6.90989	-0.202588	4.91331e-07	621	21830
H3c10_ProteinCoding-H3c11_ProteinCoding-H3c1_ProteinCoding-H3c2_ProteinCoding-H3c3_ProteinCoding-H3c4_ProteinCoding-H3c7_ProteinCoding-H3c8_ProteinCoding	0.054845	0.0651058	-0.211929	0.38746	54	1864
H2bc12_ProteinCoding-H2bc3_ProteinCoding-Hist1h2bp_ProteinCoding-Hist1h2bq_ProteinCoding-Hist1h2br_ProteinCoding	0.0825449	0.0973779	-0.214472	0.318345	93	2601
H3c2_ProteinCoding-H3c4_ProteinCoding	0.364557	0.425532	-0.217594	0.0430151	270	8714
H2bc18_ProteinCoding	4.06984	4.74613	-0.221277	6.02346e-08	597	20979
H3c11_ProteinCoding	2.98854	3.49004	-0.223111	3.84459e-06	586	20157
H4c4_ProteinCoding	9.45896	11.0648	-0.226002	1.36924e-13	624	22252
H2ac15_ProteinCoding	4.70993	5.51331	-0.226766	8.81619e-08	605	21441
H2bc12_ProteinCoding-H2bc13_ProteinCoding-Hist1h2bq_ProteinCoding-Hist1h2br_ProteinCoding	0.559277	0.658043	-0.230809	0.00968758	342	11464
H3c3_ProteinCoding	3.97431	4.70351	-0.242474	1.10954e-08	598	20978
H4f16_ProteinCoding	1.66415	1.9722	-0.243676	4.70782e-05	512	17497
H3c2_ProteinCoding-H3c4_ProteinCoding-H3c7_ProteinCoding	0.0449263	0.0552917	-0.249401	0.325666	56	1653
H2bc12_ProteinCoding-H2bc15_ProteinCoding-H2bc3_ProteinCoding-Hist1h2bp_ProteinCoding-Hist1h2bq_ProteinCoding-Hist1h2br_ProteinCoding	0.468329	0.558667	-0.24958	0.0127512	333	10299
H3c11_ProteinCoding-H3c2_ProteinCoding-H3c4_ProteinCoding	0.0786588	0.09551	-0.251044	0.235653	82	2566
H2bc11_ProteinCoding-H2bc12_ProteinCoding-Hist1h2bq_ProteinCoding-Hist1h2br_ProteinCoding	0.0736998	0.0906345	-0.265829	0.227012	75	2519
H4c11_ProteinCoding	3.38829	4.11781	-0.28057	5.35664e-09	583	20389
H3c10_ProteinCoding-H3c11_ProteinCoding-H3c2_ProteinCoding-H3c4_ProteinCoding	2.44333	2.97227	-0.281665	4.58487e-07	534	18586
H2ac10_ProteinCoding-H2ac12_ProteinCoding-H2ac7_ProteinCoding-Hist1h2an_ProteinCoding	0.464259	0.566957	-0.282788	0.00580276	292	9816
H3c10_ProteinCoding-H3c2_ProteinCoding-H3c4_ProteinCoding	0.436568	0.533327	-0.282941	0.00560568	298	9798
H2ac11_ProteinCoding-H2ac6_ProteinCoding-Hist1h2ao_ProteinCoding-Hist1h2ap_ProteinCoding	0.968069	1.18182	-0.285155	0.000221287	448	15015
H2ac8_ProteinCoding	2.7674	3.3755	-0.285634	3.70089e-08	569	19934
H1f4_ProteinCoding	8.79435	10.7252	-0.286065	1.79711e-17	623	22196
H2bc6_ProteinCoding	2.28732	2.79156	-0.286278	2.25353e-07	551	19263
H3c1_ProteinCoding	3.60783	4.44225	-0.299408	3.54126e-10	593	20711
H2bc4_ProteinCoding-H2bc7_ProteinCoding	0.0663126	0.0841786	-0.303478	0.162744	75	2488
H4c12_ProteinCoding	5.16287	6.37507	-0.303737	7.35288e-15	605	21658
H2ac20_ProteinCoding	1.60388	1.98714	-0.307398	1.01375e-06	509	17336
H2ac11_ProteinCoding-H2ac13_ProteinCoding-H2ac4_ProteinCoding-H2ac6_ProteinCoding-H2ac7_ProteinCoding-H2ac8_ProteinCoding	0.106347	0.134203	-0.309673	0.121466	115	3391
H3c10_ProteinCoding	2.52133	3.14224	-0.316482	7.43974e-10	567	19767
H4c1_ProteinCoding	3.38485	4.224	-0.318672	1.49683e-12	592	20806
H2bc12_ProteinCoding-H2bc13_ProteinCoding-H2bc15_ProteinCoding-H2bc4_ProteinCoding-H2bc6_ProteinCoding-H2bc8_ProteinCoding-Hist1h2bp_ProteinCoding-Hist1h2bq_ProteinCoding-Hist1h2br_ProteinCoding	0.157829	0.2002	-0.324776	0.0487945	154	4910
H4c8_ProteinCoding	4.67681	5.86962	-0.327117	1.55647e-16	607	21581
H2bc11_ProteinCoding	3.40932	4.2817	-0.327839	4.68392e-12	596	20783
H2ac11_ProteinCoding-Hist1h2an_ProteinCoding	0.053506	0.0699023	-0.331344	0.175009	66	2074
H4c6_ProteinCoding	4.07723	5.13758	-0.33277	5.78785e-15	601	21195
H2bc12_ProteinCoding-H2bc15_ProteinCoding-Hist1h2bq_ProteinCoding-Hist1h2br_ProteinCoding	0.946678	1.1961	-0.334246	3.93941e-06	446	14968
H3c10_ProteinCoding-H3c1_ProteinCoding-H3c2_ProteinCoding-H3c4_ProteinCoding-H3c7_ProteinCoding	0.0542133	0.0709777	-0.334654	0.14088	68	2250
H2bc8_ProteinCoding-H2bc9_ProteinCoding	0.0831568	0.10775	-0.33799	0.10751	85	2953
H3c2_ProteinCoding	2.82117	3.62442	-0.360329	7.52237e-14	571	20384
H2bc3_ProteinCoding	3.75523	4.84055	-0.36541	3.55935e-14	591	21033
H3c6_ProteinCoding	6.86033	8.86868	-0.369966	2.08935e-23	615	22147
H3c4_ProteinCoding	1.97972	2.57116	-0.375453	1.17417e-11	552	19060
H3c1_ProteinCoding-H3c3_ProteinCoding	0.202018	0.267582	-0.388727	0.00601653	190	6228
H3c8_ProteinCoding	2.65674	3.4848	-0.390132	9.02431e-15	581	20141
H2bc11_ProteinCoding-H2bc12_ProteinCoding-H2bc13_ProteinCoding-Hist1h2bq_ProteinCoding-Hist1h2br_ProteinCoding	0.047008	0.0650901	-0.397459	0.123713	57	1843
H3c7_ProteinCoding	3.97782	5.25037	-0.399564	6.451e-18	596	21227
H2ac7_ProteinCoding	0.683727	0.908287	-0.404576	4.28522e-06	395	13176
Hist1h2bp_ProteinCoding-Hist1h2bq_ProteinCoding-Hist1h2br_ProteinCoding	0.0481944	0.0671646	-0.407058	0.109237	64	1849
H2bc12_ProteinCoding	2.6317	3.53235	-0.42324	2.69248e-14	560	20066
H2bc8_ProteinCoding	3.3572	4.51387	-0.426009	7.43224e-18	586	20912
Hist1h4n_ProteinCoding	1.29198	1.74441	-0.430283	3.79558e-09	469	16375
Hist1h4m_ProteinCoding	1.57802	2.13143	-0.431343	6.81361e-11	491	17558
H2bc12_ProteinCoding-H2bc15_ProteinCoding-Hist1h2bp_ProteinCoding-Hist1h2bq_ProteinCoding-Hist1h2br_ProteinCoding	0.746312	1.01363	-0.436635	1.02812e-07	405	14038
H2bc4_ProteinCoding-H2bc8_ProteinCoding	0.554059	0.755123	-0.439846	4.94969e-06	335	11771
H2bc9_ProteinCoding	1.86377	2.54088	-0.445046	6.09383e-13	512	18567
H2ac10_ProteinCoding-H2ac7_ProteinCoding	0.656387	0.903664	-0.455303	5.78476e-07	344	12143
H2bc4_ProteinCoding-H2bc8_ProteinCoding-H2bc9_ProteinCoding	0.0389149	0.0574678	-0.463925	0.113585	42	1559
H2bc4_ProteinCoding-H2bc6_ProteinCoding-H2bc8_ProteinCoding-H2bc9_ProteinCoding	0.0363334	0.0542664	-0.472012	0.0967301	41	1530
H2bc12_ProteinCoding-Hist1h2bq_ProteinCoding-Hist1h2br_ProteinCoding	1.63712	2.27589	-0.472812	8.01607e-13	440	16678
Hist1h2bp_ProteinCoding	0.31547	0.444289	-0.481087	0.000131899	251	8324
H4c9_ProteinCoding	0.54733	0.76936	-0.483758	2.61435e-07	331	12252
H2bc11_ProteinCoding-Hist1h2bq_ProteinCoding-Hist1h2br_ProteinCoding	0.0573329	0.0844733	-0.488595	0.0478221	60	2296
H2bc4_ProteinCoding-H2bc7_ProteinCoding-H2bc8_ProteinCoding	0.0611681	0.0903989	-0.496441	0.0337134	78	2612
H2bc14_ProteinCoding	2.18684	3.09765	-0.500394	4.92132e-18	548	19517
H2bc15_ProteinCoding	1.88387	2.681	-0.506807	4.32258e-13	522	18268
H2ac12_ProteinCoding-H2ac13_ProteinCoding-H2ac4_ProteinCoding-H2ac7_ProteinCoding-H2ac8_ProteinCoding	0.49331	0.708602	-0.513746	5.54661e-07	309	11375
H2bc1_ProteinCoding	0	0.00493672	-0.578863	0.218167	0	115
H1f0_ProteinCoding	0.791476	1.20631	-0.601783	4.40405e-11	388	13747
H2ac11_ProteinCoding-H2ac12_ProteinCoding-H2ac13_ProteinCoding-H2ac4_ProteinCoding-H2ac6_ProteinCoding-H2ac7_ProteinCoding-H2ac8_ProteinCoding-Hist1h2ao_ProteinCoding-Hist1h2ap_ProteinCoding	0.0521757	0.0857259	-0.622558	0.0121153	70	2405
H2bc13_ProteinCoding	1.22776	1.97856	-0.683997	1.28544e-19	471	17107
H2ac11_ProteinCoding-H2ac12_ProteinCoding	0.0214833	0.0436469	-0.76891	0.021203	32	1246
H2bc12_ProteinCoding-Hist1h2bp_ProteinCoding-Hist1h2bq_ProteinCoding-Hist1h2br_ProteinCoding	0.108309	0.204802	-0.860452	8.46048e-06	124	4705
Hist1h2br_ProteinCoding	0.523986	0.978201	-0.888002	2.78365e-05	83	4285
H2bc7_ProteinCoding	0.72067	1.34846	-0.894684	9.62579e-23	377	15120
H3c15_ProteinCoding	0.130623	0.252297	-0.89937	0.00132765	46	2535
H2ac10_ProteinCoding	0.459343	0.896343	-0.949415	7.76854e-19	284	12585
H3c13_ProteinCoding	0.5784	1.66601	-1.51016	9.17583e-15	288	10893
H2aw_ProteinCoding	0.0522672	0.417077	-2.77795	9.83392e-12	36	3580
H2bu2_ProteinCoding	0.0296997	0.398948	-3.36471	1.0586e-23	32	5999

## Sheet: 16
	cl_mean	rest_mean	logFC	pval	cells_cl0	cells_mean0
H2bc7_ProteinCoding	1.88086	1.31594	0.512024	7.64912e-19	476	15021
H2bc4_ProteinCoding-H2bc6_ProteinCoding-H2bc8_ProteinCoding-H2bc9_ProteinCoding	0.0757954	0.0531595	0.4419	0.0353264	45	1526
H2bc11_ProteinCoding-Hist1h2bq_ProteinCoding-Hist1h2br_ProteinCoding	0.105202	0.0831318	0.306822	0.106217	69	2287
H2ac11_ProteinCoding-H2ac6_ProteinCoding-H2ac7_ProteinCoding-H2ac8_ProteinCoding	0.0889615	0.0707495	0.293413	0.128406	70	2093
H2bc12_ProteinCoding-H2bc3_ProteinCoding-Hist1h2bp_ProteinCoding-Hist1h2bq_ProteinCoding-Hist1h2br_ProteinCoding	0.117555	0.0963957	0.261679	0.153021	71	2623
H2ac7_ProteinCoding	1.07289	0.897382	0.255101	0.00031053	368	13203
H3c10_ProteinCoding-H3c1_ProteinCoding-H3c2_ProteinCoding-H3c4_ProteinCoding	0.284275	0.238973	0.241177	0.0368103	168	6031
H2ac11_ProteinCoding-H2ac13_ProteinCoding-H2ac4_ProteinCoding-H2ac6_ProteinCoding-H2ac7_ProteinCoding-H2ac8_ProteinCoding	0.157907	0.132758	0.234088	0.160472	91	3415
H2bc11_ProteinCoding-H2bc12_ProteinCoding-Hist1h2bq_ProteinCoding-Hist1h2br_ProteinCoding	0.106895	0.0897039	0.229491	0.218287	75	2519
H2ac12_ProteinCoding-H2ac13_ProteinCoding-H2ac4_ProteinCoding-H2ac7_ProteinCoding-H2ac8_ProteinCoding	0.821015	0.699425	0.228224	0.00454267	308	11376
H2bc11_ProteinCoding-H2bc12_ProteinCoding-H2bc3_ProteinCoding-Hist1h2bp_ProteinCoding-Hist1h2bq_ProteinCoding-Hist1h2br_ProteinCoding	0.0838013	0.0716217	0.200656	0.326016	55	2019
H1f2_ProteinCoding-H1f3_ProteinCoding	0.0614654	0.0533537	0.173817	0.440014	43	1610
H2bc12_ProteinCoding-H2bc13_ProteinCoding-H2bc15_ProteinCoding-H2bc4_ProteinCoding-H2bc6_ProteinCoding-H2bc8_ProteinCoding-Hist1h2bp_ProteinCoding-Hist1h2bq_ProteinCoding-Hist1h2br_ProteinCoding	0.224093	0.198344	0.168108	0.229393	120	4944
H2ac11_ProteinCoding	2.00624	1.8027	0.153526	0.00639133	486	17049
H2bc6_ProteinCoding	3.07803	2.76941	0.15191	0.00147117	553	19261
Hist1h2bp_ProteinCoding	0.488407	0.439449	0.149166	0.144764	221	8354
H2ac11_ProteinCoding-H2ac12_ProteinCoding-H2ac13_ProteinCoding-H2ac4_ProteinCoding-H2ac6_ProteinCoding-H2ac7_ProteinCoding-H2ac8_ProteinCoding-Hist1h2ao_ProteinCoding-Hist1h2ap_ProteinCoding	0.0947845	0.0845339	0.148522	0.441648	58	2417
H4c12_ProteinCoding-H4c1_ProteinCoding-H4c2_ProteinCoding	0.246802	0.222466	0.143634	0.244117	149	5802
H3c13_ProteinCoding	1.79444	1.63202	0.13608	0.245595	300	10881
H3c2_ProteinCoding-H3c4_ProteinCoding	0.463948	0.422748	0.131204	0.169895	234	8750
H2bc12_ProteinCoding-H2bc13_ProteinCoding-H2bc15_ProteinCoding-H2bc4_ProteinCoding-H2bc6_ProteinCoding-H2bc8_ProteinCoding-Hist1h2bq_ProteinCoding-Hist1h2br_ProteinCoding	0.311598	0.283653	0.131145	0.259637	173	6830
H4c12_ProteinCoding-H4c1_ProteinCoding	0.116141	0.106126	0.119353	0.487765	74	3097
H3c2_ProteinCoding-H3c7_ProteinCoding	1.74934	1.61705	0.112773	0.0396613	468	16947
H4c11_ProteinCoding	4.40806	4.08927	0.108046	0.0104926	571	20401
H4c12_ProteinCoding-H4c1_ProteinCoding-H4c2_ProteinCoding-H4c3_ProteinCoding	0.11093	0.104171	0.0829702	0.630387	80	3043
H1f5_ProteinCoding	6.34851	5.99472	0.0825925	0.0381668	594	21196
H2bc4_ProteinCoding-H2bc7_ProteinCoding	0.0887496	0.083551	0.0780225	0.683468	63	2500
H2ac11_ProteinCoding-H2ac6_ProteinCoding-Hist1h2ao_ProteinCoding-Hist1h2ap_ProteinCoding	1.23925	1.17423	0.0771083	0.259491	412	15051
H3c10_ProteinCoding-H3c11_ProteinCoding-H3c1_ProteinCoding-H3c2_ProteinCoding-H3c3_ProteinCoding-H3c4_ProteinCoding	1.00065	0.949643	0.0747149	0.302608	349	13188
Hist1h2bp_ProteinCoding-Hist1h2bq_ProteinCoding-Hist1h2br_ProteinCoding	0.0700654	0.0665532	0.0647175	0.765954	49	1864
H3c4_ProteinCoding-H3c6_ProteinCoding	0.135518	0.129345	0.0625367	0.702348	99	3616
H2bc13_ProteinCoding	2.03804	1.95592	0.0590361	0.320216	476	17102
Hist1h2ao_ProteinCoding-Hist1h2ap_ProteinCoding	2.10633	2.02642	0.0555319	0.293744	487	17850
H2bc8_ProteinCoding	4.64657	4.47783	0.0532491	0.207809	583	20915
H2ac8_ProteinCoding	3.4742	3.35574	0.0499057	0.281864	550	19953
H2bc12_ProteinCoding-H2bc15_ProteinCoding-Hist1h2bq_ProteinCoding-Hist1h2br_ProteinCoding	1.22877	1.18822	0.048015	0.451499	415	14999
H2bc15_ProteinCoding	2.7459	2.65691	0.047352	0.417114	511	18279
H3c10_ProteinCoding-H3c11_ProteinCoding-H3c1_ProteinCoding-H3c2_ProteinCoding-H3c3_ProteinCoding-H3c4_ProteinCoding-H3c7_ProteinCoding	0.231836	0.224035	0.0473016	0.717767	141	5526
H2bc3_ProteinCoding	4.96034	4.80687	0.04525	0.282458	592	21032
H3c4_ProteinCoding	2.63125	2.55295	0.0434142	0.367571	524	19088
H2ac15_ProteinCoding	5.63616	5.48741	0.038517	0.320222	599	21447
H2bc12_ProteinCoding-H2bc15_ProteinCoding-H2bc3_ProteinCoding-Hist1h2bp_ProteinCoding-Hist1h2bq_ProteinCoding-Hist1h2br_ProteinCoding	0.570363	0.555815	0.0366236	0.687247	265	10367
H2bc9_ProteinCoding	2.57804	2.52092	0.0322004	0.542328	510	18569
H2ac6_ProteinCoding	3.69	3.60856	0.0321101	0.471726	551	20313
H4c12_ProteinCoding	6.45079	6.33908	0.0251626	0.472088	598	21665
H2bc4_ProteinCoding-H2bc6_ProteinCoding-H2bc8_ProteinCoding	1.52926	1.50741	0.0206277	0.720572	439	16599
H2bc12_ProteinCoding-H2bc15_ProteinCoding-Hist1h2bp_ProteinCoding-Hist1h2bq_ProteinCoding-Hist1h2br_ProteinCoding	1.01774	1.00605	0.0165149	0.815215	377	14066
H2bc12_ProteinCoding-H2bc13_ProteinCoding-H2bc15_ProteinCoding-Hist1h2bq_ProteinCoding-Hist1h2br_ProteinCoding	0.0767191	0.0758076	0.0152457	0.942233	52	2282
Hist1h2ap_ProteinCoding	2.84852	2.81961	0.0146646	0.79735	488	18119
H3c11_ProteinCoding	3.49012	3.47603	0.00581893	0.896368	561	20182
H2bc14_ProteinCoding	3.08464	3.07258	0.00563456	0.908463	542	19523
H2bc4_ProteinCoding-H2bc8_ProteinCoding	0.752517	0.749581	0.00556558	0.946639	310	11796
Hist1h2an_ProteinCoding	2.11613	2.11619	-4.06063e-05	0.999425	499	18048
H2bc4_ProteinCoding	3.09448	3.09826	-0.00175495	0.968255	538	19877
H2ac4_ProteinCoding	6.87596	6.88553	-0.00200467	0.957484	609	21842
H2bc12_ProteinCoding-Hist1h2bq_ProteinCoding-Hist1h2br_ProteinCoding	2.24138	2.25902	-0.0112591	0.842739	468	16650
H1f3_ProteinCoding	11.656	11.7526	-0.0118945	0.721389	619	22203
H4c11_ProteinCoding-H4c8_ProteinCoding	0.36507	0.368738	-0.0140418	0.898293	205	7994
H3c2_ProteinCoding	3.56585	3.60364	-0.0151647	0.724142	559	20396
H3c3_ProteinCoding	4.62911	4.68524	-0.0173514	0.658987	582	20994
H4c9_ProteinCoding	0.753367	0.76361	-0.01923	0.811566	337	12246
H2bc11_ProteinCoding-H2bc12_ProteinCoding-H2bc13_ProteinCoding-Hist1h2bq_ProteinCoding-Hist1h2br_ProteinCoding	0.0635115	0.0646296	-0.0217779	0.923878	46	1854
H4c3_ProteinCoding	4.02656	4.08798	-0.0217879	0.573456	558	20738
H2bc11_ProteinCoding-H2bc12_ProteinCoding-H2bc15_ProteinCoding-H2bc3_ProteinCoding-Hist1h2bp_ProteinCoding-Hist1h2bq_ProteinCoding-Hist1h2br_ProteinCoding	0.151455	0.155426	-0.03505	0.836354	87	3824
H3c6_ProteinCoding	8.6018	8.82011	-0.0361165	0.277202	619	22143
H3c11_ProteinCoding-H3c3_ProteinCoding	0.339896	0.349921	-0.0407525	0.712663	183	7810
H4c1_ProteinCoding	4.08702	4.20442	-0.0407604	0.320658	584	20814
H2bc4_ProteinCoding-H2bc7_ProteinCoding-H2bc8_ProteinCoding	0.0868132	0.0896835	-0.0421507	0.83421	65	2625
H2bc12_ProteinCoding-H2bc13_ProteinCoding-Hist1h2bq_ProteinCoding-Hist1h2br_ProteinCoding	0.635559	0.655917	-0.044794	0.592496	295	11511
H2bc11_ProteinCoding-H2bc12_ProteinCoding-H2bc1_ProteinCoding-H2bc3_ProteinCoding-Hist1h2bp_ProteinCoding-Hist1h2bq_ProteinCoding-Hist1h2br_ProteinCoding	0.0380962	0.0396588	-0.0461275	0.867607	34	1160
H4c11_ProteinCoding-H4c12_ProteinCoding-H4c1_ProteinCoding-H4c2_ProteinCoding-H4c3_ProteinCoding-H4c8_ProteinCoding	0.851548	0.879833	-0.0466026	0.536388	342	13041
H4c8_ProteinCoding	5.65387	5.84238	-0.0472339	0.190808	593	21595
H2ac11_ProteinCoding-Hist1h2ao_ProteinCoding-Hist1h2ap_ProteinCoding	2.4995	2.58878	-0.0504366	0.334864	500	18732
H4c4_ProteinCoding	10.635	11.032	-0.0528307	0.0664346	617	22259
H2ac13_ProteinCoding	2.19476	2.28368	-0.0570401	0.289218	494	18382
H2ac12_ProteinCoding	1.57226	1.63661	-0.0575073	0.350953	423	16443
H3c7_ProteinCoding	5.01002	5.2216	-0.0595579	0.150356	594	21229
H2bc11_ProteinCoding	4.06838	4.26335	-0.0673714	0.120997	576	20803
H4c11_ProteinCoding-H4c12_ProteinCoding-H4c1_ProteinCoding-H4c2_ProteinCoding-H4c3_ProteinCoding-H4c8_ProteinCoding-H4c9_ProteinCoding	0.103505	0.109348	-0.072426	0.69007	72	3143
Hist1h4m_ProteinCoding-Hist1h4n_ProteinCoding	5.46451	5.74977	-0.0732808	0.0515333	578	21372
H4c2_ProteinCoding	3.47948	3.66194	-0.073529	0.0939679	548	20105
H4c9_ProteinCoding-Hist1h4m_ProteinCoding-Hist1h4n_ProteinCoding	0.122913	0.131069	-0.0859179	0.617822	83	3556
H1f0_ProteinCoding	1.12341	1.19706	-0.0908328	0.240399	351	13784
H3c10_ProteinCoding-H3c11_ProteinCoding-H3c2_ProteinCoding-H3c4_ProteinCoding	2.77908	2.96293	-0.092099	0.0785386	490	18630
H3c1_ProteinCoding-H3c3_ProteinCoding	0.247399	0.266319	-0.10233	0.426218	148	6270
H2bc18_ProteinCoding	4.41019	4.7367	-0.102816	0.00865854	574	21002
H2bc12_ProteinCoding	3.2683	3.51463	-0.104523	0.0367285	544	20082
H3c10_ProteinCoding	2.90176	3.13167	-0.109639	0.0221644	539	19795
Hist1h2br_ProteinCoding	0.896085	0.967827	-0.109934	0.506495	112	4256
H1f4_ProteinCoding	9.90177	10.6945	-0.111	0.000459478	607	22212
H2ac10_ProteinCoding	0.819167	0.886311	-0.112337	0.171958	311	12558
H1f1_ProteinCoding	6.81907	7.37867	-0.113627	0.0043222	604	21563
H3c15_ProteinCoding	0.229688	0.249535	-0.114776	0.599187	65	2516
Hist1h4n_ProteinCoding	1.59961	1.73585	-0.117223	0.0749469	437	16407
H4c6_ProteinCoding	4.71489	5.11986	-0.118641	0.00277071	583	21213
H2ac19_ProteinCoding	0.0475415	0.0525488	-0.120379	0.630213	33	1602
H2ac10_ProteinCoding-H2ac12_ProteinCoding-H2ac7_ProteinCoding-Hist1h2an_ProteinCoding	0.518232	0.56546	-0.123545	0.202848	242	9866
H3c10_ProteinCoding-H3c2_ProteinCoding-H3c4_ProteinCoding	0.486062	0.531955	-0.127654	0.187237	253	9843
H2ac18_ProteinCoding	2.34089	2.56026	-0.128706	0.0244038	499	18779
H2bc8_ProteinCoding-H2bc9_ProteinCoding	0.0971485	0.107361	-0.131344	0.502264	73	2965
H3c10_ProteinCoding-H3c8_ProteinCoding	0.892959	0.979309	-0.131761	0.0688639	349	13970
H2bc12_ProteinCoding-H2bc13_ProteinCoding-H2bc15_ProteinCoding-H2bc4_ProteinCoding-H2bc6_ProteinCoding-H2bc7_ProteinCoding-H2bc8_ProteinCoding-Hist1h2bq_ProteinCoding-Hist1h2br_ProteinCoding	0.1707	0.188194	-0.13332	0.381757	121	4934
H3c8_ProteinCoding	3.15887	3.47085	-0.13547	0.00338571	545	20177
Hist1h4m_ProteinCoding	1.92991	2.12164	-0.135974	0.0233108	465	17584
H2ac10_ProteinCoding-H2ac7_ProteinCoding	0.807978	0.899451	-0.152934	0.063503	296	12191
H2ac21_ProteinCoding	0.154764	0.173413	-0.154696	0.333706	100	4323
H4c14_ProteinCoding	3.16085	3.52645	-0.157431	0.000795665	531	19991
H3c2_ProteinCoding-H3c4_ProteinCoding-H3c7_ProteinCoding	0.0481387	0.0552035	-0.165451	0.501272	42	1667
H1f2_ProteinCoding	6.68811	7.55776	-0.176113	6.14828e-06	604	21744
H2ac18_ProteinCoding-H2ac19_ProteinCoding	8.60516	9.74969	-0.179957	2.97444e-06	618	22155
H2bc12_ProteinCoding-Hist1h2bp_ProteinCoding-Hist1h2bq_ProteinCoding-Hist1h2br_ProteinCoding	0.177729	0.202869	-0.181315	0.244239	113	4716
H3c1_ProteinCoding	3.85816	4.43538	-0.200661	1.32913e-05	563	20741
H3c14_ProteinCoding-H3c15_ProteinCoding	1.53962	1.774	-0.203207	0.0119019	379	14661
H3c10_ProteinCoding-H3c1_ProteinCoding	0.0706677	0.0829506	-0.204473	0.344024	51	2459
H3c13_ProteinCoding-H3c14_ProteinCoding-H3c15_ProteinCoding	4.78751	5.53947	-0.210066	2.20684e-05	473	17956
H4f16_ProteinCoding	1.67062	1.97208	-0.238028	6.38813e-05	457	17552
H2ac11_ProteinCoding-H2ac12_ProteinCoding	0.0345186	0.0432849	-0.259318	0.360248	28	1250
H2bc4_ProteinCoding-H2bc8_ProteinCoding-H2bc9_ProteinCoding	0.0458161	0.0572776	-0.269447	0.326471	32	1569
H2ac12_ProteinCoding-Hist1h2an_ProteinCoding	0.0839466	0.103349	-0.270861	0.189963	54	2775
H3c10_ProteinCoding-H3c1_ProteinCoding-H3c2_ProteinCoding-H3c4_ProteinCoding-H3c7_ProteinCoding	0.0568455	0.0709074	-0.275441	0.215018	48	2270
H4c11_ProteinCoding-H4c12_ProteinCoding-H4c1_ProteinCoding-H4c2_ProteinCoding-H4c3_ProteinCoding-H4c8_ProteinCoding-H4c9_ProteinCoding-Hist1h4m_ProteinCoding-Hist1h4n_ProteinCoding	0.0417583	0.053478	-0.294467	0.29279	37	1456
H2bc11_ProteinCoding-H2bc1_ProteinCoding-H2bc4_ProteinCoding-Hist1h2bq_ProteinCoding-Hist1h2br_ProteinCoding	0.0511575	0.0661704	-0.316701	0.214622	40	1869
H3c10_ProteinCoding-H3c11_ProteinCoding-H3c1_ProteinCoding-H3c2_ProteinCoding-H3c3_ProteinCoding-H3c4_ProteinCoding-H3c7_ProteinCoding-H3c8_ProteinCoding	0.0483748	0.0652902	-0.367115	0.152651	41	1877
H4c11_ProteinCoding-H4c12_ProteinCoding-H4c1_ProteinCoding-H4c2_ProteinCoding-H4c8_ProteinCoding	0.108927	0.147621	-0.406383	0.0266646	87	4113
H2ac20_ProteinCoding	1.47034	1.99098	-0.434777	2.58391e-11	415	17430
H3c11_ProteinCoding-H3c2_ProteinCoding-H3c4_ProteinCoding	0.0667982	0.0958476	-0.462844	0.0401394	51	2597
Hist1h2ao_ProteinCoding	0.0325108	0.0518262	-0.54039	0.062944	24	1575
H1f6_ProteinCoding	0.0215613	0.0363268	-0.553688	0.107886	14	1029
H2bc1_ProteinCoding	0	0.00493781	-0.578969	0.216299	0	115
H2aw_ProteinCoding	0.268699	0.411065	-0.595337	0.00766983	84	3532
H2ac11_ProteinCoding-Hist1h2an_ProteinCoding	0.0407132	0.070266	-0.662427	0.0141239	38	2102
H4c12_ProteinCoding-H4c1_ProteinCoding-H4c2_ProteinCoding-H4c8_ProteinCoding	0.0347119	0.067639	-0.796121	0.00331651	40	2164
H2bu2_ProteinCoding	0.0406111	0.398722	-3.0136	1.51094e-22	33	5998

## Sheet: 17
	cl_mean	rest_mean	logFC	pval	cells_cl0	cells_mean0
H1f6_ProteinCoding	0.0536166	0.0355764	0.481118	0.0986705	42	1001
H3c10_ProteinCoding-H3c11_ProteinCoding-H3c1_ProteinCoding-H3c2_ProteinCoding-H3c3_ProteinCoding-H3c4_ProteinCoding-H3c7_ProteinCoding-H3c8_ProteinCoding	0.0891176	0.0643519	0.414771	0.0783515	58	1860
Hist1h2ao_ProteinCoding	0.0591186	0.0511444	0.176854	0.518695	52	1547
H2ac21_ProteinCoding	0.189725	0.172573	0.129536	0.454845	129	4294
H3c14_ProteinCoding-H3c15_ProteinCoding	1.88694	1.76525	0.0956472	0.272389	355	14685
H3c13_ProteinCoding-H3c14_ProteinCoding-H3c15_ProteinCoding	5.52039	5.51886	0.000399475	0.994207	432	17997
H4c12_ProteinCoding-H4c1_ProteinCoding-H4c2_ProteinCoding	0.22085	0.223177	-0.014474	0.925384	144	5807
H2ac11_ProteinCoding-Hist1h2an_ProteinCoding	0.0675058	0.069495	-0.0365615	0.889561	52	2088
H2bc11_ProteinCoding-H2bc12_ProteinCoding-H2bc1_ProteinCoding-H2bc3_ProteinCoding-Hist1h2bp_ProteinCoding-Hist1h2bq_ProteinCoding-Hist1h2br_ProteinCoding	0.0379913	0.0396478	-0.0489593	0.8819	28	1166
H4c9_ProteinCoding-Hist1h4m_ProteinCoding-Hist1h4n_ProteinCoding	0.126103	0.130939	-0.0503666	0.803614	83	3556
H2bc12_ProteinCoding-H2bc13_ProteinCoding-H2bc15_ProteinCoding-Hist1h2bq_ProteinCoding-Hist1h2br_ProteinCoding	0.0715176	0.0759169	-0.0758301	0.768769	64	2270
H3c11_ProteinCoding-H3c3_ProteinCoding	0.330451	0.350022	-0.0806386	0.545558	179	7814
H4c11_ProteinCoding-H4c12_ProteinCoding-H4c1_ProteinCoding-H4c2_ProteinCoding-H4c3_ProteinCoding-H4c8_ProteinCoding-H4c9_ProteinCoding	0.101213	0.109344	-0.101799	0.64091	71	3144
H4c11_ProteinCoding-H4c12_ProteinCoding-H4c1_ProteinCoding-H4c2_ProteinCoding-H4c8_ProteinCoding	0.13582	0.146772	-0.104482	0.597951	99	4101
H1f2_ProteinCoding	6.96246	7.54513	-0.115789	0.0108923	443	21905
H4c2_ProteinCoding	3.36828	3.66259	-0.120508	0.0231399	427	20226
H3c10_ProteinCoding-H3c11_ProteinCoding-H3c1_ProteinCoding-H3c2_ProteinCoding-H3c3_ProteinCoding-H3c4_ProteinCoding-H3c7_ProteinCoding	0.20436	0.224638	-0.130399	0.429603	121	5546
H2ac20_ProteinCoding	1.78733	1.98043	-0.147226	0.0376834	381	17464
H2ac12_ProteinCoding-Hist1h2an_ProteinCoding	0.0918105	0.103033	-0.150862	0.523923	65	2764
Hist1h2ao_ProteinCoding-Hist1h2ap_ProteinCoding	1.8173	2.03274	-0.160791	0.017331	391	17946
H2bc11_ProteinCoding-H2bc12_ProteinCoding-H2bc3_ProteinCoding-Hist1h2bp_ProteinCoding-Hist1h2bq_ProteinCoding-Hist1h2br_ProteinCoding	0.0625072	0.07214	-0.179961	0.513752	40	2034
H3c10_ProteinCoding-H3c11_ProteinCoding-H3c1_ProteinCoding-H3c2_ProteinCoding-H3c3_ProteinCoding-H3c4_ProteinCoding	0.834504	0.953319	-0.18991	0.0435227	295	13242
H2bc8_ProteinCoding-H2bc9_ProteinCoding	0.0926866	0.107363	-0.192733	0.417625	68	2970
H2ac18_ProteinCoding-H2ac19_ProteinCoding	8.40897	9.74397	-0.212345	4.61339e-06	442	22331
Hist1h2an_ProteinCoding	1.82581	2.12187	-0.215698	0.00272704	383	18164
H2ac12_ProteinCoding	1.40685	1.63931	-0.219169	0.0046125	352	16514
Hist1h2ap_ProteinCoding	2.42548	2.82813	-0.220732	0.00264012	380	18227
H2bc12_ProteinCoding-H2bc15_ProteinCoding-H2bc3_ProteinCoding-Hist1h2bp_ProteinCoding-Hist1h2bq_ProteinCoding-Hist1h2br_ProteinCoding	0.475467	0.557793	-0.225993	0.0554457	219	10413
H2ac11_ProteinCoding-H2ac6_ProteinCoding-H2ac7_ProteinCoding-H2ac8_ProteinCoding	0.0595435	0.0714771	-0.22848	0.40231	41	2122
H2bc11_ProteinCoding-H2bc12_ProteinCoding-Hist1h2bq_ProteinCoding-Hist1h2br_ProteinCoding	0.0753609	0.0904643	-0.235036	0.363226	58	2536
H2bc12_ProteinCoding-H2bc13_ProteinCoding-H2bc15_ProteinCoding-H2bc4_ProteinCoding-H2bc6_ProteinCoding-H2bc8_ProteinCoding-Hist1h2bq_ProteinCoding-Hist1h2br_ProteinCoding	0.238877	0.285309	-0.246797	0.115354	159	6844
H3c2_ProteinCoding-H3c4_ProteinCoding-H3c7_ProteinCoding	0.0446645	0.0552125	-0.254545	0.398639	39	1670
H2bc11_ProteinCoding-H2bc12_ProteinCoding-H2bc13_ProteinCoding-Hist1h2bq_ProteinCoding-Hist1h2br_ProteinCoding	0.0526892	0.064832	-0.255438	0.38302	43	1857
H2ac11_ProteinCoding-H2ac12_ProteinCoding-H2ac13_ProteinCoding-H2ac4_ProteinCoding-H2ac6_ProteinCoding-H2ac7_ProteinCoding-H2ac8_ProteinCoding-Hist1h2ao_ProteinCoding-Hist1h2ap_ProteinCoding	0.0694104	0.0851159	-0.260358	0.321685	56	2419
H2bc18_ProteinCoding	3.93564	4.74325	-0.268656	4.75849e-08	423	21153
H2bc4_ProteinCoding-H2bc6_ProteinCoding-H2bc8_ProteinCoding-H2bc9_ProteinCoding	0.0430517	0.0539891	-0.270429	0.392639	36	1535
H3c3_ProteinCoding	3.87298	4.69956	-0.278427	4.6344e-08	422	21154
H4c4_ProteinCoding	9.08976	11.059	-0.282619	1.898e-14	439	22437
H2bc4_ProteinCoding-H2bc7_ProteinCoding	0.0668739	0.0840223	-0.29051	0.258198	48	2515
H3c11_ProteinCoding	2.83168	3.48903	-0.30021	3.21879e-07	419	20324
Hist1h4m_ProteinCoding-Hist1h4n_ProteinCoding	4.6558	5.76321	-0.30725	2.06256e-10	427	21523
H2bc11_ProteinCoding-H2bc12_ProteinCoding-H2bc15_ProteinCoding-H2bc3_ProteinCoding-Hist1h2bp_ProteinCoding-Hist1h2bq_ProteinCoding-Hist1h2br_ProteinCoding	0.124053	0.155929	-0.307757	0.163308	85	3826
H2bc4_ProteinCoding-H2bc6_ProteinCoding-H2bc8_ProteinCoding	1.21995	1.51364	-0.308923	5.29765e-05	345	16693
H3c1_ProteinCoding-H3c3_ProteinCoding	0.213436	0.266825	-0.309113	0.0590904	133	6285
H1f2_ProteinCoding-H1f3_ProteinCoding	0.0414578	0.0538128	-0.310458	0.322817	40	1613
H4c11_ProteinCoding-H4c12_ProteinCoding-H4c1_ProteinCoding-H4c2_ProteinCoding-H4c3_ProteinCoding-H4c8_ProteinCoding	0.706941	0.882425	-0.315877	0.00125944	281	13102
H2ac18_ProteinCoding	2.05411	2.56403	-0.318509	1.08866e-05	388	18890
H4c12_ProteinCoding-H4c1_ProteinCoding-H4c2_ProteinCoding-H4c3_ProteinCoding	0.081729	0.104799	-0.32366	0.167345	65	3058
H1f5_ProteinCoding	4.80117	6.02794	-0.327667	1.49505e-09	430	21360
H3c10_ProteinCoding-H3c11_ProteinCoding-H3c2_ProteinCoding-H3c4_ProteinCoding	2.35909	2.96961	-0.330793	9.01362e-07	376	18744
H2bc4_ProteinCoding-H2bc7_ProteinCoding-H2bc8_ProteinCoding	0.0692055	0.090004	-0.336385	0.20231	55	2635
H2bc4_ProteinCoding-H2bc8_ProteinCoding-H2bc9_ProteinCoding	0.043209	0.0572329	-0.337497	0.312834	39	1562
H2ac4_ProteinCoding	5.4669	6.91301	-0.338041	1.27003e-11	436	22015
H2ac11_ProteinCoding-Hist1h2ao_ProteinCoding-Hist1h2ap_ProteinCoding	2.05179	2.59679	-0.338381	7.42541e-07	384	18848
H3c2_ProteinCoding	2.84959	3.61733	-0.343101	1.63306e-09	411	20544
H2bc4_ProteinCoding	2.44322	3.11096	-0.347317	3.33505e-09	396	20019
H3c10_ProteinCoding-H3c2_ProteinCoding-H3c4_ProteinCoding	0.413902	0.532983	-0.357176	0.00401675	208	9888
H1f3_ProteinCoding	9.18489	11.8001	-0.361118	4.53887e-16	442	22380
H4c12_ProteinCoding-H4c1_ProteinCoding	0.0806799	0.106903	-0.366457	0.126702	68	3103
H3c10_ProteinCoding-H3c1_ProteinCoding	0.0620145	0.0830173	-0.36921	0.173772	49	2461
H2ac13_ProteinCoding	1.76697	2.29131	-0.373034	1.47694e-07	371	18505
H2ac10_ProteinCoding-H2ac12_ProteinCoding-H2ac7_ProteinCoding-Hist1h2an_ProteinCoding	0.432272	0.566747	-0.383006	0.00230012	217	9891
H3c10_ProteinCoding-H3c1_ProteinCoding-H3c2_ProteinCoding-H3c4_ProteinCoding	0.182411	0.241344	-0.385468	0.0224152	126	6073
H3c10_ProteinCoding-H3c1_ProteinCoding-H3c2_ProteinCoding-H3c4_ProteinCoding-H3c7_ProteinCoding	0.0517876	0.0708889	-0.388623	0.156821	50	2268
H4c11_ProteinCoding-H4c12_ProteinCoding-H4c1_ProteinCoding-H4c2_ProteinCoding-H4c3_ProteinCoding-H4c8_ProteinCoding-H4c9_ProteinCoding-Hist1h4m_ProteinCoding-Hist1h4n_ProteinCoding	0.0383701	0.0534464	-0.391424	0.255256	32	1461
H2ac11_ProteinCoding	1.3825	1.8166	-0.391488	1.00742e-06	338	17197
H2bc12_ProteinCoding-H2bc3_ProteinCoding-Hist1h2bp_ProteinCoding-Hist1h2bq_ProteinCoding-Hist1h2br_ProteinCoding	0.0713961	0.0974754	-0.400976	0.138723	50	2644
H3c11_ProteinCoding-H3c2_ProteinCoding-H3c4_ProteinCoding	0.0697951	0.0955463	-0.403504	0.126176	48	2600
H4c3_ProteinCoding	3.09322	4.10573	-0.407379	5.89181e-15	414	20882
H4c14_ProteinCoding	2.65963	3.5332	-0.408416	1.58139e-11	410	20112
H2ac8_ProteinCoding	2.53346	3.37513	-0.41242	1.2742e-10	401	20102
H2bc11_ProteinCoding-H2bc1_ProteinCoding-H2bc4_ProteinCoding-Hist1h2bq_ProteinCoding-Hist1h2br_ProteinCoding	0.0469829	0.0661267	-0.417873	0.183434	43	1866
H4c12_ProteinCoding-H4c1_ProteinCoding-H4c2_ProteinCoding-H4c8_ProteinCoding	0.0476802	0.0671103	-0.418847	0.145194	42	2162
H2ac6_ProteinCoding	2.69836	3.62864	-0.425978	4.70667e-12	403	20461
H2bc6_ProteinCoding	2.06246	2.79185	-0.435038	2.60556e-10	389	19425
H3c2_ProteinCoding-H3c7_ProteinCoding	1.20074	1.62889	-0.436833	2.15541e-08	356	17059
Hist1h4n_ProteinCoding	1.28082	1.74095	-0.439855	4.25845e-07	341	16503
H2ac15_ProteinCoding	4.06306	5.51943	-0.441018	2.67381e-16	428	21618
H1f4_ProteinCoding	7.87303	10.7275	-0.445843	2.49498e-26	442	22377
H2ac10_ProteinCoding-H2ac7_ProteinCoding	0.657427	0.901632	-0.449842	3.11045e-05	259	12228
H3c2_ProteinCoding-H3c4_ProteinCoding	0.308367	0.426135	-0.454086	0.000972271	182	8802
H3c10_ProteinCoding-H3c8_ProteinCoding	0.707221	0.982222	-0.468245	1.10591e-06	283	14036
H3c10_ProteinCoding	2.26607	3.14219	-0.469809	2.26791e-13	398	19936
H2bc11_ProteinCoding	3.07196	4.28121	-0.477534	5.95931e-16	415	20964
H2bc12_ProteinCoding-H2bc13_ProteinCoding-Hist1h2bq_ProteinCoding-Hist1h2br_ProteinCoding	0.467449	0.659036	-0.486738	2.28514e-05	239	11567
H2ac11_ProteinCoding-H2ac13_ProteinCoding-H2ac4_ProteinCoding-H2ac6_ProteinCoding-H2ac7_ProteinCoding-H2ac8_ProteinCoding	0.0928167	0.134241	-0.488409	0.0519612	73	3433
H4c11_ProteinCoding-H4c8_ProteinCoding	0.261313	0.370737	-0.488837	0.0013484	155	8044
H3c6_ProteinCoding	6.31244	8.86307	-0.488953	1.18866e-26	438	22324
H2bc3_ProteinCoding	3.44254	4.83784	-0.489683	2.02943e-16	413	21211
H4c6_ProteinCoding	3.62912	5.13772	-0.500343	6.73574e-21	424	21372
H2ac11_ProteinCoding-H2ac6_ProteinCoding-Hist1h2ao_ProteinCoding-Hist1h2ap_ProteinCoding	0.827941	1.18282	-0.509456	2.27387e-07	308	15155
H4c1_ProteinCoding	2.92605	4.22615	-0.528876	2.17481e-20	414	20984
Hist1h4m_ProteinCoding	1.45493	2.12933	-0.546328	1.94484e-11	353	17696
H4c8_ProteinCoding	4.00721	5.87301	-0.550363	1.16735e-27	427	21761
H2bc12_ProteinCoding-H2bc15_ProteinCoding-Hist1h2bq_ProteinCoding-Hist1h2br_ProteinCoding	0.812903	1.19669	-0.552261	2.06188e-09	300	15114
H2bc12_ProteinCoding-H2bc13_ProteinCoding-H2bc15_ProteinCoding-H2bc4_ProteinCoding-H2bc6_ProteinCoding-H2bc7_ProteinCoding-H2bc8_ProteinCoding-Hist1h2bq_ProteinCoding-Hist1h2br_ProteinCoding	0.125583	0.18893	-0.553088	0.00775265	102	4953
H2bc8_ProteinCoding	3.06691	4.51015	-0.554885	1.25014e-19	414	21084
H2ac12_ProteinCoding-H2ac13_ProteinCoding-H2ac4_ProteinCoding-H2ac7_ProteinCoding-H2ac8_ProteinCoding	0.475454	0.7072	-0.56304	5.42963e-06	231	11453
H2bc12_ProteinCoding-H2bc15_ProteinCoding-Hist1h2bp_ProteinCoding-Hist1h2bq_ProteinCoding-Hist1h2br_ProteinCoding	0.681996	1.01271	-0.563562	2.75773e-08	286	14157
H2bc4_ProteinCoding-H2bc8_ProteinCoding	0.505165	0.754444	-0.569376	1.76856e-06	243	11863
H2bc1_ProteinCoding	0	0.00489657	-0.57498	0.302674	0	115
H3c8_ProteinCoding	2.32779	3.4845	-0.57994	6.19749e-20	398	20324
H4c12_ProteinCoding	4.26639	6.38275	-0.580043	1.89577e-30	426	21837
H1f1_ProteinCoding	4.95297	7.4105	-0.580313	5.26596e-26	430	21737
H4c11_ProteinCoding	2.74923	4.12438	-0.583406	1.56991e-20	401	20571
H2ac7_ProteinCoding	0.599835	0.908102	-0.590235	1.0047e-07	262	13309
H3c7_ProteinCoding	3.43118	5.25072	-0.612357	2.23291e-25	423	21400
H2bc11_ProteinCoding-Hist1h2bq_ProteinCoding-Hist1h2br_ProteinCoding	0.0514496	0.0843676	-0.618889	0.0428142	44	2312
H2ac10_ProteinCoding	0.575781	0.890512	-0.620384	7.2857e-08	248	12621
H3c4_ProteinCoding	1.6638	2.57253	-0.625661	1.38837e-18	373	19239
H2bc12_ProteinCoding-H2bc13_ProteinCoding-H2bc15_ProteinCoding-H2bc4_ProteinCoding-H2bc6_ProteinCoding-H2bc8_ProteinCoding-Hist1h2bp_ProteinCoding-Hist1h2bq_ProteinCoding-Hist1h2br_ProteinCoding	0.1261	0.200476	-0.628993	0.003513	100	4964
H2ac11_ProteinCoding-H2ac12_ProteinCoding	0.0239548	0.0434183	-0.653721	0.0876992	22	1256
Hist1h2bp_ProteinCoding-Hist1h2bq_ProteinCoding-Hist1h2br_ProteinCoding	0.0390188	0.0671898	-0.655077	0.0447312	35	1878
H1f0_ProteinCoding	0.758336	1.20359	-0.659468	2.39825e-09	254	13881
H2bc12_ProteinCoding-Hist1h2bp_ProteinCoding-Hist1h2bq_ProteinCoding-Hist1h2br_ProteinCoding	0.125104	0.203689	-0.661441	0.00221209	85	4744
H3c1_ProteinCoding	2.79578	4.45135	-0.669077	7.66152e-26	406	20898
H2ac19_ProteinCoding	0.0288656	0.0528723	-0.693932	0.0523302	26	1609
H2bc12_ProteinCoding-Hist1h2bq_ProteinCoding-Hist1h2br_ProteinCoding	1.40131	2.2753	-0.695355	1.34187e-16	319	16799
H2bc12_ProteinCoding	2.1635	3.53418	-0.705433	1.36664e-22	379	20247
H2bc14_ProteinCoding	1.87374	3.09637	-0.721625	1.05348e-22	380	19685
H3c4_ProteinCoding-H3c6_ProteinCoding	0.0742738	0.130594	-0.738382	0.00337542	64	3651
H4f16_ProteinCoding	1.1643	1.97947	-0.760581	9.5094e-20	339	17670
H2bc9_ProteinCoding	1.48468	2.54279	-0.772239	2.16654e-21	350	18729
Hist1h2bp_ProteinCoding	0.248137	0.444559	-0.816332	8.6728e-07	138	8437
H2bc7_ProteinCoding	0.746916	1.34284	-0.837791	3.84002e-15	274	15223
H2bc15_ProteinCoding	1.49514	2.68212	-0.838844	8.46171e-20	357	18433
H3c15_ProteinCoding	0.131967	0.251281	-0.880052	0.00790288	32	2549
H2bc13_ProteinCoding	1.05282	1.97588	-0.901879	5.35441e-21	314	17264
H4c9_ProteinCoding	0.379344	0.770841	-1.00398	1.7913e-14	204	12379
Hist1h2br_ProteinCoding	0.419245	0.976556	-1.2006	1.43139e-05	68	4300
H3c13_ProteinCoding	0.438113	1.65991	-1.89783	2.03159e-13	195	10986
H2aw_ProteinCoding	0.064225	0.413876	-2.51366	3.66605e-08	23	3593
H2bu2_ProteinCoding	0.0162569	0.396208	-3.95145	2.97522e-18	13	6018

[truncated: 32 more sheets: 18, 19, 2, 20, 21, 22, 23, 24, 25, 26, 27, 28, 29, 3, 30, 31, 32, 33, 34, 35 …]
