# Supplementary material for: High-throughput total RNA sequencing in single cells using VASA-seq
Source: Nat Biotechnol. 2022 Jun 27;40(12):1780–93. doi: 10.1038/s41587-022-01361-8 (PMC9750877; doi:10.1038/s41587-022-01361-8)
Supplement: Supplementary file 8 — Genes that contributed to the RNA velocity vector for VASA-seq and 10x. We found that most significant genes were shared between the methods (1,492), but VASA-seq detected a large number of additional genes (1,069). [file 41587_2022_1361_MOESM8_ESM.xlsx]

## Sheet: VASA
new_gene2	n_counts	n_cells	highly_variable	means	dispersions	dispersions_norm	marker	id	reg	ubiotype	mbiotype	biotype	histone	S-phase_s	S-phase_u	mean	std	n_cells_unspliced	n_cells_spliced	velocity_gamma	velocity_r2	velocity_genes
Stab2_ProteinCoding	478.28	39	TRUE	0.0497062	2.52839	4.90191	FALSE	Stab2	-	ProteinCoding	ProteinCoding	ProteinCoding	FALSE	FALSE	FALSE	3.17934e-10	0.164799	691	351	3.88894	0.98547	TRUE
Mrc1_ProteinCoding	702.759	46	TRUE	0.0573216	2.02754	3.89179	FALSE	Mrc1	-	ProteinCoding	ProteinCoding	ProteinCoding	FALSE	FALSE	FALSE	-1.80748e-10	0.181731	880	673	1.00072	0.977482	TRUE
Abcc2_ProteinCoding	1043.11	75	TRUE	0.0626728	1.20864	2.24023	FALSE	Abcc2	-	ProteinCoding	ProteinCoding	ProteinCoding	FALSE	FALSE	FALSE	5.36855e-10	0.192304	753	1171	1.79936	0.976327	TRUE
Asb2_ProteinCoding	550.392	151	TRUE	0.0361448	1.36651	2.55861	FALSE	Asb2	-	ProteinCoding	ProteinCoding	ProteinCoding	FALSE	FALSE	FALSE	3.4022e-10	0.148056	435	500	0.835256	0.974434	TRUE
Shank3_ProteinCoding	4590.8	1609	TRUE	0.271749	1.55047	4.11477	FALSE	Shank3	-	ProteinCoding	ProteinCoding	ProteinCoding	FALSE	FALSE	FALSE	-1.85011e-09	0.398751	6958	5309	2.43745	0.971622	TRUE
Cubn_ProteinCoding	6848.19	320	TRUE	0.987397	4.44897	9.49468	FALSE	Cubn	-	ProteinCoding	ProteinCoding	ProteinCoding	FALSE	FALSE	FALSE	-1.51654e-09	0.625176	3213	7437	0.940663	0.971572	TRUE
Hs3st1_ProteinCoding	380.496	106	TRUE	0.0239498	1.40877	2.64385	FALSE	Hs3st1	-	ProteinCoding	ProteinCoding	ProteinCoding	FALSE	FALSE	FALSE	-2.15746e-10	0.117539	901	466	1.41991	0.970103	TRUE
Myocd_ProteinCoding	2087.73	573	TRUE	0.146569	1.81767	3.46852	FALSE	Myocd	Cof	ProteinCoding	ProteinCoding	ProteinCoding	FALSE	FALSE	FALSE	-6.13099e-10	0.293861	2589	2071	2.7176	0.969184	TRUE
5430431A17Rik_lncRNA	610.452	153	TRUE	0.0374356	1.27426	2.37256	FALSE	5430431A17Rik	-	lncRNA	lncRNA	lncRNA	FALSE	FALSE	FALSE	2.64689e-10	0.148643	1034	624	7.6336	0.96911	TRUE
Ptprb_ProteinCoding	1874.32	630	TRUE	0.111177	1.33922	2.50358	FALSE	Ptprb	-	ProteinCoding	ProteinCoding	ProteinCoding	FALSE	FALSE	FALSE	5.16817e-11	0.254651	1694	2142	1.33424	0.968757	TRUE
Kdr_ProteinCoding	8031.83	1385	TRUE	0.668745	2.67659	5.88172	FALSE	Kdr	-	ProteinCoding	ProteinCoding	ProteinCoding	FALSE	FALSE	FALSE	6.04805e-10	0.646999	3302	6088	0.521054	0.96816	TRUE
Tbx4_ProteinCoding	1929.37	311	TRUE	0.143187	1.72725	3.28616	FALSE	Tbx4	TF	ProteinCoding	ProteinCoding	ProteinCoding	FALSE	FALSE	FALSE	6.23027e-10	0.299013	1610	1489	2.13689	0.967967	TRUE
Egfl7_ProteinCoding	4647.7	1293	TRUE	0.283368	1.76042	4.84804	FALSE	Egfl7	-	ProteinCoding	ProteinCoding	ProteinCoding	FALSE	FALSE	FALSE	4.93565e-10	0.399738	1842	5872	0.889086	0.967696	TRUE
Ctsh_ProteinCoding	1715.22	128	TRUE	0.11989	1.71093	3.25324	FALSE	Ctsh	-	ProteinCoding	ProteinCoding	ProteinCoding	FALSE	FALSE	FALSE	2.68045e-10	0.264777	888	1864	0.549861	0.967494	TRUE
Myo6_ProteinCoding	4309.32	1338	TRUE	0.235406	1.38493	3.53663	FALSE	Myo6	Cof	ProteinCoding	ProteinCoding	ProteinCoding	FALSE	FALSE	FALSE	1.73354e-09	0.359006	4842	5587	1.56236	0.966686	TRUE
Cemip_ProteinCoding	416.631	85	TRUE	0.0303025	1.83887	3.51128	FALSE	Cemip	-	ProteinCoding	ProteinCoding	ProteinCoding	FALSE	FALSE	FALSE	1.40271e-10	0.131555	1135	467	2.13704	0.965043	TRUE
Pdzk1_ProteinCoding	1106.74	29	TRUE	0.0659981	1.26175	2.34732	FALSE	Pdzk1	-	ProteinCoding	ProteinCoding	ProteinCoding	FALSE	FALSE	FALSE	-1.6495e-10	0.195847	812	1278	0.94206	0.964137	TRUE
Ldb3_ProteinCoding	918.809	214	TRUE	0.0677548	1.6875	3.206	FALSE	Ldb3	-	ProteinCoding	ProteinCoding	ProteinCoding	FALSE	FALSE	FALSE	8.123e-11	0.202581	1104	791	2.26117	0.964012	TRUE
Jph2_ProteinCoding	1237.07	447	TRUE	0.0672941	1.04809	1.91641	FALSE	Jph2	-	ProteinCoding	ProteinCoding	ProteinCoding	FALSE	FALSE	FALSE	3.02852e-10	0.193833	2264	1592	2.37971	0.963911	TRUE
Calcrl_ProteinCoding	2804.85	1196	TRUE	0.168744	1.52684	2.88197	FALSE	Calcrl	-	ProteinCoding	ProteinCoding	ProteinCoding	FALSE	FALSE	FALSE	9.71014e-10	0.31207	3939	3251	2.15487	0.963305	TRUE
Elf5_ProteinCoding	703.012	56	TRUE	0.0426128	1.2076	2.23813	FALSE	Elf5	TF	ProteinCoding	ProteinCoding	ProteinCoding	FALSE	FALSE	FALSE	4.4516e-10	0.157994	351	728	0.501688	0.961929	TRUE
Bcl11a_ProteinCoding	582.833	143	TRUE	0.0270237	0.479535	0.769753	FALSE	Bcl11a	TF	ProteinCoding	ProteinCoding	ProteinCoding	FALSE	FALSE	FALSE	1.97476e-10	0.116257	1849	897	5.75267	0.96089	TRUE
Lgmn_ProteinCoding	6154.48	1746	TRUE	0.361433	2.05336	5.87113	FALSE	Lgmn	-	ProteinCoding	ProteinCoding	ProteinCoding	FALSE	FALSE	FALSE	2.52404e-10	0.429327	5426	8462	0.572784	0.960682	TRUE
Rbp4_ProteinCoding	2531.51	176	TRUE	0.261166	2.78543	8.4279	FALSE	Rbp4	-	ProteinCoding	ProteinCoding	ProteinCoding	FALSE	FALSE	FALSE	1.16161e-10	0.369232	749	2550	0.280083	0.960197	TRUE
Myo18b_ProteinCoding	750.752	198	TRUE	0.0520043	1.59582	3.02109	FALSE	Myo18b	-	ProteinCoding	ProteinCoding	ProteinCoding	FALSE	FALSE	FALSE	-1.59417e-10	0.176725	1095	690	2.92516	0.959675	TRUE
Apob_ProteinCoding	8438.42	479	TRUE	1.19635	4.80814	9.13734	FALSE	Apob	-	ProteinCoding	ProteinCoding	ProteinCoding	FALSE	FALSE	FALSE	3.31323e-09	0.679985	920	9119	0.0888798	0.959445	TRUE
Stard8_ProteinCoding	9069.16	2313	TRUE	0.509288	1.61916	3.46168	FALSE	Stard8	-	ProteinCoding	ProteinCoding	ProteinCoding	FALSE	FALSE	FALSE	-2.12136e-09	0.554503	6811	8649	1.32086	0.958611	TRUE
Slc13a4_ProteinCoding	2374.61	153	TRUE	0.18193	2.09746	4.03281	FALSE	Slc13a4	-	ProteinCoding	ProteinCoding	ProteinCoding	FALSE	FALSE	FALSE	1.02704e-09	0.319249	1231	2740	0.610527	0.958455	TRUE
Afp_ProteinCoding	3377.6	226	TRUE	0.452658	3.86438	9.86632	FALSE	Afp	-	ProteinCoding	ProteinCoding	ProteinCoding	FALSE	FALSE	FALSE	-7.29296e-10	0.437311	861	3607	0.396073	0.958373	TRUE
Flt1_ProteinCoding	3483.35	796	TRUE	0.240269	1.76564	4.86625	FALSE	Flt1	-	ProteinCoding	ProteinCoding	ProteinCoding	FALSE	FALSE	FALSE	-6.92926e-10	0.384494	3310	3173	2.29008	0.958237	TRUE
Nos3_ProteinCoding	1263.17	410	TRUE	0.0779772	1.29646	2.41734	FALSE	Nos3	-	ProteinCoding	ProteinCoding	ProteinCoding	FALSE	FALSE	FALSE	7.82572e-10	0.216806	728	1274	0.441186	0.958016	TRUE
Lyve1_ProteinCoding	716.562	45	TRUE	0.0894664	2.82049	5.49102	FALSE	Lyve1	-	ProteinCoding	ProteinCoding	ProteinCoding	FALSE	FALSE	FALSE	-2.29054e-10	0.213014	219	553	0.101731	0.957783	TRUE
Tmprss2_ProteinCoding	2791.82	408	TRUE	0.188702	1.694	3.2191	FALSE	Tmprss2	-	ProteinCoding	ProteinCoding	ProteinCoding	FALSE	FALSE	FALSE	5.08907e-10	0.336227	1488	2732	0.615801	0.956925	TRUE
Tbx5_ProteinCoding	1150.81	454	TRUE	0.0617955	0.993561	1.80645	FALSE	Tbx5	TF	ProteinCoding	ProteinCoding	ProteinCoding	FALSE	FALSE	FALSE	3.29513e-10	0.186528	1956	1413	3.38679	0.956233	TRUE
Emb_ProteinCoding	24296.2	5507	TRUE	1.13883	2.38484	3.96119	FALSE	Emb	-	ProteinCoding	ProteinCoding	ProteinCoding	FALSE	FALSE	FALSE	9.16947e-09	0.763514	16036	20780	0.781113	0.955178	TRUE
Ttr_ProteinCoding	2444.6	108	TRUE	0.233891	2.5965	7.76805	FALSE	Ttr	-	ProteinCoding	ProteinCoding	ProteinCoding	FALSE	FALSE	FALSE	-1.41713e-09	0.355896	622	2421	0.247456	0.95431	TRUE
Slc8a1_ProteinCoding	4727.99	1902	TRUE	0.450494	3.25985	8.14185	FALSE	Slc8a1	-	ProteinCoding	ProteinCoding	ProteinCoding	FALSE	FALSE	FALSE	-1.71632e-10	0.465556	14111	5271	7.46262	0.954064	TRUE
Cobll1_ProteinCoding	4933.49	1476	TRUE	0.243123	0.926258	1.9347	FALSE	Cobll1	-	ProteinCoding	ProteinCoding	ProteinCoding	FALSE	FALSE	FALSE	-1.75501e-09	0.364267	10155	6047	7.07427	0.953827	TRUE
Klhl4_ProteinCoding	962.115	365	TRUE	0.0543185	1.08926	1.99946	FALSE	Klhl4	-	ProteinCoding	ProteinCoding	ProteinCoding	FALSE	FALSE	FALSE	5.0647e-10	0.177355	1359	1101	1.25752	0.953371	TRUE
Ccdc141_ProteinCoding	3843.04	1694	TRUE	0.240267	1.73421	4.75649	FALSE	Ccdc141	-	ProteinCoding	ProteinCoding	ProteinCoding	FALSE	FALSE	FALSE	-2.73189e-10	0.372819	6546	4262	2.47014	0.953196	TRUE
Igf1_ProteinCoding	1444.59	716	TRUE	0.0847446	1.18362	2.18977	FALSE	Igf1	-	ProteinCoding	ProteinCoding	ProteinCoding	FALSE	FALSE	FALSE	1.19322e-09	0.224693	1453	1516	1.68867	0.95274	TRUE
Fli1_ProteinCoding	2813.94	1441	TRUE	0.149964	1.02365	1.86713	FALSE	Fli1	TF	ProteinCoding	ProteinCoding	ProteinCoding	FALSE	FALSE	FALSE	5.19658e-10	0.293983	7075	3244	12.5931	0.952608	TRUE
Trim55_ProteinCoding	511.352	225	TRUE	0.0268642	0.841355	1.49948	FALSE	Trim55	-	ProteinCoding	ProteinCoding	ProteinCoding	FALSE	FALSE	FALSE	1.74675e-10	0.122377	917	642	3.15671	0.952583	TRUE
Wnt7b_ProteinCoding	1727.21	646	TRUE	0.0954372	1.06294	1.94638	FALSE	Wnt7b	-	ProteinCoding	ProteinCoding	ProteinCoding	FALSE	FALSE	FALSE	3.11723e-10	0.234221	1229	2002	1.11054	0.952387	TRUE
Pax5_ProteinCoding	2283.03	899	TRUE	0.160817	1.77017	3.37272	FALSE	Pax5	TF	ProteinCoding	ProteinCoding	ProteinCoding	FALSE	FALSE	FALSE	1.93196e-09	0.312595	2721	2023	4.29221	0.950918	TRUE
Vgll3_ProteinCoding	1123.44	366	TRUE	0.0841918	2.14985	4.13847	FALSE	Vgll3	Cof	ProteinCoding	ProteinCoding	ProteinCoding	FALSE	FALSE	FALSE	2.3052e-10	0.214442	776	1255	0.852259	0.950918	TRUE
Runx1_ProteinCoding	2526.72	519	TRUE	0.141826	1.24781	2.31922	FALSE	Runx1	TF	ProteinCoding	ProteinCoding	ProteinCoding	FALSE	FALSE	FALSE	1.74689e-09	0.284106	3973	2982	4.59884	0.949811	TRUE
Nexmif_ProteinCoding	893.835	334	TRUE	0.0438028	0.677383	1.16878	FALSE	Nexmif	-	ProteinCoding	ProteinCoding	ProteinCoding	FALSE	FALSE	FALSE	1.25393e-10	0.151538	1923	1315	2.95843	0.949504	TRUE
Cdhr2_ProteinCoding	704.521	78	TRUE	0.0395179	1.01929	1.85833	FALSE	Cdhr2	-	ProteinCoding	ProteinCoding	ProteinCoding	FALSE	FALSE	FALSE	-2.23963e-11	0.151349	364	793	0.51875	0.949443	TRUE
Pkd1l1_ProteinCoding	396.97	127	TRUE	0.0223696	1.18523	2.19301	FALSE	Pkd1l1	-	ProteinCoding	ProteinCoding	ProteinCoding	FALSE	FALSE	FALSE	1.45666e-10	0.111353	1271	532	3.50335	0.949415	TRUE
Itga4_ProteinCoding	4116.09	1454	TRUE	0.232959	1.90809	5.36378	FALSE	Itga4	-	ProteinCoding	ProteinCoding	ProteinCoding	FALSE	FALSE	FALSE	-9.95645e-10	0.351576	2527	5166	0.568472	0.949043	TRUE
Slco4c1_ProteinCoding	634.202	30	TRUE	0.0314762	0.640051	1.09349	FALSE	Slco4c1	-	ProteinCoding	ProteinCoding	ProteinCoding	FALSE	FALSE	FALSE	9.04845e-11	0.130667	622	832	1.36604	0.948719	TRUE
Prkch_ProteinCoding	1620.25	671	TRUE	0.0798684	0.775162	1.36598	FALSE	Prkch	-	ProteinCoding	ProteinCoding	ProteinCoding	FALSE	FALSE	FALSE	-2.06326e-10	0.205889	4756	2315	7.06243	0.948151	TRUE
Col4a2_ProteinCoding	17151.5	5528	TRUE	0.925222	3.58993	7.43861	FALSE	Col4a2	-	ProteinCoding	ProteinCoding	ProteinCoding	FALSE	FALSE	FALSE	3.27648e-09	0.674896	14756	16726	0.723413	0.948127	TRUE
Elk3_ProteinCoding	3201.04	1773	TRUE	0.165424	1.00956	1.83872	FALSE	Elk3	TF	ProteinCoding	ProteinCoding	ProteinCoding	FALSE	FALSE	FALSE	-2.20726e-09	0.304235	5992	3990	3.41005	0.948121	TRUE
Amn_ProteinCoding	1802.7	74	TRUE	0.152803	2.11512	4.06842	FALSE	Amn	-	ProteinCoding	ProteinCoding	ProteinCoding	FALSE	FALSE	FALSE	1.81475e-10	0.297891	707	1723	0.205889	0.947937	TRUE
Folr1_ProteinCoding	1187.13	111	TRUE	0.0674173	1.12801	2.0776	FALSE	Folr1	-	ProteinCoding	ProteinCoding	ProteinCoding	FALSE	FALSE	FALSE	-1.7163e-10	0.195831	722	1490	0.536577	0.94779	TRUE
Sec14l2_ProteinCoding	1491.04	322	TRUE	0.0764815	0.900103	1.61796	FALSE	Sec14l2	-	ProteinCoding	ProteinCoding	ProteinCoding	FALSE	FALSE	FALSE	-8.76802e-10	0.202767	1078	2181	0.75325	0.947445	TRUE
Mical2_ProteinCoding	2171.92	717	TRUE	0.123914	1.36769	2.56099	FALSE	Mical2	-	ProteinCoding	ProteinCoding	ProteinCoding	FALSE	FALSE	FALSE	-1.57647e-09	0.263338	2942	2720	2.30298	0.947293	TRUE
Ttn_ProteinCoding	7629.6	1790	TRUE	2.03944	6.10262	6.35156	FALSE	Ttn	-	ProteinCoding	ProteinCoding	ProteinCoding	FALSE	FALSE	FALSE	-4.5496e-09	0.813602	1687	6149	0.122487	0.946562	TRUE
Hcn4_ProteinCoding	1709.22	544	TRUE	0.095946	1.31394	2.4526	FALSE	Hcn4	-	ProteinCoding	ProteinCoding	ProteinCoding	FALSE	FALSE	FALSE	-1.12145e-09	0.229649	2073	2272	1.27282	0.945198	TRUE
Cdh5_ProteinCoding	2738.21	675	TRUE	0.283658	2.50499	7.44844	FALSE	Cdh5	-	ProteinCoding	ProteinCoding	ProteinCoding	FALSE	FALSE	FALSE	-2.04756e-09	0.410618	1125	1738	0.311446	0.944994	TRUE
Esrrb_ProteinCoding	685.943	68	TRUE	0.0414715	1.28708	2.39843	FALSE	Esrrb	TF	ProteinCoding	ProteinCoding	ProteinCoding	FALSE	FALSE	FALSE	-1.24486e-11	0.153483	1079	827	1.39729	0.944671	TRUE
Obscn_ProteinCoding	933.02	218	TRUE	0.081204	2.11656	4.07133	FALSE	Obscn	-	ProteinCoding	ProteinCoding	ProteinCoding	FALSE	FALSE	FALSE	-1.00486e-10	0.217049	679	768	0.592698	0.94465	TRUE
Tmem108_ProteinCoding	3240.35	1370	TRUE	0.159476	0.861451	1.54001	FALSE	Tmem108	-	ProteinCoding	ProteinCoding	ProteinCoding	FALSE	FALSE	FALSE	6.98517e-10	0.293078	15868	4309	26.6137	0.943959	TRUE
Ankrd1_ProteinCoding	1077.37	206	TRUE	0.114564	2.52278	4.89059	FALSE	Ankrd1	Cof	ProteinCoding	ProteinCoding	ProteinCoding	FALSE	FALSE	FALSE	-3.08569e-10	0.251298	402	777	0.230187	0.943868	TRUE
Prdm6_ProteinCoding	3325.7	698	TRUE	0.151837	0.539106	0.889897	FALSE	Prdm6	TF	ProteinCoding	ProteinCoding	ProteinCoding	FALSE	FALSE	FALSE	-5.84353e-10	0.275867	9805	4680	14.8036	0.943512	TRUE
Dpp4_ProteinCoding	1410.85	231	TRUE	0.0753299	0.985965	1.79113	FALSE	Dpp4	-	ProteinCoding	ProteinCoding	ProteinCoding	FALSE	FALSE	FALSE	2.48684e-10	0.205208	1829	1777	1.54892	0.942514	TRUE
Unc5c_ProteinCoding	11231.4	3913	TRUE	0.600137	1.49391	3.1044	FALSE	Unc5c	-	ProteinCoding	ProteinCoding	ProteinCoding	FALSE	FALSE	FALSE	7.48928e-10	0.616061	12736	9484	7.37447	0.942465	TRUE
Adcy8_ProteinCoding	429.18	158	TRUE	0.0226813	0.982451	1.78404	FALSE	Adcy8	-	ProteinCoding	ProteinCoding	ProteinCoding	FALSE	FALSE	FALSE	-4.4635e-10	0.110774	1222	617	4.02203	0.942378	TRUE
Slc43a2_ProteinCoding	2973.06	940	TRUE	0.14356	0.81793	1.45223	FALSE	Slc43a2	-	ProteinCoding	ProteinCoding	ProteinCoding	FALSE	FALSE	FALSE	-6.05573e-10	0.271277	4701	4462	1.329	0.942292	TRUE
Myl2_ProteinCoding	401.401	123	TRUE	0.0305275	1.87878	3.59176	FALSE	Myl2	-	ProteinCoding	ProteinCoding	ProteinCoding	FALSE	FALSE	FALSE	6.10816e-11	0.1324	187	396	0.237324	0.941786	TRUE
Soat2_ProteinCoding	946.283	94	TRUE	0.0511621	0.959381	1.73751	FALSE	Soat2	-	ProteinCoding	ProteinCoding	ProteinCoding	FALSE	FALSE	FALSE	1.44559e-12	0.16982	732	1202	0.680337	0.941252	TRUE
Postn_ProteinCoding	3915.41	1568	TRUE	0.609254	4.08596	10.4984	FALSE	Postn	-	ProteinCoding	ProteinCoding	ProteinCoding	FALSE	FALSE	FALSE	-9.79076e-10	0.518767	969	2619	0.23084	0.941022	TRUE
Tnnt2_ProteinCoding	1993.48	375	TRUE	0.168674	2.20418	4.24804	FALSE	Tnnt2	-	ProteinCoding	ProteinCoding	ProteinCoding	FALSE	FALSE	FALSE	4.69206e-10	0.310265	886	1906	0.323697	0.940834	TRUE
Arhgap31_ProteinCoding	6014.94	2663	TRUE	0.301163	1.06591	2.42244	FALSE	Arhgap31	-	ProteinCoding	ProteinCoding	ProteinCoding	FALSE	FALSE	FALSE	-2.80441e-09	0.409898	8637	6995	2.53918	0.940685	TRUE
Arap3_ProteinCoding	3874.17	1131	TRUE	0.218741	1.35256	3.42355	FALSE	Arap3	-	ProteinCoding	ProteinCoding	ProteinCoding	FALSE	FALSE	FALSE	1.60392e-09	0.354339	2220	4709	0.450237	0.940312	TRUE
Myzap_ProteinCoding	1118.59	371	TRUE	0.0554612	0.714886	1.24441	FALSE	Myzap	-	ProteinCoding	ProteinCoding	ProteinCoding	FALSE	FALSE	FALSE	5.75845e-10	0.17287	2515	1574	3.43675	0.940299	TRUE
Grhl2_ProteinCoding	2812.94	918	TRUE	0.140222	0.846268	1.50938	FALSE	Grhl2	TF	ProteinCoding	ProteinCoding	ProteinCoding	FALSE	FALSE	FALSE	8.2725e-10	0.276854	4727	3549	4.00234	0.940286	TRUE
Tfap2b_ProteinCoding	1978.15	1242	TRUE	0.129773	1.54632	2.92125	FALSE	Tfap2b	TF	ProteinCoding	ProteinCoding	ProteinCoding	FALSE	FALSE	FALSE	7.44585e-10	0.2817	1438	1734	1.07293	0.939515	TRUE
Myl4_ProteinCoding	1796.05	376	TRUE	0.183806	2.47174	4.78766	FALSE	Myl4	-	ProteinCoding	ProteinCoding	ProteinCoding	FALSE	FALSE	FALSE	1.81148e-10	0.321926	1147	1366	0.211182	0.939422	TRUE
Myom1_ProteinCoding	1367.78	510	TRUE	0.097445	1.79767	3.42818	FALSE	Myom1	-	ProteinCoding	ProteinCoding	ProteinCoding	FALSE	FALSE	FALSE	-9.73528e-10	0.23638	3149	1560	1.48197	0.939191	TRUE
Slc2a2_ProteinCoding	1206.86	24	TRUE	0.0883209	1.71289	3.25719	FALSE	Slc2a2	-	ProteinCoding	ProteinCoding	ProteinCoding	FALSE	FALSE	FALSE	-5.51871e-10	0.230169	484	1141	0.477247	0.939103	TRUE
Epas1_ProteinCoding	3406.7	862	TRUE	0.209079	1.66615	4.51879	FALSE	Epas1	TF	ProteinCoding	ProteinCoding	ProteinCoding	FALSE	FALSE	FALSE	4.41688e-10	0.348896	2859	3649	1.80952	0.938306	TRUE
Rasip1_ProteinCoding	1939.71	568	TRUE	0.1156	1.24755	2.3187	FALSE	Rasip1	-	ProteinCoding	ProteinCoding	ProteinCoding	FALSE	FALSE	FALSE	1.14335e-09	0.263345	947	2073	0.319108	0.938084	TRUE
Sphkap_ProteinCoding	834.078	287	TRUE	0.0495342	1.21873	2.26057	FALSE	Sphkap	-	ProteinCoding	ProteinCoding	ProteinCoding	FALSE	FALSE	FALSE	1.48516e-10	0.170352	1073	898	1.7437	0.938065	TRUE
Fgd5_ProteinCoding	3371.61	1022	TRUE	0.169149	0.915547	1.64911	FALSE	Fgd5	-	ProteinCoding	ProteinCoding	ProteinCoding	FALSE	FALSE	FALSE	-1.73774e-09	0.304074	4872	4399	2.16516	0.937793	TRUE
Rassf5_ProteinCoding	544.32	173	TRUE	0.0310797	1.09339	2.00778	FALSE	Rassf5	-	ProteinCoding	ProteinCoding	ProteinCoding	FALSE	FALSE	FALSE	-1.91323e-10	0.133685	969	626	2.51536	0.937677	TRUE
Spp2_ProteinCoding	359.37	16	TRUE	0.0193754	0.912554	1.64307	FALSE	Spp2	-	ProteinCoding	ProteinCoding	ProteinCoding	FALSE	FALSE	FALSE	-1.95702e-10	0.104437	272	460	1.14594	0.937434	TRUE
Srgn_ProteinCoding	341.585	6	TRUE	0.0288577	1.95539	3.74628	FALSE	Srgn	-	ProteinCoding	ProteinCoding	ProteinCoding	FALSE	FALSE	FALSE	2.71772e-10	0.130105	240	315	0.330663	0.937048	TRUE
Colec10_ProteinCoding	644.899	162	TRUE	0.0362584	1.04369	1.90755	FALSE	Colec10	-	ProteinCoding	ProteinCoding	ProteinCoding	FALSE	FALSE	FALSE	-3.7461e-11	0.145015	968	713	1.87913	0.936847	TRUE
Sorbs2_ProteinCoding	3614.4	2213	TRUE	0.189572	1.12385	2.06921	FALSE	Sorbs2	-	ProteinCoding	ProteinCoding	ProteinCoding	FALSE	FALSE	FALSE	2.41604e-09	0.325463	7210	4470	2.60166	0.936553	TRUE
Epha5_ProteinCoding	3503.65	845	TRUE	0.206704	1.36455	2.55466	FALSE	Epha5	-	ProteinCoding	ProteinCoding	ProteinCoding	FALSE	FALSE	FALSE	-3.18923e-09	0.354009	6438	3405	7.62746	0.93628	TRUE
Twist2_ProteinCoding	1438.34	886	TRUE	0.0679174	0.585367	0.983197	FALSE	Twist2	TF	ProteinCoding	ProteinCoding	ProteinCoding	FALSE	FALSE	FALSE	-1.38998e-10	0.187484	4164	2140	5.54714	0.935518	TRUE
Lrp2_ProteinCoding	25953.8	5570	TRUE	1.35997	2.62682	3.88179	FALSE	Lrp2	-	ProteinCoding	ProteinCoding	ProteinCoding	FALSE	FALSE	FALSE	8.479e-09	0.951392	11796	17143	0.569136	0.935467	TRUE
Duox2_ProteinCoding	401.286	7	TRUE	0.025463	1.33375	2.49254	FALSE	Duox2	-	ProteinCoding	ProteinCoding	ProteinCoding	FALSE	FALSE	FALSE	-8.60762e-11	0.121837	178	427	0.272968	0.935177	TRUE
Casz1_ProteinCoding	2279.31	923	TRUE	0.119599	1.00878	1.83713	FALSE	Casz1	TF	ProteinCoding	ProteinCoding	ProteinCoding	FALSE	FALSE	FALSE	-7.07246e-10	0.257785	4038	2895	2.90401	0.934468	TRUE
Col5a2_ProteinCoding	6445.93	3302	TRUE	0.372738	1.69145	4.60714	FALSE	Col5a2	-	ProteinCoding	ProteinCoding	ProteinCoding	FALSE	FALSE	FALSE	-3.00771e-09	0.46931	6577	6614	1.46463	0.934106	TRUE
Mybpc3_ProteinCoding	1518.47	335	TRUE	0.178486	2.66257	5.17252	FALSE	Mybpc3	-	ProteinCoding	ProteinCoding	ProteinCoding	FALSE	FALSE	FALSE	-2.08581e-10	0.312505	549	984	0.255332	0.933915	TRUE
Klhl13_ProteinCoding	8446.23	3290	TRUE	0.39238	1.26454	3.11615	FALSE	Klhl13	-	ProteinCoding	ProteinCoding	ProteinCoding	FALSE	FALSE	FALSE	1.86463e-09	0.4383	9265	11319	2.23389	0.933854	TRUE
Emcn_ProteinCoding	706.135	417	TRUE	0.0461508	1.49179	2.81127	FALSE	Emcn	-	ProteinCoding	ProteinCoding	ProteinCoding	FALSE	FALSE	FALSE	-5.24564e-11	0.165856	926	676	2.78565	0.933763	TRUE
Cped1_ProteinCoding	2340.47	1522	TRUE	0.123891	1.02504	1.86994	FALSE	Cped1	-	ProteinCoding	ProteinCoding	ProteinCoding	FALSE	FALSE	FALSE	-2.30818e-09	0.264835	5826	2840	6.01383	0.933358	TRUE
Bmp8b_ProteinCoding	599.127	97	TRUE	0.0294884	0.664722	1.14324	FALSE	Bmp8b	-	ProteinCoding	ProteinCoding	ProteinCoding	FALSE	FALSE	FALSE	-1.53588e-10	0.124899	785	827	1.01113	0.933339	TRUE
Rcsd1_ProteinCoding	2615.59	980	TRUE	0.128828	0.791031	1.39798	FALSE	Rcsd1	-	ProteinCoding	ProteinCoding	ProteinCoding	FALSE	FALSE	FALSE	7.97234e-11	0.263543	4752	3430	2.73813	0.932772	TRUE
Dnmt3b_ProteinCoding	22754.8	4562	TRUE	1.07262	2.30418	3.78889	FALSE	Dnmt3b	Cof	ProteinCoding	ProteinCoding	ProteinCoding	FALSE	FALSE	FALSE	3.61107e-09	0.727137	14113	19926	0.555127	0.932732	TRUE
Slit2_ProteinCoding	10705.3	5094	TRUE	0.525063	1.59138	3.38242	FALSE	Slit2	-	ProteinCoding	ProteinCoding	ProteinCoding	FALSE	FALSE	FALSE	-4.51267e-09	0.535808	17970	11807	5.33253	0.932602	TRUE
Nid1_ProteinCoding	9208.29	3516	TRUE	0.632029	3.38358	7.73692	FALSE	Nid1	-	ProteinCoding	ProteinCoding	ProteinCoding	FALSE	FALSE	FALSE	-9.74044e-10	0.57778	4797	9230	0.261366	0.932547	TRUE
Dab2_ProteinCoding	10640.3	3170	TRUE	0.555611	1.90022	4.26341	FALSE	Dab2	Cof	ProteinCoding	ProteinCoding	ProteinCoding	FALSE	FALSE	FALSE	3.44222e-10	0.543971	10859	11993	1.86354	0.932439	TRUE
Irs4_ProteinCoding	4440.28	1185	TRUE	0.301868	1.83939	5.12385	FALSE	Irs4	-	ProteinCoding	ProteinCoding	ProteinCoding	FALSE	FALSE	FALSE	-4.41788e-11	0.432448	1356	3988	0.206484	0.932273	TRUE
Igsf11_ProteinCoding	3308.53	1291	TRUE	0.155224	0.683608	1.18133	FALSE	Igsf11	-	ProteinCoding	ProteinCoding	ProteinCoding	FALSE	FALSE	FALSE	-9.44107e-10	0.283443	9237	4662	7.30056	0.932171	TRUE
Ctsb_ProteinCoding	12613.3	5296	TRUE	0.571213	1.42449	2.90637	FALSE	Ctsb	-	ProteinCoding	ProteinCoding	ProteinCoding	FALSE	FALSE	FALSE	-5.24246e-10	0.525148	3596	15570	0.244682	0.931818	TRUE
Npr3_ProteinCoding	3796.99	1393	TRUE	0.212986	1.41378	3.63736	FALSE	Npr3	-	ProteinCoding	ProteinCoding	ProteinCoding	FALSE	FALSE	FALSE	-1.4518e-09	0.350679	3615	4175	1.34527	0.931483	TRUE
Gldc_ProteinCoding	12060.9	3489	TRUE	0.566192	1.26474	2.45068	FALSE	Gldc	-	ProteinCoding	ProteinCoding	ProteinCoding	FALSE	FALSE	FALSE	-8.74714e-09	0.547721	8012	12758	0.960788	0.931387	TRUE
Rspo3_ProteinCoding	5065.26	1623	TRUE	0.267526	1.14019	2.68188	FALSE	Rspo3	-	ProteinCoding	ProteinCoding	ProteinCoding	FALSE	FALSE	FALSE	-3.20293e-09	0.395877	6828	5501	3.57682	0.930926	TRUE
Manba_ProteinCoding	1301.88	425	TRUE	0.0607567	0.540908	0.893532	FALSE	Manba	-	ProteinCoding	ProteinCoding	ProteinCoding	FALSE	FALSE	FALSE	6.92748e-10	0.174957	2527	2080	1.96688	0.930807	TRUE
Nexn_ProteinCoding	1484.64	551	TRUE	0.0757034	0.877383	1.57214	FALSE	Nexn	-	ProteinCoding	ProteinCoding	ProteinCoding	FALSE	FALSE	FALSE	2.18707e-10	0.201898	2475	2104	1.27363	0.930708	TRUE
Mcoln2_ProteinCoding	275.402	15	TRUE	0.0125602	0.403215	0.61583	FALSE	Mcoln2	-	ProteinCoding	ProteinCoding	ProteinCoding	FALSE	FALSE	FALSE	-4.50555e-11	0.0787671	570	450	2.22896	0.930457	TRUE
Ryr2_ProteinCoding	3609.38	724	TRUE	0.319312	2.62204	7.85726	FALSE	Ryr2	-	ProteinCoding	ProteinCoding	ProteinCoding	FALSE	FALSE	FALSE	8.986e-10	0.421111	8257	3334	6.9598	0.930439	TRUE
Col3a1_ProteinCoding	9504.91	4018	TRUE	0.827838	3.08534	6.95432	FALSE	Col3a1	-	ProteinCoding	ProteinCoding	ProteinCoding	FALSE	FALSE	FALSE	-3.53267e-09	0.72527	2742	6165	0.218595	0.930004	TRUE
Itpkb_ProteinCoding	3042.4	1591	TRUE	0.144831	0.735656	1.2863	FALSE	Itpkb	-	ProteinCoding	ProteinCoding	ProteinCoding	FALSE	FALSE	FALSE	-1.0805e-09	0.274957	4864	4350	2.39678	0.929979	TRUE
Zfp366_ProteinCoding	309.597	212	TRUE	0.0154917	0.682247	1.17859	FALSE	Zfp366	TF	ProteinCoding	ProteinCoding	ProteinCoding	FALSE	FALSE	FALSE	4.0117e-11	0.0916361	569	430	2.97253	0.929905	TRUE
Ass1_ProteinCoding	1732.48	183	TRUE	0.0903432	0.940062	1.69855	FALSE	Ass1	-	ProteinCoding	ProteinCoding	ProteinCoding	FALSE	FALSE	FALSE	-9.935e-11	0.220922	1355	2326	1.33817	0.929843	TRUE
Adgrf5_ProteinCoding	2345.61	650	TRUE	0.158986	1.68591	3.20279	FALSE	Adgrf5	-	ProteinCoding	ProteinCoding	ProteinCoding	FALSE	FALSE	FALSE	4.01378e-10	0.309307	1886	2268	1.15678	0.929701	TRUE
Col1a2_ProteinCoding	11078.7	4102	TRUE	0.731214	2.80943	6.23031	FALSE	Col1a2	-	ProteinCoding	ProteinCoding	ProteinCoding	FALSE	FALSE	FALSE	-8.35384e-09	0.656732	3649	9861	0.265731	0.929517	TRUE
Tdgf1_ProteinCoding	725.522	55	TRUE	0.0501239	1.54245	2.91344	FALSE	Tdgf1	-	ProteinCoding	ProteinCoding	ProteinCoding	FALSE	FALSE	FALSE	-1.4541e-10	0.172609	257	643	0.193365	0.929446	TRUE
Arhgap29_ProteinCoding	18905.2	5607	TRUE	0.84684	1.43323	2.27665	FALSE	Arhgap29	-	ProteinCoding	ProteinCoding	ProteinCoding	FALSE	FALSE	FALSE	-4.06449e-09	0.670488	12779	17930	1.02532	0.929181	TRUE
Tspan18_ProteinCoding	6363.9	3060	TRUE	0.315173	1.06136	2.40654	FALSE	Tspan18	-	ProteinCoding	ProteinCoding	ProteinCoding	FALSE	FALSE	FALSE	-3.03242e-09	0.41833	11719	7536	5.13062	0.929125	TRUE
Col1a1_ProteinCoding	7682.54	2491	TRUE	0.825101	3.99192	9.33328	FALSE	Col1a1	-	ProteinCoding	ProteinCoding	ProteinCoding	FALSE	FALSE	FALSE	-3.50981e-09	0.647621	1479	5987	0.167582	0.928865	TRUE
Mttp_ProteinCoding	3711.79	1078	TRUE	0.23244	1.84448	5.14161	FALSE	Mttp	-	ProteinCoding	ProteinCoding	ProteinCoding	FALSE	FALSE	FALSE	-8.19479e-10	0.355392	3149	4943	0.317756	0.928809	TRUE
Cacna1c_ProteinCoding	3599.52	1955	TRUE	0.180307	1.05872	1.93787	FALSE	Cacna1c	-	ProteinCoding	ProteinCoding	ProteinCoding	FALSE	FALSE	FALSE	-1.61898e-09	0.309967	15649	4923	23.924	0.928762	TRUE
Hspg2_ProteinCoding	37248.4	9765	TRUE	1.5708	2.31287	3.60185	FALSE	Hspg2	-	ProteinCoding	ProteinCoding	ProteinCoding	FALSE	FALSE	FALSE	1.04854e-08	0.893313	15448	25036	0.394452	0.928745	TRUE
Lhx2_ProteinCoding	1342.95	713	TRUE	0.0807597	1.28197	2.38812	FALSE	Lhx2	TF	ProteinCoding	ProteinCoding	ProteinCoding	FALSE	FALSE	FALSE	1.20213e-11	0.218749	938	1450	0.776892	0.928325	TRUE
Col4a1_ProteinCoding	27317.9	7074	TRUE	1.3781	4.3226	7.09268	FALSE	Col4a1	-	ProteinCoding	ProteinCoding	ProteinCoding	FALSE	FALSE	FALSE	-4.85265e-09	0.806683	16424	21901	0.421061	0.928223	TRUE
Sh3tc1_ProteinCoding	1801.78	296	TRUE	0.0922706	0.854457	1.5259	FALSE	Sh3tc1	-	ProteinCoding	ProteinCoding	ProteinCoding	FALSE	FALSE	FALSE	-4.0952e-10	0.224517	1988	2376	1.51593	0.928217	TRUE
Lama1_ProteinCoding	21860.7	7524	TRUE	1.20739	4.46371	8.40163	FALSE	Lama1	-	ProteinCoding	ProteinCoding	ProteinCoding	FALSE	FALSE	FALSE	5.04897e-09	0.754149	15388	18775	0.552663	0.928136	TRUE
Ets1_ProteinCoding	9593.39	3699	TRUE	0.501328	1.42837	2.91743	FALSE	Ets1	TF	ProteinCoding	ProteinCoding	ProteinCoding	FALSE	FALSE	FALSE	-4.26216e-09	0.546815	7876	9491	1.45653	0.928131	TRUE
Sox10_ProteinCoding	1447.22	735	TRUE	0.0885736	1.25593	2.3356	FALSE	Sox10	TF	ProteinCoding	ProteinCoding	ProteinCoding	FALSE	FALSE	FALSE	-1.09472e-09	0.232732	637	1343	0.375167	0.92715	TRUE
Alpk2_ProteinCoding	799.848	228	TRUE	0.0480403	1.20057	2.22395	FALSE	Alpk2	-	ProteinCoding	ProteinCoding	ProteinCoding	FALSE	FALSE	FALSE	1.93115e-10	0.168846	1102	813	1.30406	0.926643	TRUE
Mmrn2_ProteinCoding	693.378	310	TRUE	0.0385704	1.03083	1.8816	FALSE	Mmrn2	-	ProteinCoding	ProteinCoding	ProteinCoding	FALSE	FALSE	FALSE	6.39105e-11	0.149187	810	774	1.03141	0.926082	TRUE
Apoc2_ProteinCoding	1584.57	10	TRUE	0.12659	2.00906	3.85452	FALSE	Apoc2	-	ProteinCoding	ProteinCoding	ProteinCoding	FALSE	FALSE	FALSE	-7.16311e-10	0.271547	235	1538	0.096903	0.926031	TRUE
Tdh_ProteinCoding	1433.18	96	TRUE	0.086237	1.35484	2.53509	FALSE	Tdh	-	ProteinCoding	ProteinCoding	ProteinCoding	FALSE	FALSE	FALSE	-3.7996e-10	0.222155	708	1736	0.578503	0.925369	TRUE
Lncenc1_lncRNA	499.905	18	TRUE	0.0242116	0.600374	1.01346	FALSE	Lncenc1	-	lncRNA	lncRNA	lncRNA	FALSE	FALSE	FALSE	-2.22991e-10	0.11181	1203	755	2.01778	0.924883	TRUE
Wnt3a_ProteinCoding	2252.46	671	TRUE	0.117685	0.9002	1.61816	FALSE	Wnt3a	Cof	ProteinCoding	ProteinCoding	ProteinCoding	FALSE	FALSE	FALSE	8.0079e-10	0.259866	2633	2554	1.55775	0.924854	TRUE
Lef1_ProteinCoding	19026.2	6247	TRUE	0.841509	1.27433	1.89634	FALSE	Lef1	TF	ProteinCoding	ProteinCoding	ProteinCoding	FALSE	FALSE	FALSE	4.60324e-09	0.678377	20998	17260	5.14852	0.924348	TRUE
Car7_ProteinCoding	1294.71	77	TRUE	0.0871576	1.56314	2.95519	FALSE	Car7	-	ProteinCoding	ProteinCoding	ProteinCoding	FALSE	FALSE	FALSE	6.67517e-10	0.227454	591	1354	0.594559	0.92421	TRUE
Myh7_ProteinCoding	2496.66	609	TRUE	0.438129	4.08436	10.4938	FALSE	Myh7	-	ProteinCoding	ProteinCoding	ProteinCoding	FALSE	FALSE	FALSE	-5.61479e-10	0.41587	477	1946	0.0906774	0.924171	TRUE
Rhoj_ProteinCoding	1343.56	749	TRUE	0.0660015	0.697596	1.20954	FALSE	Rhoj	-	ProteinCoding	ProteinCoding	ProteinCoding	FALSE	FALSE	FALSE	6.19406e-10	0.188524	2913	1812	3.54711	0.92382	TRUE
Smoc2_ProteinCoding	2849.06	805	TRUE	0.172386	1.39477	2.6156	FALSE	Smoc2	-	ProteinCoding	ProteinCoding	ProteinCoding	FALSE	FALSE	FALSE	-1.16091e-09	0.322204	3929	2882	2.01292	0.923694	TRUE
Rgs7bp_ProteinCoding	328.502	179	TRUE	0.0150248	0.428893	0.667617	FALSE	Rgs7bp	-	ProteinCoding	ProteinCoding	ProteinCoding	FALSE	FALSE	FALSE	9.55891e-12	0.0862059	1166	552	4.13938	0.923208	TRUE
Cacna1d_ProteinCoding	1738.36	488	TRUE	0.0968526	1.34732	2.51992	FALSE	Cacna1d	-	ProteinCoding	ProteinCoding	ProteinCoding	FALSE	FALSE	FALSE	-4.09526e-10	0.228702	8616	2447	16.888	0.922921	TRUE
Tek_ProteinCoding	4790.56	1007	TRUE	0.307973	1.6804	4.56857	FALSE	Tek	-	ProteinCoding	ProteinCoding	ProteinCoding	FALSE	FALSE	FALSE	-1.24756e-09	0.437456	4570	4254	1.9865	0.922853	TRUE
Cd109_ProteinCoding	1815.08	962	TRUE	0.0936222	0.95502	1.72872	FALSE	Cd109	-	ProteinCoding	ProteinCoding	ProteinCoding	FALSE	FALSE	FALSE	1.20629e-10	0.225999	1998	2514	0.842328	0.922656	TRUE
Eps8_ProteinCoding	2582.8	670	TRUE	0.122487	0.723321	1.26142	FALSE	Eps8	-	ProteinCoding	ProteinCoding	ProteinCoding	FALSE	FALSE	FALSE	-4.4133e-10	0.249782	6406	3947	4.27171	0.92257	TRUE
Cpm_ProteinCoding	3495.92	1395	TRUE	0.213679	1.78369	4.92928	FALSE	Cpm	-	ProteinCoding	ProteinCoding	ProteinCoding	FALSE	FALSE	FALSE	-4.90296e-10	0.345625	2150	4187	0.602657	0.922178	TRUE
Adgrg6_ProteinCoding	297.286	168	TRUE	0.015514	1.00339	1.82627	FALSE	Adgrg6	-	ProteinCoding	ProteinCoding	ProteinCoding	FALSE	FALSE	FALSE	-2.5661e-11	0.0901482	621	490	2.07988	0.922166	TRUE
Ccbe1_ProteinCoding	1545.18	755	TRUE	0.0787064	0.903378	1.62456	FALSE	Ccbe1	-	ProteinCoding	ProteinCoding	ProteinCoding	FALSE	FALSE	FALSE	-2.08498e-10	0.206745	5630	2094	16.1694	0.922081	TRUE
Cotl1_ProteinCoding	6618.72	3124	TRUE	0.31158	0.978886	2.11851	FALSE	Cotl1	-	ProteinCoding	ProteinCoding	ProteinCoding	FALSE	FALSE	FALSE	-1.58706e-09	0.400662	4833	8844	0.79452	0.921998	TRUE
Ptch1_ProteinCoding	39717.5	10582	TRUE	1.6464	2.20708	3.37352	FALSE	Ptch1	-	ProteinCoding	ProteinCoding	ProteinCoding	FALSE	FALSE	FALSE	1.58967e-08	0.920979	22359	26648	1.12253	0.921861	TRUE
Fbxo32_ProteinCoding	1743.79	509	TRUE	0.0982694	1.31099	2.44665	FALSE	Fbxo32	-	ProteinCoding	ProteinCoding	ProteinCoding	FALSE	FALSE	FALSE	-9.59446e-10	0.232485	1777	2306	0.548613	0.921805	TRUE
Ripor3_ProteinCoding	1974.49	801	TRUE	0.0948055	0.646525	1.10654	FALSE	Ripor3	-	ProteinCoding	ProteinCoding	ProteinCoding	FALSE	FALSE	FALSE	1.02638e-09	0.224146	3141	2726	1.80568	0.92167	TRUE
Aass_ProteinCoding	702.26	118	TRUE	0.0371833	0.911084	1.64011	FALSE	Aass	-	ProteinCoding	ProteinCoding	ProteinCoding	FALSE	FALSE	FALSE	-3.37204e-10	0.143603	668	931	1.55847	0.920913	TRUE
Atp7b_ProteinCoding	3740.68	1301	TRUE	0.173515	0.718596	1.2519	FALSE	Atp7b	-	ProteinCoding	ProteinCoding	ProteinCoding	FALSE	FALSE	FALSE	-2.28526e-09	0.295546	3837	5579	1.03722	0.920737	TRUE
Smyd1_ProteinCoding	1364.24	388	TRUE	0.0904397	1.56257	2.95404	FALSE	Smyd1	Cof	ProteinCoding	ProteinCoding	ProteinCoding	FALSE	FALSE	FALSE	-2.18292e-10	0.230415	1613	1467	0.88597	0.920542	TRUE
Pcdh7_ProteinCoding	10690.8	3562	TRUE	0.505345	1.04468	1.82294	FALSE	Pcdh7	-	ProteinCoding	ProteinCoding	ProteinCoding	FALSE	FALSE	FALSE	2.17698e-10	0.53367	15179	10874	6.1697	0.920373	TRUE
Ppp1r16b_ProteinCoding	2630.47	1070	TRUE	0.129459	0.794355	1.40469	FALSE	Ppp1r16b	-	ProteinCoding	ProteinCoding	ProteinCoding	FALSE	FALSE	FALSE	-2.27678e-10	0.264707	4360	3483	2.11594	0.92032	TRUE
Notch1_ProteinCoding	20089.1	7354	TRUE	0.962486	1.81309	3.18582	FALSE	Notch1	Cof	ProteinCoding	ProteinCoding	ProteinCoding	FALSE	FALSE	FALSE	-1.38047e-09	0.75304	9597	17067	0.472881	0.9202	TRUE
Trp63_ProteinCoding	697.057	521	TRUE	0.0418778	1.2015	2.22582	FALSE	Trp63	TF	ProteinCoding	ProteinCoding	ProteinCoding	FALSE	FALSE	FALSE	-4.46227e-10	0.158088	1323	695	3.92246	0.919974	TRUE
Rmst_lncRNA	2093.34	1237	TRUE	0.121215	1.35474	2.53487	FALSE	Rmst	-	lncRNA	lncRNA	lncRNA	FALSE	FALSE	FALSE	1.67929e-11	0.26442	5494	2337	8.37188	0.919942	TRUE
Erg_ProteinCoding	552.676	259	TRUE	0.0264487	0.552211	0.916328	FALSE	Erg	TF	ProteinCoding	ProteinCoding	ProteinCoding	FALSE	FALSE	FALSE	1.72669e-10	0.11783	1756	791	7.47483	0.919713	TRUE
Ankrd33b_ProteinCoding	1375.33	241	TRUE	0.0679627	0.789975	1.39585	FALSE	Ankrd33b	-	ProteinCoding	ProteinCoding	ProteinCoding	FALSE	FALSE	FALSE	1.5897e-10	0.188865	2314	1929	2.13773	0.918882	TRUE
Rbm20_ProteinCoding	2678.3	674	TRUE	0.121851	0.536838	0.885324	FALSE	Rbm20	-	ProteinCoding	ProteinCoding	ProteinCoding	FALSE	FALSE	FALSE	-1.0297e-09	0.244969	11562	4117	12.0416	0.918797	TRUE
Eomes_ProteinCoding	836.617	11	TRUE	0.0526916	1.42295	2.67244	FALSE	Eomes	TF	ProteinCoding	ProteinCoding	ProteinCoding	FALSE	FALSE	FALSE	1.64823e-10	0.172154	311	962	0.142599	0.918636	TRUE
Fendrr_lncRNA	2048.35	474	TRUE	0.102987	0.864677	1.54651	FALSE	Fendrr	-	lncRNA	lncRNA	lncRNA	FALSE	FALSE	FALSE	-2.00599e-10	0.236141	4552	2699	4.98464	0.918611	TRUE
Klhl6_ProteinCoding	961.905	339	TRUE	0.0472264	0.688034	1.19026	FALSE	Klhl6	-	ProteinCoding	ProteinCoding	ProteinCoding	FALSE	FALSE	FALSE	-1.41855e-10	0.158798	1373	1335	2.00907	0.91808	TRUE
Eng_ProteinCoding	1981.86	684	TRUE	0.116697	1.33747	2.50004	FALSE	Eng	Cof	ProteinCoding	ProteinCoding	ProteinCoding	FALSE	FALSE	FALSE	-2.96962e-10	0.260275	2819	2272	0.86834	0.918074	TRUE
Flt4_ProteinCoding	2605.75	642	TRUE	0.184704	1.75824	3.34865	FALSE	Flt4	-	ProteinCoding	ProteinCoding	ProteinCoding	FALSE	FALSE	FALSE	-4.2671e-10	0.336566	1578	2363	0.475606	0.918033	TRUE
Slc23a1_ProteinCoding	569.632	28	TRUE	0.0274642	0.583055	0.978534	FALSE	Slc23a1	-	ProteinCoding	ProteinCoding	ProteinCoding	FALSE	FALSE	FALSE	1.01821e-10	0.119717	413	846	0.745765	0.9179	TRUE
En1_ProteinCoding	988.771	356	TRUE	0.060286	1.26697	2.35786	FALSE	En1	TF	ProteinCoding	ProteinCoding	ProteinCoding	FALSE	FALSE	FALSE	3.01846e-10	0.190507	378	962	0.274104	0.917833	TRUE
Tfap2a_ProteinCoding	2729.16	1368	TRUE	0.139407	0.886513	1.59055	FALSE	Tfap2a	TF	ProteinCoding	ProteinCoding	ProteinCoding	FALSE	FALSE	FALSE	-3.04128e-11	0.280735	2857	3160	1.40163	0.917442	TRUE
Abca3_ProteinCoding	3535.49	1848	TRUE	0.168074	0.773526	1.36268	FALSE	Abca3	-	ProteinCoding	ProteinCoding	ProteinCoding	FALSE	FALSE	FALSE	6.45953e-10	0.295298	2919	5077	0.685619	0.917434	TRUE
Slc7a8_ProteinCoding	1302.09	118	TRUE	0.0788668	1.31487	2.45446	FALSE	Slc7a8	-	ProteinCoding	ProteinCoding	ProteinCoding	FALSE	FALSE	FALSE	-4.35214e-10	0.21369	1054	1554	1.03952	0.917156	TRUE
Cobl_ProteinCoding	931.032	506	TRUE	0.0467987	0.880387	1.5782	FALSE	Cobl	-	ProteinCoding	ProteinCoding	ProteinCoding	FALSE	FALSE	FALSE	-1.09589e-09	0.156709	3053	1446	4.87541	0.91678	TRUE
Epha7_ProteinCoding	8362.9	4052	TRUE	0.437331	1.38909	2.8054	FALSE	Epha7	-	ProteinCoding	ProteinCoding	ProteinCoding	FALSE	FALSE	FALSE	-1.3523e-09	0.506451	13577	8671	5.37628	0.916441	TRUE
Fat4_ProteinCoding	9415.85	4588	TRUE	0.543555	1.83985	4.0912	FALSE	Fat4	-	ProteinCoding	ProteinCoding	ProteinCoding	FALSE	FALSE	FALSE	1.82929e-09	0.579613	5256	8413	0.762766	0.916237	TRUE
Sema6a_ProteinCoding	15373.2	4781	TRUE	0.691566	1.13927	1.84764	FALSE	Sema6a	-	ProteinCoding	ProteinCoding	ProteinCoding	FALSE	FALSE	FALSE	-3.50294e-09	0.614644	18613	15039	4.06665	0.916018	TRUE
Tbx1_ProteinCoding	1251.3	451	TRUE	0.0665281	0.970427	1.75979	FALSE	Tbx1	TF	ProteinCoding	ProteinCoding	ProteinCoding	FALSE	FALSE	FALSE	-4.89372e-10	0.19368	855	1508	0.608929	0.915834	TRUE
Wnt7a_ProteinCoding	519.955	434	TRUE	0.0275714	0.907548	1.63298	FALSE	Wnt7a	-	ProteinCoding	ProteinCoding	ProteinCoding	FALSE	FALSE	FALSE	-2.27043e-10	0.124279	884	635	1.94673	0.915801	TRUE
Clic6_ProteinCoding	3271.07	489	TRUE	0.229677	1.96088	5.54814	FALSE	Clic6	-	ProteinCoding	ProteinCoding	ProteinCoding	FALSE	FALSE	FALSE	1.62578e-10	0.363411	1463	3576	0.532009	0.915644	TRUE
Arhgap18_ProteinCoding	1394.52	628	TRUE	0.0664132	0.673397	1.16074	FALSE	Arhgap18	-	ProteinCoding	ProteinCoding	ProteinCoding	FALSE	FALSE	FALSE	-8.19604e-10	0.184266	3616	2168	4.42947	0.915407	TRUE
Trf_ProteinCoding	1799.2	353	TRUE	0.139796	2.13306	4.10461	FALSE	Trf	-	ProteinCoding	ProteinCoding	ProteinCoding	FALSE	FALSE	FALSE	-3.09904e-11	0.279288	481	1971	0.164886	0.915407	TRUE
Mef2c_ProteinCoding	5124.26	2074	TRUE	0.288033	1.40199	3.5962	FALSE	Mef2c	TF	ProteinCoding	ProteinCoding	ProteinCoding	FALSE	FALSE	FALSE	-2.33474e-09	0.412822	6779	5364	2.59547	0.915324	TRUE
Ptprm_ProteinCoding	2992.09	1415	TRUE	0.147862	0.882024	1.5815	FALSE	Ptprm	-	ProteinCoding	ProteinCoding	ProteinCoding	FALSE	FALSE	FALSE	1.18132e-09	0.281355	16167	4112	27.0308	0.915309	TRUE
Sh2d3c_ProteinCoding	1133.17	734	TRUE	0.0531002	0.526457	0.864386	FALSE	Sh2d3c	-	ProteinCoding	ProteinCoding	ProteinCoding	FALSE	FALSE	FALSE	-3.89522e-10	0.165314	1526	1725	1.32031	0.91521	TRUE
Adgrl4_ProteinCoding	497.337	258	TRUE	0.0265978	0.884496	1.58648	FALSE	Adgrl4	-	ProteinCoding	ProteinCoding	ProteinCoding	FALSE	FALSE	FALSE	7.17402e-11	0.122856	834	593	1.97039	0.915134	TRUE
Abi3_ProteinCoding	458.849	141	TRUE	0.0214102	0.509178	0.829538	FALSE	Abi3	-	ProteinCoding	ProteinCoding	ProteinCoding	FALSE	FALSE	FALSE	1.0494e-10	0.104142	594	710	1.05537	0.914908	TRUE
Meis1_ProteinCoding	14529.6	6641	TRUE	0.645771	0.992009	1.46123	FALSE	Meis1	TF	ProteinCoding	ProteinCoding	ProteinCoding	FALSE	FALSE	FALSE	3.8971e-09	0.594817	18951	14128	6.77614	0.914831	TRUE
Gas7_ProteinCoding	1583.89	758	TRUE	0.0745518	0.602951	1.01866	FALSE	Gas7	-	ProteinCoding	ProteinCoding	ProteinCoding	FALSE	FALSE	FALSE	5.74569e-10	0.195515	5408	2435	8.34249	0.914611	TRUE
Popdc2_ProteinCoding	2217.92	657	TRUE	0.113751	0.913439	1.64486	FALSE	Popdc2	-	ProteinCoding	ProteinCoding	ProteinCoding	FALSE	FALSE	FALSE	5.38842e-10	0.249754	1751	2830	0.529832	0.91437	TRUE
Thsd1_ProteinCoding	1223.7	472	TRUE	0.0653113	0.943825	1.70614	FALSE	Thsd1	-	ProteinCoding	ProteinCoding	ProteinCoding	FALSE	FALSE	FALSE	-1.66098e-10	0.19228	2396	1505	1.31845	0.914339	TRUE
Fgf5_ProteinCoding	573.759	46	TRUE	0.028514	0.647172	1.10785	FALSE	Fgf5	-	ProteinCoding	ProteinCoding	ProteinCoding	FALSE	FALSE	FALSE	-2.83831e-10	0.123407	484	766	0.690698	0.91432	TRUE
Myh6_ProteinCoding	2450.5	450	TRUE	0.602088	4.33838	11.2184	FALSE	Myh6	-	ProteinCoding	ProteinCoding	ProteinCoding	FALSE	FALSE	FALSE	1.2917e-11	0.468341	629	1577	0.220032	0.9143	TRUE
Nfib_ProteinCoding	1696.69	901	TRUE	0.0806293	0.658312	1.13031	FALSE	Nfib	TF	ProteinCoding	ProteinCoding	ProteinCoding	FALSE	FALSE	FALSE	-1.13946e-10	0.204179	6793	2527	10.8027	0.914256	TRUE
Flrt2_ProteinCoding	6369.66	3006	TRUE	0.364848	1.62892	4.38875	FALSE	Flrt2	-	ProteinCoding	ProteinCoding	ProteinCoding	FALSE	FALSE	FALSE	3.63854e-09	0.466291	8175	6389	3.20016	0.91415	TRUE
Pcdh19_ProteinCoding	8268.44	2481	TRUE	0.573504	2.23111	5.20731	FALSE	Pcdh19	-	ProteinCoding	ProteinCoding	ProteinCoding	FALSE	FALSE	FALSE	1.67824e-09	0.604329	4923	6865	0.924032	0.913998	TRUE
Cyp26c1_ProteinCoding	2165.45	515	TRUE	0.179225	2.16533	4.16969	FALSE	Cyp26c1	-	ProteinCoding	ProteinCoding	ProteinCoding	FALSE	FALSE	FALSE	-2.1713e-10	0.325867	1198	1788	0.485237	0.913836	TRUE
Tspan33_ProteinCoding	3935.39	1748	TRUE	0.195759	0.851773	1.52049	FALSE	Tspan33	-	ProteinCoding	ProteinCoding	ProteinCoding	FALSE	FALSE	FALSE	-2.63676e-09	0.330268	4256	4822	1.54152	0.913658	TRUE
Abcb10_ProteinCoding	12976.7	4197	TRUE	0.759205	1.99868	4.10282	FALSE	Abcb10	-	ProteinCoding	ProteinCoding	ProteinCoding	FALSE	TRUE	FALSE	5.5129e-09	0.693288	7330	11963	0.575113	0.913499	TRUE
Unc45b_ProteinCoding	1419.19	348	TRUE	0.108834	1.82724	3.48781	FALSE	Unc45b	-	ProteinCoding	ProteinCoding	ProteinCoding	FALSE	FALSE	FALSE	7.23766e-11	0.255975	1043	1221	0.379066	0.913424	TRUE
Stx3_ProteinCoding	3780.12	784	TRUE	0.171376	0.591336	0.995236	FALSE	Stx3	-	ProteinCoding	ProteinCoding	ProteinCoding	FALSE	FALSE	FALSE	2.13647e-10	0.289035	4561	5621	1.28119	0.9134	TRUE
Nrk_ProteinCoding	4964.6	1382	TRUE	0.34234	2.17121	6.28272	FALSE	Nrk	-	ProteinCoding	ProteinCoding	ProteinCoding	FALSE	FALSE	FALSE	3.90957e-10	0.44311	2046	5320	0.734507	0.91338	TRUE
Mcf2_ProteinCoding	1065.9	167	TRUE	0.0488041	0.490333	0.791532	FALSE	Mcf2	-	ProteinCoding	ProteinCoding	ProteinCoding	FALSE	FALSE	FALSE	2.87348e-10	0.1553	2487	1726	2.68886	0.913241	TRUE
Myl7_ProteinCoding	2105.38	409	TRUE	0.238739	2.81623	8.53546	FALSE	Myl7	-	ProteinCoding	ProteinCoding	ProteinCoding	FALSE	FALSE	FALSE	3.17657e-10	0.353608	599	1798	0.0795771	0.91237	TRUE
Bmper_ProteinCoding	1429.3	429	TRUE	0.0724598	0.902485	1.62276	FALSE	Bmper	-	ProteinCoding	ProteinCoding	ProteinCoding	FALSE	FALSE	FALSE	1.13307e-09	0.196779	5551	2042	7.98448	0.912026	TRUE
Col26a1_ProteinCoding	5587.88	2778	TRUE	0.279851	1.02094	2.26537	FALSE	Col26a1	-	ProteinCoding	ProteinCoding	ProteinCoding	FALSE	FALSE	FALSE	-9.26431e-10	0.397897	8375	6398	3.3116	0.911975	TRUE
Ebf2_ProteinCoding	1968.88	1461	TRUE	0.10682	1.04802	1.91628	FALSE	Ebf2	TF	ProteinCoding	ProteinCoding	ProteinCoding	FALSE	FALSE	FALSE	-6.03455e-10	0.248029	4759	2193	10.651	0.911739	TRUE
Hnf4a_ProteinCoding	1275.01	60	TRUE	0.0856472	1.51818	2.8645	FALSE	Hnf4a	TF	ProteinCoding	ProteinCoding	ProteinCoding	FALSE	FALSE	FALSE	5.17889e-10	0.226649	680	1270	0.424013	0.911663	TRUE
Meox1_ProteinCoding	4508.12	1984	TRUE	0.285829	1.58402	4.23194	FALSE	Meox1	TF	ProteinCoding	ProteinCoding	ProteinCoding	FALSE	FALSE	FALSE	4.70103e-10	0.424587	2199	3849	0.404423	0.9113	TRUE
Ddr2_ProteinCoding	2490.73	1447	TRUE	0.141126	1.19568	2.21408	FALSE	Ddr2	-	ProteinCoding	ProteinCoding	ProteinCoding	FALSE	FALSE	FALSE	3.32164e-09	0.289079	3661	2588	1.69218	0.910947	TRUE
Arhgap6_ProteinCoding	1429.57	634	TRUE	0.0652666	0.506119	0.823369	FALSE	Arhgap6	-	ProteinCoding	ProteinCoding	ProteinCoding	FALSE	FALSE	FALSE	2.44727e-10	0.179273	10496	2360	73.9054	0.910813	TRUE
Kitl_ProteinCoding	9416.19	3435	TRUE	0.448766	1.05737	1.85913	FALSE	Kitl	-	ProteinCoding	ProteinCoding	ProteinCoding	FALSE	FALSE	FALSE	5.57828e-10	0.498921	9450	10175	1.73626	0.910286	TRUE
Mfsd12_ProteinCoding	2654.06	797	TRUE	0.129271	0.834562	1.48578	FALSE	Mfsd12	-	ProteinCoding	ProteinCoding	ProteinCoding	FALSE	FALSE	FALSE	4.19414e-10	0.257937	1268	4052	0.372304	0.910231	TRUE
Pmp22_ProteinCoding	8355.21	2071	TRUE	0.53686	1.96362	4.44427	FALSE	Pmp22	-	ProteinCoding	ProteinCoding	ProteinCoding	FALSE	FALSE	FALSE	7.43718e-10	0.582402	4512	7221	0.57026	0.910186	TRUE
Hkdc1_ProteinCoding	866.245	139	TRUE	0.0434972	0.758782	1.33294	FALSE	Hkdc1	-	ProteinCoding	ProteinCoding	ProteinCoding	FALSE	FALSE	FALSE	-1.72088e-10	0.153037	1229	1211	0.988809	0.909938	TRUE
Hoxc4_ProteinCoding	3482.97	1630	TRUE	0.16619	0.703549	1.22155	FALSE	Hoxc4	TF	ProteinCoding	ProteinCoding	ProteinCoding	FALSE	FALSE	FALSE	-9.53222e-10	0.29896	6343	4492	3.48342	0.909626	TRUE
Cgnl1_ProteinCoding	14823.8	4316	TRUE	0.669458	1.1019	1.7496	FALSE	Cgnl1	-	ProteinCoding	ProteinCoding	ProteinCoding	FALSE	FALSE	FALSE	-1.21566e-09	0.599216	13629	14539	1.79901	0.909471	TRUE
She_ProteinCoding	1492.43	497	TRUE	0.0832375	1.05826	1.93694	FALSE	She	-	ProteinCoding	ProteinCoding	ProteinCoding	FALSE	FALSE	FALSE	5.10087e-10	0.220452	1008	1655	0.360663	0.90942	TRUE
Ebf1_ProteinCoding	2471.69	1366	TRUE	0.126148	0.972766	1.76451	FALSE	Ebf1	TF	ProteinCoding	ProteinCoding	ProteinCoding	FALSE	FALSE	FALSE	-3.16869e-09	0.262955	9471	3201	19.1595	0.909235	TRUE
Il17rd_ProteinCoding	18971.7	6041	TRUE	0.866862	1.35443	2.08804	FALSE	Il17rd	-	ProteinCoding	ProteinCoding	ProteinCoding	FALSE	FALSE	FALSE	-1.45769e-08	0.711478	13395	16064	1.17843	0.909032	TRUE
Anxa2_ProteinCoding	4353.07	1408	TRUE	0.234325	1.2323	3.00355	FALSE	Anxa2	-	ProteinCoding	ProteinCoding	ProteinCoding	FALSE	FALSE	FALSE	-3.03014e-10	0.365209	2595	5065	0.494964	0.909016	TRUE
Ctsz_ProteinCoding	7779.87	2321	TRUE	0.348476	0.997237	2.1826	FALSE	Ctsz	-	ProteinCoding	ProteinCoding	ProteinCoding	FALSE	FALSE	FALSE	-3.4514e-09	0.402607	3114	11321	0.239943	0.908598	TRUE
Gramd1b_ProteinCoding	3407.49	1236	TRUE	0.159499	0.7841	1.384	FALSE	Gramd1b	-	ProteinCoding	ProteinCoding	ProteinCoding	FALSE	FALSE	FALSE	-1.11003e-10	0.282566	12840	5251	11.5606	0.90847	TRUE
Lmx1b_ProteinCoding	2052.58	830	TRUE	0.102526	0.814317	1.44495	FALSE	Lmx1b	TF	ProteinCoding	ProteinCoding	ProteinCoding	FALSE	FALSE	FALSE	1.51836e-10	0.236583	4640	2676	4.99132	0.907994	TRUE
Cdh11_ProteinCoding	14933.5	5541	TRUE	0.731817	1.47298	2.72335	FALSE	Cdh11	-	ProteinCoding	ProteinCoding	ProteinCoding	FALSE	FALSE	FALSE	-2.81033e-09	0.663219	15358	13179	3.57582	0.907466	TRUE
Afap1l1_ProteinCoding	3372.5	1223	TRUE	0.164484	0.840345	1.49744	FALSE	Afap1l1	-	ProteinCoding	ProteinCoding	ProteinCoding	FALSE	FALSE	FALSE	5.79358e-10	0.295947	3539	4570	1.08367	0.907387	TRUE
Mpped2_ProteinCoding	2341.56	1101	TRUE	0.104975	0.508608	0.828388	FALSE	Mpped2	-	ProteinCoding	ProteinCoding	ProteinCoding	FALSE	FALSE	FALSE	-6.21819e-10	0.224497	18433	3965	22.7486	0.906516	TRUE
Plxnd1_ProteinCoding	9729.65	3680	TRUE	0.629925	2.37533	5.09119	FALSE	Plxnd1	-	ProteinCoding	ProteinCoding	ProteinCoding	FALSE	FALSE	FALSE	-8.40339e-11	0.616591	3783	9115	0.342162	0.906451	TRUE
Vil1_ProteinCoding	949.062	54	TRUE	0.0551103	1.1239	2.06932	FALSE	Vil1	-	ProteinCoding	ProteinCoding	ProteinCoding	FALSE	FALSE	FALSE	2.73044e-10	0.179595	473	1061	0.374849	0.906414	TRUE
Hcn1_ProteinCoding	369.386	143	TRUE	0.0173977	0.552176	0.916257	FALSE	Hcn1	-	ProteinCoding	ProteinCoding	ProteinCoding	FALSE	FALSE	FALSE	-3.0251e-10	0.0938809	2289	612	10.3185	0.906275	TRUE
Otx2_ProteinCoding	3955.48	1344	TRUE	0.2144	1.13726	2.67162	FALSE	Otx2	TF	ProteinCoding	ProteinCoding	ProteinCoding	FALSE	FALSE	FALSE	-1.70303e-09	0.356417	2639	4037	0.555828	0.906152	TRUE
Ppp1r13b_ProteinCoding	2829.43	1165	TRUE	0.125547	0.441782	0.693613	FALSE	Ppp1r13b	-	ProteinCoding	ProteinCoding	ProteinCoding	FALSE	FALSE	FALSE	1.42932e-09	0.246213	6264	4487	3.19763	0.905987	TRUE
Gipc2_ProteinCoding	721.315	119	TRUE	0.0347079	0.598293	1.00927	FALSE	Gipc2	-	ProteinCoding	ProteinCoding	ProteinCoding	FALSE	FALSE	FALSE	-3.61827e-10	0.134515	1299	1075	2.17045	0.905887	TRUE
Vav3_ProteinCoding	1935.05	894	TRUE	0.0904389	0.597058	1.00677	FALSE	Vav3	-	ProteinCoding	ProteinCoding	ProteinCoding	FALSE	FALSE	FALSE	-1.06043e-09	0.214785	10956	2990	14.4426	0.905881	TRUE
Ccn4_ProteinCoding	2226.25	771	TRUE	0.153828	1.7956	3.42401	FALSE	Ccn4	-	ProteinCoding	ProteinCoding	ProteinCoding	FALSE	FALSE	FALSE	6.51811e-10	0.302293	939	2149	0.343059	0.905848	TRUE
Atp1b1_ProteinCoding	3699.91	1096	TRUE	0.197252	1.17795	2.17833	FALSE	Atp1b1	-	ProteinCoding	ProteinCoding	ProteinCoding	FALSE	FALSE	FALSE	-9.67893e-10	0.330404	3126	4795	0.574213	0.9058	TRUE
Nepn_ProteinCoding	526.6	154	TRUE	0.0879612	3.49325	6.84785	FALSE	Nepn	-	ProteinCoding	ProteinCoding	ProteinCoding	FALSE	FALSE	FALSE	-2.17683e-10	0.192792	118	373	0.0529813	0.905581	TRUE
Actc1_ProteinCoding	3478.6	881	TRUE	0.659296	4.19965	9.87837	FALSE	Actc1	-	ProteinCoding	ProteinCoding	ProteinCoding	FALSE	FALSE	FALSE	-1.3142e-09	0.510729	568	2732	0.0578784	0.905536	TRUE
Svep1_ProteinCoding	9480.56	2873	TRUE	0.506453	1.45155	2.98356	FALSE	Svep1	-	ProteinCoding	ProteinCoding	ProteinCoding	FALSE	FALSE	FALSE	1.30309e-09	0.554458	8222	8871	1.14417	0.905495	TRUE
Slc24a2_ProteinCoding	493.381	257	TRUE	0.0243283	0.717782	1.25025	FALSE	Slc24a2	-	ProteinCoding	ProteinCoding	ProteinCoding	FALSE	FALSE	FALSE	9.98498e-11	0.113163	3236	735	6.92831	0.905488	TRUE
Prrx1_ProteinCoding	6394.75	2868	TRUE	0.343994	1.30291	3.25018	FALSE	Prrx1	TF	ProteinCoding	ProteinCoding	ProteinCoding	FALSE	FALSE	FALSE	-2.35997e-09	0.452635	5926	6489	1.56164	0.905381	TRUE
Pax6_ProteinCoding	4367.59	2040	TRUE	0.240249	1.19099	2.85927	FALSE	Pax6	TF	ProteinCoding	ProteinCoding	ProteinCoding	FALSE	FALSE	FALSE	-2.65094e-09	0.379597	2897	4362	0.727591	0.904989	TRUE
Pls1_ProteinCoding	1259.53	422	TRUE	0.0588705	0.562207	0.936487	FALSE	Pls1	-	ProteinCoding	ProteinCoding	ProteinCoding	FALSE	FALSE	FALSE	3.14179e-10	0.172472	3039	2012	2.26019	0.904236	TRUE
Kcnj5_ProteinCoding	818.268	242	TRUE	0.0412012	0.758915	1.33321	FALSE	Kcnj5	-	ProteinCoding	ProteinCoding	ProteinCoding	FALSE	FALSE	FALSE	1.72088e-11	0.149281	627	1111	0.605635	0.904233	TRUE
Nfatc1_ProteinCoding	2030.43	806	TRUE	0.0914276	0.560518	0.933081	FALSE	Nfatc1	TF	ProteinCoding	ProteinCoding	ProteinCoding	FALSE	FALSE	FALSE	9.92504e-10	0.209408	5156	3404	3.32328	0.904097	TRUE
Sipa1l2_ProteinCoding	9716.34	3531	TRUE	0.432045	0.845458	1.25464	FALSE	Sipa1l2	-	ProteinCoding	ProteinCoding	ProteinCoding	FALSE	FALSE	FALSE	-4.55296e-09	0.464003	16405	11927	3.66842	0.903927	TRUE
Pfkfb4_ProteinCoding	3126.13	1519	TRUE	0.150371	0.726399	1.26763	FALSE	Pfkfb4	-	ProteinCoding	ProteinCoding	ProteinCoding	FALSE	FALSE	FALSE	-1.11277e-09	0.284119	4966	4161	2.3587	0.903904	TRUE
Nxf7_ProteinCoding	1601.7	151	TRUE	0.0850589	0.955586	1.72986	FALSE	Nxf7	-	ProteinCoding	ProteinCoding	ProteinCoding	FALSE	FALSE	FALSE	2.39633e-10	0.217828	760	2001	0.538863	0.903891	TRUE
Slc39a8_ProteinCoding	11865.1	3482	TRUE	0.694254	1.8767	3.78273	FALSE	Slc39a8	-	ProteinCoding	ProteinCoding	ProteinCoding	FALSE	TRUE	FALSE	-3.46269e-09	0.670579	7826	10133	1.15292	0.903827	TRUE
Slc6a2_ProteinCoding	349.393	37	TRUE	0.0362634	2.53747	4.92023	FALSE	Slc6a2	-	ProteinCoding	ProteinCoding	ProteinCoding	FALSE	FALSE	FALSE	1.56539e-10	0.138471	110	313	0.15459	0.90382	TRUE
Rhox5_ProteinCoding	1861.01	54	TRUE	0.107946	1.1788	2.18003	FALSE	Rhox5	-	ProteinCoding	ProteinCoding	ProteinCoding	FALSE	FALSE	FALSE	5.54199e-10	0.24965	514	1998	0.201114	0.90379	TRUE
Cacna2d2_ProteinCoding	1818.35	560	TRUE	0.0946225	1.12702	2.07561	FALSE	Cacna2d2	-	ProteinCoding	ProteinCoding	ProteinCoding	FALSE	FALSE	FALSE	5.74973e-10	0.22338	4252	2715	1.99881	0.903757	TRUE
Ppp1r14c_ProteinCoding	712.592	295	TRUE	0.0348609	0.667078	1.14799	FALSE	Ppp1r14c	-	ProteinCoding	ProteinCoding	ProteinCoding	FALSE	FALSE	FALSE	6.49618e-11	0.135478	2198	1064	3.77575	0.903669	TRUE
Ulbp1_ProteinCoding	473.182	166	TRUE	0.0245809	0.897187	1.61208	FALSE	Ulbp1	-	ProteinCoding	ProteinCoding	ProteinCoding	FALSE	FALSE	FALSE	3.57124e-10	0.115489	482	676	0.724167	0.903556	TRUE
Slc16a1_ProteinCoding	40045.8	10297	TRUE	1.54706	2.42152	3.83634	FALSE	Slc16a1	-	ProteinCoding	ProteinCoding	ProteinCoding	FALSE	FALSE	FALSE	-9.83185e-09	0.752465	9260	28221	0.0994745	0.903483	TRUE
Rap1gap2_ProteinCoding	1227.73	506	TRUE	0.0577612	0.57262	0.957489	FALSE	Rap1gap2	-	ProteinCoding	ProteinCoding	ProteinCoding	FALSE	FALSE	FALSE	-7.10793e-10	0.171748	3560	1889	4.31147	0.902895	TRUE
Bnc2_ProteinCoding	1983.76	1250	TRUE	0.0950992	0.684485	1.1831	FALSE	Bnc2	TF	ProteinCoding	ProteinCoding	ProteinCoding	FALSE	FALSE	FALSE	-5.4815e-10	0.223945	10063	2771	26.8835	0.902755	TRUE
Sim1_ProteinCoding	1165.65	577	TRUE	0.061408	0.920948	1.66	FALSE	Sim1	TF	ProteinCoding	ProteinCoding	ProteinCoding	FALSE	FALSE	FALSE	8.05438e-10	0.185984	2164	1398	3.45107	0.902578	TRUE
Esrp1_ProteinCoding	4928.67	1203	TRUE	0.247395	0.96513	2.07046	FALSE	Esrp1	-	ProteinCoding	ProteinCoding	ProteinCoding	FALSE	FALSE	FALSE	9.36374e-10	0.372614	5106	5461	1.8125	0.902498	TRUE
Ptpre_ProteinCoding	1102.23	187	TRUE	0.049344	0.379376	0.567752	FALSE	Ptpre	-	ProteinCoding	ProteinCoding	ProteinCoding	FALSE	FALSE	FALSE	-4.78831e-10	0.154447	3948	1844	8.61996	0.902416	TRUE
Zim1_ProteinCoding	5711.84	2544	TRUE	0.306745	1.41194	3.63094	FALSE	Zim1	TF	ProteinCoding	ProteinCoding	ProteinCoding	FALSE	FALSE	FALSE	-2.35598e-09	0.417044	4158	6442	0.672494	0.902389	TRUE
Plekhg1_ProteinCoding	4269.17	2323	TRUE	0.200992	0.750215	1.31566	FALSE	Plekhg1	-	ProteinCoding	ProteinCoding	ProteinCoding	FALSE	FALSE	FALSE	-9.33031e-11	0.325269	11047	5747	5.6226	0.902068	TRUE
Six3_ProteinCoding	1264.99	375	TRUE	0.0746891	1.22892	2.28111	FALSE	Six3	TF	ProteinCoding	ProteinCoding	ProteinCoding	FALSE	FALSE	FALSE	1.79724e-10	0.210027	605	1331	0.355943	0.901604	TRUE
Nrcam_ProteinCoding	4846.43	2123	TRUE	0.250174	1.04296	2.3423	FALSE	Nrcam	-	ProteinCoding	ProteinCoding	ProteinCoding	FALSE	FALSE	FALSE	5.35908e-10	0.38025	8101	5373	4.15043	0.901049	TRUE
Zfpm2_ProteinCoding	1678.03	769	TRUE	0.0796422	0.661196	1.13613	FALSE	Zfpm2	TF	ProteinCoding	ProteinCoding	ProteinCoding	FALSE	FALSE	FALSE	-4.83728e-10	0.202779	11611	2484	25.7083	0.900492	TRUE
Colec12_ProteinCoding	11671	3773	TRUE	0.522757	1.01946	1.75098	FALSE	Colec12	-	ProteinCoding	ProteinCoding	ProteinCoding	FALSE	FALSE	FALSE	1.41274e-09	0.519415	17800	13260	5.28334	0.90035	TRUE
Wnt8b_ProteinCoding	514.473	296	TRUE	0.0325627	1.47346	2.7743	FALSE	Wnt8b	-	ProteinCoding	ProteinCoding	ProteinCoding	FALSE	FALSE	FALSE	1.72817e-10	0.137943	316	534	0.81685	0.900141	TRUE
Frem1_ProteinCoding	14090	5051	TRUE	0.655914	1.19545	1.99508	FALSE	Frem1	-	ProteinCoding	ProteinCoding	ProteinCoding	FALSE	FALSE	FALSE	4.66894e-09	0.61184	14608	13412	2.51122	0.899978	TRUE
Ptn_ProteinCoding	13441.5	5122	TRUE	0.642831	1.27742	2.21016	FALSE	Ptn	-	ProteinCoding	ProteinCoding	ProteinCoding	FALSE	FALSE	FALSE	-1.80893e-09	0.611891	14735	12719	3.19916	0.898931	TRUE
Pax8_ProteinCoding	822.285	412	TRUE	0.0447514	1.03088	1.88172	FALSE	Pax8	TF	ProteinCoding	ProteinCoding	ProteinCoding	FALSE	FALSE	FALSE	-4.35394e-10	0.158949	1429	999	3.63767	0.898763	TRUE
Slc38a4_ProteinCoding	21042.8	6605	TRUE	0.898605	1.32637	2.0209	FALSE	Slc38a4	-	ProteinCoding	ProteinCoding	ProteinCoding	FALSE	FALSE	FALSE	-3.73903e-09	0.67131	12968	19384	0.818463	0.898729	TRUE
Lrig1_ProteinCoding	10291.5	4262	TRUE	0.461599	0.890584	1.38336	FALSE	Lrig1	-	ProteinCoding	ProteinCoding	ProteinCoding	FALSE	FALSE	FALSE	-1.08256e-09	0.491534	17729	12051	4.54696	0.898591	TRUE
Add2_ProteinCoding	4196.59	1989	TRUE	0.257905	1.4328	3.70382	FALSE	Add2	-	ProteinCoding	ProteinCoding	ProteinCoding	FALSE	FALSE	FALSE	-2.7507e-09	0.40301	2391	3541	0.614601	0.898559	TRUE
Slc4a1_ProteinCoding	8636.25	2776	TRUE	1.00593	3.24995	6.62489	FALSE	Slc4a1	-	ProteinCoding	ProteinCoding	ProteinCoding	FALSE	TRUE	FALSE	-9.96237e-10	0.808587	1294	4034	0.0789088	0.898402	TRUE
Dysf_ProteinCoding	2863.35	871	TRUE	0.160384	1.2204	2.26394	FALSE	Dysf	-	ProteinCoding	ProteinCoding	ProteinCoding	FALSE	FALSE	FALSE	-1.12898e-11	0.303634	4540	3401	3.65465	0.898381	TRUE
Dnmt3l_ProteinCoding	702.708	10	TRUE	0.0361902	0.781151	1.37806	FALSE	Dnmt3l	-	ProteinCoding	ProteinCoding	ProteinCoding	FALSE	FALSE	FALSE	-2.13472e-10	0.140666	390	906	0.409604	0.898133	TRUE
Ebf3_ProteinCoding	2710.4	1971	TRUE	0.145667	1.17988	2.18221	FALSE	Ebf3	TF	ProteinCoding	ProteinCoding	ProteinCoding	FALSE	FALSE	FALSE	3.65422e-10	0.286782	6014	3172	5.99562	0.898132	TRUE
Pax3_ProteinCoding	4260.94	2226	TRUE	0.224946	1.10515	2.55947	FALSE	Pax3	TF	ProteinCoding	ProteinCoding	ProteinCoding	FALSE	FALSE	FALSE	2.57676e-09	0.361512	7989	4575	8.23674	0.898018	TRUE
Adamts18_ProteinCoding	911.586	557	TRUE	0.0458025	0.77252	1.36065	FALSE	Adamts18	-	ProteinCoding	ProteinCoding	ProteinCoding	FALSE	FALSE	FALSE	2.11043e-10	0.157782	2674	1222	4.75242	0.897612	TRUE
Spns2_ProteinCoding	6320.27	2174	TRUE	0.35228	1.28681	3.19394	FALSE	Spns2	-	ProteinCoding	ProteinCoding	ProteinCoding	FALSE	FALSE	FALSE	4.23616e-09	0.46855	3946	5628	1.00507	0.897427	TRUE
Igf2r_ProteinCoding	45094	11117	TRUE	1.76931	2.15367	2.79697	FALSE	Igf2r	-	ProteinCoding	ProteinCoding	ProteinCoding	FALSE	FALSE	FALSE	2.46212e-09	0.890241	19403	28253	0.495706	0.897231	TRUE
Gypa_ProteinCoding	4471.61	1857	TRUE	0.288206	1.56129	4.15257	FALSE	Gypa	-	ProteinCoding	ProteinCoding	ProteinCoding	FALSE	TRUE	FALSE	5.01477e-10	0.429755	1683	3421	0.492761	0.896865	TRUE
Ahnak_ProteinCoding	27381.2	4931	TRUE	1.80947	3.83856	5.98772	FALSE	Ahnak	-	ProteinCoding	ProteinCoding	ProteinCoding	FALSE	FALSE	FALSE	9.78957e-10	1.12274	5395	16440	0.0413767	0.896622	TRUE
Wnt2_ProteinCoding	1993.1	626	TRUE	0.107809	1.04515	1.91049	FALSE	Wnt2	-	ProteinCoding	ProteinCoding	ProteinCoding	FALSE	FALSE	FALSE	4.07004e-10	0.247962	1648	2344	0.73527	0.896459	TRUE
Eya1_ProteinCoding	4927.04	2963	TRUE	0.239186	0.90613	1.8644	FALSE	Eya1	Cof	ProteinCoding	ProteinCoding	ProteinCoding	FALSE	FALSE	FALSE	-4.80441e-09	0.361024	11653	6088	6.04155	0.895943	TRUE
Tgfbr2_ProteinCoding	2149.48	1014	TRUE	0.103506	0.756291	1.32792	FALSE	Tgfbr2	-	ProteinCoding	ProteinCoding	ProteinCoding	FALSE	FALSE	FALSE	1.51722e-09	0.232197	5537	3163	2.68503	0.895697	TRUE
Cd38_ProteinCoding	1193.54	422	TRUE	0.0577911	0.667207	1.14825	FALSE	Cd38	-	ProteinCoding	ProteinCoding	ProteinCoding	FALSE	FALSE	FALSE	6.10401e-11	0.173922	1329	1797	1.03038	0.89555	TRUE
Cdh6_ProteinCoding	9594.82	4175	TRUE	0.518528	1.57542	3.33691	FALSE	Cdh6	-	ProteinCoding	ProteinCoding	ProteinCoding	FALSE	FALSE	FALSE	-6.45161e-09	0.561678	10276	8851	2.97286	0.895333	TRUE
Fam107b_ProteinCoding	7511.14	3641	TRUE	0.326377	0.640645	0.937193	FALSE	Fam107b	-	ProteinCoding	ProteinCoding	ProteinCoding	FALSE	FALSE	FALSE	-3.61005e-09	0.397016	12791	10485	2.35684	0.895132	TRUE
Tie1_ProteinCoding	1755.99	491	TRUE	0.132251	1.75312	3.33833	FALSE	Tie1	-	ProteinCoding	ProteinCoding	ProteinCoding	FALSE	FALSE	FALSE	-3.33967e-10	0.287725	822	1317	0.27213	0.89495	TRUE
Slc2a3_ProteinCoding	48136.7	7617	TRUE	2.32598	3.65661	2.53408	FALSE	Slc2a3	-	ProteinCoding	ProteinCoding	ProteinCoding	FALSE	FALSE	FALSE	2.47234e-09	1.22363	13300	25256	0.118244	0.89467	TRUE
Myb_ProteinCoding	1658.8	697	TRUE	0.0779701	0.618367	1.04975	FALSE	Myb	TF	ProteinCoding	ProteinCoding	ProteinCoding	FALSE	FALSE	FALSE	-4.83085e-10	0.199428	2180	2524	1.39445	0.894525	TRUE
Abca9_ProteinCoding	1460.02	705	TRUE	0.0775953	0.981181	1.78148	FALSE	Abca9	-	ProteinCoding	ProteinCoding	ProteinCoding	FALSE	FALSE	FALSE	-1.14494e-09	0.209261	1243	1746	0.715228	0.894491	TRUE
Slc7a9_ProteinCoding	365.673	39	TRUE	0.0165452	0.351353	0.511235	FALSE	Slc7a9	-	ProteinCoding	ProteinCoding	ProteinCoding	FALSE	FALSE	FALSE	-5.16679e-11	0.0901638	678	597	1.40834	0.894213	TRUE
Pcdh17_ProteinCoding	1356.11	896	TRUE	0.0775014	1.26184	2.34751	FALSE	Pcdh17	-	ProteinCoding	ProteinCoding	ProteinCoding	FALSE	FALSE	FALSE	3.14019e-11	0.210275	1253	1605	1.23188	0.894179	TRUE
Pax9_ProteinCoding	664.387	399	TRUE	0.0356692	0.95932	1.73739	FALSE	Pax9	TF	ProteinCoding	ProteinCoding	ProteinCoding	FALSE	FALSE	FALSE	-6.94674e-10	0.141507	616	830	0.947139	0.894101	TRUE
Dll1_ProteinCoding	7665.12	2597	TRUE	0.523297	2.08779	4.79848	FALSE	Dll1	-	ProteinCoding	ProteinCoding	ProteinCoding	FALSE	FALSE	FALSE	-4.50613e-09	0.57926	2186	6265	0.14554	0.893929	TRUE
Cpeb2_ProteinCoding	2391.08	948	TRUE	0.111181	0.630576	1.07438	FALSE	Cpeb2	-	ProteinCoding	ProteinCoding	ProteinCoding	FALSE	FALSE	FALSE	1.23412e-10	0.236179	5714	3680	2.82729	0.893925	TRUE
Prex2_ProteinCoding	11219.4	5358	TRUE	0.483718	0.751415	0.986375	FALSE	Prex2	-	ProteinCoding	ProteinCoding	ProteinCoding	FALSE	FALSE	FALSE	6.97801e-10	0.492457	18214	13279	4.22544	0.893393	TRUE
Gyg_ProteinCoding	6590.2	3059	TRUE	0.309823	1.12753	2.63763	FALSE	Gyg	-	ProteinCoding	ProteinCoding	ProteinCoding	FALSE	FALSE	FALSE	2.70611e-09	0.392735	5791	9433	0.649932	0.893341	TRUE
Sema3a_ProteinCoding	7480.1	3512	TRUE	0.386319	1.26473	3.11681	FALSE	Sema3a	-	ProteinCoding	ProteinCoding	ProteinCoding	FALSE	FALSE	FALSE	3.8109e-09	0.474757	10583	7794	3.55625	0.893322	TRUE
Plagl1_ProteinCoding	12054.4	5023	TRUE	0.678879	1.9758	4.04278	FALSE	Plagl1	TF	ProteinCoding	ProteinCoding	ProteinCoding	FALSE	FALSE	FALSE	-1.67746e-09	0.647467	6303	10621	0.643509	0.893304	TRUE
Cldn2_ProteinCoding	1219.13	97	TRUE	0.0632488	0.834203	1.48505	FALSE	Cldn2	-	ProteinCoding	ProteinCoding	ProteinCoding	FALSE	FALSE	FALSE	1.06959e-09	0.187209	360	1556	0.247113	0.893269	TRUE
Npnt_ProteinCoding	3580.56	1711	TRUE	0.189681	1.12029	2.06203	FALSE	Npnt	-	ProteinCoding	ProteinCoding	ProteinCoding	FALSE	FALSE	FALSE	-7.17545e-10	0.329176	3782	4206	1.16277	0.893262	TRUE
Pdlim5_ProteinCoding	12370.6	4887	TRUE	0.522397	0.815814	1.17008	FALSE	Pdlim5	-	ProteinCoding	ProteinCoding	ProteinCoding	FALSE	FALSE	FALSE	4.31436e-09	0.495892	19825	15183	4.34303	0.893251	TRUE
Bmp6_ProteinCoding	861.847	234	TRUE	0.0384325	0.357827	0.524291	FALSE	Bmp6	-	ProteinCoding	ProteinCoding	ProteinCoding	FALSE	FALSE	FALSE	5.59646e-10	0.135955	4016	1470	12.2013	0.893251	TRUE
Rfx4_ProteinCoding	3300.45	2083	TRUE	0.171094	1.0138	1.84726	FALSE	Rfx4	TF	ProteinCoding	ProteinCoding	ProteinCoding	FALSE	FALSE	FALSE	4.7601e-10	0.311209	6914	3744	6.83622	0.893002	TRUE
Tdo2_ProteinCoding	816.241	50	TRUE	0.0516432	1.39436	2.61478	FALSE	Tdo2	-	ProteinCoding	ProteinCoding	ProteinCoding	FALSE	FALSE	FALSE	3.58673e-10	0.17485	368	846	0.347564	0.892959	TRUE
Mn1_ProteinCoding	12875.9	5836	TRUE	0.58143	1.0379	1.80358	FALSE	Mn1	-	ProteinCoding	ProteinCoding	ProteinCoding	FALSE	FALSE	FALSE	-3.44086e-09	0.561035	10972	13537	1.15068	0.892597	TRUE
Frmd6_ProteinCoding	12031.2	4138	TRUE	0.516018	0.78405	1.07947	FALSE	Frmd6	-	ProteinCoding	ProteinCoding	ProteinCoding	FALSE	FALSE	FALSE	-2.32197e-09	0.502631	15770	14080	2.0564	0.892	TRUE
Clic5_ProteinCoding	585.756	85	TRUE	0.0271432	0.468858	0.74822	FALSE	Clic5	-	ProteinCoding	ProteinCoding	ProteinCoding	FALSE	FALSE	FALSE	1.75249e-10	0.116782	862	921	1.55721	0.891987	TRUE
Tfcp2l1_ProteinCoding	2141.28	269	TRUE	0.116529	1.11148	2.04427	FALSE	Tfcp2l1	TF	ProteinCoding	ProteinCoding	ProteinCoding	FALSE	FALSE	FALSE	2.21266e-11	0.254816	1170	2646	0.516284	0.890701	TRUE
Limch1_ProteinCoding	6879.24	2935	TRUE	0.329956	0.929374	1.94558	FALSE	Limch1	-	ProteinCoding	ProteinCoding	ProteinCoding	FALSE	FALSE	FALSE	4.07476e-09	0.426682	11880	7979	6.84352	0.890696	TRUE
Wnt6_ProteinCoding	2580.43	775	TRUE	0.146527	1.26349	2.35084	FALSE	Wnt6	-	ProteinCoding	ProteinCoding	ProteinCoding	FALSE	FALSE	FALSE	5.22537e-11	0.291416	1657	2956	0.404687	0.890478	TRUE
Zfp711_ProteinCoding	4507.99	1912	TRUE	0.205339	0.63705	1.08743	FALSE	Zfp711	TF	ProteinCoding	ProteinCoding	ProteinCoding	FALSE	FALSE	FALSE	-3.8644e-10	0.322526	7800	6303	1.74043	0.890346	TRUE
Nr5a2_ProteinCoding	352.114	152	TRUE	0.0169357	0.684053	1.18223	FALSE	Nr5a2	TF	ProteinCoding	ProteinCoding	ProteinCoding	FALSE	FALSE	FALSE	-1.46551e-10	0.0928168	1545	573	4.65455	0.890206	TRUE
Zfpm1_ProteinCoding	5384.44	2133	TRUE	0.251304	0.734484	1.26493	FALSE	Zfpm1	TF	ProteinCoding	ProteinCoding	ProteinCoding	FALSE	FALSE	FALSE	3.87381e-09	0.364419	11431	6897	8.29427	0.890033	TRUE
Nrip3_ProteinCoding	1245.91	252	TRUE	0.0615933	0.739657	1.29437	FALSE	Nrip3	-	ProteinCoding	ProteinCoding	ProteinCoding	FALSE	FALSE	FALSE	4.19216e-10	0.181381	1905	1731	0.982696	0.889871	TRUE
Satb2_ProteinCoding	3118.82	1484	TRUE	0.139594	0.506145	0.823421	FALSE	Satb2	TF	ProteinCoding	ProteinCoding	ProteinCoding	FALSE	FALSE	FALSE	-1.37659e-09	0.261405	13636	4904	6.51025	0.889719	TRUE
Peg10_ProteinCoding	58201.2	12494	TRUE	2.39054	3.00274	1.8879	FALSE	Peg10	-	ProteinCoding	ProteinCoding	ProteinCoding	FALSE	FALSE	FALSE	8.18761e-10	1.16189	7585	28742	0.0479307	0.889371	TRUE
Hnf1b_ProteinCoding	1305.85	267	TRUE	0.0613128	0.541232	0.894185	FALSE	Hnf1b	TF	ProteinCoding	ProteinCoding	ProteinCoding	FALSE	FALSE	FALSE	2.27809e-10	0.177854	2517	1890	3.669	0.889239	TRUE
Ntn1_ProteinCoding	10444.7	3900	TRUE	0.543743	1.49025	3.09396	FALSE	Ntn1	-	ProteinCoding	ProteinCoding	ProteinCoding	FALSE	FALSE	FALSE	2.0386e-09	0.573094	13001	9601	6.40797	0.889185	TRUE
Wnt8a_ProteinCoding	1450.04	50	TRUE	0.0720636	0.739711	1.29448	FALSE	Wnt8a	-	ProteinCoding	ProteinCoding	ProteinCoding	FALSE	FALSE	FALSE	-1.148e-09	0.197769	1193	1909	0.789451	0.889169	TRUE
Pdgfa_ProteinCoding	5391.41	1630	TRUE	0.253038	0.897247	1.83338	FALSE	Pdgfa	-	ProteinCoding	ProteinCoding	ProteinCoding	FALSE	FALSE	FALSE	-4.84252e-10	0.361185	5354	7315	1.1476	0.888582	TRUE
Angpt1_ProteinCoding	2258.51	1174	TRUE	0.115255	1.02677	1.87342	FALSE	Angpt1	-	ProteinCoding	ProteinCoding	ProteinCoding	FALSE	FALSE	FALSE	1.01267e-09	0.248606	7770	3069	7.16997	0.888151	TRUE
Lmo2_ProteinCoding	3807.47	1266	TRUE	0.185992	0.812471	1.44122	FALSE	Lmo2	Cof	ProteinCoding	ProteinCoding	ProteinCoding	FALSE	FALSE	FALSE	5.45453e-10	0.318563	3576	4706	1.01802	0.887805	TRUE
Arhgap23_ProteinCoding	6318.64	2590	TRUE	0.281547	0.622434	0.87359	FALSE	Arhgap23	-	ProteinCoding	ProteinCoding	ProteinCoding	FALSE	FALSE	FALSE	9.41225e-10	0.376173	11540	8506	2.73979	0.887761	TRUE
Grem2_ProteinCoding	327.736	133	TRUE	0.0180732	1.02459	1.86903	FALSE	Grem2	-	ProteinCoding	ProteinCoding	ProteinCoding	FALSE	FALSE	FALSE	-2.80376e-10	0.100732	554	435	1.89737	0.887436	TRUE
Unc5b_ProteinCoding	12024.8	3320	TRUE	0.534797	0.87516	1.33937	FALSE	Unc5b	-	ProteinCoding	ProteinCoding	ProteinCoding	FALSE	FALSE	FALSE	1.82141e-09	0.5242	11557	12630	1.836	0.887428	TRUE
Fndc3b_ProteinCoding	13011.4	5102	TRUE	0.542619	0.701325	0.84349	FALSE	Fndc3b	-	ProteinCoding	ProteinCoding	ProteinCoding	FALSE	FALSE	FALSE	-6.16392e-09	0.507723	26027	15291	11.7336	0.88731	TRUE
Trabd2b_ProteinCoding	2802.33	1050	TRUE	0.129423	0.593715	1.00003	FALSE	Trabd2b	-	ProteinCoding	ProteinCoding	ProteinCoding	FALSE	FALSE	FALSE	-7.74621e-10	0.256556	14615	4154	16.8241	0.887272	TRUE
Htra1_ProteinCoding	902.271	93	TRUE	0.0445397	0.700556	1.21551	FALSE	Htra1	-	ProteinCoding	ProteinCoding	ProteinCoding	FALSE	FALSE	FALSE	3.19527e-11	0.152956	1300	1315	2.15547	0.886716	TRUE
Erbb4_ProteinCoding	735.274	466	TRUE	0.0420483	1.11448	2.05033	FALSE	Erbb4	Cof	ProteinCoding	ProteinCoding	ProteinCoding	FALSE	FALSE	FALSE	3.92316e-11	0.155871	7836	835	53.7551	0.886623	TRUE
Aldh1a2_ProteinCoding	6181.27	1710	TRUE	0.392916	1.85781	5.18817	FALSE	Aldh1a2	-	ProteinCoding	ProteinCoding	ProteinCoding	FALSE	FALSE	FALSE	1.35037e-09	0.492772	4586	5590	1.35302	0.886214	TRUE
Robo2_ProteinCoding	7758.44	3299	TRUE	0.379705	1.09756	2.53296	FALSE	Robo2	-	ProteinCoding	ProteinCoding	ProteinCoding	FALSE	FALSE	FALSE	1.03381e-09	0.463118	15991	8429	12.3224	0.886205	TRUE
Fmo1_ProteinCoding	710.652	242	TRUE	0.0340007	0.60831	1.02947	FALSE	Fmo1	-	ProteinCoding	ProteinCoding	ProteinCoding	FALSE	FALSE	FALSE	-4.1777e-12	0.132599	703	1091	0.83129	0.885904	TRUE
Tpcn1_ProteinCoding	11687.9	4242	TRUE	0.497946	0.764946	1.02497	FALSE	Tpcn1	-	ProteinCoding	ProteinCoding	ProteinCoding	FALSE	FALSE	FALSE	-1.00698e-09	0.485531	9013	14345	0.787313	0.885892	TRUE
Klb_ProteinCoding	657.018	73	TRUE	0.0328874	0.693503	1.20129	FALSE	Klb	-	ProteinCoding	ProteinCoding	ProteinCoding	FALSE	FALSE	FALSE	3.05636e-10	0.133576	466	878	0.487218	0.885843	TRUE
Nxpe2_ProteinCoding	1785	1167	TRUE	0.0984783	1.07017	1.96096	FALSE	Nxpe2	-	ProteinCoding	ProteinCoding	ProteinCoding	FALSE	FALSE	FALSE	4.79912e-10	0.239058	1388	1925	1.10716	0.885263	TRUE
Rab3il1_ProteinCoding	5078.23	2455	TRUE	0.244379	0.833741	1.61158	FALSE	Rab3il1	-	ProteinCoding	ProteinCoding	ProteinCoding	FALSE	FALSE	FALSE	-2.34147e-09	0.365022	3610	6251	0.711138	0.885033	TRUE
Lrig3_ProteinCoding	11630.8	4641	TRUE	0.502306	0.758565	1.00677	FALSE	Lrig3	-	ProteinCoding	ProteinCoding	ProteinCoding	FALSE	FALSE	FALSE	8.23143e-10	0.504484	14261	13446	1.88855	0.884907	TRUE
Cdh3_ProteinCoding	5491.1	2293	TRUE	0.270021	0.981038	2.12602	FALSE	Cdh3	-	ProteinCoding	ProteinCoding	ProteinCoding	FALSE	FALSE	FALSE	2.70025e-09	0.38504	5472	6686	1.08908	0.884558	TRUE
Vcan_ProteinCoding	47884.7	11504	TRUE	1.94463	2.3211	1.81633	FALSE	Vcan	-	ProteinCoding	ProteinCoding	ProteinCoding	FALSE	FALSE	FALSE	1.55462e-09	1.04515	19079	25833	0.542867	0.884514	TRUE
Fap_ProteinCoding	353.835	350	TRUE	0.0187419	0.946005	1.71054	FALSE	Fap	-	ProteinCoding	ProteinCoding	ProteinCoding	FALSE	FALSE	FALSE	2.09556e-10	0.10199	947	440	4.84292	0.884408	TRUE
Fam49a_ProteinCoding	4144.97	1578	TRUE	0.185952	0.629051	1.0713	FALSE	Fam49a	-	ProteinCoding	ProteinCoding	ProteinCoding	FALSE	FALSE	FALSE	2.74221e-09	0.300324	8586	6377	2.26245	0.884218	TRUE
T_ProteinCoding	4478.25	1057	TRUE	0.278061	1.63791	4.42015	FALSE	T	TF	ProteinCoding	ProteinCoding	ProteinCoding	FALSE	FALSE	FALSE	-4.03073e-09	0.41206	2632	4291	0.388012	0.884189	TRUE
Tgfb2_ProteinCoding	4058.17	1532	TRUE	0.205376	1.06076	1.94198	FALSE	Tgfb2	-	ProteinCoding	ProteinCoding	ProteinCoding	FALSE	FALSE	FALSE	-9.92204e-10	0.335396	8755	5088	2.80781	0.88402	TRUE
Abcg1_ProteinCoding	1504.04	557	TRUE	0.0714168	0.655147	1.12393	FALSE	Abcg1	-	ProteinCoding	ProteinCoding	ProteinCoding	FALSE	FALSE	FALSE	-1.40807e-09	0.191383	1862	2303	1.71669	0.883834	TRUE
AU018091_ProteinCoding	552.95	77	TRUE	0.0283312	0.781433	1.37863	FALSE	AU018091	-	ProteinCoding	ProteinCoding	ProteinCoding	FALSE	FALSE	FALSE	9.2008e-12	0.123703	169	738	0.178619	0.883733	TRUE
Filip1_ProteinCoding	459.081	408	TRUE	0.0223995	0.657071	1.12781	FALSE	Filip1	-	ProteinCoding	ProteinCoding	ProteinCoding	FALSE	FALSE	FALSE	7.69693e-11	0.108559	1555	671	7.93009	0.883722	TRUE
Pik3c2b_ProteinCoding	8995.75	4434	TRUE	0.405189	0.858019	1.69637	FALSE	Pik3c2b	-	ProteinCoding	ProteinCoding	ProteinCoding	FALSE	FALSE	FALSE	-5.78295e-10	0.457815	10800	11085	1.36301	0.88275	TRUE
Fech_ProteinCoding	12334.9	4538	TRUE	0.690375	1.94696	3.96711	FALSE	Fech	-	ProteinCoding	ProteinCoding	ProteinCoding	FALSE	TRUE	FALSE	3.24929e-09	0.640963	6861	12743	0.540023	0.882695	TRUE
Itga9_ProteinCoding	7725.22	3734	TRUE	0.372418	0.987808	2.14967	FALSE	Itga9	-	ProteinCoding	ProteinCoding	ProteinCoding	FALSE	FALSE	FALSE	-5.62232e-09	0.457203	12617	8546	4.16167	0.882392	TRUE
Meis2_ProteinCoding	22663.5	8509	TRUE	0.921129	0.957696	1.13848	FALSE	Meis2	TF	ProteinCoding	ProteinCoding	ProteinCoding	FALSE	FALSE	FALSE	-6.9527e-09	0.678083	23143	19872	6.85438	0.882189	TRUE
9030622O22Rik_lncRNA	285.842	176	TRUE	0.0144722	0.819854	1.45611	FALSE	9030622O22Rik	-	lncRNA	lncRNA	lncRNA	FALSE	FALSE	FALSE	3.37142e-11	0.0877539	2228	419	35.0649	0.882101	TRUE
Alcam_ProteinCoding	3353.21	1257	TRUE	0.163032	0.968841	1.75659	FALSE	Alcam	-	ProteinCoding	ProteinCoding	ProteinCoding	FALSE	FALSE	FALSE	2.43918e-10	0.291801	9066	4649	5.8544	0.882014	TRUE
Epha4_ProteinCoding	16168.3	5305	TRUE	0.729211	1.23191	2.09076	FALSE	Epha4	-	ProteinCoding	ProteinCoding	ProteinCoding	FALSE	FALSE	FALSE	-1.37961e-09	0.635506	18294	15268	3.49636	0.881946	TRUE
Srgap1_ProteinCoding	4913.26	2954	TRUE	0.223536	0.680476	1.0763	FALSE	Srgap1	-	ProteinCoding	ProteinCoding	ProteinCoding	FALSE	FALSE	FALSE	-4.25695e-09	0.336692	17190	6972	8.91621	0.88165	TRUE
Ermap_ProteinCoding	3933.99	1875	TRUE	0.272069	1.7095	4.67017	FALSE	Ermap	-	ProteinCoding	ProteinCoding	ProteinCoding	FALSE	TRUE	FALSE	-4.7289e-10	0.417131	1293	2871	0.352923	0.881457	TRUE
Hoxa3_ProteinCoding	4283.62	2130	TRUE	0.199576	0.66466	1.14312	FALSE	Hoxa3	TF	ProteinCoding	ProteinCoding	ProteinCoding	FALSE	FALSE	FALSE	6.79311e-10	0.324944	8393	5548	3.71548	0.881324	TRUE
Smad6_ProteinCoding	4397.67	1874	TRUE	0.190528	0.448453	0.707067	FALSE	Smad6	TF	ProteinCoding	ProteinCoding	ProteinCoding	FALSE	FALSE	FALSE	4.29394e-11	0.299402	19274	6829	14.8839	0.881277	TRUE
Spink1_ProteinCoding	1879.33	96	TRUE	0.136727	1.94746	3.73029	FALSE	Spink1	-	ProteinCoding	ProteinCoding	ProteinCoding	FALSE	FALSE	FALSE	1.92949e-10	0.282067	638	1863	0.291255	0.881051	TRUE
Meox2_ProteinCoding	704.037	622	TRUE	0.0365963	0.818074	1.45252	FALSE	Meox2	TF	ProteinCoding	ProteinCoding	ProteinCoding	FALSE	FALSE	FALSE	-6.45577e-10	0.143099	1801	857	5.11219	0.880772	TRUE
Pdgfrb_ProteinCoding	9564.64	3644	TRUE	0.459694	1.06828	1.89025	FALSE	Pdgfrb	-	ProteinCoding	ProteinCoding	ProteinCoding	FALSE	FALSE	FALSE	-2.82816e-09	0.512183	6582	9835	0.614606	0.880479	TRUE
Cdx1_ProteinCoding	4498.02	360	TRUE	0.243718	1.20668	2.91407	FALSE	Cdx1	TF	ProteinCoding	ProteinCoding	ProteinCoding	FALSE	FALSE	FALSE	2.86535e-09	0.376335	2649	4918	0.621161	0.880333	TRUE
Tnni1_ProteinCoding	2263.91	633	TRUE	0.154709	1.80787	3.44875	FALSE	Tnni1	-	ProteinCoding	ProteinCoding	ProteinCoding	FALSE	FALSE	FALSE	9.02386e-10	0.297764	1084	2533	0.167749	0.879883	TRUE
Ppl_ProteinCoding	1240.73	517	TRUE	0.0658238	1.04013	1.90037	FALSE	Ppl	-	ProteinCoding	ProteinCoding	ProteinCoding	FALSE	FALSE	FALSE	4.48535e-10	0.190544	877	1638	0.607058	0.879854	TRUE
Tmem56_ProteinCoding	4924.42	1897	TRUE	0.308223	1.55302	4.12368	FALSE	Tmem56	-	ProteinCoding	ProteinCoding	ProteinCoding	FALSE	FALSE	FALSE	1.87599e-09	0.442933	2640	4076	0.670088	0.87962	TRUE
Mbnl2_ProteinCoding	9596.63	4514	TRUE	0.413481	0.660405	1.0062	FALSE	Mbnl2	-	ProteinCoding	ProteinCoding	ProteinCoding	FALSE	FALSE	FALSE	3.36644e-09	0.45062	18627	12075	4.33184	0.879536	TRUE
Ildr2_ProteinCoding	8646.8	4423	TRUE	0.428789	1.19436	2.2499	FALSE	Ildr2	-	ProteinCoding	ProteinCoding	ProteinCoding	FALSE	FALSE	FALSE	4.35369e-09	0.493552	7328	9193	1.08076	0.879524	TRUE
Tnc_ProteinCoding	2670.97	844	TRUE	0.201829	2.20231	4.24426	FALSE	Tnc	-	ProteinCoding	ProteinCoding	ProteinCoding	FALSE	FALSE	FALSE	-1.28605e-09	0.342315	1458	2470	0.718794	0.879385	TRUE
Grsf1_ProteinCoding	22513.8	7075	TRUE	0.922582	1.375	2.13727	FALSE	Grsf1	-	ProteinCoding	ProteinCoding	ProteinCoding	FALSE	FALSE	FALSE	-2.4068e-09	0.641045	11866	22175	0.394052	0.878917	TRUE
Inpp5d_ProteinCoding	532.042	214	TRUE	0.0258149	0.632071	1.07739	FALSE	Inpp5d	-	ProteinCoding	ProteinCoding	ProteinCoding	FALSE	FALSE	FALSE	1.66195e-10	0.11658	1592	768	2.10369	0.878798	TRUE
Myrf_ProteinCoding	9863.2	2901	TRUE	0.486391	1.28151	2.49851	FALSE	Myrf	TF	ProteinCoding	ProteinCoding	ProteinCoding	FALSE	FALSE	FALSE	6.95942e-10	0.52063	4838	10604	0.368115	0.878484	TRUE
Greb1_ProteinCoding	26913.8	8704	TRUE	1.14013	1.59443	2.27288	FALSE	Greb1	-	ProteinCoding	ProteinCoding	ProteinCoding	FALSE	FALSE	FALSE	-3.43083e-09	0.770314	22669	22040	1.94607	0.878144	TRUE
Myo18a_ProteinCoding	11532.2	4266	TRUE	0.508779	0.886447	1.37156	FALSE	Myo18a	-	ProteinCoding	ProteinCoding	ProteinCoding	FALSE	FALSE	FALSE	5.21576e-10	0.503728	11400	13492	1.05614	0.877862	TRUE
Col15a1_ProteinCoding	500.188	382	TRUE	0.0344859	1.72773	3.28713	FALSE	Col15a1	-	ProteinCoding	ProteinCoding	ProteinCoding	FALSE	FALSE	FALSE	3.4485e-11	0.141303	546	516	1.27984	0.877843	TRUE
Plxna4_ProteinCoding	5216.27	2446	TRUE	0.291508	1.33014	3.34525	FALSE	Plxna4	-	ProteinCoding	ProteinCoding	ProteinCoding	FALSE	FALSE	FALSE	-2.78564e-09	0.417902	8563	5246	7.2564	0.877712	TRUE
Megf10_ProteinCoding	1380.41	974	TRUE	0.0697656	0.83362	1.48388	FALSE	Megf10	-	ProteinCoding	ProteinCoding	ProteinCoding	FALSE	FALSE	FALSE	-4.96897e-11	0.194996	2582	1817	2.15017	0.877372	TRUE
Tns1_ProteinCoding	6052.01	3367	TRUE	0.294024	0.957814	2.04491	FALSE	Tns1	-	ProteinCoding	ProteinCoding	ProteinCoding	FALSE	FALSE	FALSE	-1.49053e-09	0.402372	8941	7303	2.36202	0.877352	TRUE
Epb42_ProteinCoding	3127.31	1658	TRUE	0.186916	1.32082	2.46647	FALSE	Epb42	-	ProteinCoding	ProteinCoding	ProteinCoding	FALSE	TRUE	FALSE	7.08225e-10	0.338179	1180	2831	0.374649	0.877306	TRUE
Lyn_ProteinCoding	2048.18	866	TRUE	0.0900536	0.378932	0.566856	FALSE	Lyn	-	ProteinCoding	ProteinCoding	ProteinCoding	FALSE	FALSE	FALSE	-1.26956e-10	0.206513	6164	3455	4.05958	0.877137	TRUE
Fbn2_ProteinCoding	35943.1	10475	TRUE	1.55109	2.10174	3.14616	FALSE	Fbn2	-	ProteinCoding	ProteinCoding	ProteinCoding	FALSE	FALSE	FALSE	6.44148e-09	0.957903	18861	22376	1.00009	0.876807	TRUE
Hs3st3b1_ProteinCoding	6864.07	2779	TRUE	0.308994	0.696952	1.13384	FALSE	Hs3st3b1	-	ProteinCoding	ProteinCoding	ProteinCoding	FALSE	FALSE	FALSE	2.97072e-09	0.398223	10371	8722	2.30487	0.876748	TRUE
Adgrg1_ProteinCoding	4508.29	2497	TRUE	0.22306	0.923029	1.92342	FALSE	Adgrg1	-	ProteinCoding	ProteinCoding	ProteinCoding	FALSE	FALSE	FALSE	6.53206e-11	0.351795	2428	5416	0.593768	0.876489	TRUE
Zbtb16_ProteinCoding	9501.97	4825	TRUE	0.420783	0.741196	0.957223	FALSE	Zbtb16	TF	ProteinCoding	ProteinCoding	ProteinCoding	FALSE	FALSE	FALSE	8.82579e-09	0.468201	17566	11020	7.65596	0.876302	TRUE
Adcy5_ProteinCoding	900.395	387	TRUE	0.0429392	0.627781	1.06874	FALSE	Adcy5	-	ProteinCoding	ProteinCoding	ProteinCoding	FALSE	FALSE	FALSE	-1.56429e-10	0.148509	3889	1387	6.4154	0.876044	TRUE
Rnf213_ProteinCoding	13665.6	2978	TRUE	0.834195	2.22475	4.17112	FALSE	Rnf213	-	ProteinCoding	ProteinCoding	ProteinCoding	FALSE	FALSE	FALSE	-2.90286e-09	0.737689	5316	10982	0.396094	0.875983	TRUE
Armh4_ProteinCoding	5889.94	1645	TRUE	0.294465	1.23631	3.01758	FALSE	Armh4	-	ProteinCoding	ProteinCoding	ProteinCoding	FALSE	FALSE	FALSE	-3.41237e-09	0.395474	7337	7574	1.60789	0.875842	TRUE
Wnt5a_ProteinCoding	14504.8	5200	TRUE	0.674685	1.24375	2.12183	FALSE	Wnt5a	-	ProteinCoding	ProteinCoding	ProteinCoding	FALSE	FALSE	FALSE	8.84791e-10	0.618788	8316	13844	0.49654	0.875625	TRUE
Sgpp2_ProteinCoding	1210.3	443	TRUE	0.0568907	0.613298	1.03953	FALSE	Sgpp2	-	ProteinCoding	ProteinCoding	ProteinCoding	FALSE	FALSE	FALSE	3.14987e-10	0.169995	2325	1875	2.86264	0.875332	TRUE
Col5a1_ProteinCoding	13841	5659	TRUE	0.661432	1.67892	3.26374	FALSE	Col5a1	-	ProteinCoding	ProteinCoding	ProteinCoding	FALSE	FALSE	FALSE	-3.27624e-09	0.594654	12991	14758	1.57503	0.875303	TRUE
Rnf43_ProteinCoding	1116.74	454	TRUE	0.0513137	0.506175	0.823481	FALSE	Rnf43	-	ProteinCoding	ProteinCoding	ProteinCoding	FALSE	FALSE	FALSE	-5.70795e-10	0.159771	3118	1802	4.0284	0.875272	TRUE
Pcdh12_ProteinCoding	920.465	336	TRUE	0.053604	1.15004	2.12203	FALSE	Pcdh12	-	ProteinCoding	ProteinCoding	ProteinCoding	FALSE	FALSE	FALSE	7.25702e-10	0.177981	277	957	0.143502	0.875101	TRUE
Radil_ProteinCoding	1969.42	600	TRUE	0.0876856	0.432571	0.675037	FALSE	Radil	-	ProteinCoding	ProteinCoding	ProteinCoding	FALSE	FALSE	FALSE	1.07735e-10	0.204779	4694	3250	2.39658	0.874836	TRUE
Alx4_ProteinCoding	1957.19	1271	TRUE	0.108567	1.15061	2.12318	FALSE	Alx4	TF	ProteinCoding	ProteinCoding	ProteinCoding	FALSE	FALSE	FALSE	8.30006e-12	0.249443	1717	2339	0.980768	0.874821	TRUE
Ptger3_ProteinCoding	259.265	82	TRUE	0.0126473	0.650342	1.11424	FALSE	Ptger3	-	ProteinCoding	ProteinCoding	ProteinCoding	FALSE	FALSE	FALSE	6.69539e-12	0.0813814	670	398	2.19976	0.874736	TRUE
Plac1_ProteinCoding	938.746	240	TRUE	0.0437514	0.565512	0.943153	FALSE	Plac1	-	ProteinCoding	ProteinCoding	ProteinCoding	FALSE	FALSE	FALSE	-3.86506e-10	0.147853	3215	1528	12.4126	0.874713	TRUE
Efnb2_ProteinCoding	14885.5	5795	TRUE	0.645613	0.983622	1.43922	FALSE	Efnb2	-	ProteinCoding	ProteinCoding	ProteinCoding	FALSE	FALSE	FALSE	-6.16001e-09	0.576844	15500	15726	1.62356	0.874691	TRUE
Gdpd5_ProteinCoding	2664.44	1535	TRUE	0.120986	0.536932	0.885512	FALSE	Gdpd5	-	ProteinCoding	ProteinCoding	ProteinCoding	FALSE	FALSE	FALSE	3.82677e-10	0.245372	6662	4135	2.78075	0.874557	TRUE
Lamc1_ProteinCoding	33182.8	9414	TRUE	1.38883	3.68076	5.87739	FALSE	Lamc1	-	ProteinCoding	ProteinCoding	ProteinCoding	FALSE	FALSE	FALSE	-1.85397e-09	0.728297	22297	26054	0.445013	0.874468	TRUE
Hba.x_ProteinCoding	23965.3	8035	TRUE	2.81501	5.31512	2.43	FALSE	Hba.x	-	ProteinCoding	ProteinCoding	ProteinCoding	FALSE	TRUE	FALSE	3.97382e-09	1.41279	1656	13238	0.012543	0.874239	TRUE
Dach1_ProteinCoding	6377.02	3614	TRUE	0.29413	0.768531	1.38384	FALSE	Dach1	TF	ProteinCoding	ProteinCoding	ProteinCoding	FALSE	FALSE	FALSE	8.25507e-10	0.394137	18077	7982	19.3036	0.8739	TRUE
Wscd2_ProteinCoding	776.572	370	TRUE	0.0369402	0.659115	1.13193	FALSE	Wscd2	-	ProteinCoding	ProteinCoding	ProteinCoding	FALSE	FALSE	FALSE	-6.04023e-10	0.137047	1605	1220	2.37049	0.873804	TRUE
Amot_ProteinCoding	31740.9	8770	TRUE	1.42723	2.5512	3.7386	FALSE	Amot	-	ProteinCoding	ProteinCoding	ProteinCoding	FALSE	FALSE	FALSE	7.53034e-09	0.854929	12189	24072	0.382717	0.873642	TRUE
Itga7_ProteinCoding	459.769	61	TRUE	0.0219279	0.550252	0.912376	FALSE	Itga7	-	ProteinCoding	ProteinCoding	ProteinCoding	FALSE	FALSE	FALSE	8.17303e-11	0.105907	358	695	0.516666	0.873608	TRUE
Bmp5_ProteinCoding	4050.3	1323	TRUE	0.186811	0.624923	1.06297	FALSE	Bmp5	-	ProteinCoding	ProteinCoding	ProteinCoding	FALSE	FALSE	FALSE	1.90877e-09	0.310225	8465	5460	3.33757	0.873607	TRUE
Foxa1_ProteinCoding	968.009	446	TRUE	0.056312	1.19042	2.20348	FALSE	Foxa1	TF	ProteinCoding	ProteinCoding	ProteinCoding	FALSE	FALSE	FALSE	-9.34532e-10	0.181444	220	1050	0.142227	0.873596	TRUE
Lypd6_ProteinCoding	2148.14	982	TRUE	0.0958452	0.434893	0.67972	FALSE	Lypd6	-	ProteinCoding	ProteinCoding	ProteinCoding	FALSE	FALSE	FALSE	1.01631e-09	0.21566	9840	3450	11.8097	0.873293	TRUE
Mmrn1_ProteinCoding	460.355	308	TRUE	0.0277308	1.25156	2.32678	FALSE	Mmrn1	-	ProteinCoding	ProteinCoding	ProteinCoding	FALSE	FALSE	FALSE	-1.56456e-11	0.127563	344	494	0.5301	0.87323	TRUE
Plxna2_ProteinCoding	18425.5	6820	TRUE	0.846941	1.39434	2.18357	FALSE	Plxna2	-	ProteinCoding	ProteinCoding	ProteinCoding	FALSE	FALSE	FALSE	5.50298e-09	0.700285	16537	16157	2.11245	0.872473	TRUE
Mylk_ProteinCoding	3780.54	2183	TRUE	0.182273	0.814073	1.44445	FALSE	Mylk	-	ProteinCoding	ProteinCoding	ProteinCoding	FALSE	FALSE	FALSE	-1.97658e-09	0.312263	9206	5049	4.70029	0.872197	TRUE
Slc39a5_ProteinCoding	960.691	43	TRUE	0.0593232	1.28691	2.39808	FALSE	Slc39a5	-	ProteinCoding	ProteinCoding	ProteinCoding	FALSE	FALSE	FALSE	-6.92433e-10	0.187848	345	1013	0.149934	0.872079	TRUE
Shh_ProteinCoding	897.397	526	TRUE	0.0730962	2.09958	4.03709	FALSE	Shh	-	ProteinCoding	ProteinCoding	ProteinCoding	FALSE	FALSE	FALSE	-1.8429e-10	0.205783	195	742	0.138916	0.871977	TRUE
Espn_ProteinCoding	988.933	302	TRUE	0.0462915	0.55624	0.924453	FALSE	Espn	-	ProteinCoding	ProteinCoding	ProteinCoding	FALSE	FALSE	FALSE	-3.4174e-10	0.152808	879	1604	1.14856	0.871959	TRUE
Frem2_ProteinCoding	20096.5	4763	TRUE	1.02071	1.99164	3.61319	FALSE	Frem2	-	ProteinCoding	ProteinCoding	ProteinCoding	FALSE	FALSE	FALSE	-6.17144e-10	0.803115	9685	15687	0.554588	0.871442	TRUE
Irx4_ProteinCoding	806.027	219	TRUE	0.0404266	0.749624	1.31447	FALSE	Irx4	TF	ProteinCoding	ProteinCoding	ProteinCoding	FALSE	FALSE	FALSE	-2.11596e-10	0.147518	471	1122	0.484825	0.871033	TRUE
Pcgf5_ProteinCoding	6571.91	2031	TRUE	0.304494	0.815235	1.54695	FALSE	Pcgf5	Cof	ProteinCoding	ProteinCoding	ProteinCoding	FALSE	FALSE	FALSE	2.30004e-09	0.395822	9417	8351	3.95838	0.870787	TRUE
Tbx6_ProteinCoding	1911.2	655	TRUE	0.100459	0.943992	1.70648	FALSE	Tbx6	TF	ProteinCoding	ProteinCoding	ProteinCoding	FALSE	FALSE	FALSE	-1.47863e-09	0.238871	1103	2249	0.345412	0.870439	TRUE
Tbx20_ProteinCoding	8065.32	1281	TRUE	0.577061	2.18822	5.08496	FALSE	Tbx20	TF	ProteinCoding	ProteinCoding	ProteinCoding	FALSE	FALSE	FALSE	-4.22194e-09	0.613492	4702	5852	0.835916	0.870432	TRUE
Dll4_ProteinCoding	778.704	307	TRUE	0.047078	1.28408	2.39237	FALSE	Dll4	-	ProteinCoding	ProteinCoding	ProteinCoding	FALSE	FALSE	FALSE	-5.11837e-11	0.165886	294	864	0.179034	0.870237	TRUE
Has2_ProteinCoding	9156.7	3301	TRUE	0.467077	1.4087	2.86131	FALSE	Has2	-	ProteinCoding	ProteinCoding	ProteinCoding	FALSE	FALSE	FALSE	-1.28182e-10	0.51722	5715	9692	0.599892	0.870169	TRUE
Adamts2_ProteinCoding	1449	443	TRUE	0.0724774	0.781896	1.37956	FALSE	Adamts2	-	ProteinCoding	ProteinCoding	ProteinCoding	FALSE	FALSE	FALSE	-1.31501e-09	0.197935	3303	1964	3.91209	0.870035	TRUE
Slc9a3r1_ProteinCoding	11041.7	2982	TRUE	0.467194	0.756444	1.00072	FALSE	Slc9a3r1	-	ProteinCoding	ProteinCoding	ProteinCoding	FALSE	FALSE	FALSE	-1.15982e-09	0.460972	7300	13865	0.50077	0.869857	TRUE
Prkaa2_ProteinCoding	2286.81	785	TRUE	0.111854	0.830384	1.47735	FALSE	Prkaa2	-	ProteinCoding	ProteinCoding	ProteinCoding	FALSE	FALSE	FALSE	-5.28529e-10	0.241521	3880	3364	1.50902	0.869577	TRUE
Pdzd4_ProteinCoding	4065.32	1082	TRUE	0.180693	0.505287	0.82169	FALSE	Pdzd4	-	ProteinCoding	ProteinCoding	ProteinCoding	FALSE	FALSE	FALSE	-5.90345e-10	0.296679	6015	6045	1.37994	0.869297	TRUE
Ndnf_ProteinCoding	4483.13	2356	TRUE	0.225545	0.980401	2.12379	FALSE	Ndnf	-	ProteinCoding	ProteinCoding	ProteinCoding	FALSE	FALSE	FALSE	-2.2526e-09	0.356075	5212	5216	1.76955	0.869199	TRUE
Nuak1_ProteinCoding	6893.03	3732	TRUE	0.317596	0.845165	1.65148	FALSE	Nuak1	-	ProteinCoding	ProteinCoding	ProteinCoding	FALSE	FALSE	FALSE	4.4846e-09	0.406826	10684	8834	2.77908	0.868717	TRUE
Gypc_ProteinCoding	4253.92	2090	TRUE	0.224269	1.03795	2.32478	FALSE	Gypc	-	ProteinCoding	ProteinCoding	ProteinCoding	FALSE	FALSE	FALSE	-1.69671e-09	0.362562	3116	4486	0.887935	0.868638	TRUE
Exoc3l2_ProteinCoding	1265.88	505	TRUE	0.0588995	0.565367	0.942861	FALSE	Exoc3l2	-	ProteinCoding	ProteinCoding	ProteinCoding	FALSE	FALSE	FALSE	1.38694e-10	0.172254	1914	2019	0.862698	0.868567	TRUE
Gata5_ProteinCoding	2531	615	TRUE	0.140628	1.15253	2.12706	FALSE	Gata5	TF	ProteinCoding	ProteinCoding	ProteinCoding	FALSE	FALSE	FALSE	-6.0638e-10	0.285522	1351	2758	0.345198	0.868484	TRUE
Hoxaas3_lncRNA	6894.74	1794	TRUE	0.382269	1.31924	3.3072	FALSE	Hoxaas3	-	lncRNA	lncRNA	lncRNA	FALSE	FALSE	FALSE	-4.38738e-10	0.489865	7280	6063	0.937957	0.86841	TRUE
Alas2_ProteinCoding	6729.68	2313	TRUE	0.561659	2.36506	5.58941	FALSE	Alas2	-	ProteinCoding	ProteinCoding	ProteinCoding	FALSE	TRUE	FALSE	-1.70657e-09	0.60896	1787	4017	0.245293	0.86824	TRUE
Slc43a3_ProteinCoding	6290.59	3333	TRUE	0.307689	0.983199	2.13357	FALSE	Slc43a3	-	ProteinCoding	ProteinCoding	ProteinCoding	FALSE	FALSE	FALSE	-1.5082e-09	0.41284	5107	7506	0.950402	0.868017	TRUE
Nav3_ProteinCoding	615.222	569	TRUE	0.0295354	0.673209	1.16036	FALSE	Nav3	-	ProteinCoding	ProteinCoding	ProteinCoding	FALSE	FALSE	FALSE	-4.35975e-10	0.123065	6700	978	24.7362	0.867942	TRUE
Celsr1_ProteinCoding	21171.4	6666	TRUE	0.926799	1.26095	1.86431	FALSE	Celsr1	-	ProteinCoding	ProteinCoding	ProteinCoding	FALSE	FALSE	FALSE	3.78282e-09	0.721517	14047	17940	0.925074	0.867879	TRUE
Aldh7a1_ProteinCoding	11510.3	3858	TRUE	0.469106	0.646756	0.687826	FALSE	Aldh7a1	-	ProteinCoding	ProteinCoding	ProteinCoding	FALSE	FALSE	FALSE	2.44582e-09	0.447322	13178	15473	1.08997	0.86751	TRUE
Patj_ProteinCoding	7232.85	1941	TRUE	0.310584	0.520155	0.516379	FALSE	Patj	-	ProteinCoding	ProteinCoding	ProteinCoding	FALSE	FALSE	FALSE	3.63776e-09	0.381515	15256	9840	4.43545	0.867416	TRUE
Spats2l_ProteinCoding	2550.74	1042	TRUE	0.114076	0.507685	0.826527	FALSE	Spats2l	-	ProteinCoding	ProteinCoding	ProteinCoding	FALSE	FALSE	FALSE	-1.01102e-09	0.234914	9668	4124	5.13444	0.867354	TRUE
Ache_ProteinCoding	1642.95	1120	TRUE	0.0855443	0.863137	1.54341	FALSE	Ache	-	ProteinCoding	ProteinCoding	ProteinCoding	FALSE	TRUE	FALSE	6.09386e-10	0.219684	771	1931	0.479293	0.867137	TRUE
F3_ProteinCoding	817.011	358	TRUE	0.0441619	1.37923	2.58426	FALSE	F3	-	ProteinCoding	ProteinCoding	ProteinCoding	FALSE	FALSE	FALSE	7.58384e-11	0.15145	761	1291	0.242529	0.86698	TRUE
Rnf128_ProteinCoding	3557.08	873	TRUE	0.165827	0.724955	1.26472	FALSE	Rnf128	-	ProteinCoding	ProteinCoding	ProteinCoding	FALSE	FALSE	FALSE	-1.14178e-11	0.286265	4441	5183	1.11884	0.866816	TRUE
Hapln1_ProteinCoding	13407.3	3423	TRUE	0.811769	2.25022	4.7629	FALSE	Hapln1	-	ProteinCoding	ProteinCoding	ProteinCoding	FALSE	FALSE	FALSE	-2.73915e-09	0.725108	7482	10439	0.740658	0.866776	TRUE
Tfap2c_ProteinCoding	1937.62	470	TRUE	0.10123	0.93961	1.69764	FALSE	Tfap2c	TF	ProteinCoding	ProteinCoding	ProteinCoding	FALSE	FALSE	FALSE	1.2133e-09	0.237035	809	2400	0.252256	0.86667	TRUE
Fhod3_ProteinCoding	4888.09	2395	TRUE	0.223012	0.675362	1.05844	FALSE	Fhod3	-	ProteinCoding	ProteinCoding	ProteinCoding	FALSE	FALSE	FALSE	-8.26311e-10	0.337557	16287	6744	13.828	0.866598	TRUE
Egr2_ProteinCoding	535.502	140	TRUE	0.0365022	1.61343	3.05661	FALSE	Egr2	TF	ProteinCoding	ProteinCoding	ProteinCoding	FALSE	FALSE	FALSE	-6.48816e-10	0.146095	177	575	0.113635	0.866218	TRUE
Cdh2_ProteinCoding	28053.1	9769	TRUE	1.10678	1.01796	1.04154	FALSE	Cdh2	-	ProteinCoding	ProteinCoding	ProteinCoding	FALSE	FALSE	FALSE	2.04661e-09	0.734367	22604	21909	5.50614	0.866094	TRUE
Myl1_ProteinCoding	276.028	94	TRUE	0.0139487	0.691135	1.19651	FALSE	Myl1	-	ProteinCoding	ProteinCoding	ProteinCoding	FALSE	FALSE	FALSE	-1.74232e-11	0.08718	282	375	0.467024	0.865998	TRUE
Gas6_ProteinCoding	1947.65	318	TRUE	0.108128	1.16379	2.14977	FALSE	Gas6	-	ProteinCoding	ProteinCoding	ProteinCoding	FALSE	FALSE	FALSE	-5.49357e-10	0.24699	1470	2425	0.616008	0.865768	TRUE
Ap1s3_ProteinCoding	2460.35	799	TRUE	0.106545	0.367103	0.542999	FALSE	Ap1s3	-	ProteinCoding	ProteinCoding	ProteinCoding	FALSE	FALSE	FALSE	-6.08767e-10	0.221389	6432	4276	4.29409	0.865586	TRUE
Sfmbt2_ProteinCoding	4214.17	833	TRUE	0.294205	2.05707	5.88407	FALSE	Sfmbt2	Cof	ProteinCoding	ProteinCoding	ProteinCoding	FALSE	FALSE	FALSE	-4.94438e-10	0.407094	9303	4602	6.30802	0.865446	TRUE
Csrp3_ProteinCoding	463.886	139	TRUE	0.0271039	1.12813	2.07784	FALSE	Csrp3	Cof	ProteinCoding	ProteinCoding	ProteinCoding	FALSE	FALSE	FALSE	3.44176e-11	0.12585	258	491	0.26776	0.864907	TRUE
Fgf10_ProteinCoding	2608.91	830	TRUE	0.122119	0.708779	1.2321	FALSE	Fgf10	-	ProteinCoding	ProteinCoding	ProteinCoding	FALSE	FALSE	FALSE	1.04102e-09	0.249455	5449	3826	3.59533	0.864847	TRUE
Klf7_ProteinCoding	5276.78	2598	TRUE	0.23074	0.570175	0.691076	FALSE	Klf7	TF	ProteinCoding	ProteinCoding	ProteinCoding	FALSE	FALSE	FALSE	-4.98514e-10	0.332294	13486	8011	4.52445	0.864699	TRUE
Dennd2c_ProteinCoding	1412.89	774	TRUE	0.0664436	0.597854	1.00838	FALSE	Dennd2c	-	ProteinCoding	ProteinCoding	ProteinCoding	FALSE	FALSE	FALSE	8.63871e-10	0.184807	2558	2154	1.86022	0.864549	TRUE
Tal1_ProteinCoding	6753.5	2086	TRUE	0.414393	1.53586	4.06376	FALSE	Tal1	TF	ProteinCoding	ProteinCoding	ProteinCoding	FALSE	TRUE	FALSE	-1.01854e-09	0.522519	2523	5055	0.325084	0.8645	TRUE
Jag1_ProteinCoding	14226	5191	TRUE	0.653216	1.30561	2.28415	FALSE	Jag1	-	ProteinCoding	ProteinCoding	ProteinCoding	FALSE	FALSE	FALSE	3.28208e-09	0.597134	12299	14353	1.14517	0.864461	TRUE
Plvap_ProteinCoding	2162.16	781	TRUE	0.14874	1.69235	3.21577	FALSE	Plvap	-	ProteinCoding	ProteinCoding	ProteinCoding	FALSE	FALSE	FALSE	5.2372e-10	0.299802	1214	2065	0.219095	0.864396	TRUE
Kcnh2_ProteinCoding	2474.77	1353	TRUE	0.114443	0.606314	1.02544	FALSE	Kcnh2	-	ProteinCoding	ProteinCoding	ProteinCoding	FALSE	FALSE	FALSE	-1.0486e-09	0.240446	2323	3798	0.912043	0.864306	TRUE
Kif26b_ProteinCoding	12296.5	4157	TRUE	0.602438	1.29373	2.53337	FALSE	Kif26b	-	ProteinCoding	ProteinCoding	ProteinCoding	FALSE	FALSE	FALSE	4.7015e-10	0.596907	16794	11525	9.55302	0.86402	TRUE
Mcc_ProteinCoding	13769.4	4536	TRUE	0.588121	0.789421	1.09479	FALSE	Mcc	-	ProteinCoding	ProteinCoding	ProteinCoding	FALSE	FALSE	FALSE	-5.63046e-09	0.545632	20171	14613	6.79585	0.863924	TRUE
Rin3_ProteinCoding	2570.86	875	TRUE	0.113654	0.4151	0.639801	FALSE	Rin3	-	ProteinCoding	ProteinCoding	ProteinCoding	FALSE	FALSE	FALSE	8.04961e-11	0.232836	6421	4130	3.65717	0.863768	TRUE
Foxp2_ProteinCoding	2629.7	2062	TRUE	0.130342	0.828151	1.47285	FALSE	Foxp2	TF	ProteinCoding	ProteinCoding	ProteinCoding	FALSE	FALSE	FALSE	-1.39308e-09	0.266331	11123	3400	15.6899	0.86347	TRUE
Blvrb_ProteinCoding	3345.86	1566	TRUE	0.183984	1.11973	2.0609	FALSE	Blvrb	-	ProteinCoding	ProteinCoding	ProteinCoding	FALSE	TRUE	FALSE	7.78326e-10	0.330246	2127	3485	0.703369	0.863455	TRUE
Slc13a3_ProteinCoding	271.877	24	TRUE	0.0125913	0.443119	0.69631	FALSE	Slc13a3	-	ProteinCoding	ProteinCoding	ProteinCoding	FALSE	FALSE	FALSE	1.64376e-11	0.0795719	332	429	1.05697	0.863354	TRUE
Bnc1_ProteinCoding	1859.74	980	TRUE	0.094975	0.883867	1.58521	FALSE	Bnc1	TF	ProteinCoding	ProteinCoding	ProteinCoding	FALSE	FALSE	FALSE	-5.02154e-11	0.228577	1501	2438	0.777247	0.863212	TRUE
Stab1_ProteinCoding	3020.19	770	TRUE	0.31195	2.62606	7.87129	FALSE	Stab1	-	ProteinCoding	ProteinCoding	ProteinCoding	FALSE	FALSE	FALSE	-2.45501e-09	0.425008	3958	2212	0.246673	0.863113	TRUE
Pax1_ProteinCoding	845.973	686	TRUE	0.0567318	1.49381	2.81535	FALSE	Pax1	TF	ProteinCoding	ProteinCoding	ProteinCoding	FALSE	FALSE	FALSE	-2.43938e-10	0.185754	506	723	0.823439	0.862915	TRUE
Dock8_ProteinCoding	1339.5	529	TRUE	0.0607985	0.479363	0.769406	FALSE	Dock8	-	ProteinCoding	ProteinCoding	ProteinCoding	FALSE	FALSE	FALSE	-1.68232e-09	0.172524	2980	2257	2.24172	0.862708	TRUE
Vegfc_ProteinCoding	2705.26	1358	TRUE	0.121786	0.484206	0.779173	FALSE	Vegfc	-	ProteinCoding	ProteinCoding	ProteinCoding	FALSE	FALSE	FALSE	-1.08375e-09	0.245846	12711	4165	13.244	0.86269	TRUE
Pax2_ProteinCoding	1585.94	381	TRUE	0.0758472	0.676398	1.16679	FALSE	Pax2	TF	ProteinCoding	ProteinCoding	ProteinCoding	FALSE	FALSE	FALSE	-1.63611e-09	0.198758	4570	2304	5.81944	0.862285	TRUE
Creb3l1_ProteinCoding	1584.84	341	TRUE	0.0792942	0.803809	1.42375	FALSE	Creb3l1	TF	ProteinCoding	ProteinCoding	ProteinCoding	FALSE	FALSE	FALSE	-7.76364e-10	0.20647	2426	2177	1.45849	0.861953	TRUE
Ndrg1_ProteinCoding	2069.28	628	TRUE	0.100522	0.76123	1.33788	FALSE	Ndrg1	-	ProteinCoding	ProteinCoding	ProteinCoding	FALSE	FALSE	FALSE	-3.62453e-10	0.22874	2050	2986	1.15599	0.861828	TRUE
Mllt3_ProteinCoding	20776.4	8237	TRUE	0.855233	1.00235	1.24535	FALSE	Mllt3	Cof	ProteinCoding	ProteinCoding	ProteinCoding	FALSE	FALSE	FALSE	-1.60494e-09	0.64957	26292	19831	13.3421	0.861613	TRUE
Peg3_ProteinCoding	60647.4	12513	TRUE	2.34922	2.54207	1.43265	FALSE	Peg3	TF	ProteinCoding	ProteinCoding	ProteinCoding	FALSE	FALSE	FALSE	4.81492e-09	1.09805	12602	29559	0.106889	0.861296	TRUE
Cgn_ProteinCoding	3830.87	1019	TRUE	0.176759	0.618339	1.04969	FALSE	Cgn	-	ProteinCoding	ProteinCoding	ProteinCoding	FALSE	FALSE	FALSE	1.35451e-10	0.300553	2385	5334	0.474246	0.861197	TRUE
Man1c1_ProteinCoding	2913.17	1396	TRUE	0.132027	0.551053	0.913992	FALSE	Man1c1	-	ProteinCoding	ProteinCoding	ProteinCoding	FALSE	FALSE	FALSE	-2.16686e-10	0.256065	9839	4406	8.08216	0.86048	TRUE
Samd5_ProteinCoding	1983.39	1263	TRUE	0.107683	1.12003	2.06152	FALSE	Samd5	-	ProteinCoding	ProteinCoding	ProteinCoding	FALSE	FALSE	FALSE	-6.01623e-10	0.246323	3045	2456	2.39726	0.860441	TRUE
5430401H09Rik_lncRNA	709.26	525	TRUE	0.0336437	0.552007	0.915915	FALSE	5430401H09Rik	-	lncRNA	lncRNA	lncRNA	FALSE	FALSE	FALSE	1.86817e-10	0.131926	2617	1064	8.22697	0.860404	TRUE
Oit3_ProteinCoding	575.164	71	TRUE	0.0382043	1.50112	2.83009	FALSE	Oit3	-	ProteinCoding	ProteinCoding	ProteinCoding	FALSE	FALSE	FALSE	3.80392e-10	0.150253	341	599	0.127012	0.860369	TRUE
Ece1_ProteinCoding	15333.7	5435	TRUE	0.678515	1.1676	1.92199	FALSE	Ece1	-	ProteinCoding	ProteinCoding	ProteinCoding	FALSE	FALSE	FALSE	-7.14057e-10	0.589846	15522	16227	1.17871	0.860287	TRUE
Pcsk5_ProteinCoding	4437.56	2023	TRUE	0.200233	0.616464	1.04591	FALSE	Pcsk5	-	ProteinCoding	ProteinCoding	ProteinCoding	FALSE	FALSE	FALSE	3.76133e-10	0.316896	16406	6356	11.2933	0.860084	TRUE
Pcsk6_ProteinCoding	1991.39	1032	TRUE	0.090728	0.513079	0.837405	FALSE	Pcsk6	-	ProteinCoding	ProteinCoding	ProteinCoding	FALSE	FALSE	FALSE	2.64865e-10	0.212033	5246	3203	3.35468	0.860045	TRUE
Rapgef3_ProteinCoding	713.274	344	TRUE	0.0340307	0.567456	0.947073	FALSE	Rapgef3	-	ProteinCoding	ProteinCoding	ProteinCoding	FALSE	FALSE	FALSE	1.81771e-11	0.133115	1189	1073	1.06857	0.859838	TRUE
Itgb8_ProteinCoding	7023.54	3731	TRUE	0.346372	1.05658	2.38986	FALSE	Itgb8	-	ProteinCoding	ProteinCoding	ProteinCoding	FALSE	FALSE	FALSE	6.35619e-10	0.442174	9059	7807	2.37019	0.859757	TRUE
Car4_ProteinCoding	9453.89	1711	TRUE	0.476742	1.35312	2.70279	FALSE	Car4	-	ProteinCoding	ProteinCoding	ProteinCoding	FALSE	FALSE	FALSE	1.23323e-09	0.51095	5236	9978	0.490828	0.859703	TRUE
Pitx1_ProteinCoding	2368.08	929	TRUE	0.123657	0.926876	1.67196	FALSE	Pitx1	TF	ProteinCoding	ProteinCoding	ProteinCoding	FALSE	FALSE	FALSE	1.02188e-09	0.265333	1098	2762	0.328411	0.859473	TRUE
Rgma_ProteinCoding	11889.1	4922	TRUE	0.527084	0.894855	1.39555	FALSE	Rgma	-	ProteinCoding	ProteinCoding	ProteinCoding	FALSE	FALSE	FALSE	-1.60178e-09	0.527455	12831	12914	2.18943	0.859327	TRUE
Hipk2_ProteinCoding	30745.1	11223	TRUE	1.20612	1.39749	1.85222	FALSE	Hipk2	Cof	ProteinCoding	ProteinCoding	ProteinCoding	FALSE	FALSE	FALSE	-1.47975e-09	0.730076	26217	25487	4.0568	0.859226	TRUE
Mid2_ProteinCoding	1247.74	747	TRUE	0.0579695	0.519136	0.849621	FALSE	Mid2	-	ProteinCoding	ProteinCoding	ProteinCoding	FALSE	FALSE	FALSE	-3.77127e-10	0.171311	2618	1960	1.67523	0.859174	TRUE
Maf_ProteinCoding	1936.35	531	TRUE	0.095325	0.775262	1.36618	FALSE	Maf	TF	ProteinCoding	ProteinCoding	ProteinCoding	FALSE	FALSE	FALSE	-1.60378e-10	0.225411	968	2695	0.358142	0.85913	TRUE
Slc16a9_ProteinCoding	634.617	137	TRUE	0.0293495	0.47049	0.751512	FALSE	Slc16a9	-	ProteinCoding	ProteinCoding	ProteinCoding	FALSE	FALSE	FALSE	-3.05e-10	0.121274	607	1031	0.789698	0.859059	TRUE
Crybg3_ProteinCoding	11162	4392	TRUE	0.481408	0.810162	1.15395	FALSE	Crybg3	-	ProteinCoding	ProteinCoding	ProteinCoding	FALSE	FALSE	FALSE	-4.56768e-09	0.485989	12217	13621	1.43923	0.858998	TRUE
Tmem132c_ProteinCoding	11368.5	5012	TRUE	0.522577	0.966014	1.59853	FALSE	Tmem132c	-	ProteinCoding	ProteinCoding	ProteinCoding	FALSE	FALSE	FALSE	-6.3314e-09	0.53937	18203	11567	9.64956	0.858995	TRUE
Plch1_ProteinCoding	12080.6	5058	TRUE	0.541823	1.00405	1.70704	FALSE	Plch1	-	ProteinCoding	ProteinCoding	ProteinCoding	FALSE	FALSE	FALSE	1.51579e-09	0.536035	17185	13095	4.99689	0.85899	TRUE
Shroom2_ProteinCoding	7763.73	3296	TRUE	0.328249	0.520214	0.516583	FALSE	Shroom2	-	ProteinCoding	ProteinCoding	ProteinCoding	FALSE	FALSE	FALSE	-1.51964e-09	0.389158	16234	10973	4.04594	0.858929	TRUE
Stx7_ProteinCoding	5194.82	2151	TRUE	0.225583	0.534712	0.56722	FALSE	Stx7	-	ProteinCoding	ProteinCoding	ProteinCoding	FALSE	FALSE	FALSE	-1.95818e-09	0.324615	7588	8168	1.75705	0.858907	TRUE
Fgf9_ProteinCoding	906.788	496	TRUE	0.043997	0.654499	1.12262	FALSE	Fgf9	-	ProteinCoding	ProteinCoding	ProteinCoding	FALSE	FALSE	FALSE	3.57456e-10	0.152312	3005	1317	3.84027	0.858744	TRUE
Lifr_ProteinCoding	15869	5584	TRUE	0.715066	1.22843	2.08162	FALSE	Lifr	-	ProteinCoding	ProteinCoding	ProteinCoding	FALSE	FALSE	FALSE	5.9791e-09	0.619771	8990	15653	0.621932	0.858689	TRUE
Pdgfra_ProteinCoding	20705.8	5485	TRUE	0.978747	1.51571	2.47406	FALSE	Pdgfra	-	ProteinCoding	ProteinCoding	ProteinCoding	FALSE	FALSE	FALSE	6.44617e-09	0.78499	10185	15359	0.481644	0.858522	TRUE
Adamtsl2_ProteinCoding	1538.51	788	TRUE	0.0827536	1.09228	2.00554	FALSE	Adamtsl2	-	ProteinCoding	ProteinCoding	ProteinCoding	FALSE	FALSE	FALSE	5.42824e-11	0.215073	1661	1941	1.1392	0.857931	TRUE
Redrum_lncRNA	1333.07	941	TRUE	0.0674377	0.784715	1.38524	FALSE	Redrum	-	lncRNA	lncRNA	lncRNA	FALSE	FALSE	FALSE	3.12124e-10	0.192455	1650	1708	1.9692	0.857279	TRUE
Cpne7_ProteinCoding	1840.45	474	TRUE	0.0863916	0.567075	0.946305	FALSE	Cpne7	-	ProteinCoding	ProteinCoding	ProteinCoding	FALSE	FALSE	FALSE	1.02981e-09	0.210844	1304	2688	0.544699	0.857081	TRUE
Phldb2_ProteinCoding	13645.3	5387	TRUE	0.562454	0.668559	0.750023	FALSE	Phldb2	-	ProteinCoding	ProteinCoding	ProteinCoding	FALSE	FALSE	FALSE	1.21394e-10	0.511738	15712	15858	1.93667	0.857014	TRUE
Rftn1_ProteinCoding	3099.94	1044	TRUE	0.142578	0.584287	0.981019	FALSE	Rftn1	-	ProteinCoding	ProteinCoding	ProteinCoding	FALSE	FALSE	FALSE	-2.78433e-11	0.269845	10950	4530	8.28086	0.856761	TRUE
Nr2f1_ProteinCoding	8611.44	5600	TRUE	0.46143	1.34985	2.69345	FALSE	Nr2f1	TF	ProteinCoding	ProteinCoding	ProteinCoding	FALSE	FALSE	FALSE	-8.48813e-10	0.530546	3962	7742	0.417347	0.856637	TRUE
Kdelr3_ProteinCoding	1018.42	324	TRUE	0.0505358	0.821502	1.45944	FALSE	Kdelr3	-	ProteinCoding	ProteinCoding	ProteinCoding	FALSE	FALSE	FALSE	1.40714e-10	0.162219	667	1593	0.443029	0.85663	TRUE
Cacna1h_ProteinCoding	1046.94	691	TRUE	0.055098	0.985834	1.79086	FALSE	Cacna1h	-	ProteinCoding	ProteinCoding	ProteinCoding	FALSE	FALSE	FALSE	-3.35987e-10	0.172937	1616	1458	1.25335	0.856551	TRUE
Hebp1_ProteinCoding	1925.59	1182	TRUE	0.0936298	0.715336	1.24532	FALSE	Hebp1	-	ProteinCoding	ProteinCoding	ProteinCoding	FALSE	FALSE	FALSE	-4.56725e-10	0.223346	2155	2675	1.28516	0.856545	TRUE
Six3os1_lncRNA	1120.85	491	TRUE	0.0688951	1.40775	2.64179	FALSE	Six3os1	-	lncRNA	lncRNA	lncRNA	FALSE	FALSE	FALSE	-4.50029e-10	0.200449	314	1211	0.16444	0.856445	TRUE
Ddah1_ProteinCoding	6200.99	1775	TRUE	0.27572	0.617427	0.856101	FALSE	Ddah1	-	ProteinCoding	ProteinCoding	ProteinCoding	FALSE	FALSE	FALSE	-1.41728e-09	0.367003	11572	8550	3.1864	0.856328	TRUE
Adamts9_ProteinCoding	13053.1	4104	TRUE	0.673451	1.94059	3.9504	FALSE	Adamts9	-	ProteinCoding	ProteinCoding	ProteinCoding	FALSE	FALSE	FALSE	-3.27552e-09	0.615226	15049	13041	1.33379	0.855987	TRUE
Sema3d_ProteinCoding	1286.29	849	TRUE	0.0692697	1.04427	1.90871	FALSE	Sema3d	-	ProteinCoding	ProteinCoding	ProteinCoding	FALSE	FALSE	FALSE	-1.05949e-09	0.197049	2990	1625	3.50391	0.855824	TRUE
Pcdh11x_ProteinCoding	736.122	245	TRUE	0.0345533	0.580771	0.973927	FALSE	Pcdh11x	-	ProteinCoding	ProteinCoding	ProteinCoding	FALSE	FALSE	FALSE	-2.65325e-10	0.132304	4287	1157	12.0124	0.855587	TRUE
Apoa1_ProteinCoding	2815.76	88	TRUE	0.305806	2.93081	8.93562	FALSE	Apoa1	-	ProteinCoding	ProteinCoding	ProteinCoding	FALSE	FALSE	FALSE	-4.27156e-10	0.395672	208	2799	0.0179889	0.855563	TRUE
Runx1t1_ProteinCoding	3933.18	2064	TRUE	0.177962	0.561488	0.935037	FALSE	Runx1t1	Cof	ProteinCoding	ProteinCoding	ProteinCoding	FALSE	FALSE	FALSE	6.47798e-10	0.299873	11524	5654	10.2707	0.855558	TRUE
Smoc1_ProteinCoding	9546.12	2881	TRUE	0.46979	1.20647	2.28444	FALSE	Smoc1	-	ProteinCoding	ProteinCoding	ProteinCoding	FALSE	FALSE	FALSE	-6.35242e-09	0.517968	14067	10102	6.00356	0.8555	TRUE
Hoxb5os_lncRNA	2202.98	1059	TRUE	0.102556	0.584031	0.980502	FALSE	Hoxb5os	-	lncRNA	lncRNA	lncRNA	FALSE	FALSE	FALSE	-6.77176e-11	0.229852	5972	3159	4.25689	0.8555	TRUE
Dubr_lncRNA	2032.1	826	TRUE	0.0938728	0.575356	0.963006	FALSE	Dubr	-	lncRNA	lncRNA	lncRNA	FALSE	FALSE	FALSE	-2.89209e-10	0.216837	2585	3156	1.17882	0.855453	TRUE
Adgra2_ProteinCoding	10739.5	3229	TRUE	0.509457	0.999678	1.69456	FALSE	Adgra2	-	ProteinCoding	ProteinCoding	ProteinCoding	FALSE	FALSE	FALSE	2.58232e-09	0.538579	7812	10380	0.614602	0.855285	TRUE
Irs1_ProteinCoding	15942.6	6660	TRUE	0.691131	1.03044	1.56207	FALSE	Irs1	-	ProteinCoding	ProteinCoding	ProteinCoding	FALSE	FALSE	FALSE	-7.10513e-09	0.601012	12606	16078	1.12142	0.854948	TRUE
Cdx2_ProteinCoding	7553.52	1273	TRUE	0.384644	1.09445	2.5221	FALSE	Cdx2	TF	ProteinCoding	ProteinCoding	ProteinCoding	FALSE	FALSE	FALSE	2.06824e-09	0.475849	3007	7413	0.255858	0.854532	TRUE
Tspoap1_ProteinCoding	1382.9	375	TRUE	0.0663127	0.701571	1.21756	FALSE	Tspoap1	-	ProteinCoding	ProteinCoding	ProteinCoding	FALSE	FALSE	FALSE	9.07003e-10	0.185336	1864	2058	2.94586	0.854432	TRUE
Phf19_ProteinCoding	925.879	231	TRUE	0.0458387	0.742873	1.30086	FALSE	Phf19	Cof	ProteinCoding	ProteinCoding	ProteinCoding	FALSE	FALSE	FALSE	1.79709e-10	0.155623	570	1357	0.354804	0.854215	TRUE
Vsnl1_ProteinCoding	320.419	145	TRUE	0.0155962	0.66286	1.13949	FALSE	Vsnl1	-	ProteinCoding	ProteinCoding	ProteinCoding	FALSE	FALSE	FALSE	-1.27849e-10	0.0899508	1084	510	2.85374	0.854176	TRUE
Nrp1_ProteinCoding	12200	3604	TRUE	0.633229	1.5429	2.90683	FALSE	Nrp1	-	ProteinCoding	ProteinCoding	ProteinCoding	FALSE	FALSE	FALSE	-2.71216e-09	0.618921	11988	10824	1.83905	0.853778	TRUE
Slc7a7_ProteinCoding	1893.17	344	TRUE	0.09241	0.790543	1.397	FALSE	Slc7a7	-	ProteinCoding	ProteinCoding	ProteinCoding	FALSE	FALSE	FALSE	-4.34854e-11	0.217462	4616	2857	2.16471	0.852878	TRUE
Cyyr1_ProteinCoding	871.557	439	TRUE	0.0417666	0.685639	1.18543	FALSE	Cyyr1	-	ProteinCoding	ProteinCoding	ProteinCoding	FALSE	FALSE	FALSE	2.0551e-10	0.145773	2875	1437	4.38946	0.852589	TRUE
Frmpd1_ProteinCoding	1142.32	308	TRUE	0.051499	0.466609	0.743685	FALSE	Frmpd1	-	ProteinCoding	ProteinCoding	ProteinCoding	FALSE	FALSE	FALSE	2.93349e-10	0.157035	2410	2016	1.8879	0.852357	TRUE
Srgap3_ProteinCoding	6038.7	3671	TRUE	0.297523	1.03825	2.32583	FALSE	Srgap3	-	ProteinCoding	ProteinCoding	ProteinCoding	FALSE	FALSE	FALSE	-3.50679e-10	0.404873	12023	7277	4.7697	0.852321	TRUE
Ror1_ProteinCoding	5372.91	2281	TRUE	0.25225	0.837831	1.62587	FALSE	Ror1	-	ProteinCoding	ProteinCoding	ProteinCoding	FALSE	FALSE	FALSE	-1.59791e-10	0.364297	18963	6992	23.8645	0.852255	TRUE
Dmbx1_ProteinCoding	844.425	439	TRUE	0.0466399	1.10501	2.03122	FALSE	Dmbx1	TF	ProteinCoding	ProteinCoding	ProteinCoding	FALSE	FALSE	FALSE	-6.24721e-10	0.162213	828	1019	0.977064	0.852086	TRUE
Atp2c2_ProteinCoding	386.906	179	TRUE	0.017287	0.442121	0.694296	FALSE	Atp2c2	-	ProteinCoding	ProteinCoding	ProteinCoding	FALSE	FALSE	FALSE	-1.51476e-11	0.0904732	1295	710	2.94802	0.851594	TRUE
Cd34_ProteinCoding	1766.47	698	TRUE	0.127703	1.89006	3.61451	FALSE	Cd34	-	ProteinCoding	ProteinCoding	ProteinCoding	FALSE	FALSE	FALSE	3.06245e-10	0.274024	650	1706	0.229992	0.851515	TRUE
Steap3_ProteinCoding	2471.58	1395	TRUE	0.12558	0.877977	1.57334	FALSE	Steap3	-	ProteinCoding	ProteinCoding	ProteinCoding	FALSE	FALSE	FALSE	8.48571e-10	0.263544	2195	3141	1.08428	0.851249	TRUE
Notch4_ProteinCoding	1763.66	893	TRUE	0.0946043	1.0506	1.92148	FALSE	Notch4	Cof	ProteinCoding	ProteinCoding	ProteinCoding	FALSE	FALSE	FALSE	-1.31772e-09	0.230578	702	2217	0.27399	0.851162	TRUE
Tmem132e_ProteinCoding	1356.67	487	TRUE	0.06361	0.573805	0.959878	FALSE	Tmem132e	-	ProteinCoding	ProteinCoding	ProteinCoding	FALSE	FALSE	FALSE	-9.42113e-10	0.180474	2388	2075	1.65791	0.850952	TRUE
Arhgef15_ProteinCoding	1972.22	525	TRUE	0.10487	1.00336	1.82621	FALSE	Arhgef15	-	ProteinCoding	ProteinCoding	ProteinCoding	FALSE	FALSE	FALSE	1.15312e-09	0.242763	939	2523	0.217246	0.850803	TRUE
Scube1_ProteinCoding	7178.28	4182	TRUE	0.355032	1.16777	2.7782	FALSE	Scube1	-	ProteinCoding	ProteinCoding	ProteinCoding	FALSE	FALSE	FALSE	2.22424e-09	0.445157	10431	8080	3.30324	0.850798	TRUE
Dmrt2_ProteinCoding	601.252	337	TRUE	0.0356976	1.18041	2.18328	FALSE	Dmrt2	TF	ProteinCoding	ProteinCoding	ProteinCoding	FALSE	FALSE	FALSE	1.56359e-10	0.145176	274	642	0.287678	0.850778	TRUE
Ednra_ProteinCoding	5307.77	2714	TRUE	0.246229	0.778957	1.42025	FALSE	Ednra	-	ProteinCoding	ProteinCoding	ProteinCoding	FALSE	FALSE	FALSE	-1.17263e-09	0.357859	7023	7018	1.38501	0.850706	TRUE
Hhip_ProteinCoding	2228.6	1096	TRUE	0.116323	0.993891	1.80711	FALSE	Hhip	-	ProteinCoding	ProteinCoding	ProteinCoding	FALSE	FALSE	FALSE	1.90708e-10	0.255138	3314	2769	1.28746	0.850256	TRUE
Gata4_ProteinCoding	3728.55	635	TRUE	0.204705	1.22557	2.27436	FALSE	Gata4	TF	ProteinCoding	ProteinCoding	ProteinCoding	FALSE	FALSE	FALSE	8.5545e-10	0.342955	4913	4121	2.77476	0.850117	TRUE
Thbs4_ProteinCoding	926.971	219	TRUE	0.0684301	1.91379	3.66238	FALSE	Thbs4	-	ProteinCoding	ProteinCoding	ProteinCoding	FALSE	FALSE	FALSE	8.8534e-12	0.196365	566	1052	0.389554	0.850001	TRUE
Adora2b_ProteinCoding	641.956	198	TRUE	0.0292347	0.414278	0.638143	FALSE	Adora2b	-	ProteinCoding	ProteinCoding	ProteinCoding	FALSE	FALSE	FALSE	-1.40268e-10	0.119797	694	1104	0.741024	0.849574	TRUE
Tfpi_ProteinCoding	3182.47	1309	TRUE	0.144367	0.554341	0.920624	FALSE	Tfpi	-	ProteinCoding	ProteinCoding	ProteinCoding	FALSE	FALSE	FALSE	-3.57089e-10	0.268264	3632	4770	0.989349	0.849412	TRUE
Ppargc1a_ProteinCoding	339.084	239	TRUE	0.0156249	0.45833	0.726988	FALSE	Ppargc1a	Cof	ProteinCoding	ProteinCoding	ProteinCoding	FALSE	FALSE	FALSE	-2.04735e-12	0.0882505	1245	553	2.69494	0.849264	TRUE
Acvrl1_ProteinCoding	1656.17	507	TRUE	0.079752	0.639887	1.09315	FALSE	Acvrl1	-	ProteinCoding	ProteinCoding	ProteinCoding	FALSE	FALSE	FALSE	9.46778e-10	0.205098	1018	2357	0.32113	0.84856	TRUE
Rarb_ProteinCoding	4098.24	2072	TRUE	0.190948	0.69136	1.19697	FALSE	Rarb	TF	ProteinCoding	ProteinCoding	ProteinCoding	FALSE	FALSE	FALSE	8.96212e-11	0.316146	11858	5505	6.95967	0.848471	TRUE
Klhl14_ProteinCoding	602.274	333	TRUE	0.0282709	0.547941	0.907717	FALSE	Klhl14	-	ProteinCoding	ProteinCoding	ProteinCoding	FALSE	FALSE	FALSE	1.39192e-10	0.119749	2551	965	5.54231	0.848463	TRUE
Rbm24_ProteinCoding	2534.61	717	TRUE	0.131223	1.01563	1.85096	FALSE	Rbm24	-	ProteinCoding	ProteinCoding	ProteinCoding	FALSE	FALSE	FALSE	-1.24905e-09	0.267204	2174	3405	0.36886	0.848111	TRUE
Epb41l4a_ProteinCoding	3393.22	1832	TRUE	0.153995	0.575657	0.963613	FALSE	Epb41l4a	-	ProteinCoding	ProteinCoding	ProteinCoding	FALSE	FALSE	FALSE	8.5482e-10	0.277898	13021	5078	10.1246	0.847687	TRUE
Tnik_ProteinCoding	2365.92	1157	TRUE	0.109426	0.605977	1.02476	FALSE	Tnik	-	ProteinCoding	ProteinCoding	ProteinCoding	FALSE	FALSE	FALSE	-6.38303e-10	0.235126	7696	3577	9.69797	0.847433	TRUE
Sdk2_ProteinCoding	8702.65	3748	TRUE	0.391983	0.775877	1.40949	FALSE	Sdk2	-	ProteinCoding	ProteinCoding	ProteinCoding	FALSE	FALSE	FALSE	-1.68881e-09	0.453701	14969	10191	3.47365	0.84732	TRUE
Fabp3_ProteinCoding	1082.52	100	TRUE	0.0586374	1.01505	1.84978	FALSE	Fabp3	-	ProteinCoding	ProteinCoding	ProteinCoding	FALSE	FALSE	FALSE	5.12636e-10	0.180576	463	1391	0.355947	0.847202	TRUE
Elf4_ProteinCoding	1349.96	584	TRUE	0.0621241	0.510932	0.833075	FALSE	Elf4	TF	ProteinCoding	ProteinCoding	ProteinCoding	FALSE	FALSE	FALSE	-3.61731e-10	0.176027	2221	2152	1.57352	0.847196	TRUE
Foxl2os_lncRNA	608.431	262	TRUE	0.0303136	0.744217	1.30357	FALSE	Foxl2os	-	lncRNA	lncRNA	lncRNA	FALSE	FALSE	FALSE	-4.82898e-10	0.127786	370	834	0.399784	0.847126	TRUE
Cyfip2_ProteinCoding	4844.58	2124	TRUE	0.21715	0.688571	1.10458	FALSE	Cyfip2	-	ProteinCoding	ProteinCoding	ProteinCoding	FALSE	FALSE	FALSE	-3.10265e-10	0.325885	6058	7271	1.38663	0.846924	TRUE
Epha1_ProteinCoding	4666.37	926	TRUE	0.221682	0.810792	1.53143	FALSE	Epha1	-	ProteinCoding	ProteinCoding	ProteinCoding	FALSE	FALSE	FALSE	-1.01597e-09	0.340928	1524	6122	0.199887	0.846623	TRUE
Sord_ProteinCoding	3885.52	1285	TRUE	0.179956	0.719086	1.25288	FALSE	Sord	-	ProteinCoding	ProteinCoding	ProteinCoding	FALSE	FALSE	FALSE	-8.96097e-10	0.300455	2419	5727	0.568235	0.846567	TRUE
Rax_ProteinCoding	473.529	176	TRUE	0.0252883	0.892882	1.6034	FALSE	Rax	TF	ProteinCoding	ProteinCoding	ProteinCoding	FALSE	FALSE	FALSE	-8.17003e-11	0.119655	125	571	0.144816	0.8464	TRUE
Nrp2_ProteinCoding	18778	5910	TRUE	0.852046	1.40889	2.21841	FALSE	Nrp2	-	ProteinCoding	ProteinCoding	ProteinCoding	FALSE	FALSE	FALSE	8.8088e-09	0.691911	14092	16720	1.19384	0.845959	TRUE
Cpeb4_ProteinCoding	6998.03	3163	TRUE	0.333236	1.00411	2.2066	FALSE	Cpeb4	-	ProteinCoding	ProteinCoding	ProteinCoding	FALSE	FALSE	FALSE	1.00109e-09	0.42227	9837	8789	1.9055	0.845735	TRUE
Akap17b_ProteinCoding	2685.4	1168	TRUE	0.119281	0.470801	0.752139	FALSE	Akap17b	-	ProteinCoding	ProteinCoding	ProteinCoding	FALSE	FALSE	FALSE	6.41178e-10	0.238286	3488	4484	1.22928	0.845649	TRUE
Apobec2_ProteinCoding	322.498	112	TRUE	0.0164364	0.874604	1.56653	FALSE	Apobec2	-	ProteinCoding	ProteinCoding	ProteinCoding	FALSE	FALSE	FALSE	4.14208e-11	0.0936982	219	465	0.313184	0.845558	TRUE
Adamts17_ProteinCoding	2650.39	1017	TRUE	0.134361	1.02811	1.87612	FALSE	Adamts17	-	ProteinCoding	ProteinCoding	ProteinCoding	FALSE	FALSE	FALSE	-2.38398e-09	0.267749	8390	3650	6.15592	0.845537	TRUE
En2_ProteinCoding	1215.5	691	TRUE	0.0846668	1.66573	3.16208	FALSE	En2	TF	ProteinCoding	ProteinCoding	ProteinCoding	FALSE	FALSE	FALSE	-2.79173e-10	0.225503	233	1117	0.101826	0.845237	TRUE
Bmp2_ProteinCoding	2604.25	664	TRUE	0.133006	0.954829	1.72833	FALSE	Bmp2	-	ProteinCoding	ProteinCoding	ProteinCoding	FALSE	FALSE	FALSE	1.63382e-10	0.269301	1382	3418	0.347446	0.845204	TRUE
Scube2_ProteinCoding	2230.97	1069	TRUE	0.113294	0.90461	1.62705	FALSE	Scube2	-	ProteinCoding	ProteinCoding	ProteinCoding	FALSE	FALSE	FALSE	-2.85522e-10	0.249745	3491	2857	2.28258	0.845037	TRUE
Fbxo21_ProteinCoding	19268	6888	TRUE	0.760581	0.968084	1.39845	FALSE	Fbxo21	-	ProteinCoding	ProteinCoding	ProteinCoding	FALSE	FALSE	FALSE	-1.39842e-09	0.559513	13576	20760	0.579992	0.844714	TRUE
Picalm_ProteinCoding	32665	10939	TRUE	1.19281	1.0146	1.03436	FALSE	Picalm	Cof	ProteinCoding	ProteinCoding	ProteinCoding	FALSE	FALSE	FALSE	-6.54189e-09	0.652308	25435	27134	1.77367	0.844486	TRUE
Cdon_ProteinCoding	13118.1	5617	TRUE	0.587558	1.17251	2.18758	FALSE	Cdon	-	ProteinCoding	ProteinCoding	ProteinCoding	FALSE	FALSE	FALSE	-2.04156e-09	0.552461	15917	14555	2.1908	0.844446	TRUE
Sel1l3_ProteinCoding	1690.35	645	TRUE	0.0776273	0.514408	0.840086	FALSE	Sel1l3	-	ProteinCoding	ProteinCoding	ProteinCoding	FALSE	FALSE	FALSE	4.6425e-10	0.19747	2198	2619	1.36807	0.844435	TRUE
Ccdc80_ProteinCoding	3299.74	1492	TRUE	0.166309	0.962314	1.74343	FALSE	Ccdc80	-	ProteinCoding	ProteinCoding	ProteinCoding	FALSE	FALSE	FALSE	4.2127e-10	0.301273	2359	4256	0.456146	0.844292	TRUE
Gmpr_ProteinCoding	2225.73	1501	TRUE	0.114265	0.918631	1.65533	FALSE	Gmpr	-	ProteinCoding	ProteinCoding	ProteinCoding	FALSE	FALSE	FALSE	1.02487e-09	0.251351	2881	2893	2.06475	0.844255	TRUE
Zfhx4_ProteinCoding	11275	6488	TRUE	0.533996	1.10861	2.0053	FALSE	Zfhx4	TF	ProteinCoding	ProteinCoding	ProteinCoding	FALSE	FALSE	FALSE	4.25752e-09	0.548811	13829	11399	2.81969	0.844142	TRUE
Myh7b_ProteinCoding	443.362	306	TRUE	0.0204607	0.424754	0.65927	FALSE	Myh7b	-	ProteinCoding	ProteinCoding	ProteinCoding	FALSE	FALSE	FALSE	-2.55891e-10	0.101709	439	698	0.860968	0.843664	TRUE
Cap2_ProteinCoding	2693.44	904	TRUE	0.127675	0.771819	1.35924	FALSE	Cap2	-	ProteinCoding	ProteinCoding	ProteinCoding	FALSE	FALSE	FALSE	5.21773e-10	0.253679	8641	4223	2.84571	0.843501	TRUE
Hmcn1_ProteinCoding	10468.6	4705	TRUE	0.499607	1.12019	2.03832	FALSE	Hmcn1	-	ProteinCoding	ProteinCoding	ProteinCoding	FALSE	FALSE	FALSE	-7.22124e-09	0.531899	14732	10896	3.57432	0.8427	TRUE
Parva_ProteinCoding	9888.97	4703	TRUE	0.41284	0.53177	0.556945	FALSE	Parva	-	ProteinCoding	ProteinCoding	ProteinCoding	FALSE	FALSE	FALSE	-3.59376e-09	0.439931	17828	12943	4.00539	0.842688	TRUE
Esam_ProteinCoding	1335.32	402	TRUE	0.0755711	1.04353	1.90722	FALSE	Esam	-	ProteinCoding	ProteinCoding	ProteinCoding	FALSE	FALSE	FALSE	-2.39927e-10	0.211896	1747	1397	0.437657	0.842628	TRUE
Wscd1_ProteinCoding	1884.43	1077	TRUE	0.0874666	0.560218	0.932475	FALSE	Wscd1	-	ProteinCoding	ProteinCoding	ProteinCoding	FALSE	FALSE	FALSE	-9.04375e-10	0.211278	2587	2817	1.09957	0.842486	TRUE
Kcnab1_ProteinCoding	843.937	365	TRUE	0.0386789	0.499806	0.810637	FALSE	Kcnab1	-	ProteinCoding	ProteinCoding	ProteinCoding	FALSE	FALSE	FALSE	2.67871e-10	0.138004	5242	1422	11.4012	0.842277	TRUE
Pax7_ProteinCoding	1071.94	674	TRUE	0.0533981	0.767159	1.34984	FALSE	Pax7	TF	ProteinCoding	ProteinCoding	ProteinCoding	FALSE	FALSE	FALSE	-9.45682e-10	0.169381	2818	1470	4.57629	0.842223	TRUE
Sema4f_ProteinCoding	503.534	132	TRUE	0.0246933	0.765045	1.34557	FALSE	Sema4f	-	ProteinCoding	ProteinCoding	ProteinCoding	FALSE	FALSE	FALSE	4.49587e-11	0.11275	416	812	0.522902	0.84211	TRUE
Nkd1_ProteinCoding	6387.87	2695	TRUE	0.281873	0.605811	0.815532	FALSE	Nkd1	-	ProteinCoding	ProteinCoding	ProteinCoding	FALSE	FALSE	FALSE	-2.46254e-09	0.374429	16358	8683	7.67533	0.841862	TRUE
Miat_lncRNA	5626.82	2571	TRUE	0.347052	2.11987	6.10341	FALSE	Miat	-	lncRNA	lncRNA	lncRNA	FALSE	FALSE	FALSE	-7.14256e-10	0.451014	2560	5287	0.296317	0.841801	TRUE
Epor_ProteinCoding	2976.54	1354	TRUE	0.156219	0.950627	1.71986	FALSE	Epor	-	ProteinCoding	ProteinCoding	ProteinCoding	FALSE	TRUE	FALSE	5.6587e-10	0.3004	1127	3223	0.327573	0.841748	TRUE
Acp5_ProteinCoding	3164.21	1628	TRUE	0.182876	1.28828	2.40084	FALSE	Acp5	-	ProteinCoding	ProteinCoding	ProteinCoding	FALSE	TRUE	FALSE	1.44371e-09	0.33049	1719	3233	0.818155	0.841546	TRUE
Apcdd1_ProteinCoding	7256.52	2785	TRUE	0.368545	1.29278	3.21478	FALSE	Apcdd1	-	ProteinCoding	ProteinCoding	ProteinCoding	FALSE	FALSE	FALSE	-5.86656e-10	0.452967	4788	8470	0.591513	0.841357	TRUE
Tll2_ProteinCoding	387.101	270	TRUE	0.0184201	0.549627	0.911117	FALSE	Tll2	-	ProteinCoding	ProteinCoding	ProteinCoding	FALSE	FALSE	FALSE	2.87459e-10	0.0976783	2094	586	6.5847	0.841244	TRUE
Ptk7_ProteinCoding	29757.9	8410	TRUE	1.16462	1.19636	1.4226	FALSE	Ptk7	-	ProteinCoding	ProteinCoding	ProteinCoding	FALSE	FALSE	FALSE	-6.2497e-09	0.728908	20941	23839	1.33888	0.841228	TRUE
Arhgap28_ProteinCoding	16054.8	6168	TRUE	0.648399	0.647327	0.556751	FALSE	Arhgap28	-	ProteinCoding	ProteinCoding	ProteinCoding	FALSE	FALSE	FALSE	-8.07032e-09	0.547956	23231	17569	4.25759	0.841131	TRUE
Mreg_ProteinCoding	1694.81	675	TRUE	0.0745969	0.385906	0.580922	FALSE	Mreg	-	ProteinCoding	ProteinCoding	ProteinCoding	FALSE	FALSE	FALSE	3.61426e-10	0.187142	4160	3020	1.87056	0.840873	TRUE
Col23a1_ProteinCoding	3772.33	1867	TRUE	0.179744	0.759584	1.33456	FALSE	Col23a1	-	ProteinCoding	ProteinCoding	ProteinCoding	FALSE	FALSE	FALSE	-1.43097e-09	0.309159	13132	5034	15.0145	0.840533	TRUE
Nckap5_ProteinCoding	986.488	575	TRUE	0.0457393	0.573115	0.958487	FALSE	Nckap5	-	ProteinCoding	ProteinCoding	ProteinCoding	FALSE	FALSE	FALSE	-7.66926e-11	0.150923	11367	1637	28.0116	0.840211	TRUE
Hsd11b2_ProteinCoding	5318.74	2292	TRUE	0.271766	1.14592	2.70189	FALSE	Hsd11b2	-	ProteinCoding	ProteinCoding	ProteinCoding	FALSE	FALSE	FALSE	-5.89153e-09	0.389755	1218	6367	0.128302	0.840053	TRUE
Tspan32_ProteinCoding	1688.55	843	TRUE	0.0838619	0.743283	1.30168	FALSE	Tspan32	-	ProteinCoding	ProteinCoding	ProteinCoding	FALSE	FALSE	FALSE	-2.49002e-10	0.214038	1258	2129	0.706442	0.839688	TRUE
Tbx2_ProteinCoding	1230.7	614	TRUE	0.0631382	0.944788	1.70808	FALSE	Tbx2	TF	ProteinCoding	ProteinCoding	ProteinCoding	FALSE	FALSE	FALSE	-5.96692e-10	0.184273	1021	1728	0.574293	0.839457	TRUE
Dock5_ProteinCoding	9529.5	3532	TRUE	0.401861	0.573174	0.70155	FALSE	Dock5	-	ProteinCoding	ProteinCoding	ProteinCoding	FALSE	FALSE	FALSE	-7.28496e-10	0.433904	15279	12438	2.55717	0.839391	TRUE
Stim1_ProteinCoding	3704.79	1425	TRUE	0.161357	0.442562	0.695185	FALSE	Stim1	-	ProteinCoding	ProteinCoding	ProteinCoding	FALSE	FALSE	FALSE	-2.42355e-09	0.275169	9941	6021	3.55336	0.839238	TRUE
Fras1_ProteinCoding	16649	6091	TRUE	0.745581	1.27201	2.19597	FALSE	Fras1	-	ProteinCoding	ProteinCoding	ProteinCoding	FALSE	FALSE	FALSE	-2.27931e-09	0.634856	17354	15991	2.53308	0.838718	TRUE
Epha2_ProteinCoding	3781.78	1140	TRUE	0.188955	1.01011	1.83981	FALSE	Epha2	-	ProteinCoding	ProteinCoding	ProteinCoding	FALSE	FALSE	FALSE	-2.51043e-09	0.318344	3899	4975	0.928359	0.838527	TRUE
Myo1c_ProteinCoding	9421.55	2774	TRUE	0.427186	0.910419	1.43994	FALSE	Myo1c	-	ProteinCoding	ProteinCoding	ProteinCoding	FALSE	FALSE	FALSE	-8.76377e-10	0.463787	3927	11390	0.285164	0.838368	TRUE
Card10_ProteinCoding	2298.97	844	TRUE	0.10721	0.652644	1.11888	FALSE	Card10	-	ProteinCoding	ProteinCoding	ProteinCoding	FALSE	FALSE	FALSE	-5.79955e-10	0.23217	2045	3587	0.747752	0.837929	TRUE
Cpne3_ProteinCoding	10160.1	4616	TRUE	0.424173	0.649065	0.694414	FALSE	Cpne3	-	ProteinCoding	ProteinCoding	ProteinCoding	FALSE	FALSE	FALSE	-3.32871e-10	0.437181	5476	13738	0.414126	0.837781	TRUE
Gfod1_ProteinCoding	998.928	428	TRUE	0.0445624	0.40077	0.610901	FALSE	Gfod1	-	ProteinCoding	ProteinCoding	ProteinCoding	FALSE	FALSE	FALSE	1.67751e-10	0.145833	4737	1758	7.25805	0.837506	TRUE
Adam12_ProteinCoding	3588.76	1729	TRUE	0.188663	1.02653	1.87295	FALSE	Adam12	-	ProteinCoding	ProteinCoding	ProteinCoding	FALSE	FALSE	FALSE	1.12739e-09	0.329705	6679	3968	6.65165	0.837501	TRUE
Kcnh7_ProteinCoding	977.426	385	TRUE	0.0464521	0.631629	1.0765	FALSE	Kcnh7	-	ProteinCoding	ProteinCoding	ProteinCoding	FALSE	FALSE	FALSE	-3.7793e-11	0.154368	6733	1497	27.4376	0.837428	TRUE
Ly75_ProteinCoding	11653.1	4120	TRUE	0.490347	0.670803	0.756422	FALSE	Ly75	-	ProteinCoding	ProteinCoding	ProteinCoding	FALSE	FALSE	FALSE	-4.63024e-09	0.481006	10079	14197	0.806009	0.837428	TRUE
Hand2os1_lncRNA	1817.18	810	TRUE	0.0858742	0.614852	1.04266	FALSE	Hand2os1	-	lncRNA	lncRNA	lncRNA	FALSE	FALSE	FALSE	3.44501e-10	0.210759	1731	2632	0.713681	0.837127	TRUE
Adcy4_ProteinCoding	670.644	401	TRUE	0.0334134	0.724882	1.26457	FALSE	Adcy4	-	ProteinCoding	ProteinCoding	ProteinCoding	FALSE	FALSE	FALSE	2.58077e-10	0.134183	573	927	0.450399	0.83698	TRUE
Cyp26b1_ProteinCoding	1567.44	1010	TRUE	0.132432	2.3714	4.58529	FALSE	Cyp26b1	-	ProteinCoding	ProteinCoding	ProteinCoding	FALSE	FALSE	FALSE	1.48552e-10	0.271139	1024	1446	0.68879	0.836422	TRUE
Ubash3b_ProteinCoding	3935.08	1452	TRUE	0.176221	0.559312	0.93065	FALSE	Ubash3b	-	ProteinCoding	ProteinCoding	ProteinCoding	FALSE	FALSE	FALSE	-2.73364e-10	0.294104	11760	5846	7.22821	0.836247	TRUE
Slco5a1_ProteinCoding	3992.83	1751	TRUE	0.185878	0.665273	1.14435	FALSE	Slco5a1	-	ProteinCoding	ProteinCoding	ProteinCoding	FALSE	FALSE	FALSE	1.56296e-09	0.312202	5491	5315	1.44002	0.836183	TRUE
Clec1b_ProteinCoding	380.357	234	TRUE	0.0222235	1.17767	2.17775	FALSE	Clec1b	-	ProteinCoding	ProteinCoding	ProteinCoding	FALSE	FALSE	FALSE	6.03608e-10	0.113456	133	430	0.23542	0.836167	TRUE
Pecam1_ProteinCoding	2007.26	541	TRUE	0.115655	1.24094	2.30536	FALSE	Pecam1	-	ProteinCoding	ProteinCoding	ProteinCoding	FALSE	FALSE	FALSE	-2.97398e-10	0.258926	3502	2373	1.07956	0.836115	TRUE
Ezr_ProteinCoding	13915.6	3896	TRUE	0.617225	1.03047	1.78239	FALSE	Ezr	Cof	ProteinCoding	ProteinCoding	ProteinCoding	FALSE	FALSE	FALSE	-2.96852e-09	0.562645	11325	14649	1.20766	0.835739	TRUE
Gsto1_ProteinCoding	7433.06	3501	TRUE	0.333236	0.949338	2.01531	FALSE	Gsto1	-	ProteinCoding	ProteinCoding	ProteinCoding	FALSE	FALSE	FALSE	1.56692e-09	0.397253	3349	10703	0.303563	0.835702	TRUE
S100g_ProteinCoding	889.025	22	TRUE	0.0582848	1.56551	2.95997	FALSE	S100g	-	ProteinCoding	ProteinCoding	ProteinCoding	FALSE	FALSE	FALSE	5.10814e-10	0.183781	129	988	0.109457	0.835671	TRUE
Fat3_ProteinCoding	12154.7	6567	TRUE	0.590361	1.29077	2.52493	FALSE	Fat3	-	ProteinCoding	ProteinCoding	ProteinCoding	FALSE	FALSE	FALSE	-4.50618e-09	0.583754	17066	11797	6.83748	0.835644	TRUE
Tnfrsf19_ProteinCoding	16164.7	5757	TRUE	0.682393	0.846352	1.07901	FALSE	Tnfrsf19	-	ProteinCoding	ProteinCoding	ProteinCoding	FALSE	FALSE	FALSE	3.24386e-10	0.590779	15605	16181	1.71367	0.835499	TRUE
Me1_ProteinCoding	3093.69	1126	TRUE	0.140872	0.630778	1.07478	FALSE	Me1	-	ProteinCoding	ProteinCoding	ProteinCoding	FALSE	FALSE	FALSE	1.68194e-09	0.262304	6162	4907	2.56793	0.835373	TRUE
Rgs3_ProteinCoding	2793.53	1406	TRUE	0.12446	0.492271	0.795439	FALSE	Rgs3	-	ProteinCoding	ProteinCoding	ProteinCoding	FALSE	FALSE	FALSE	1.35908e-09	0.244884	7628	4568	3.7392	0.835102	TRUE
Plxnc1_ProteinCoding	5049.97	2007	TRUE	0.233057	0.68673	1.09814	FALSE	Plxnc1	-	ProteinCoding	ProteinCoding	ProteinCoding	FALSE	FALSE	FALSE	5.93127e-09	0.3497	9219	6572	2.53347	0.835066	TRUE
Rab27b_ProteinCoding	392.624	196	TRUE	0.0186572	0.595949	1.00454	FALSE	Rab27b	-	ProteinCoding	ProteinCoding	ProteinCoding	FALSE	FALSE	FALSE	1.27129e-10	0.0973976	1345	651	2.39379	0.834959	TRUE
St8sia1_ProteinCoding	1614.72	1380	TRUE	0.0789192	0.694584	1.20347	FALSE	St8sia1	-	ProteinCoding	ProteinCoding	ProteinCoding	FALSE	FALSE	FALSE	-8.4767e-11	0.206032	3193	2169	2.28815	0.834922	TRUE
Myh9_ProteinCoding	48393.8	11304	TRUE	1.68809	1.2063	1.00289	FALSE	Myh9	-	ProteinCoding	ProteinCoding	ProteinCoding	FALSE	FALSE	FALSE	3.59631e-09	0.724761	22156	29561	0.646441	0.834869	TRUE
Ghr_ProteinCoding	4097.28	2078	TRUE	0.180107	0.502624	0.816319	FALSE	Ghr	-	ProteinCoding	ProteinCoding	ProteinCoding	FALSE	FALSE	FALSE	-2.88798e-10	0.294092	16051	6362	10.1415	0.834861	TRUE
Cbfa2t3_ProteinCoding	3400.42	1351	TRUE	0.158547	0.648061	1.10964	FALSE	Cbfa2t3	Cof	ProteinCoding	ProteinCoding	ProteinCoding	FALSE	FALSE	FALSE	1.55918e-10	0.286511	6112	4702	6.09334	0.834521	TRUE
Alpk3_ProteinCoding	1877.94	727	TRUE	0.0901758	0.719815	1.25435	FALSE	Alpk3	Cof	ProteinCoding	ProteinCoding	ProteinCoding	FALSE	FALSE	FALSE	-7.78545e-10	0.215379	3857	2831	1.34542	0.83432	TRUE
Itga2_ProteinCoding	305.202	230	TRUE	0.0148885	0.675505	1.16499	FALSE	Itga2	-	ProteinCoding	ProteinCoding	ProteinCoding	FALSE	FALSE	FALSE	-9.35141e-11	0.0882101	619	459	2.57194	0.834222	TRUE
Dock6_ProteinCoding	10719.7	4074	TRUE	0.452081	0.69764	0.832977	FALSE	Dock6	-	ProteinCoding	ProteinCoding	ProteinCoding	FALSE	FALSE	FALSE	8.79695e-09	0.458827	10822	13875	0.894321	0.83418	TRUE
Dpysl5_ProteinCoding	15599.9	6090	TRUE	0.667023	0.874933	1.15401	FALSE	Dpysl5	-	ProteinCoding	ProteinCoding	ProteinCoding	FALSE	FALSE	FALSE	8.31589e-09	0.589018	14437	15600	1.52594	0.834113	TRUE
Axin2_ProteinCoding	15217.7	5195	TRUE	0.631456	0.70889	0.718296	FALSE	Axin2	-	ProteinCoding	ProteinCoding	ProteinCoding	FALSE	FALSE	FALSE	3.26561e-09	0.556284	13726	16137	1.1614	0.834041	TRUE
Mest_ProteinCoding	69410.9	13314	TRUE	2.6946	2.78272	1.74589	FALSE	Mest	-	ProteinCoding	ProteinCoding	ProteinCoding	FALSE	FALSE	FALSE	8.20703e-10	1.2476	15704	29299	0.112623	0.833906	TRUE
Fgfr3_ProteinCoding	7743.6	2904	TRUE	0.376884	1.06671	2.42524	FALSE	Fgfr3	-	ProteinCoding	ProteinCoding	ProteinCoding	FALSE	FALSE	FALSE	7.53661e-10	0.458317	3414	8731	0.366408	0.833795	TRUE
Podxl_ProteinCoding	35895.1	7858	TRUE	1.5248	2.1001	3.14263	FALSE	Podxl	-	ProteinCoding	ProteinCoding	ProteinCoding	FALSE	FALSE	FALSE	-6.88419e-09	0.897198	14932	23773	0.336977	0.833749	TRUE
Tm6sf1_ProteinCoding	1488.85	657	TRUE	0.0675724	0.50163	0.814314	FALSE	Tm6sf1	-	ProteinCoding	ProteinCoding	ProteinCoding	FALSE	FALSE	FALSE	-9.31134e-11	0.181682	2236	2501	1.06305	0.833629	TRUE
Boc_ProteinCoding	6818.08	3452	TRUE	0.314544	0.834448	1.61405	FALSE	Boc	-	ProteinCoding	ProteinCoding	ProteinCoding	FALSE	FALSE	FALSE	-3.17997e-09	0.406181	12859	8650	3.22831	0.833355	TRUE
Smc6_ProteinCoding	26347.6	8687	TRUE	0.985675	0.874824	0.940134	FALSE	Smc6	-	ProteinCoding	ProteinCoding	ProteinCoding	FALSE	FALSE	FALSE	7.17782e-09	0.612222	19028	24673	0.961122	0.83329	TRUE
St8sia4_ProteinCoding	2161.67	1203	TRUE	0.108462	0.862098	1.54131	FALSE	St8sia4	-	ProteinCoding	ProteinCoding	ProteinCoding	FALSE	FALSE	FALSE	-9.59487e-10	0.242774	2186	2905	0.929674	0.8331	TRUE
Creb3l2_ProteinCoding	9433.48	4068	TRUE	0.41047	0.692722	1.11907	FALSE	Creb3l2	TF	ProteinCoding	ProteinCoding	ProteinCoding	FALSE	FALSE	FALSE	-1.56021e-09	0.452022	15073	11705	2.48638	0.833089	TRUE
Foxo1_ProteinCoding	5573.95	2472	TRUE	0.242816	0.51821	0.509584	FALSE	Foxo1	TF	ProteinCoding	ProteinCoding	ProteinCoding	FALSE	FALSE	FALSE	-1.05906e-09	0.341944	13990	8122	5.20981	0.832991	TRUE
Sox6_ProteinCoding	4850.19	3134	TRUE	0.230305	0.81667	1.55196	FALSE	Sox6	TF	ProteinCoding	ProteinCoding	ProteinCoding	FALSE	FALSE	FALSE	2.12262e-09	0.350027	17673	6251	20.2469	0.832859	TRUE
Myo5b_ProteinCoding	1831.88	843	TRUE	0.0862358	0.595083	1.00279	FALSE	Myo5b	-	ProteinCoding	ProteinCoding	ProteinCoding	FALSE	FALSE	FALSE	-3.93548e-10	0.211202	4166	2669	8.17743	0.832732	TRUE
Adam19_ProteinCoding	9959.79	3133	TRUE	0.458767	0.904584	1.4233	FALSE	Adam19	-	ProteinCoding	ProteinCoding	ProteinCoding	FALSE	FALSE	FALSE	-3.16706e-09	0.496246	9252	10802	1.24657	0.832582	TRUE
Itga6_ProteinCoding	15439.2	6009	TRUE	0.682958	1.24559	2.12664	FALSE	Itga6	-	ProteinCoding	ProteinCoding	ProteinCoding	FALSE	FALSE	FALSE	-3.45458e-10	0.595191	11275	15814	0.738475	0.832285	TRUE
Bcl6b_ProteinCoding	975.208	329	TRUE	0.0504335	0.86641	1.55001	FALSE	Bcl6b	TF	ProteinCoding	ProteinCoding	ProteinCoding	FALSE	FALSE	FALSE	-5.73043e-10	0.166335	295	1337	0.154732	0.832238	TRUE
F2rl1_ProteinCoding	1067.9	153	TRUE	0.0477129	0.379247	0.567492	FALSE	F2rl1	-	ProteinCoding	ProteinCoding	ProteinCoding	FALSE	FALSE	FALSE	-1.23325e-10	0.150588	606	1815	0.417844	0.832209	TRUE
Ptpn13_ProteinCoding	29746.3	8908	TRUE	1.12642	0.885947	0.759561	FALSE	Ptpn13	-	ProteinCoding	ProteinCoding	ProteinCoding	FALSE	FALSE	FALSE	3.70588e-09	0.695914	22447	24016	1.78487	0.831807	TRUE
Sgk3_ProteinCoding	3969.21	1680	TRUE	0.197739	0.919004	1.65608	FALSE	Sgk3	-	ProteinCoding	ProteinCoding	ProteinCoding	FALSE	FALSE	FALSE	-1.09348e-09	0.32901	4863	5065	2.1615	0.831688	TRUE
Dsg2_ProteinCoding	6064.15	1429	TRUE	0.27915	0.725839	1.23473	FALSE	Dsg2	-	ProteinCoding	ProteinCoding	ProteinCoding	FALSE	FALSE	FALSE	5.75351e-10	0.378608	3162	7666	0.368802	0.831651	TRUE
Wnk2_ProteinCoding	2878.02	1590	TRUE	0.13061	0.562486	0.937049	FALSE	Wnk2	-	ProteinCoding	ProteinCoding	ProteinCoding	FALSE	FALSE	FALSE	1.09554e-09	0.254739	6838	4433	4.33615	0.831595	TRUE
Daam2_ProteinCoding	4736.51	2456	TRUE	0.2185	0.722251	1.2222	FALSE	Daam2	-	ProteinCoding	ProteinCoding	ProteinCoding	FALSE	FALSE	FALSE	1.47794e-09	0.335728	6375	6413	1.79957	0.831566	TRUE
Mir99ahg_lncRNA	1620.43	1744	TRUE	0.0846258	0.908706	1.63531	FALSE	Mir99ahg	-	lncRNA	lncRNA	lncRNA	FALSE	FALSE	FALSE	1.41561e-09	0.217839	7336	1935	14.0457	0.831563	TRUE
Mtus1_ProteinCoding	2385.11	1050	TRUE	0.110027	0.558911	0.92984	FALSE	Mtus1	-	ProteinCoding	ProteinCoding	ProteinCoding	FALSE	FALSE	FALSE	2.15522e-10	0.236089	4217	3525	3.92455	0.831543	TRUE
Sdc4_ProteinCoding	4760.22	1274	TRUE	0.216165	0.628301	0.89408	FALSE	Sdc4	-	ProteinCoding	ProteinCoding	ProteinCoding	FALSE	FALSE	FALSE	9.80722e-11	0.327594	2714	6772	0.417843	0.831475	TRUE
Crabp1_ProteinCoding	12507.4	4911	TRUE	0.671559	1.91309	3.87822	FALSE	Crabp1	-	ProteinCoding	ProteinCoding	ProteinCoding	FALSE	FALSE	FALSE	5.6357e-09	0.628819	3493	12062	0.211795	0.831459	TRUE
Gpm6b_ProteinCoding	1367.77	1063	TRUE	0.0690933	0.862153	1.54142	FALSE	Gpm6b	-	ProteinCoding	ProteinCoding	ProteinCoding	FALSE	FALSE	FALSE	-8.82148e-10	0.192938	3267	1912	7.267	0.831437	TRUE
Gabrg1_ProteinCoding	708.072	105	TRUE	0.0341571	0.64193	1.09727	FALSE	Gabrg1	-	ProteinCoding	ProteinCoding	ProteinCoding	FALSE	FALSE	FALSE	9.58491e-10	0.133629	1523	1033	1.71567	0.831421	TRUE
Fzd3_ProteinCoding	35435.9	11264	TRUE	1.38568	1.45233	1.65794	FALSE	Fzd3	-	ProteinCoding	ProteinCoding	ProteinCoding	FALSE	FALSE	FALSE	3.88569e-10	0.804338	14723	25273	0.358795	0.83134	TRUE
Tnnc1_ProteinCoding	590.702	127	TRUE	0.0333883	1.04181	1.90377	FALSE	Tnnc1	-	ProteinCoding	ProteinCoding	ProteinCoding	FALSE	FALSE	FALSE	8.69017e-11	0.138697	225	696	0.108167	0.831135	TRUE
Adgrl2_ProteinCoding	32485.2	10268	TRUE	1.20469	0.928939	0.851392	FALSE	Adgrl2	-	ProteinCoding	ProteinCoding	ProteinCoding	FALSE	FALSE	FALSE	6.06479e-09	0.700983	25425	25335	3.91382	0.831095	TRUE
Amph_ProteinCoding	2832.23	1019	TRUE	0.131737	0.716679	1.24803	FALSE	Amph	-	ProteinCoding	ProteinCoding	ProteinCoding	FALSE	FALSE	FALSE	9.87652e-10	0.256934	10372	4389	7.3751	0.830752	TRUE
Sh3bgr_ProteinCoding	800.552	303	TRUE	0.0441507	1.02239	1.8646	FALSE	Sh3bgr	-	ProteinCoding	ProteinCoding	ProteinCoding	FALSE	FALSE	FALSE	1.36896e-10	0.157858	1067	1030	0.606917	0.830671	TRUE
Flnc_ProteinCoding	19223.1	5229	TRUE	0.841938	1.30557	1.97111	FALSE	Flnc	-	ProteinCoding	ProteinCoding	ProteinCoding	FALSE	FALSE	FALSE	2.91832e-09	0.661072	4905	17898	0.135392	0.830471	TRUE
Fgf17_ProteinCoding	1712.8	750	TRUE	0.0858452	0.827569	1.47167	FALSE	Fgf17	-	ProteinCoding	ProteinCoding	ProteinCoding	FALSE	FALSE	FALSE	2.09494e-10	0.21599	1563	2278	0.473985	0.830356	TRUE
Scarf2_ProteinCoding	3420.68	1880	TRUE	0.160875	0.701713	1.21784	FALSE	Scarf2	-	ProteinCoding	ProteinCoding	ProteinCoding	FALSE	FALSE	FALSE	-1.20059e-09	0.289997	3407	4684	0.673613	0.830235	TRUE
Npr1_ProteinCoding	1502.34	502	TRUE	0.0762109	0.844524	1.50587	FALSE	Npr1	-	ProteinCoding	ProteinCoding	ProteinCoding	FALSE	FALSE	FALSE	1.21596e-10	0.203348	715	2062	0.250709	0.830225	TRUE
Magi3_ProteinCoding	8385.32	3635	TRUE	0.354889	0.541948	0.592491	FALSE	Magi3	-	ProteinCoding	ProteinCoding	ProteinCoding	FALSE	FALSE	FALSE	-2.92185e-10	0.407498	22285	11485	7.64825	0.829872	TRUE
Bicc1_ProteinCoding	3784.24	1860	TRUE	0.169231	0.563644	0.939385	FALSE	Bicc1	-	ProteinCoding	ProteinCoding	ProteinCoding	FALSE	FALSE	FALSE	1.07204e-09	0.288595	11957	5725	5.19464	0.82953	TRUE
Pkhd1l1_ProteinCoding	2429.37	1525	TRUE	0.150918	1.45842	2.74397	FALSE	Pkhd1l1	-	ProteinCoding	ProteinCoding	ProteinCoding	FALSE	FALSE	FALSE	1.72426e-09	0.301597	2153	2277	1.36149	0.829397	TRUE
Tmem150a_ProteinCoding	1551.06	610	TRUE	0.068957	0.419327	0.648326	FALSE	Tmem150a	-	ProteinCoding	ProteinCoding	ProteinCoding	FALSE	FALSE	FALSE	1.28729e-09	0.18064	1032	2769	0.548487	0.828643	TRUE
Robo1_ProteinCoding	17109	6288	TRUE	0.695142	0.735969	0.789354	FALSE	Robo1	-	ProteinCoding	ProteinCoding	ProteinCoding	FALSE	FALSE	FALSE	-3.15909e-09	0.572292	23216	17838	6.83474	0.828623	TRUE
Fmn2_ProteinCoding	3432.84	2105	TRUE	0.160392	0.707634	1.22979	FALSE	Fmn2	-	ProteinCoding	ProteinCoding	ProteinCoding	FALSE	FALSE	FALSE	-2.50385e-11	0.287388	12323	4921	6.05172	0.828565	TRUE
Camk2d_ProteinCoding	5898.9	2736	TRUE	0.258609	0.575005	0.707944	FALSE	Camk2d	Cof	ProteinCoding	ProteinCoding	ProteinCoding	FALSE	FALSE	FALSE	-1.46158e-09	0.355313	16955	8412	6.16359	0.828516	TRUE
Arap2_ProteinCoding	2341.92	606	TRUE	0.102146	0.349423	0.507342	FALSE	Arap2	-	ProteinCoding	ProteinCoding	ProteinCoding	FALSE	FALSE	FALSE	2.81372e-10	0.218609	5702	3905	3.47191	0.828505	TRUE
Hlf_ProteinCoding	863.012	364	TRUE	0.0390857	0.444647	0.699391	FALSE	Hlf	TF	ProteinCoding	ProteinCoding	ProteinCoding	FALSE	FALSE	FALSE	-4.29611e-10	0.138155	2279	1472	2.31437	0.828482	TRUE
Spry4_ProteinCoding	6436.3	1939	TRUE	0.307614	0.908892	1.87405	FALSE	Spry4	-	ProteinCoding	ProteinCoding	ProteinCoding	FALSE	FALSE	FALSE	6.07699e-10	0.407976	4277	7736	0.590361	0.828246	TRUE
Tbx3_ProteinCoding	6785.17	1972	TRUE	0.334957	0.997486	2.18347	FALSE	Tbx3	TF	ProteinCoding	ProteinCoding	ProteinCoding	FALSE	FALSE	FALSE	2.29442e-09	0.4332	3389	7371	0.344913	0.827383	TRUE
Ncam1_ProteinCoding	12357	5003	TRUE	0.558244	1.01793	1.74663	FALSE	Ncam1	-	ProteinCoding	ProteinCoding	ProteinCoding	FALSE	FALSE	FALSE	-3.74533e-09	0.54816	18343	13217	5.66419	0.827286	TRUE
Creb3l3_ProteinCoding	501.997	21	TRUE	0.0252427	0.683193	1.18049	FALSE	Creb3l3	TF	ProteinCoding	ProteinCoding	ProteinCoding	FALSE	FALSE	FALSE	-2.16106e-10	0.117331	198	654	0.24876	0.826856	TRUE
Ptprz1_ProteinCoding	5199.85	2185	TRUE	0.253672	0.898193	1.83668	FALSE	Ptprz1	-	ProteinCoding	ProteinCoding	ProteinCoding	FALSE	FALSE	FALSE	2.60238e-09	0.374723	6439	6187	1.84676	0.826568	TRUE
Itpr3_ProteinCoding	5015.14	1276	TRUE	0.224864	0.604951	0.81253	FALSE	Itpr3	-	ProteinCoding	ProteinCoding	ProteinCoding	FALSE	FALSE	FALSE	-7.09674e-10	0.330964	3559	7059	0.663531	0.826441	TRUE
Prrx2_ProteinCoding	3376.99	1815	TRUE	0.156353	0.625105	1.06334	FALSE	Prrx2	TF	ProteinCoding	ProteinCoding	ProteinCoding	FALSE	FALSE	FALSE	-1.36461e-09	0.28394	5871	4751	1.83709	0.82643	TRUE
Rasa3_ProteinCoding	6435.07	3156	TRUE	0.281755	0.571985	0.697396	FALSE	Rasa3	-	ProteinCoding	ProteinCoding	ProteinCoding	FALSE	FALSE	FALSE	2.76444e-09	0.372072	10544	8985	1.76802	0.826162	TRUE
Pdzrn3_ProteinCoding	8658.91	3764	TRUE	0.370389	0.58689	0.749453	FALSE	Pdzrn3	-	ProteinCoding	ProteinCoding	ProteinCoding	FALSE	FALSE	FALSE	-2.99625e-09	0.42419	22914	11321	17.6265	0.826015	TRUE
Pla2g12b_ProteinCoding	545.042	23	TRUE	0.0260185	0.526459	0.86439	FALSE	Pla2g12b	-	ProteinCoding	ProteinCoding	ProteinCoding	FALSE	FALSE	FALSE	1.86074e-10	0.116519	316	797	0.383845	0.825799	TRUE
Stk32a_ProteinCoding	498.075	200	TRUE	0.0244894	0.685445	1.18503	FALSE	Stk32a	-	ProteinCoding	ProteinCoding	ProteinCoding	FALSE	FALSE	FALSE	-2.68369e-11	0.113698	930	743	2.01543	0.825767	TRUE
Tpm1_ProteinCoding	23011	7206	TRUE	0.986939	1.52291	2.49129	FALSE	Tpm1	-	ProteinCoding	ProteinCoding	ProteinCoding	FALSE	FALSE	FALSE	-7.56589e-09	0.705105	13841	20793	0.645385	0.825527	TRUE
Meg3_lncRNA	39281	8855	TRUE	1.61954	1.99042	2.9059	FALSE	Meg3	-	lncRNA	lncRNA	lncRNA	FALSE	FALSE	FALSE	-2.04568e-09	0.931403	18185	24324	0.797021	0.825505	TRUE
F11r_ProteinCoding	7821.75	2048	TRUE	0.335474	0.534107	0.565105	FALSE	F11r	-	ProteinCoding	ProteinCoding	ProteinCoding	FALSE	FALSE	FALSE	-2.42412e-11	0.399093	8919	10284	1.11236	0.825472	TRUE
Bves_ProteinCoding	1742.32	864	TRUE	0.0830818	0.670221	1.15433	FALSE	Bves	-	ProteinCoding	ProteinCoding	ProteinCoding	FALSE	FALSE	FALSE	-9.30095e-10	0.207092	3438	2604	1.37466	0.82528	TRUE
Fgf8_ProteinCoding	2327.88	714	TRUE	0.11146	0.680759	1.17558	FALSE	Fgf8	-	ProteinCoding	ProteinCoding	ProteinCoding	FALSE	FALSE	FALSE	9.08387e-10	0.242661	1908	3204	0.620757	0.82513	TRUE
Dsp_ProteinCoding	16884.8	3677	TRUE	0.815235	1.5302	2.8735	FALSE	Dsp	-	ProteinCoding	ProteinCoding	ProteinCoding	FALSE	FALSE	FALSE	-2.34174e-09	0.690344	4152	14518	0.142912	0.825043	TRUE
Hs6st2_ProteinCoding	10787.6	4217	TRUE	0.4617	0.709917	0.867998	FALSE	Hs6st2	-	ProteinCoding	ProteinCoding	ProteinCoding	FALSE	FALSE	FALSE	-2.0808e-09	0.475938	20795	13116	8.23227	0.824938	TRUE
Hoxb3_ProteinCoding	4739.69	2588	TRUE	0.215125	0.643885	0.948506	FALSE	Hoxb3	TF	ProteinCoding	ProteinCoding	ProteinCoding	FALSE	FALSE	FALSE	-7.07843e-10	0.331192	10483	6481	4.73392	0.824527	TRUE
Synpo2l_ProteinCoding	854.139	269	TRUE	0.0505365	1.26459	2.35307	FALSE	Synpo2l	-	ProteinCoding	ProteinCoding	ProteinCoding	FALSE	FALSE	FALSE	6.39105e-11	0.169802	269	1057	0.104146	0.824451	TRUE
Bmp7_ProteinCoding	5137.34	1941	TRUE	0.228253	0.569885	0.69006	FALSE	Bmp7	-	ProteinCoding	ProteinCoding	ProteinCoding	FALSE	FALSE	FALSE	-2.29948e-10	0.33611	8841	7302	2.32149	0.824417	TRUE
Cdcp1_ProteinCoding	2651.43	767	TRUE	0.12515	0.65866	1.13101	FALSE	Cdcp1	-	ProteinCoding	ProteinCoding	ProteinCoding	FALSE	FALSE	FALSE	-1.07184e-09	0.254625	2572	3632	0.795862	0.82372	TRUE
Cndp2_ProteinCoding	9977.73	3424	TRUE	0.416793	0.728361	0.920611	FALSE	Cndp2	-	ProteinCoding	ProteinCoding	ProteinCoding	FALSE	FALSE	FALSE	-3.47126e-09	0.428742	4796	13967	0.330281	0.823543	TRUE
Mylk3_ProteinCoding	897.948	294	TRUE	0.0459836	0.915978	1.64998	FALSE	Mylk3	-	ProteinCoding	ProteinCoding	ProteinCoding	FALSE	FALSE	FALSE	-6.66717e-10	0.156427	1347	1336	0.595277	0.823465	TRUE
Gask1b_ProteinCoding	1476.7	1052	TRUE	0.0723551	0.807858	1.43192	FALSE	Gask1b	-	ProteinCoding	ProteinCoding	ProteinCoding	FALSE	FALSE	FALSE	1.60745e-09	0.194195	1627	2201	0.893168	0.823395	TRUE
Frrs1_ProteinCoding	8958.36	3460	TRUE	0.417211	0.970405	1.61106	FALSE	Frrs1	-	ProteinCoding	ProteinCoding	ProteinCoding	FALSE	FALSE	FALSE	1.26616e-09	0.471964	7810	10777	1.80266	0.823047	TRUE
Zfp516_ProteinCoding	24558	9065	TRUE	0.935905	0.715992	0.559978	FALSE	Zfp516	TF	ProteinCoding	ProteinCoding	ProteinCoding	FALSE	FALSE	FALSE	-8.36438e-09	0.630351	23213	22431	2.85342	0.822928	TRUE
Clmp_ProteinCoding	4431.63	2293	TRUE	0.199999	0.625095	1.06332	FALSE	Clmp	-	ProteinCoding	ProteinCoding	ProteinCoding	FALSE	FALSE	FALSE	-4.55142e-10	0.316707	9337	6345	2.46581	0.822894	TRUE
Pappa_ProteinCoding	4443.06	2426	TRUE	0.225784	1.0273	2.28761	FALSE	Pappa	-	ProteinCoding	ProteinCoding	ProteinCoding	FALSE	FALSE	FALSE	-2.30695e-09	0.356299	7384	5175	2.99615	0.822743	TRUE
Btbd11_ProteinCoding	1549.28	876	TRUE	0.0714198	0.608968	1.0308	FALSE	Btbd11	-	ProteinCoding	ProteinCoding	ProteinCoding	FALSE	FALSE	FALSE	-2.95648e-10	0.187648	7307	2596	8.12325	0.822571	TRUE
Lpp_ProteinCoding	26175.9	8628	TRUE	1.04814	1.12605	1.27242	FALSE	Lpp	-	ProteinCoding	ProteinCoding	ProteinCoding	FALSE	FALSE	FALSE	1.01755e-08	0.700152	25147	22083	6.00078	0.822109	TRUE
Igfbp5_ProteinCoding	15545.2	6061	TRUE	1.03607	2.86438	5.70204	FALSE	Igfbp5	-	ProteinCoding	ProteinCoding	ProteinCoding	FALSE	FALSE	FALSE	2.0841e-09	0.824452	2351	11231	0.0840248	0.822072	TRUE
Gap43_ProteinCoding	2148.57	1149	TRUE	0.0962984	0.458978	0.728295	FALSE	Gap43	-	ProteinCoding	ProteinCoding	ProteinCoding	FALSE	FALSE	FALSE	6.17185e-10	0.216855	5493	3495	3.66838	0.821505	TRUE
Ikzf2_ProteinCoding	5132.28	2523	TRUE	0.233546	0.684594	1.09069	FALSE	Ikzf2	TF	ProteinCoding	ProteinCoding	ProteinCoding	FALSE	FALSE	FALSE	-2.00838e-09	0.344935	13745	7169	6.51627	0.821309	TRUE
Kcnd3_ProteinCoding	572.44	349	TRUE	0.0262556	0.489473	0.789798	FALSE	Kcnd3	-	ProteinCoding	ProteinCoding	ProteinCoding	FALSE	FALSE	FALSE	1.26133e-10	0.113838	3582	964	7.63873	0.820847	TRUE
Palm3_ProteinCoding	1271.05	398	TRUE	0.0573407	0.437939	0.685863	FALSE	Palm3	-	ProteinCoding	ProteinCoding	ProteinCoding	FALSE	FALSE	FALSE	-5.37343e-11	0.167096	539	2126	0.39713	0.820686	TRUE
Tshz1_ProteinCoding	7900.84	4206	TRUE	0.347792	0.66244	1.01331	FALSE	Tshz1	TF	ProteinCoding	ProteinCoding	ProteinCoding	FALSE	FALSE	FALSE	6.81418e-11	0.419248	14091	10108	3.74971	0.820678	TRUE
Cnn2_ProteinCoding	12387.1	4478	TRUE	0.586227	1.14759	2.11648	FALSE	Cnn2	-	ProteinCoding	ProteinCoding	ProteinCoding	FALSE	FALSE	FALSE	-1.36508e-09	0.576134	2814	12269	0.120149	0.820558	TRUE
Rassf2_ProteinCoding	6160.38	2722	TRUE	0.278138	0.678949	1.07097	FALSE	Rassf2	-	ProteinCoding	ProteinCoding	ProteinCoding	FALSE	FALSE	FALSE	-7.97631e-10	0.377535	4662	8168	0.612146	0.82038	TRUE
Cep170b_ProteinCoding	9524.86	2455	TRUE	0.42114	0.755427	0.997819	FALSE	Cep170b	-	ProteinCoding	ProteinCoding	ProteinCoding	FALSE	FALSE	FALSE	3.61546e-10	0.459905	3685	11327	0.29224	0.819851	TRUE
Adam23_ProteinCoding	2474.3	1251	TRUE	0.112861	0.567885	0.947939	FALSE	Adam23	-	ProteinCoding	ProteinCoding	ProteinCoding	FALSE	FALSE	FALSE	-7.1642e-10	0.236998	7840	3889	3.65137	0.819844	TRUE
Ldb2_ProteinCoding	1584.43	826	TRUE	0.0700608	0.379526	0.568055	FALSE	Ldb2	Cof	ProteinCoding	ProteinCoding	ProteinCoding	FALSE	FALSE	FALSE	9.97889e-10	0.182899	15345	2748	35.0679	0.819648	TRUE
Slc16a12_ProteinCoding	337.582	222	TRUE	0.0162412	0.592377	0.997336	FALSE	Slc16a12	-	ProteinCoding	ProteinCoding	ProteinCoding	FALSE	FALSE	FALSE	2.36095e-10	0.0918629	1044	510	3.46064	0.819463	TRUE
Uaca_ProteinCoding	10669.5	3132	TRUE	0.44743	0.589192	0.523622	FALSE	Uaca	-	ProteinCoding	ProteinCoding	ProteinCoding	FALSE	FALSE	FALSE	2.17421e-09	0.453594	15702	13374	2.36509	0.818838	TRUE
Rnf24_ProteinCoding	3203.03	2210	TRUE	0.14182	0.505534	0.822188	FALSE	Rnf24	-	ProteinCoding	ProteinCoding	ProteinCoding	FALSE	FALSE	FALSE	1.00023e-09	0.261201	5630	5232	1.70216	0.818819	TRUE
Etl4_ProteinCoding	11770.4	4123	TRUE	0.492289	0.63698	0.659941	FALSE	Etl4	-	ProteinCoding	ProteinCoding	ProteinCoding	FALSE	FALSE	FALSE	-1.59503e-10	0.479226	23009	14098	7.63162	0.818426	TRUE
Nova2_ProteinCoding	1909.23	1229	TRUE	0.0905897	0.652813	1.11922	FALSE	Nova2	-	ProteinCoding	ProteinCoding	ProteinCoding	FALSE	FALSE	FALSE	4.97395e-10	0.216783	2077	2813	1.16265	0.818409	TRUE
Isl1_ProteinCoding	2314.36	1092	TRUE	0.113903	0.820305	1.45702	FALSE	Isl1	TF	ProteinCoding	ProteinCoding	ProteinCoding	FALSE	FALSE	FALSE	3.03734e-10	0.247007	1505	3149	0.475178	0.8183	TRUE
Cemip2_ProteinCoding	19487.3	7280	TRUE	0.771192	0.815967	0.999276	FALSE	Cemip2	-	ProteinCoding	ProteinCoding	ProteinCoding	FALSE	FALSE	FALSE	5.95887e-09	0.580942	15383	20299	1.00239	0.818083	TRUE
Dtx4_ProteinCoding	9506.11	5132	TRUE	0.454613	1.0882	1.94708	FALSE	Dtx4	-	ProteinCoding	ProteinCoding	ProteinCoding	FALSE	FALSE	FALSE	-4.74514e-10	0.504556	6668	10088	0.587649	0.817982	TRUE
Smarca2_ProteinCoding	4689.77	1848	TRUE	0.202564	0.450533	0.711263	FALSE	Smarca2	Cof	ProteinCoding	ProteinCoding	ProteinCoding	FALSE	FALSE	FALSE	5.71351e-10	0.308879	8353	7198	2.88711	0.817802	TRUE
Fbn1_ProteinCoding	10512.9	4185	TRUE	0.506392	1.23737	2.37261	FALSE	Fbn1	-	ProteinCoding	ProteinCoding	ProteinCoding	FALSE	FALSE	FALSE	-4.40702e-09	0.531956	9399	11095	1.00447	0.817767	TRUE
Zeb1_ProteinCoding	10527.6	5638	TRUE	0.447123	0.65326	0.70638	FALSE	Zeb1	TF	ProteinCoding	ProteinCoding	ProteinCoding	FALSE	FALSE	FALSE	-6.66271e-09	0.466655	22335	12960	9.92581	0.817724	TRUE
Dlk1_ProteinCoding	13236.3	4332	TRUE	0.774998	2.02873	4.18168	FALSE	Dlk1	-	ProteinCoding	ProteinCoding	ProteinCoding	FALSE	FALSE	FALSE	3.86255e-09	0.712602	2290	10412	0.0866754	0.816858	TRUE
Loxl2_ProteinCoding	21610	7466	TRUE	0.899564	1.31106	1.98425	FALSE	Loxl2	Cof	ProteinCoding	ProteinCoding	ProteinCoding	FALSE	FALSE	FALSE	1.62399e-09	0.665549	16243	19848	1.17955	0.816795	TRUE
B830012L14Rik_lncRNA	12271.9	3698	TRUE	0.537173	0.847656	1.26091	FALSE	B830012L14Rik	-	lncRNA	lncRNA	lncRNA	FALSE	FALSE	FALSE	-7.64414e-09	0.523194	13952	13317	2.38843	0.816675	TRUE
Vwa2_ProteinCoding	2727.68	1079	TRUE	0.125479	0.588607	0.989731	FALSE	Vwa2	-	ProteinCoding	ProteinCoding	ProteinCoding	FALSE	FALSE	FALSE	2.0059e-09	0.252397	3855	4061	1.06537	0.81647	TRUE
Lpar1_ProteinCoding	6946.42	3089	TRUE	0.303617	0.613228	0.841437	FALSE	Lpar1	-	ProteinCoding	ProteinCoding	ProteinCoding	FALSE	FALSE	FALSE	-1.87239e-09	0.387424	15509	9383	4.43478	0.81645	TRUE
Glis3_ProteinCoding	1867.43	1125	TRUE	0.0877449	0.665341	1.14449	FALSE	Glis3	TF	ProteinCoding	ProteinCoding	ProteinCoding	FALSE	FALSE	FALSE	4.20094e-10	0.211139	13264	2905	24.4574	0.816436	TRUE
Csf2rb_ProteinCoding	3512.63	1334	TRUE	0.316056	2.52176	7.50703	FALSE	Csf2rb	-	ProteinCoding	ProteinCoding	ProteinCoding	FALSE	FALSE	FALSE	4.6811e-10	0.433915	791	2480	0.212937	0.81619	TRUE
Slc7a3_ProteinCoding	2302.96	392	TRUE	0.118269	0.969592	1.75811	FALSE	Slc7a3	-	ProteinCoding	ProteinCoding	ProteinCoding	FALSE	FALSE	FALSE	9.83627e-11	0.251891	682	3123	0.129868	0.816144	TRUE
Efna5_ProteinCoding	10462.3	4987	TRUE	0.440083	0.604655	0.567732	FALSE	Efna5	-	ProteinCoding	ProteinCoding	ProteinCoding	FALSE	FALSE	FALSE	-5.74647e-09	0.459243	25063	13177	27.7355	0.816102	TRUE
Cdh1_ProteinCoding	10021.2	1378	TRUE	0.583356	1.58344	3.35978	FALSE	Cdh1	-	ProteinCoding	ProteinCoding	ProteinCoding	FALSE	FALSE	FALSE	-1.07766e-09	0.616709	4315	7393	0.61828	0.815867	TRUE
Syne1_ProteinCoding	3029.96	1251	TRUE	0.147665	0.849053	1.515	FALSE	Syne1	-	ProteinCoding	ProteinCoding	ProteinCoding	FALSE	FALSE	FALSE	-1.50577e-11	0.279089	4564	4199	1.72942	0.815716	TRUE
Galnt18_ProteinCoding	544.227	320	TRUE	0.0251096	0.482452	0.775638	FALSE	Galnt18	-	ProteinCoding	ProteinCoding	ProteinCoding	FALSE	FALSE	FALSE	-1.94498e-11	0.11197	5427	888	24.7204	0.815254	TRUE
Atp2a3_ProteinCoding	1093.77	141	TRUE	0.0500391	0.498071	0.807138	FALSE	Atp2a3	-	ProteinCoding	ProteinCoding	ProteinCoding	FALSE	FALSE	FALSE	8.54293e-11	0.156674	760	1833	0.583596	0.81499	TRUE
Cacna1g_ProteinCoding	5693.02	2581	TRUE	0.274054	0.973077	2.09822	FALSE	Cacna1g	-	ProteinCoding	ProteinCoding	ProteinCoding	FALSE	FALSE	FALSE	-2.26857e-10	0.383755	5289	7201	0.775967	0.814783	TRUE
Krt7_ProteinCoding	1158.93	624	TRUE	0.0604628	0.952288	1.72321	FALSE	Krt7	-	ProteinCoding	ProteinCoding	ProteinCoding	FALSE	FALSE	FALSE	5.69938e-10	0.182349	449	1536	0.268	0.814712	TRUE
Notch2_ProteinCoding	31690.1	9629	TRUE	1.16844	0.932618	0.85925	FALSE	Notch2	Cof	ProteinCoding	ProteinCoding	ProteinCoding	FALSE	FALSE	FALSE	3.03003e-09	0.668444	23574	25910	1.47178	0.814632	TRUE
Tanc2_ProteinCoding	10588.3	5167	TRUE	0.44765	0.656534	0.715718	FALSE	Tanc2	-	ProteinCoding	ProteinCoding	ProteinCoding	FALSE	FALSE	FALSE	2.21601e-09	0.462666	22268	13381	5.02139	0.814577	TRUE
Etv5_ProteinCoding	12731.4	3997	TRUE	0.549586	0.75639	1.00056	FALSE	Etv5	TF	ProteinCoding	ProteinCoding	ProteinCoding	FALSE	FALSE	FALSE	-6.96232e-09	0.528215	11535	13447	1.45861	0.814424	TRUE
Dll3_ProteinCoding	2719.19	1095	TRUE	0.145375	1.05664	1.93366	FALSE	Dll3	-	ProteinCoding	ProteinCoding	ProteinCoding	FALSE	FALSE	FALSE	8.31556e-10	0.288853	1990	3191	0.338358	0.814322	TRUE
Acta2_ProteinCoding	6024.78	1428	TRUE	0.536343	2.79299	6.81012	FALSE	Acta2	-	ProteinCoding	ProteinCoding	ProteinCoding	FALSE	FALSE	FALSE	-1.13447e-09	0.566538	1450	4436	0.123866	0.813828	TRUE
Sfrp1_ProteinCoding	16676	6444	TRUE	0.79732	1.62563	3.12392	FALSE	Sfrp1	-	ProteinCoding	ProteinCoding	ProteinCoding	FALSE	FALSE	FALSE	8.01325e-09	0.679113	8062	14990	0.563013	0.81373	TRUE
Mapk10_ProteinCoding	385.79	216	TRUE	0.0188746	0.783784	1.38337	FALSE	Mapk10	-	ProteinCoding	ProteinCoding	ProteinCoding	FALSE	FALSE	FALSE	4.42684e-10	0.0988023	2768	602	11.858	0.813611	TRUE
Kif21a_ProteinCoding	6885.9	3095	TRUE	0.301614	0.600544	0.797138	FALSE	Kif21a	-	ProteinCoding	ProteinCoding	ProteinCoding	FALSE	FALSE	FALSE	1.02882e-09	0.386384	11583	9311	2.36259	0.813477	TRUE
Lrp8_ProteinCoding	6618.63	3490	TRUE	0.299461	0.711387	1.18426	FALSE	Lrp8	-	ProteinCoding	ProteinCoding	ProteinCoding	FALSE	FALSE	FALSE	2.16559e-09	0.393675	9843	8513	1.60077	0.813285	TRUE
Oxct1_ProteinCoding	4523.89	1682	TRUE	0.196047	0.463736	0.737891	FALSE	Oxct1	-	ProteinCoding	ProteinCoding	ProteinCoding	FALSE	FALSE	FALSE	1.65737e-10	0.301664	5753	7167	1.57449	0.813248	TRUE
Sh3bp5_ProteinCoding	2563.06	1365	TRUE	0.111844	0.368259	0.545331	FALSE	Sh3bp5	-	ProteinCoding	ProteinCoding	ProteinCoding	FALSE	FALSE	FALSE	1.8499e-10	0.229846	7592	4279	4.01229	0.813244	TRUE
Gucy1b1_ProteinCoding	1141.11	331	TRUE	0.0508356	0.354937	0.518462	FALSE	Gucy1b1	-	ProteinCoding	ProteinCoding	ProteinCoding	FALSE	FALSE	FALSE	4.43427e-10	0.156552	1508	1913	0.974826	0.813137	TRUE
Galnt3_ProteinCoding	868.352	325	TRUE	0.0387621	0.456723	0.723745	FALSE	Galnt3	-	ProteinCoding	ProteinCoding	ProteinCoding	FALSE	FALSE	FALSE	-6.12337e-11	0.134962	1230	1585	1.39943	0.812856	TRUE
Cpn1_ProteinCoding	1057.97	348	TRUE	0.0492958	0.534028	0.879656	FALSE	Cpn1	-	ProteinCoding	ProteinCoding	ProteinCoding	FALSE	FALSE	FALSE	3.21378e-10	0.158262	1298	1617	0.819175	0.812656	TRUE
Vcam1_ProteinCoding	943.743	458	TRUE	0.0535175	1.23306	2.28947	FALSE	Vcam1	-	ProteinCoding	ProteinCoding	ProteinCoding	FALSE	FALSE	FALSE	4.64804e-12	0.173407	253	1161	0.137589	0.812597	TRUE
Homer2_ProteinCoding	5147.5	2465	TRUE	0.243483	0.882604	1.78224	FALSE	Homer2	-	ProteinCoding	ProteinCoding	ProteinCoding	FALSE	FALSE	FALSE	8.01624e-10	0.356352	6012	7059	1.09495	0.812348	TRUE
Cdx4_ProteinCoding	7329.6	1625	TRUE	0.428664	1.47878	3.06123	FALSE	Cdx4	TF	ProteinCoding	ProteinCoding	ProteinCoding	FALSE	FALSE	FALSE	-1.92028e-09	0.526119	1554	5993	0.123549	0.812299	TRUE
Nrg1_ProteinCoding	3522.52	1240	TRUE	0.181055	1.10764	2.03653	FALSE	Nrg1	Cof	ProteinCoding	ProteinCoding	ProteinCoding	FALSE	FALSE	FALSE	-8.31871e-10	0.315492	10752	4501	8.54959	0.812247	TRUE
Itgb3_ProteinCoding	2292.6	989	TRUE	0.120829	1.08282	1.98647	FALSE	Itgb3	-	ProteinCoding	ProteinCoding	ProteinCoding	FALSE	FALSE	FALSE	9.93471e-10	0.260172	1549	2747	0.551672	0.811909	TRUE
Bmp4_ProteinCoding	4166.63	1439	TRUE	0.19851	0.734645	1.28426	FALSE	Bmp4	-	ProteinCoding	ProteinCoding	ProteinCoding	FALSE	FALSE	FALSE	-7.40382e-10	0.32527	1580	5259	0.248837	0.811776	TRUE
Mcam_ProteinCoding	1666.89	859	TRUE	0.0844446	0.848884	1.51466	FALSE	Mcam	-	ProteinCoding	ProteinCoding	ProteinCoding	FALSE	FALSE	FALSE	-5.43532e-10	0.214725	682	2251	0.182386	0.81172	TRUE
Grb14_ProteinCoding	581.648	261	TRUE	0.0260285	0.406908	0.623278	FALSE	Grb14	-	ProteinCoding	ProteinCoding	ProteinCoding	FALSE	FALSE	FALSE	-3.32694e-11	0.111478	1830	1043	2.56801	0.811651	TRUE
Pdpn_ProteinCoding	3528.89	1445	TRUE	0.163776	0.739056	1.29316	FALSE	Pdpn	-	ProteinCoding	ProteinCoding	ProteinCoding	FALSE	FALSE	FALSE	-1.08317e-09	0.287343	3603	5226	0.766284	0.811455	TRUE
Fermt1_ProteinCoding	1508.08	713	TRUE	0.0753969	0.82414	1.46476	FALSE	Fermt1	-	ProteinCoding	ProteinCoding	ProteinCoding	FALSE	FALSE	FALSE	2.04182e-11	0.201571	1141	2066	0.584917	0.811454	TRUE
Morc4_ProteinCoding	8445.77	1615	TRUE	0.468319	1.66049	3.57958	FALSE	Morc4	-	ProteinCoding	ProteinCoding	ProteinCoding	FALSE	FALSE	FALSE	-1.47413e-09	0.512843	6282	8890	0.697239	0.811408	TRUE
Nup62cl_ProteinCoding	2291.3	410	TRUE	0.105183	0.535145	0.881908	FALSE	Nup62cl	-	ProteinCoding	ProteinCoding	ProteinCoding	FALSE	FALSE	FALSE	-1.0701e-09	0.227274	2111	3506	1.31576	0.810852	TRUE
Gad1_ProteinCoding	850.921	498	TRUE	0.0437245	0.838691	1.4941	FALSE	Gad1	-	ProteinCoding	ProteinCoding	ProteinCoding	FALSE	FALSE	FALSE	1.38902e-10	0.15502	1637	1124	2.16829	0.810555	TRUE
Jcad_ProteinCoding	6479.1	2225	TRUE	0.282194	0.544097	0.599997	FALSE	Jcad	-	ProteinCoding	ProteinCoding	ProteinCoding	FALSE	FALSE	FALSE	1.0034e-10	0.368276	4780	9006	0.537503	0.810395	TRUE
Exoc6_ProteinCoding	4361.82	1963	TRUE	0.190308	0.46441	0.739249	FALSE	Exoc6	-	ProteinCoding	ProteinCoding	ProteinCoding	FALSE	FALSE	FALSE	-9.33789e-10	0.301679	10971	6744	4.33621	0.810168	TRUE
Myof_ProteinCoding	1316.72	620	TRUE	0.0630877	0.69234	1.19894	FALSE	Myof	-	ProteinCoding	ProteinCoding	ProteinCoding	FALSE	FALSE	FALSE	-6.80968e-10	0.179972	1893	2013	1.68302	0.809814	TRUE
Add3_ProteinCoding	16320.4	6270	TRUE	0.648661	0.630803	0.513389	FALSE	Add3	-	ProteinCoding	ProteinCoding	ProteinCoding	FALSE	FALSE	FALSE	1.75652e-09	0.53387	19802	18521	2.23696	0.809347	TRUE
Gli3_ProteinCoding	26225.3	9240	TRUE	1.01167	0.877717	0.947058	FALSE	Gli3	TF	ProteinCoding	ProteinCoding	ProteinCoding	FALSE	FALSE	FALSE	-3.33558e-11	0.672094	24839	22504	7.32353	0.809292	TRUE
Afdn_ProteinCoding	33776	9565	TRUE	1.23002	0.817828	0.61406	FALSE	Afdn	-	ProteinCoding	ProteinCoding	ProteinCoding	FALSE	FALSE	FALSE	-6.68716e-09	0.681217	25026	25974	2.37943	0.809174	TRUE
Klhl3_ProteinCoding	1019.58	466	TRUE	0.0457205	0.434221	0.678363	FALSE	Klhl3	-	ProteinCoding	ProteinCoding	ProteinCoding	FALSE	FALSE	FALSE	-2.78772e-10	0.148417	4934	1776	4.39007	0.809083	TRUE
Sox5_ProteinCoding	3374.11	2290	TRUE	0.157093	0.638818	1.091	FALSE	Sox5	TF	ProteinCoding	ProteinCoding	ProteinCoding	FALSE	FALSE	FALSE	-2.29032e-09	0.28597	16084	4680	15.5529	0.808977	TRUE
Tcn2_ProteinCoding	2704.61	1250	TRUE	0.122169	0.517905	0.847138	FALSE	Tcn2	-	ProteinCoding	ProteinCoding	ProteinCoding	FALSE	FALSE	FALSE	3.19004e-10	0.245143	1868	4328	0.502387	0.808844	TRUE
Arhgef26_ProteinCoding	4836.22	2053	TRUE	0.214126	0.553871	0.634133	FALSE	Arhgef26	-	ProteinCoding	ProteinCoding	ProteinCoding	FALSE	FALSE	FALSE	3.76147e-09	0.32472	10514	7067	2.50668	0.808584	TRUE
Tmtc2_ProteinCoding	2640.33	1890	TRUE	0.125115	0.733839	1.28264	FALSE	Tmtc2	-	ProteinCoding	ProteinCoding	ProteinCoding	FALSE	FALSE	FALSE	-4.59132e-10	0.254667	15822	3825	16.6119	0.808527	TRUE
Capn5_ProteinCoding	2898.1	1616	TRUE	0.13543	0.635126	1.08355	FALSE	Capn5	-	ProteinCoding	ProteinCoding	ProteinCoding	FALSE	FALSE	FALSE	-2.37735e-10	0.264829	2857	4148	1.08783	0.808442	TRUE
Map1b_ProteinCoding	37714.1	10647	TRUE	1.56642	1.90057	2.71198	FALSE	Map1b	-	ProteinCoding	ProteinCoding	ProteinCoding	FALSE	FALSE	FALSE	-9.21822e-09	0.93092	14440	24573	0.548019	0.808388	TRUE
Zfhx3_ProteinCoding	20284.6	8847	TRUE	0.805728	0.80699	0.975719	FALSE	Zfhx3	TF	ProteinCoding	ProteinCoding	ProteinCoding	FALSE	FALSE	FALSE	-9.45037e-09	0.604885	25171	20354	5.00493	0.80798	TRUE
Coro2a_ProteinCoding	687.076	250	TRUE	0.031613	0.47094	0.752419	FALSE	Coro2a	-	ProteinCoding	ProteinCoding	ProteinCoding	FALSE	FALSE	FALSE	7.30959e-11	0.125364	1618	1151	1.6985	0.807966	TRUE
Fgfr4_ProteinCoding	1044.73	262	TRUE	0.0479262	0.493966	0.798859	FALSE	Fgfr4	-	ProteinCoding	ProteinCoding	ProteinCoding	FALSE	FALSE	FALSE	-5.58262e-10	0.154418	880	1630	0.508551	0.80794	TRUE
Fgg_ProteinCoding	468.689	35	TRUE	0.0241293	0.771873	1.35934	FALSE	Fgg	-	ProteinCoding	ProteinCoding	ProteinCoding	FALSE	FALSE	FALSE	-2.43192e-10	0.115265	68	626	0.126291	0.807934	TRUE
Pgm5_ProteinCoding	1572.62	860	TRUE	0.0787512	0.816467	1.44928	FALSE	Pgm5	-	ProteinCoding	ProteinCoding	ProteinCoding	FALSE	FALSE	FALSE	-1.44089e-09	0.206612	3098	2132	2.4348	0.807831	TRUE
Mir124.2hg_lncRNA	3313.27	2103	TRUE	0.165656	0.881523	1.58049	FALSE	Mir124.2hg	-	lncRNA	lncRNA	lncRNA	FALSE	FALSE	FALSE	-1.30708e-09	0.301906	2549	4082	0.602591	0.807253	TRUE
Klf5_ProteinCoding	1393.85	265	TRUE	0.0646446	0.572551	0.95735	FALSE	Klf5	TF	ProteinCoding	ProteinCoding	ProteinCoding	FALSE	FALSE	FALSE	6.83337e-10	0.179371	1166	2271	0.47213	0.807157	TRUE
Gpc3_ProteinCoding	34939.6	9677	TRUE	1.33272	1.16717	1.118	FALSE	Gpc3	-	ProteinCoding	ProteinCoding	ProteinCoding	FALSE	FALSE	FALSE	1.94544e-09	0.780583	25743	24913	8.88414	0.80657	TRUE
Six1_ProteinCoding	3315.82	1800	TRUE	0.167213	0.885197	1.5879	FALSE	Six1	TF	ProteinCoding	ProteinCoding	ProteinCoding	FALSE	FALSE	FALSE	-1.14663e-09	0.306406	1165	3927	0.214485	0.806552	TRUE
Rbm47_ProteinCoding	2145.03	322	TRUE	0.113885	1.01537	1.85043	FALSE	Rbm47	-	ProteinCoding	ProteinCoding	ProteinCoding	FALSE	FALSE	FALSE	8.75363e-10	0.250034	3363	2714	1.56688	0.806518	TRUE
Etv4_ProteinCoding	4301.37	1262	TRUE	0.199836	0.704119	1.2227	FALSE	Etv4	TF	ProteinCoding	ProteinCoding	ProteinCoding	FALSE	FALSE	FALSE	9.50069e-10	0.320738	2955	5971	0.404456	0.806381	TRUE
Anxa6_ProteinCoding	6102.1	1897	TRUE	0.285707	0.808752	1.52431	FALSE	Anxa6	-	ProteinCoding	ProteinCoding	ProteinCoding	FALSE	FALSE	FALSE	2.30123e-09	0.38609	6073	7850	0.757305	0.806295	TRUE
Tmem14c_ProteinCoding	14709.1	5429	TRUE	0.686856	1.41982	2.58384	FALSE	Tmem14c	-	ProteinCoding	ProteinCoding	ProteinCoding	FALSE	FALSE	FALSE	5.02543e-09	0.603727	4347	16287	0.170623	0.805903	TRUE
Camsap3_ProteinCoding	5225.51	1516	TRUE	0.233003	0.558511	0.650336	FALSE	Camsap3	-	ProteinCoding	ProteinCoding	ProteinCoding	FALSE	FALSE	FALSE	1.10942e-10	0.33928	3330	7141	0.479335	0.80587	TRUE
Spsb4_ProteinCoding	9713.87	5384	TRUE	0.424439	0.735405	0.940703	FALSE	Spsb4	-	ProteinCoding	ProteinCoding	ProteinCoding	FALSE	FALSE	FALSE	2.9061e-09	0.462772	14912	11887	2.51513	0.805267	TRUE
Dock11_ProteinCoding	17647.5	6475	TRUE	0.697028	0.679498	0.641169	FALSE	Dock11	-	ProteinCoding	ProteinCoding	ProteinCoding	FALSE	FALSE	FALSE	-1.95187e-09	0.551408	18901	19215	1.69356	0.805191	TRUE
Zcchc24_ProteinCoding	4595.34	2156	TRUE	0.204911	0.562433	0.936944	FALSE	Zcchc24	-	ProteinCoding	ProteinCoding	ProteinCoding	FALSE	FALSE	FALSE	2.63392e-10	0.318894	7695	6641	1.63479	0.805009	TRUE
Mrvi1_ProteinCoding	649.893	221	TRUE	0.0294395	0.397021	0.603339	FALSE	Mrvi1	-	ProteinCoding	ProteinCoding	ProteinCoding	FALSE	FALSE	FALSE	2.51935e-10	0.12007	1655	1094	3.68189	0.804971	TRUE
Fam114a1_ProteinCoding	1539.24	760	TRUE	0.0689418	0.418963	0.647592	FALSE	Fam114a1	-	ProteinCoding	ProteinCoding	ProteinCoding	FALSE	FALSE	FALSE	-6.15477e-10	0.183054	3637	2589	1.75494	0.804868	TRUE
Tacc1_ProteinCoding	13673.9	5379	TRUE	0.556906	0.619131	0.609024	FALSE	Tacc1	-	ProteinCoding	ProteinCoding	ProteinCoding	FALSE	FALSE	FALSE	-3.29652e-09	0.501502	14116	16405	1.31591	0.804595	TRUE
Plce1_ProteinCoding	6134.12	2822	TRUE	0.267154	0.541085	0.589476	FALSE	Plce1	-	ProteinCoding	ProteinCoding	ProteinCoding	FALSE	FALSE	FALSE	3.26757e-09	0.361434	13602	8578	3.38827	0.804076	TRUE
Crispld1_ProteinCoding	3920.09	1828	TRUE	0.178039	0.613087	1.0391	FALSE	Crispld1	-	ProteinCoding	ProteinCoding	ProteinCoding	FALSE	FALSE	FALSE	-9.57707e-10	0.299051	5342	5702	1.27185	0.803882	TRUE
Selenop_ProteinCoding	7362.32	2893	TRUE	0.455579	2.00133	4.55185	FALSE	Selenop	-	ProteinCoding	ProteinCoding	ProteinCoding	FALSE	FALSE	FALSE	-2.86309e-09	0.51879	845	7650	0.0551575	0.803872	TRUE
Mme_ProteinCoding	3200.76	1090	TRUE	0.15345	0.811542	1.43935	FALSE	Mme	-	ProteinCoding	ProteinCoding	ProteinCoding	FALSE	FALSE	FALSE	-3.09774e-09	0.283043	3234	4484	0.832723	0.803582	TRUE
C77080_ProteinCoding	4373.63	1370	TRUE	0.187771	0.3932	0.595632	FALSE	C77080	-	ProteinCoding	ProteinCoding	ProteinCoding	FALSE	FALSE	FALSE	-2.80405e-10	0.293829	3530	6909	0.720456	0.803535	TRUE
Arid5b_ProteinCoding	6497.13	2368	TRUE	0.28091	0.518199	0.509546	FALSE	Arid5b	TF	ProteinCoding	ProteinCoding	ProteinCoding	FALSE	FALSE	FALSE	-1.73546e-09	0.365407	13983	9033	5.31346	0.803415	TRUE
Ism1_ProteinCoding	1421.28	650	TRUE	0.0664566	0.564522	0.941156	FALSE	Ism1	-	ProteinCoding	ProteinCoding	ProteinCoding	FALSE	FALSE	FALSE	1.32137e-10	0.184308	4609	2167	4.48937	0.803343	TRUE
Lix1_ProteinCoding	5093.44	2776	TRUE	0.241907	0.783517	1.43617	FALSE	Lix1	-	ProteinCoding	ProteinCoding	ProteinCoding	FALSE	FALSE	FALSE	-1.75205e-09	0.361797	5908	6336	1.086	0.803016	TRUE
Itpr2_ProteinCoding	2698.69	1357	TRUE	0.120106	0.524471	0.860381	FALSE	Itpr2	-	ProteinCoding	ProteinCoding	ProteinCoding	FALSE	FALSE	FALSE	1.18095e-09	0.240494	9508	4392	3.30587	0.802736	TRUE
Ephb1_ProteinCoding	3016.54	883	TRUE	0.136	0.536773	0.885191	FALSE	Ephb1	-	ProteinCoding	ProteinCoding	ProteinCoding	FALSE	FALSE	FALSE	-1.86137e-09	0.259076	11993	4597	11.6102	0.802563	TRUE
Zeb2_ProteinCoding	23202.5	8254	TRUE	0.916416	0.891272	0.9795	FALSE	Zeb2	TF	ProteinCoding	ProteinCoding	ProteinCoding	FALSE	FALSE	FALSE	-2.4893e-09	0.651235	22965	21148	3.41534	0.801721	TRUE
Ephb2_ProteinCoding	14363.7	5878	TRUE	0.593499	0.726719	0.915925	FALSE	Ephb2	-	ProteinCoding	ProteinCoding	ProteinCoding	FALSE	FALSE	FALSE	4.53457e-10	0.530539	19764	16169	3.0846	0.801255	TRUE
Micall2_ProteinCoding	2065.85	1249	TRUE	0.0951078	0.522317	0.856036	FALSE	Micall2	-	ProteinCoding	ProteinCoding	ProteinCoding	FALSE	FALSE	FALSE	-1.91372e-10	0.219961	2441	3046	0.916198	0.801072	TRUE
Pdgfb_ProteinCoding	578.612	224	TRUE	0.0270643	0.524722	0.860886	FALSE	Pdgfb	-	ProteinCoding	ProteinCoding	ProteinCoding	FALSE	FALSE	FALSE	3.33386e-11	0.116922	849	949	1.18973	0.800956	TRUE
Trak2_ProteinCoding	10651.4	4619	TRUE	0.447965	0.642053	0.674412	FALSE	Trak2	Cof	ProteinCoding	ProteinCoding	ProteinCoding	FALSE	FALSE	FALSE	-6.15299e-09	0.459149	14842	13735	1.60482	0.800927	TRUE
Smarcd3_ProteinCoding	2409.31	818	TRUE	0.114395	0.694446	1.20319	FALSE	Smarcd3	Cof	ProteinCoding	ProteinCoding	ProteinCoding	FALSE	FALSE	FALSE	-2.93859e-10	0.242852	1973	3502	0.432163	0.800916	TRUE
Fgfr1_ProteinCoding	27782.7	8355	TRUE	1.04236	0.787358	0.548976	FALSE	Fgfr1	Cof	ProteinCoding	ProteinCoding	ProteinCoding	FALSE	FALSE	FALSE	-6.60612e-09	0.652472	20165	23838	0.983574	0.800885	TRUE
Eya2_ProteinCoding	1065.9	609	TRUE	0.049368	0.582473	0.977361	FALSE	Eya2	Cof	ProteinCoding	ProteinCoding	ProteinCoding	FALSE	FALSE	FALSE	-4.72661e-10	0.157033	4799	1704	6.57883	0.800857	TRUE
Prtg_ProteinCoding	79094.5	13399	TRUE	2.69584	1.91668	0.722237	FALSE	Prtg	-	ProteinCoding	ProteinCoding	ProteinCoding	FALSE	FALSE	FALSE	3.40431e-10	0.993248	25763	31150	0.750822	0.80059	TRUE
Mgst3_ProteinCoding	4279.26	2139	TRUE	0.253803	1.4592	3.79601	FALSE	Mgst3	-	ProteinCoding	ProteinCoding	ProteinCoding	FALSE	TRUE	FALSE	2.79126e-09	0.390349	2034	4407	0.502772	0.8004	TRUE
Dok4_ProteinCoding	5462.6	1573	TRUE	0.260413	0.819205	1.56082	FALSE	Dok4	-	ProteinCoding	ProteinCoding	ProteinCoding	FALSE	FALSE	FALSE	4.70591e-09	0.373127	2375	6620	0.268474	0.800377	TRUE
Apba2_ProteinCoding	2649.22	1507	TRUE	0.121088	0.559492	0.931012	FALSE	Apba2	-	ProteinCoding	ProteinCoding	ProteinCoding	FALSE	FALSE	FALSE	1.48029e-09	0.24689	10223	3998	6.86996	0.799896	TRUE
Tmem204_ProteinCoding	424.231	202	TRUE	0.0194921	0.440664	0.691358	FALSE	Tmem204	-	ProteinCoding	ProteinCoding	ProteinCoding	FALSE	FALSE	FALSE	-4.44053e-12	0.0985543	753	702	1.39681	0.799877	TRUE
Rnd3_ProteinCoding	12012	4854	TRUE	0.510029	0.710815	0.87056	FALSE	Rnd3	-	ProteinCoding	ProteinCoding	ProteinCoding	FALSE	FALSE	FALSE	2.80961e-09	0.499924	11999	14147	1.03682	0.799614	TRUE
Tiam2_ProteinCoding	1426.12	568	TRUE	0.0641137	0.439858	0.689732	FALSE	Tiam2	-	ProteinCoding	ProteinCoding	ProteinCoding	FALSE	FALSE	FALSE	-2.56098e-10	0.176535	5852	2384	6.58719	0.799502	TRUE
Cpox_ProteinCoding	14924.2	4469	TRUE	0.859635	2.14019	3.96874	FALSE	Cpox	-	ProteinCoding	ProteinCoding	ProteinCoding	FALSE	TRUE	FALSE	3.43547e-09	0.730311	2457	14149	0.0679887	0.79918	TRUE
Lhx5_ProteinCoding	1117.73	397	TRUE	0.060814	1.02148	1.86275	FALSE	Lhx5	TF	ProteinCoding	ProteinCoding	ProteinCoding	FALSE	FALSE	FALSE	-1.39756e-09	0.186083	437	1318	0.216651	0.799107	TRUE
Corin_ProteinCoding	416.908	303	TRUE	0.020367	0.678422	1.17087	FALSE	Corin	-	ProteinCoding	ProteinCoding	ProteinCoding	FALSE	FALSE	FALSE	-4.08751e-10	0.10329	1433	622	3.43815	0.799101	TRUE
Samd4_ProteinCoding	3706.86	1940	TRUE	0.163866	0.479237	0.769152	FALSE	Samd4	-	ProteinCoding	ProteinCoding	ProteinCoding	FALSE	FALSE	FALSE	-1.14698e-09	0.282225	14826	5683	9.63757	0.799068	TRUE
Pag1_ProteinCoding	3471.95	1704	TRUE	0.154739	0.496758	0.80449	FALSE	Pag1	-	ProteinCoding	ProteinCoding	ProteinCoding	FALSE	FALSE	FALSE	-1.21024e-09	0.275687	9503	5301	4.2556	0.798135	TRUE
Anxa3_ProteinCoding	1585.28	798	TRUE	0.0719403	0.481135	0.77298	FALSE	Anxa3	-	ProteinCoding	ProteinCoding	ProteinCoding	FALSE	FALSE	FALSE	-8.32213e-10	0.188054	2354	2606	1.22215	0.798096	TRUE
Ctsc_ProteinCoding	3206.15	1108	TRUE	0.162109	1.05507	1.93049	FALSE	Ctsc	-	ProteinCoding	ProteinCoding	ProteinCoding	FALSE	FALSE	FALSE	2.57343e-09	0.291462	1961	4689	0.32538	0.79799	TRUE
Pla2g4a_ProteinCoding	953.152	573	TRUE	0.0425539	0.381986	0.573016	FALSE	Pla2g4a	-	ProteinCoding	ProteinCoding	ProteinCoding	FALSE	FALSE	FALSE	-7.957e-11	0.143255	2243	1653	2.07587	0.797413	TRUE
Hsd17b11_ProteinCoding	1356.47	504	TRUE	0.0597972	0.355263	0.519121	FALSE	Hsd17b11	-	ProteinCoding	ProteinCoding	ProteinCoding	FALSE	FALSE	FALSE	4.03383e-11	0.167741	1582	2398	0.703113	0.797251	TRUE
Mirg_lncRNA	8002.05	2448	TRUE	0.344152	0.574455	0.706022	FALSE	Mirg	-	lncRNA	lncRNA	lncRNA	FALSE	FALSE	FALSE	2.13436e-09	0.40413	9306	10543	1.73739	0.79718	TRUE
Man1a_ProteinCoding	5043.97	1914	TRUE	0.229411	0.666511	1.02753	FALSE	Man1a	-	ProteinCoding	ProteinCoding	ProteinCoding	FALSE	FALSE	FALSE	1.15751e-09	0.340866	11054	6959	3.20932	0.797142	TRUE
Itih5_ProteinCoding	3322.14	1841	TRUE	0.158525	0.780583	1.37691	FALSE	Itih5	-	ProteinCoding	ProteinCoding	ProteinCoding	FALSE	FALSE	FALSE	-1.43176e-12	0.288818	3729	4630	0.722053	0.796852	TRUE
Lemd1_ProteinCoding	1664.52	640	TRUE	0.0729675	0.349559	0.507617	FALSE	Lemd1	-	ProteinCoding	ProteinCoding	ProteinCoding	FALSE	FALSE	FALSE	1.79009e-09	0.185948	8351	2844	5.29001	0.796419	TRUE
Csrp1_ProteinCoding	7864.69	2745	TRUE	0.342779	0.666582	1.02778	FALSE	Csrp1	-	ProteinCoding	ProteinCoding	ProteinCoding	FALSE	FALSE	FALSE	-9.75739e-10	0.404869	4451	10711	0.448368	0.796306	TRUE
Scube3_ProteinCoding	8823.11	4615	TRUE	0.418315	1.00231	1.70207	FALSE	Scube3	-	ProteinCoding	ProteinCoding	ProteinCoding	FALSE	FALSE	FALSE	-9.43951e-10	0.481629	3578	9835	0.273246	0.796149	TRUE
Gm45889_lncRNA	12668.5	2555	TRUE	0.678072	1.5757	2.9929	FALSE	Gm45889	-	lncRNA	lncRNA	lncRNA	FALSE	FALSE	FALSE	-1.73995e-09	0.659267	9653	10362	1.14389	0.796082	TRUE
Olfml1_ProteinCoding	621.169	364	TRUE	0.0285919	0.460388	0.731137	FALSE	Olfml1	-	ProteinCoding	ProteinCoding	ProteinCoding	FALSE	FALSE	FALSE	4.33872e-10	0.119553	740	1004	0.656693	0.795932	TRUE
Vim_ProteinCoding	21524.8	8379	TRUE	1.02104	1.7879	3.12555	FALSE	Vim	-	ProteinCoding	ProteinCoding	ProteinCoding	FALSE	FALSE	FALSE	3.60858e-09	0.779842	2564	17557	0.0488269	0.795845	TRUE
Stra6l_ProteinCoding	1156.85	672	TRUE	0.0569213	0.778203	1.37211	FALSE	Stra6l	-	ProteinCoding	ProteinCoding	ProteinCoding	FALSE	FALSE	FALSE	1.75629e-10	0.172881	1223	1733	0.768109	0.79533	TRUE
Syne2_ProteinCoding	30415.5	10298	TRUE	1.15966	0.982548	0.9659	FALSE	Syne2	-	ProteinCoding	ProteinCoding	ProteinCoding	FALSE	FALSE	FALSE	8.23082e-09	0.717401	19633	24114	0.927507	0.795149	TRUE
Aqp3_ProteinCoding	1551.19	784	TRUE	0.08997	1.19075	2.20414	FALSE	Aqp3	-	ProteinCoding	ProteinCoding	ProteinCoding	FALSE	FALSE	FALSE	-5.32172e-10	0.230073	217	1704	0.174002	0.795097	TRUE
Rapgef5_ProteinCoding	4455.12	1402	TRUE	0.204783	0.698153	1.21066	FALSE	Rapgef5	-	ProteinCoding	ProteinCoding	ProteinCoding	FALSE	FALSE	FALSE	1.16509e-09	0.321728	10835	6287	5.37571	0.794846	TRUE
Ank3_ProteinCoding	14802.1	6197	TRUE	0.628479	1.03524	1.57467	FALSE	Ank3	-	ProteinCoding	ProteinCoding	ProteinCoding	FALSE	FALSE	FALSE	2.47455e-09	0.550296	20702	16696	4.02846	0.794801	TRUE
Fgf3_ProteinCoding	2957.64	466	TRUE	0.151173	0.935874	1.6901	FALSE	Fgf3	-	ProteinCoding	ProteinCoding	ProteinCoding	FALSE	FALSE	FALSE	-1.56349e-09	0.290204	1011	3602	0.183158	0.7948	TRUE
Wls_ProteinCoding	26228.6	7781	TRUE	1.00519	0.832301	0.838358	FALSE	Wls	-	ProteinCoding	ProteinCoding	ProteinCoding	FALSE	FALSE	FALSE	8.61943e-10	0.66015	20921	22887	1.44115	0.794796	TRUE
Arpc1b_ProteinCoding	3650.38	1261	TRUE	0.161769	0.474997	0.760601	FALSE	Arpc1b	-	ProteinCoding	ProteinCoding	ProteinCoding	FALSE	FALSE	FALSE	2.19004e-09	0.278427	1890	5627	0.307722	0.794767	TRUE
Pde3a_ProteinCoding	2236.56	926	TRUE	0.102315	0.560636	0.933319	FALSE	Pde3a	-	ProteinCoding	ProteinCoding	ProteinCoding	FALSE	FALSE	FALSE	-6.82494e-10	0.225023	8133	3570	6.86134	0.794541	TRUE
Nid2_ProteinCoding	27240.7	7011	TRUE	1.08672	1.16353	1.35247	FALSE	Nid2	-	ProteinCoding	ProteinCoding	ProteinCoding	FALSE	FALSE	FALSE	1.05231e-08	0.715438	14169	22176	0.520901	0.794407	TRUE
Evx1_ProteinCoding	3760.41	823	TRUE	0.186792	0.829425	1.47542	FALSE	Evx1	TF	ProteinCoding	ProteinCoding	ProteinCoding	FALSE	FALSE	FALSE	8.16806e-10	0.32261	937	4413	0.132547	0.794388	TRUE
Stard10_ProteinCoding	1987.18	566	TRUE	0.0869482	0.351798	0.512132	FALSE	Stard10	-	ProteinCoding	ProteinCoding	ProteinCoding	FALSE	FALSE	FALSE	-3.34116e-10	0.201958	1830	3379	0.688183	0.794373	TRUE
Crb2_ProteinCoding	21274.2	6696	TRUE	0.884487	1.05098	1.36174	FALSE	Crb2	-	ProteinCoding	ProteinCoding	ProteinCoding	FALSE	FALSE	FALSE	-3.36229e-09	0.673493	9816	18886	0.281236	0.794298	TRUE
Irf6_ProteinCoding	989.251	292	TRUE	0.0454713	0.460287	0.730934	FALSE	Irf6	TF	ProteinCoding	ProteinCoding	ProteinCoding	FALSE	FALSE	FALSE	4.00271e-10	0.150621	379	1600	0.282458	0.793665	TRUE
Upp1_ProteinCoding	1565.06	320	TRUE	0.0701325	0.404178	0.617774	FALSE	Upp1	-	ProteinCoding	ProteinCoding	ProteinCoding	FALSE	FALSE	FALSE	-6.1309e-10	0.183935	1112	2558	0.707204	0.79289	TRUE
Gdf6_ProteinCoding	812.314	297	TRUE	0.0380231	0.520201	0.851769	FALSE	Gdf6	-	ProteinCoding	ProteinCoding	ProteinCoding	FALSE	FALSE	FALSE	2.08332e-10	0.139297	636	1240	0.521688	0.792834	TRUE
Igfbp4_ProteinCoding	21862.5	7590	TRUE	0.923261	1.29137	1.93712	FALSE	Igfbp4	-	ProteinCoding	ProteinCoding	ProteinCoding	FALSE	FALSE	FALSE	2.26141e-09	0.683734	5308	19810	0.112559	0.792684	TRUE
Col18a1_ProteinCoding	31333.9	8766	TRUE	1.24802	1.37503	1.80424	FALSE	Col18a1	-	ProteinCoding	ProteinCoding	ProteinCoding	FALSE	FALSE	FALSE	-4.01996e-09	0.779789	20873	23525	1.54597	0.792481	TRUE
Lrrc8b_ProteinCoding	8188.43	4321	TRUE	0.357466	0.64857	0.964871	FALSE	Lrrc8b	-	ProteinCoding	ProteinCoding	ProteinCoding	FALSE	FALSE	FALSE	-1.56391e-09	0.422038	7446	10644	0.957095	0.792273	TRUE
Scpep1_ProteinCoding	7129.89	3355	TRUE	0.311085	0.646448	0.957458	FALSE	Scpep1	-	ProteinCoding	ProteinCoding	ProteinCoding	FALSE	FALSE	FALSE	-4.70615e-09	0.387491	4548	10131	0.42161	0.792272	TRUE
Otx1_ProteinCoding	1759.28	907	TRUE	0.0965649	1.07036	1.96134	FALSE	Otx1	TF	ProteinCoding	ProteinCoding	ProteinCoding	FALSE	FALSE	FALSE	-5.90992e-10	0.236001	452	2018	0.14594	0.792142	TRUE
Pla2r1_ProteinCoding	647.878	424	TRUE	0.0297621	0.472789	0.756147	FALSE	Pla2r1	-	ProteinCoding	ProteinCoding	ProteinCoding	FALSE	FALSE	FALSE	2.20173e-10	0.121453	1564	1097	2.19341	0.792018	TRUE
Heg1_ProteinCoding	13922.4	6225	TRUE	0.598985	0.894421	1.39431	FALSE	Heg1	-	ProteinCoding	ProteinCoding	ProteinCoding	FALSE	FALSE	FALSE	-7.68641e-10	0.552033	11634	14924	0.979087	0.791707	TRUE
Mtss1_ProteinCoding	15512.4	5672	TRUE	0.621778	0.581197	0.500815	FALSE	Mtss1	-	ProteinCoding	ProteinCoding	ProteinCoding	FALSE	FALSE	FALSE	8.57286e-09	0.52976	23185	17384	6.06061	0.791683	TRUE
Gns_ProteinCoding	14838.8	5891	TRUE	0.587709	0.589991	0.525902	FALSE	Gns	-	ProteinCoding	ProteinCoding	ProteinCoding	FALSE	FALSE	FALSE	2.28363e-09	0.497971	9595	18076	0.561296	0.791444	TRUE
Prom1_ProteinCoding	15156.3	6504	TRUE	0.6214	0.699054	0.837011	FALSE	Prom1	-	ProteinCoding	ProteinCoding	ProteinCoding	FALSE	FALSE	FALSE	3.93952e-09	0.54427	16393	16571	1.62241	0.791364	TRUE
Slit1_ProteinCoding	2679.8	1530	TRUE	0.161013	1.7212	3.27396	FALSE	Slit1	-	ProteinCoding	ProteinCoding	ProteinCoding	FALSE	FALSE	FALSE	2.95141e-10	0.298621	5604	3306	3.08942	0.790733	TRUE
Xk_ProteinCoding	3399.35	1852	TRUE	0.170598	0.938237	1.69487	FALSE	Xk	-	ProteinCoding	ProteinCoding	ProteinCoding	FALSE	FALSE	FALSE	-7.48638e-10	0.305311	2065	4462	0.52172	0.790497	TRUE
Tgfbr3_ProteinCoding	9740.76	2984	TRUE	0.477804	1.28475	2.50775	FALSE	Tgfbr3	-	ProteinCoding	ProteinCoding	ProteinCoding	FALSE	FALSE	FALSE	1.51467e-09	0.514006	13379	10725	1.89817	0.789974	TRUE
Ocln_ProteinCoding	1564.33	506	TRUE	0.0717875	0.519633	0.850623	FALSE	Ocln	-	ProteinCoding	ProteinCoding	ProteinCoding	FALSE	FALSE	FALSE	7.63851e-10	0.188897	1801	2500	0.771037	0.789879	TRUE
Slc34a2_ProteinCoding	400.21	39	TRUE	0.019474	0.671382	1.15667	FALSE	Slc34a2	-	ProteinCoding	ProteinCoding	ProteinCoding	FALSE	FALSE	FALSE	-4.53737e-12	0.100279	188	623	0.496413	0.789853	TRUE
Pakap_ProteinCoding	1848.76	607	TRUE	0.0998665	1.16618	2.15458	FALSE	Pakap	-	ProteinCoding	ProteinCoding	ProteinCoding	FALSE	FALSE	FALSE	-1.14308e-09	0.234755	3115	2489	1.91106	0.789344	TRUE
Rab11fip5_ProteinCoding	1046.07	217	TRUE	0.0495951	0.602205	1.01716	FALSE	Rab11fip5	-	ProteinCoding	ProteinCoding	ProteinCoding	FALSE	FALSE	FALSE	1.79274e-10	0.158516	1058	1658	1.06846	0.789314	TRUE
Pcsk9_ProteinCoding	3529.11	1493	TRUE	0.173316	0.847485	1.51184	FALSE	Pcsk9	-	ProteinCoding	ProteinCoding	ProteinCoding	FALSE	FALSE	FALSE	-2.41226e-09	0.307254	1560	4558	0.272737	0.789163	TRUE
Trim6_ProteinCoding	4623.03	1164	TRUE	0.19796	0.397566	0.604438	FALSE	Trim6	Cof	ProteinCoding	ProteinCoding	ProteinCoding	FALSE	FALSE	FALSE	1.35205e-11	0.298071	3615	7373	0.482008	0.789133	TRUE
Smox_ProteinCoding	2949.76	1520	TRUE	0.135094	0.564982	0.942084	FALSE	Smox	-	ProteinCoding	ProteinCoding	ProteinCoding	FALSE	FALSE	FALSE	-1.88678e-09	0.261868	3785	4332	1.07142	0.789045	TRUE
Dkk2_ProteinCoding	477.611	359	TRUE	0.0264096	1.09502	2.01108	FALSE	Dkk2	-	ProteinCoding	ProteinCoding	ProteinCoding	FALSE	FALSE	FALSE	-1.87827e-10	0.121495	1668	626	6.00322	0.7889	TRUE
Osr1_ProteinCoding	2256.5	657	TRUE	0.118307	0.982461	1.78406	FALSE	Osr1	TF	ProteinCoding	ProteinCoding	ProteinCoding	FALSE	FALSE	FALSE	-1.7799e-10	0.257946	917	2721	0.23472	0.788848	TRUE
Tbx18_ProteinCoding	1122.29	705	TRUE	0.0639785	1.28398	2.39218	FALSE	Tbx18	TF	ProteinCoding	ProteinCoding	ProteinCoding	FALSE	FALSE	FALSE	-2.18745e-10	0.189716	1199	1375	0.807745	0.788734	TRUE
Vrtn_ProteinCoding	2086.51	18	TRUE	0.0946332	0.456444	0.723184	FALSE	Vrtn	-	ProteinCoding	ProteinCoding	ProteinCoding	FALSE	FALSE	FALSE	-2.68511e-10	0.215209	1294	3170	0.482057	0.788704	TRUE
Arhgef3_ProteinCoding	1210.63	458	TRUE	0.0540797	0.382954	0.574968	FALSE	Arhgef3	-	ProteinCoding	ProteinCoding	ProteinCoding	FALSE	FALSE	FALSE	6.47353e-10	0.161469	6857	2055	6.16507	0.788512	TRUE
Prkcz_ProteinCoding	3312.75	1183	TRUE	0.141854	0.346079	0.500598	FALSE	Prkcz	-	ProteinCoding	ProteinCoding	ProteinCoding	FALSE	FALSE	FALSE	-2.03026e-09	0.255228	8361	5614	2.81646	0.788022	TRUE
Cavin2_ProteinCoding	786.438	298	TRUE	0.0374997	0.550415	0.912704	FALSE	Cavin2	-	ProteinCoding	ProteinCoding	ProteinCoding	FALSE	FALSE	FALSE	5.85708e-11	0.139996	253	1133	0.190241	0.787936	TRUE
Csrp2_ProteinCoding	10378.8	4199	TRUE	0.448882	0.772012	1.04513	FALSE	Csrp2	-	ProteinCoding	ProteinCoding	ProteinCoding	FALSE	FALSE	FALSE	-1.42501e-10	0.467594	10028	12896	0.727467	0.787932	TRUE
Gria3_ProteinCoding	2341.87	1128	TRUE	0.105191	0.482143	0.775013	FALSE	Gria3	-	ProteinCoding	ProteinCoding	ProteinCoding	FALSE	FALSE	FALSE	7.00709e-10	0.227158	8532	3749	5.34726	0.787611	TRUE
Itga3_ProteinCoding	7663.02	2215	TRUE	0.389434	1.18767	2.84769	FALSE	Itga3	-	ProteinCoding	ProteinCoding	ProteinCoding	FALSE	FALSE	FALSE	-8.98819e-10	0.471939	4198	8208	0.378448	0.787574	TRUE
Rtn1_ProteinCoding	1898.7	990	TRUE	0.0884251	0.646934	1.10737	FALSE	Rtn1	-	ProteinCoding	ProteinCoding	ProteinCoding	FALSE	FALSE	FALSE	6.45368e-10	0.210654	6040	3009	8.78521	0.787412	TRUE
Bcam_ProteinCoding	7379.37	2259	TRUE	0.352966	0.99468	2.17367	FALSE	Bcam	-	ProteinCoding	ProteinCoding	ProteinCoding	FALSE	FALSE	FALSE	-1.60994e-09	0.436925	2107	8864	0.175031	0.787308	TRUE
Asb4_ProteinCoding	5749.43	2439	TRUE	0.308565	1.43032	3.69514	FALSE	Asb4	-	ProteinCoding	ProteinCoding	ProteinCoding	FALSE	FALSE	FALSE	-1.94801e-10	0.418774	2063	6508	0.294131	0.78664	TRUE
Adgre5_ProteinCoding	471.09	232	TRUE	0.0223506	0.794553	1.40509	FALSE	Adgre5	-	ProteinCoding	ProteinCoding	ProteinCoding	FALSE	FALSE	FALSE	-1.14264e-10	0.104878	385	818	0.443073	0.786601	TRUE
Zc3hav1_ProteinCoding	5006	1774	TRUE	0.249867	0.954738	2.03417	FALSE	Zc3hav1	-	ProteinCoding	ProteinCoding	ProteinCoding	FALSE	FALSE	FALSE	-1.72522e-09	0.373732	2892	5845	0.47302	0.786395	TRUE
Kcnn4_ProteinCoding	1516.71	907	TRUE	0.0755259	0.736212	1.28742	FALSE	Kcnn4	-	ProteinCoding	ProteinCoding	ProteinCoding	FALSE	FALSE	FALSE	-5.62025e-10	0.203196	682	1917	0.386481	0.785678	TRUE
Gprc5c_ProteinCoding	11912.6	3843	TRUE	0.534706	1.01868	1.74877	FALSE	Gprc5c	-	ProteinCoding	ProteinCoding	ProteinCoding	FALSE	FALSE	FALSE	9.61223e-10	0.526681	5996	13240	0.293346	0.785367	TRUE
Gm53_lncRNA	2938.3	1602	TRUE	0.155978	1.02378	1.86739	FALSE	Gm53	-	lncRNA	lncRNA	lncRNA	FALSE	FALSE	FALSE	-4.54954e-10	0.299901	2383	3338	0.670962	0.785122	TRUE
Sned1_ProteinCoding	564.861	405	TRUE	0.0267942	0.563888	0.939879	FALSE	Sned1	-	ProteinCoding	ProteinCoding	ProteinCoding	FALSE	FALSE	FALSE	-6.63549e-10	0.117416	1210	887	1.57675	0.784833	TRUE
Gata3_ProteinCoding	1699.7	696	TRUE	0.0759075	0.413942	0.637465	FALSE	Gata3	TF	ProteinCoding	ProteinCoding	ProteinCoding	FALSE	FALSE	FALSE	3.44671e-10	0.191513	2859	2857	1.37063	0.784813	TRUE
Sall1_ProteinCoding	21989.6	6958	TRUE	0.902318	0.999861	1.2394	FALSE	Sall1	TF	ProteinCoding	ProteinCoding	ProteinCoding	FALSE	FALSE	FALSE	3.76384e-09	0.67332	9864	19657	0.345996	0.784621	TRUE
ccdc198_ProteinCoding	719.883	200	TRUE	0.0338123	0.547343	0.90651	FALSE	ccdc198	-	ProteinCoding	ProteinCoding	ProteinCoding	FALSE	FALSE	FALSE	4.28283e-10	0.131574	694	1094	0.522287	0.784605	TRUE
Mfsd1_ProteinCoding	13500.1	4846	TRUE	0.540951	0.617403	0.604096	FALSE	Mfsd1	-	ProteinCoding	ProteinCoding	ProteinCoding	FALSE	FALSE	FALSE	-5.18258e-09	0.479097	5727	17072	0.365602	0.784391	TRUE
Ssx2ip_ProteinCoding	9699.85	4112	TRUE	0.443025	0.948798	1.54942	FALSE	Ssx2ip	-	ProteinCoding	ProteinCoding	ProteinCoding	FALSE	FALSE	FALSE	-2.75441e-10	0.48158	8262	11995	0.520109	0.784175	TRUE
Pnpo_ProteinCoding	7132.41	2812	TRUE	0.402639	1.50302	3.94904	FALSE	Pnpo	-	ProteinCoding	ProteinCoding	ProteinCoding	FALSE	TRUE	FALSE	3.8578e-09	0.49159	1088	7690	0.0857838	0.783341	TRUE
Fezf1_ProteinCoding	723.072	277	TRUE	0.038141	0.856426	1.52987	FALSE	Fezf1	TF	ProteinCoding	ProteinCoding	ProteinCoding	FALSE	FALSE	FALSE	-6.33572e-11	0.147008	137	844	0.0906243	0.783337	TRUE
Scarf1_ProteinCoding	717.786	271	TRUE	0.0347777	0.63849	1.09034	FALSE	Scarf1	-	ProteinCoding	ProteinCoding	ProteinCoding	FALSE	FALSE	FALSE	-1.57425e-11	0.135238	1068	1039	0.468426	0.783302	TRUE
Ushbp1_ProteinCoding	295.479	143	TRUE	0.0137532	0.445862	0.701842	FALSE	Ushbp1	-	ProteinCoding	ProteinCoding	ProteinCoding	FALSE	FALSE	FALSE	3.18722e-11	0.0837827	137	450	0.205944	0.783248	TRUE
Antxr1_ProteinCoding	3407.3	1992	TRUE	0.155223	0.604521	1.02183	FALSE	Antxr1	-	ProteinCoding	ProteinCoding	ProteinCoding	FALSE	FALSE	FALSE	7.40342e-10	0.279161	8153	5096	2.5591	0.783027	TRUE
Sema5b_ProteinCoding	4476.57	2394	TRUE	0.210215	0.769942	1.38877	FALSE	Sema5b	-	ProteinCoding	ProteinCoding	ProteinCoding	FALSE	FALSE	FALSE	-6.65112e-10	0.33175	10353	6043	4.03509	0.782869	TRUE
Mbnl1_ProteinCoding	19697.8	8155	TRUE	0.857641	1.45139	2.32011	FALSE	Mbnl1	-	ProteinCoding	ProteinCoding	ProteinCoding	FALSE	FALSE	FALSE	-1.02857e-08	0.657674	23022	19588	2.4897	0.782532	TRUE
Actn2_ProteinCoding	1002.11	328	TRUE	0.0709485	1.70903	3.24941	FALSE	Actn2	Cof	ProteinCoding	ProteinCoding	ProteinCoding	FALSE	FALSE	FALSE	5.10454e-10	0.203571	4900	1062	1.23291	0.782385	TRUE
Spata13_ProteinCoding	21873.9	6704	TRUE	0.862733	0.779011	0.710811	FALSE	Spata13	-	ProteinCoding	ProteinCoding	ProteinCoding	FALSE	FALSE	FALSE	6.49875e-09	0.628173	20688	20555	2.18145	0.782358	TRUE
Itga8_ProteinCoding	3189.3	1284	TRUE	0.153208	0.813619	1.44354	FALSE	Itga8	-	ProteinCoding	ProteinCoding	ProteinCoding	FALSE	FALSE	FALSE	-9.75903e-10	0.283988	6212	4386	2.33552	0.782165	TRUE
Rgs5_ProteinCoding	2834.2	568	TRUE	0.150463	1.08445	1.98975	FALSE	Rgs5	-	ProteinCoding	ProteinCoding	ProteinCoding	FALSE	FALSE	FALSE	-1.73282e-09	0.290041	892	3449	0.285889	0.781679	TRUE
Ldlrap1_ProteinCoding	3327.51	1454	TRUE	0.144638	0.413924	0.637429	FALSE	Ldlrap1	-	ProteinCoding	ProteinCoding	ProteinCoding	FALSE	FALSE	FALSE	1.49116e-11	0.26006	3451	5478	0.671989	0.781633	TRUE
Jade2_ProteinCoding	2259.18	348	TRUE	0.0992338	0.382839	0.574735	FALSE	Jade2	-	ProteinCoding	ProteinCoding	ProteinCoding	FALSE	FALSE	FALSE	1.30275e-09	0.216291	2594	3719	0.719499	0.781308	TRUE
Fbln2_ProteinCoding	4417.48	2182	TRUE	0.207311	0.759367	1.33412	FALSE	Fbln2	-	ProteinCoding	ProteinCoding	ProteinCoding	FALSE	FALSE	FALSE	-2.54745e-09	0.330186	4024	5865	0.751036	0.781292	TRUE
Ccnd2_ProteinCoding	51206.5	12482	TRUE	1.93091	2.06644	1.51091	FALSE	Ccnd2	-	ProteinCoding	ProteinCoding	ProteinCoding	FALSE	FALSE	FALSE	6.54595e-09	0.934519	11382	28528	0.14096	0.781076	TRUE
Mdfic_ProteinCoding	2724.1	1281	TRUE	0.119198	0.401956	0.613292	FALSE	Mdfic	-	ProteinCoding	ProteinCoding	ProteinCoding	FALSE	FALSE	FALSE	1.02719e-09	0.237698	7857	4570	2.71673	0.780978	TRUE
Zfp462_ProteinCoding	33645.5	11352	TRUE	1.24768	0.907863	0.806375	FALSE	Zfp462	-	ProteinCoding	ProteinCoding	ProteinCoding	FALSE	FALSE	FALSE	-7.50748e-09	0.720659	24545	25472	2.93314	0.780945	TRUE
Ttc6_ProteinCoding	273.56	178	TRUE	0.0128363	0.520968	0.853317	FALSE	Ttc6	-	ProteinCoding	ProteinCoding	ProteinCoding	FALSE	FALSE	FALSE	-9.88054e-11	0.0806153	2270	447	6.10129	0.780885	TRUE
Adra1a_ProteinCoding	399.659	376	TRUE	0.0217924	0.995186	1.80972	FALSE	Adra1a	-	ProteinCoding	ProteinCoding	ProteinCoding	FALSE	FALSE	FALSE	5.45594e-10	0.111017	1108	483	4.06197	0.780854	TRUE
Enpp1_ProteinCoding	596.707	472	TRUE	0.0306007	0.872344	1.56198	FALSE	Enpp1	-	ProteinCoding	ProteinCoding	ProteinCoding	FALSE	FALSE	FALSE	-6.04245e-11	0.128169	957	882	1.28807	0.780737	TRUE
Rbms3_ProteinCoding	5683.75	3071	TRUE	0.257217	0.693824	1.12292	FALSE	Rbms3	-	ProteinCoding	ProteinCoding	ProteinCoding	FALSE	FALSE	FALSE	4.34038e-09	0.360957	20398	7688	21.508	0.780708	TRUE
Efr3b_ProteinCoding	3219.68	1592	TRUE	0.139361	0.381517	0.57207	FALSE	Efr3b	-	ProteinCoding	ProteinCoding	ProteinCoding	FALSE	FALSE	FALSE	-3.80134e-11	0.255341	4552	5398	1.38192	0.779991	TRUE
Nr6a1_ProteinCoding	39273.7	9557	TRUE	1.47939	1.3455	1.51397	FALSE	Nr6a1	TF	ProteinCoding	ProteinCoding	ProteinCoding	FALSE	FALSE	FALSE	-9.24003e-09	0.80292	26825	26725	2.99873	0.779913	TRUE
Usp29_ProteinCoding	6549.52	3318	TRUE	0.286228	0.56639	0.677857	FALSE	Usp29	-	ProteinCoding	ProteinCoding	ProteinCoding	FALSE	FALSE	FALSE	8.63249e-10	0.375803	10405	8934	1.86616	0.779871	TRUE
Frzb_ProteinCoding	7243.35	2118	TRUE	0.332818	0.797317	1.48437	FALSE	Frzb	-	ProteinCoding	ProteinCoding	ProteinCoding	FALSE	FALSE	FALSE	1.68572e-09	0.419246	4711	8842	0.474038	0.779665	TRUE
Fam20c_ProteinCoding	1273.22	737	TRUE	0.0575461	0.445214	0.700534	FALSE	Fam20c	-	ProteinCoding	ProteinCoding	ProteinCoding	FALSE	FALSE	FALSE	5.04699e-10	0.168025	2164	2091	1.3165	0.779653	TRUE
Laptm4b_ProteinCoding	15433.8	5149	TRUE	0.638871	0.740938	0.802393	FALSE	Laptm4b	-	ProteinCoding	ProteinCoding	ProteinCoding	FALSE	FALSE	FALSE	-5.04291e-10	0.554146	13105	16778	0.886091	0.779396	TRUE
Gata2_ProteinCoding	1846.37	387	TRUE	0.094768	1.09201	2.00499	FALSE	Gata2	TF	ProteinCoding	ProteinCoding	ProteinCoding	FALSE	FALSE	FALSE	1.37243e-09	0.223036	379	2662	0.105882	0.779362	TRUE
Gjb3_ProteinCoding	1705.55	299	TRUE	0.0869631	0.864071	1.54529	FALSE	Gjb3	-	ProteinCoding	ProteinCoding	ProteinCoding	FALSE	FALSE	FALSE	1.80872e-11	0.217053	212	2251	0.0693167	0.779201	TRUE
Sulf1_ProteinCoding	14662.8	5726	TRUE	0.639432	1.04154	1.59119	FALSE	Sulf1	-	ProteinCoding	ProteinCoding	ProteinCoding	FALSE	FALSE	FALSE	2.25465e-09	0.575436	17552	15454	3.00387	0.77898	TRUE
Med12l_ProteinCoding	4349.31	2278	TRUE	0.191586	0.50243	0.815928	FALSE	Med12l	Cof	ProteinCoding	ProteinCoding	ProteinCoding	FALSE	FALSE	FALSE	-1.35485e-10	0.305436	15933	6597	7.92936	0.778441	TRUE
Hmbs_ProteinCoding	14409.8	5230	TRUE	0.722359	1.67893	3.26376	FALSE	Hmbs	-	ProteinCoding	ProteinCoding	ProteinCoding	FALSE	TRUE	FALSE	1.83971e-09	0.636822	2345	15467	0.0760683	0.777976	TRUE
Gata6_ProteinCoding	5943.38	1594	TRUE	0.305477	1.14709	2.70596	FALSE	Gata6	TF	ProteinCoding	ProteinCoding	ProteinCoding	FALSE	FALSE	FALSE	-1.34706e-09	0.416452	5787	6524	0.840449	0.777943	TRUE
Slc18a2_ProteinCoding	867.12	395	TRUE	0.0422216	0.755369	1.32606	FALSE	Slc18a2	-	ProteinCoding	ProteinCoding	ProteinCoding	FALSE	FALSE	FALSE	8.289e-11	0.147791	888	1331	0.956757	0.777936	TRUE
Hoxa10_ProteinCoding	1682.48	1256	TRUE	0.0883981	0.901238	1.62025	FALSE	Hoxa10	TF	ProteinCoding	ProteinCoding	ProteinCoding	FALSE	FALSE	FALSE	-1.13556e-09	0.224729	1034	1913	0.553385	0.777934	TRUE
Tcf15_ProteinCoding	844.95	414	TRUE	0.0405454	0.572856	0.957965	FALSE	Tcf15	TF	ProteinCoding	ProteinCoding	ProteinCoding	FALSE	FALSE	FALSE	-3.60167e-10	0.146345	786	1200	0.498899	0.777852	TRUE
Krt8_ProteinCoding	14536.9	2635	TRUE	0.804909	1.85688	3.73072	FALSE	Krt8	-	ProteinCoding	ProteinCoding	ProteinCoding	FALSE	FALSE	FALSE	-4.19821e-09	0.715018	1817	11560	0.0526981	0.777548	TRUE
Aldob_ProteinCoding	780.981	12	TRUE	0.0455417	1.12965	2.08092	FALSE	Aldob	-	ProteinCoding	ProteinCoding	ProteinCoding	FALSE	FALSE	FALSE	3.93202e-10	0.163523	137	854	0.15843	0.77737	TRUE
Prr5l_ProteinCoding	3414.77	1719	TRUE	0.148962	0.411253	0.632041	FALSE	Prr5l	-	ProteinCoding	ProteinCoding	ProteinCoding	FALSE	FALSE	FALSE	1.43465e-09	0.266796	10333	5414	3.24463	0.77724	TRUE
Adamts12_ProteinCoding	2474.04	1887	TRUE	0.119294	0.777998	1.3717	FALSE	Adamts12	-	ProteinCoding	ProteinCoding	ProteinCoding	FALSE	FALSE	FALSE	1.81759e-09	0.250166	7475	3543	3.72054	0.777106	TRUE
Gucy1a1_ProteinCoding	1540.86	523	TRUE	0.0713022	0.545391	0.902573	FALSE	Gucy1a1	-	ProteinCoding	ProteinCoding	ProteinCoding	FALSE	FALSE	FALSE	-9.18921e-11	0.189241	1422	2401	0.807165	0.777012	TRUE
Hexa_ProteinCoding	4793.28	1967	TRUE	0.203421	0.387335	0.583803	FALSE	Hexa	-	ProteinCoding	ProteinCoding	ProteinCoding	FALSE	FALSE	FALSE	-1.50362e-09	0.304357	4929	7829	0.811947	0.77647	TRUE
Apoa4_ProteinCoding	1568.49	17	TRUE	0.142555	2.39116	4.62514	FALSE	Apoa4	-	ProteinCoding	ProteinCoding	ProteinCoding	FALSE	FALSE	FALSE	5.76618e-10	0.281676	70	1455	0.0174757	0.776323	TRUE
Gpc4_ProteinCoding	5283.71	2763	TRUE	0.238617	0.651072	0.97361	FALSE	Gpc4	-	ProteinCoding	ProteinCoding	ProteinCoding	FALSE	FALSE	FALSE	-2.29842e-09	0.348069	9756	7297	3.20753	0.774884	TRUE
Rps6ka3_ProteinCoding	19923.8	8734	TRUE	0.806562	1.03646	1.57788	FALSE	Rps6ka3	-	ProteinCoding	ProteinCoding	ProteinCoding	FALSE	FALSE	FALSE	-5.47377e-09	0.607085	19606	20636	1.56709	0.774432	TRUE
Kcnk1_ProteinCoding	2370.15	811	TRUE	0.10281	0.352143	0.512828	FALSE	Kcnk1	-	ProteinCoding	ProteinCoding	ProteinCoding	FALSE	FALSE	FALSE	7.44343e-10	0.218895	4506	4001	1.50338	0.774415	TRUE
Gsn_ProteinCoding	1191	210	TRUE	0.0576569	0.741225	1.29753	FALSE	Gsn	-	ProteinCoding	ProteinCoding	ProteinCoding	FALSE	FALSE	FALSE	3.80662e-10	0.171616	787	1862	0.475974	0.774248	TRUE
Gm47071_lncRNA	441.097	346	TRUE	0.0200191	0.46899	0.748487	FALSE	Gm47071	-	lncRNA	lncRNA	lncRNA	FALSE	FALSE	FALSE	-3.55824e-10	0.098465	4732	774	42.1407	0.773885	TRUE
Pdlim1_ProteinCoding	3788.42	1747	TRUE	0.174348	0.711165	1.23691	FALSE	Pdlim1	Cof	ProteinCoding	ProteinCoding	ProteinCoding	FALSE	FALSE	FALSE	-3.37104e-10	0.29531	5136	5604	1.99324	0.773831	TRUE
Abtb2_ProteinCoding	2772.75	1192	TRUE	0.122134	0.427014	0.663828	FALSE	Abtb2	-	ProteinCoding	ProteinCoding	ProteinCoding	FALSE	FALSE	FALSE	2.24308e-09	0.241744	12098	4517	8.71298	0.773361	TRUE
Syt6_ProteinCoding	580.591	176	TRUE	0.0266769	0.490167	0.791197	FALSE	Syt6	-	ProteinCoding	ProteinCoding	ProteinCoding	FALSE	FALSE	FALSE	2.84526e-10	0.11476	1483	978	3.16849	0.773312	TRUE
A830018L16Rik_ProteinCoding	1015.24	398	TRUE	0.0451269	0.372984	0.554861	FALSE	A830018L16Rik	-	ProteinCoding	ProteinCoding	ProteinCoding	FALSE	FALSE	FALSE	-4.01391e-10	0.147088	6994	1749	8.62649	0.772959	TRUE
Tln2_ProteinCoding	22500.4	7146	TRUE	0.882673	0.825243	0.821463	FALSE	Tln2	-	ProteinCoding	ProteinCoding	ProteinCoding	FALSE	FALSE	FALSE	9.77994e-09	0.62526	22667	21197	2.87579	0.772513	TRUE
Masp1_ProteinCoding	1905.73	773	TRUE	0.0912909	0.694174	1.20264	FALSE	Masp1	-	ProteinCoding	ProteinCoding	ProteinCoding	FALSE	FALSE	FALSE	8.12272e-10	0.218318	2129	2730	0.623793	0.772467	TRUE
Abca4_ProteinCoding	2020.31	850	TRUE	0.0920187	0.548373	0.908588	FALSE	Abca4	-	ProteinCoding	ProteinCoding	ProteinCoding	FALSE	FALSE	FALSE	-7.37627e-10	0.212822	4030	3263	1.60926	0.772367	TRUE
Nfasc_ProteinCoding	2006.06	715	TRUE	0.0962172	0.964098	1.74703	FALSE	Nfasc	-	ProteinCoding	ProteinCoding	ProteinCoding	FALSE	FALSE	FALSE	-1.06421e-09	0.219544	6174	3086	4.28399	0.772246	TRUE
Eps8l2_ProteinCoding	918.982	225	TRUE	0.0422604	0.458275	0.726876	FALSE	Eps8l2	-	ProteinCoding	ProteinCoding	ProteinCoding	FALSE	FALSE	FALSE	2.75036e-10	0.144753	836	1479	0.532906	0.771832	TRUE
Kcnk3_ProteinCoding	507.884	137	TRUE	0.0239592	0.574344	0.960965	FALSE	Kcnk3	-	ProteinCoding	ProteinCoding	ProteinCoding	FALSE	FALSE	FALSE	4.8417e-12	0.11013	784	822	1.31309	0.77172	TRUE
App_ProteinCoding	17478.1	6940	TRUE	0.715489	0.843898	1.07257	FALSE	App	-	ProteinCoding	ProteinCoding	ProteinCoding	FALSE	FALSE	FALSE	-3.31855e-09	0.583079	22306	18200	3.1179	0.771267	TRUE
Rffl_ProteinCoding	3548.73	1344	TRUE	0.152167	0.372182	0.553242	FALSE	Rffl	-	ProteinCoding	ProteinCoding	ProteinCoding	FALSE	FALSE	FALSE	-4.81878e-10	0.264861	9256	5949	2.53395	0.77116	TRUE
C430049B03Rik_lncRNA	1738.04	588	TRUE	0.0762293	0.360547	0.529777	FALSE	C430049B03Rik	-	lncRNA	lncRNA	lncRNA	FALSE	FALSE	FALSE	-8.63781e-10	0.18905	2043	2984	0.894233	0.771158	TRUE
Synj2_ProteinCoding	1429.41	592	TRUE	0.0627277	0.352099	0.51274	FALSE	Synj2	-	ProteinCoding	ProteinCoding	ProteinCoding	FALSE	FALSE	FALSE	1.07253e-09	0.171797	3795	2500	2.40951	0.770942	TRUE
5033428I22Rik_lncRNA	1142.79	556	TRUE	0.0533162	0.651905	1.11739	FALSE	5033428I22Rik	-	lncRNA	lncRNA	lncRNA	FALSE	FALSE	FALSE	2.01802e-10	0.162695	1554	1862	0.500955	0.77093	TRUE
Pitx2_ProteinCoding	2043.65	663	TRUE	0.0988317	0.725577	1.26597	FALSE	Pitx2	TF	ProteinCoding	ProteinCoding	ProteinCoding	FALSE	FALSE	FALSE	-1.01555e-09	0.228148	1770	2887	1.24676	0.770686	TRUE
Lama4_ProteinCoding	4829.67	1335	TRUE	0.256043	1.10841	2.57086	FALSE	Lama4	-	ProteinCoding	ProteinCoding	ProteinCoding	FALSE	FALSE	FALSE	1.06592e-09	0.385185	4095	5140	1.0179	0.7706	TRUE
Slco3a1_ProteinCoding	2448.15	1214	TRUE	0.107962	0.44063	0.69129	FALSE	Slco3a1	-	ProteinCoding	ProteinCoding	ProteinCoding	FALSE	FALSE	FALSE	-6.4923e-10	0.22687	10389	4118	11.0879	0.770531	TRUE
Fbxl7_ProteinCoding	4869.62	2920	TRUE	0.216787	0.601	0.798731	FALSE	Fbxl7	-	ProteinCoding	ProteinCoding	ProteinCoding	FALSE	FALSE	FALSE	4.30645e-09	0.326932	22944	7167	23.6842	0.770155	TRUE
Mfsd2b_ProteinCoding	2198	1119	TRUE	0.109144	0.754207	1.32371	FALSE	Mfsd2b	-	ProteinCoding	ProteinCoding	ProteinCoding	FALSE	FALSE	FALSE	1.01427e-09	0.244982	1446	2737	0.474262	0.770076	TRUE
Ednrb_ProteinCoding	3918.63	2345	TRUE	0.207183	1.10399	2.02916	FALSE	Ednrb	-	ProteinCoding	ProteinCoding	ProteinCoding	FALSE	FALSE	FALSE	-1.52583e-09	0.345534	2259	4411	0.427625	0.77006	TRUE
Plekhg3_ProteinCoding	9786.02	2961	TRUE	0.408373	0.532865	0.560767	FALSE	Plekhg3	-	ProteinCoding	ProteinCoding	ProteinCoding	FALSE	FALSE	FALSE	-1.98991e-10	0.431815	9763	12630	0.940699	0.769954	TRUE
Casq1_ProteinCoding	272.623	119	TRUE	0.0134891	0.643762	1.10097	FALSE	Casq1	-	ProteinCoding	ProteinCoding	ProteinCoding	FALSE	FALSE	FALSE	5.57488e-12	0.0849312	152	392	0.199258	0.769861	TRUE
Cxcl12_ProteinCoding	8327.65	3652	TRUE	0.498378	1.9311	4.3515	FALSE	Cxcl12	-	ProteinCoding	ProteinCoding	ProteinCoding	FALSE	FALSE	FALSE	9.44762e-10	0.552264	735	7629	0.0508322	0.769692	TRUE
St14_ProteinCoding	2309.05	647	TRUE	0.104824	0.487307	0.785428	FALSE	St14	-	ProteinCoding	ProteinCoding	ProteinCoding	FALSE	FALSE	FALSE	7.70191e-10	0.228045	2519	3447	0.941245	0.769671	TRUE
Wnk4_ProteinCoding	2216.91	1163	TRUE	0.103211	0.585026	0.982508	FALSE	Wnk4	-	ProteinCoding	ProteinCoding	ProteinCoding	FALSE	FALSE	FALSE	-2.83724e-11	0.229959	2187	3264	0.636126	0.768824	TRUE
Nin_ProteinCoding	10564	5052	TRUE	0.448668	0.757574	1.00394	FALSE	Nin	-	ProteinCoding	ProteinCoding	ProteinCoding	FALSE	FALSE	FALSE	6.64281e-09	0.461516	11047	13483	1.03577	0.76841	TRUE
Lpar3_ProteinCoding	1014.24	357	TRUE	0.0452382	0.394267	0.597784	FALSE	Lpar3	-	ProteinCoding	ProteinCoding	ProteinCoding	FALSE	FALSE	FALSE	7.60839e-11	0.147148	2672	1788	1.9179	0.768397	TRUE
Evx1os_lncRNA	2349.43	640	TRUE	0.111573	0.630163	1.07354	FALSE	Evx1os	-	lncRNA	lncRNA	lncRNA	FALSE	FALSE	FALSE	4.4355e-10	0.24251	906	3210	0.19297	0.768169	TRUE
Pkdcc_ProteinCoding	12429.8	4345	TRUE	0.551703	0.895009	1.39599	FALSE	Pkdcc	-	ProteinCoding	ProteinCoding	ProteinCoding	FALSE	FALSE	FALSE	-1.1971e-09	0.541062	4816	13052	0.216247	0.76811	TRUE
P3h2_ProteinCoding	5980.41	2045	TRUE	0.267679	0.63795	0.92778	FALSE	P3h2	-	ProteinCoding	ProteinCoding	ProteinCoding	FALSE	FALSE	FALSE	5.46943e-09	0.367046	16232	8025	6.39866	0.768083	TRUE
Lhfp_ProteinCoding	1936.66	1028	TRUE	0.0853399	0.412888	0.635339	FALSE	Lhfp	-	ProteinCoding	ProteinCoding	ProteinCoding	FALSE	FALSE	FALSE	3.36986e-10	0.201503	13053	3320	10.2074	0.767671	TRUE
Dock9_ProteinCoding	6737.81	2730	TRUE	0.290844	0.547651	0.612409	FALSE	Dock9	-	ProteinCoding	ProteinCoding	ProteinCoding	FALSE	FALSE	FALSE	-2.03775e-09	0.371998	15286	9458	4.14666	0.767591	TRUE
Sec24d_ProteinCoding	3813.61	1542	TRUE	0.175947	0.670751	1.1554	FALSE	Sec24d	-	ProteinCoding	ProteinCoding	ProteinCoding	FALSE	FALSE	FALSE	-6.15608e-10	0.298517	6105	5480	3.44518	0.767558	TRUE
Igfbp2_ProteinCoding	8442.66	2797	TRUE	0.404592	1.16886	2.78198	FALSE	Igfbp2	-	ProteinCoding	ProteinCoding	ProteinCoding	FALSE	FALSE	FALSE	1.57246e-10	0.466811	7544	9872	0.968802	0.767555	TRUE
Lrrc39_ProteinCoding	471.729	287	TRUE	0.0215462	0.38841	0.585971	FALSE	Lrrc39	-	ProteinCoding	ProteinCoding	ProteinCoding	FALSE	FALSE	FALSE	-2.81981e-10	0.103828	547	758	0.713904	0.767037	TRUE
Arhgap27_ProteinCoding	1968.89	619	TRUE	0.0901741	0.543235	0.898225	FALSE	Arhgap27	-	ProteinCoding	ProteinCoding	ProteinCoding	FALSE	FALSE	FALSE	-6.12693e-10	0.211136	2817	3180	0.794582	0.767005	TRUE
Map7_ProteinCoding	2420.63	1192	TRUE	0.106737	0.451457	0.713126	FALSE	Map7	-	ProteinCoding	ProteinCoding	ProteinCoding	FALSE	FALSE	FALSE	1.26105e-09	0.225481	8130	3975	4.50652	0.766776	TRUE
Nkx6.1_ProteinCoding	2112.97	1162	TRUE	0.118773	1.19489	2.21249	FALSE	Nkx6.1	-	ProteinCoding	ProteinCoding	ProteinCoding	FALSE	FALSE	FALSE	3.80259e-10	0.261972	639	2402	0.156617	0.766771	TRUE
Tgfb1_ProteinCoding	2233.21	749	TRUE	0.1055	0.649575	1.11269	FALSE	Tgfb1	Cof	ProteinCoding	ProteinCoding	ProteinCoding	FALSE	FALSE	FALSE	-5.30028e-10	0.233348	1305	3263	0.415325	0.766087	TRUE
Cntfr_ProteinCoding	3572.13	2117	TRUE	0.161694	0.567279	0.946716	FALSE	Cntfr	-	ProteinCoding	ProteinCoding	ProteinCoding	FALSE	FALSE	FALSE	8.86004e-10	0.284993	9854	5232	2.8075	0.766013	TRUE
Itga2b_ProteinCoding	2289.03	551	TRUE	0.116326	0.87017	1.55759	FALSE	Itga2b	-	ProteinCoding	ProteinCoding	ProteinCoding	FALSE	FALSE	FALSE	3.73302e-10	0.253392	2677	2829	0.520258	0.76586	TRUE
Tfrc_ProteinCoding	37672.3	11025	TRUE	1.47226	2.03697	3.00636	FALSE	Tfrc	-	ProteinCoding	ProteinCoding	ProteinCoding	FALSE	FALSE	FALSE	1.88842e-09	0.783423	13054	27425	0.286177	0.765848	TRUE
P4ha2_ProteinCoding	5928.64	1781	TRUE	0.272017	0.943755	1.99581	FALSE	P4ha2	-	ProteinCoding	ProteinCoding	ProteinCoding	FALSE	FALSE	FALSE	-2.11491e-09	0.366279	6103	8433	0.503978	0.765679	TRUE
Polg_ProteinCoding	22711.3	6200	TRUE	0.915692	1.01799	1.28279	FALSE	Polg	-	ProteinCoding	ProteinCoding	ProteinCoding	FALSE	FALSE	FALSE	-4.32193e-09	0.639122	7786	21263	0.268659	0.765158	TRUE
Dkk3_ProteinCoding	1534.42	678	TRUE	0.0711959	0.583908	0.980254	FALSE	Dkk3	-	ProteinCoding	ProteinCoding	ProteinCoding	FALSE	FALSE	FALSE	-6.72029e-11	0.188797	2613	2457	0.943572	0.76438	TRUE
Rgmb_ProteinCoding	6502.83	3408	TRUE	0.287049	0.67219	1.04736	FALSE	Rgmb	-	ProteinCoding	ProteinCoding	ProteinCoding	FALSE	FALSE	FALSE	1.83993e-09	0.375957	9615	9214	1.28103	0.764321	TRUE
Vwf_ProteinCoding	989.363	298	TRUE	0.0609126	1.70138	3.23398	FALSE	Vwf	-	ProteinCoding	ProteinCoding	ProteinCoding	FALSE	FALSE	FALSE	-6.12157e-10	0.183018	1118	1247	0.680924	0.764112	TRUE
Lepr_ProteinCoding	369.763	233	TRUE	0.0170625	0.495672	0.802299	FALSE	Lepr	-	ProteinCoding	ProteinCoding	ProteinCoding	FALSE	FALSE	FALSE	-1.8025e-10	0.0920169	1009	617	2.06521	0.764059	TRUE
Col12a1_ProteinCoding	1963.43	1138	TRUE	0.110402	1.25703	2.33781	FALSE	Col12a1	-	ProteinCoding	ProteinCoding	ProteinCoding	FALSE	FALSE	FALSE	-1.60161e-09	0.250776	1191	2302	0.547009	0.763644	TRUE
Rian_lncRNA	51922.9	10685	TRUE	2.01816	2.17525	1.64141	FALSE	Rian	-	lncRNA	lncRNA	lncRNA	FALSE	FALSE	FALSE	1.78967e-08	1.01042	17144	27306	0.422975	0.763563	TRUE
E2f2_ProteinCoding	3559.9	1995	TRUE	0.160477	0.554711	0.92137	FALSE	E2f2	TF	ProteinCoding	ProteinCoding	ProteinCoding	FALSE	FALSE	FALSE	3.58929e-10	0.283114	6289	5285	2.01148	0.763411	TRUE
6030468B19Rik_ProteinCoding	529.22	538	TRUE	0.0257133	0.642672	1.09877	FALSE	6030468B19Rik	-	ProteinCoding	ProteinCoding	ProteinCoding	FALSE	FALSE	FALSE	3.17532e-10	0.116215	1002	782	2.24727	0.763364	TRUE
Reep1_ProteinCoding	4132.16	2071	TRUE	0.181164	0.463852	0.738124	FALSE	Reep1	-	ProteinCoding	ProteinCoding	ProteinCoding	FALSE	FALSE	FALSE	-8.9477e-10	0.296036	7548	6376	2.12675	0.763211	TRUE
Ppm1h_ProteinCoding	1742.52	764	TRUE	0.0771175	0.407564	0.624602	FALSE	Ppm1h	-	ProteinCoding	ProteinCoding	ProteinCoding	FALSE	FALSE	FALSE	-7.04781e-10	0.191661	8169	2991	6.17	0.763191	TRUE
Stxbp5l_ProteinCoding	280.844	209	TRUE	0.0136557	0.683069	1.18024	FALSE	Stxbp5l	-	ProteinCoding	ProteinCoding	ProteinCoding	FALSE	FALSE	FALSE	-9.01897e-11	0.0841844	2020	438	7.47284	0.763175	TRUE
Arid3b_ProteinCoding	26990	7658	TRUE	1.02359	0.782348	0.718796	FALSE	Arid3b	TF	ProteinCoding	ProteinCoding	ProteinCoding	FALSE	FALSE	FALSE	1.09481e-08	0.654596	20367	23589	1.23838	0.763041	TRUE
Tgfa_ProteinCoding	1483.57	725	TRUE	0.0676082	0.530571	0.872684	FALSE	Tgfa	-	ProteinCoding	ProteinCoding	ProteinCoding	FALSE	FALSE	FALSE	-7.51384e-10	0.181943	2801	2501	1.70173	0.762991	TRUE
Col4a5_ProteinCoding	6797.94	2898	TRUE	0.309143	0.823487	1.57577	FALSE	Col4a5	-	ProteinCoding	ProteinCoding	ProteinCoding	FALSE	FALSE	FALSE	3.11873e-09	0.396687	12146	8888	2.37343	0.762869	TRUE
Ets2_ProteinCoding	11959.2	4487	TRUE	0.537311	1.05873	1.86301	FALSE	Ets2	TF	ProteinCoding	ProteinCoding	ProteinCoding	FALSE	FALSE	FALSE	-3.20469e-09	0.524527	4479	13963	0.261651	0.762588	TRUE
Trim10_ProteinCoding	2598.5	1305	TRUE	0.141874	1.04428	1.90874	FALSE	Trim10	-	ProteinCoding	ProteinCoding	ProteinCoding	FALSE	FALSE	FALSE	4.46433e-10	0.289384	761	2640	0.162864	0.762469	TRUE
Dgat2_ProteinCoding	4270.05	1362	TRUE	0.189542	0.572399	0.957043	FALSE	Dgat2	-	ProteinCoding	ProteinCoding	ProteinCoding	FALSE	FALSE	FALSE	1.56693e-09	0.300088	3023	6748	0.379323	0.762089	TRUE
Lrrk1_ProteinCoding	3729.03	1790	TRUE	0.160393	0.380562	0.570145	FALSE	Lrrk1	-	ProteinCoding	ProteinCoding	ProteinCoding	FALSE	FALSE	FALSE	-8.5133e-10	0.273007	8446	6125	2.28743	0.761945	TRUE
Capn6_ProteinCoding	6931.95	2600	TRUE	0.379981	1.45209	3.77118	FALSE	Capn6	-	ProteinCoding	ProteinCoding	ProteinCoding	FALSE	FALSE	FALSE	-2.4869e-09	0.474207	1555	7072	0.131234	0.761915	TRUE
Itga1_ProteinCoding	2435.37	936	TRUE	0.120463	0.954807	1.72829	FALSE	Itga1	-	ProteinCoding	ProteinCoding	ProteinCoding	FALSE	FALSE	FALSE	6.3861e-10	0.251068	4824	3510	1.06283	0.761587	TRUE
Trps1_ProteinCoding	8277.03	5306	TRUE	0.374087	0.796722	1.48229	FALSE	Trps1	TF	ProteinCoding	ProteinCoding	ProteinCoding	FALSE	FALSE	FALSE	4.68912e-09	0.441621	18305	10109	6.71264	0.761453	TRUE
Tns3_ProteinCoding	16918	6024	TRUE	0.686459	0.735522	0.788182	FALSE	Tns3	-	ProteinCoding	ProteinCoding	ProteinCoding	FALSE	FALSE	FALSE	-1.61084e-09	0.564538	21140	18002	3.48641	0.76143	TRUE
Brsk2_ProteinCoding	1739.85	1254	TRUE	0.083041	0.661027	1.13579	FALSE	Brsk2	-	ProteinCoding	ProteinCoding	ProteinCoding	FALSE	FALSE	FALSE	7.20058e-11	0.207939	4680	2531	2.10046	0.761224	TRUE
Igsf9b_ProteinCoding	12268.2	5088	TRUE	0.538599	1.00667	1.7145	FALSE	Igsf9b	-	ProteinCoding	ProteinCoding	ProteinCoding	FALSE	FALSE	FALSE	-6.35512e-09	0.523569	6779	13799	0.421065	0.760967	TRUE
Pqlc2_ProteinCoding	1632.9	594	TRUE	0.0726067	0.418738	0.647138	FALSE	Pqlc2	-	ProteinCoding	ProteinCoding	ProteinCoding	FALSE	FALSE	FALSE	6.25078e-10	0.185812	1948	2891	0.596905	0.76031	TRUE
Ptprd_ProteinCoding	6577.77	4286	TRUE	0.300919	0.769176	1.38609	FALSE	Ptprd	-	ProteinCoding	ProteinCoding	ProteinCoding	FALSE	FALSE	FALSE	-4.36788e-09	0.395851	19756	8445	9.52853	0.760264	TRUE
Eml5_ProteinCoding	4518.33	2489	TRUE	0.20801	0.699515	1.21341	FALSE	Eml5	-	ProteinCoding	ProteinCoding	ProteinCoding	FALSE	FALSE	FALSE	-1.99911e-09	0.326262	9768	6438	2.22533	0.76	TRUE
Fam78a_ProteinCoding	1596.8	768	TRUE	0.0747828	0.586576	0.985634	FALSE	Fam78a	-	ProteinCoding	ProteinCoding	ProteinCoding	FALSE	FALSE	FALSE	-8.23034e-10	0.195559	1070	2396	0.618242	0.758487	TRUE
Plcg2_ProteinCoding	4239.03	1582	TRUE	0.197947	0.766788	1.34909	FALSE	Plcg2	-	ProteinCoding	ProteinCoding	ProteinCoding	FALSE	FALSE	FALSE	7.30694e-10	0.318754	6771	5998	3.26015	0.757702	TRUE
Thsd4_ProteinCoding	6685.96	2632	TRUE	0.30814	0.806436	1.51622	FALSE	Thsd4	-	ProteinCoding	ProteinCoding	ProteinCoding	FALSE	FALSE	FALSE	-3.39025e-09	0.401233	19788	8368	16.7939	0.757678	TRUE
Kif26a_ProteinCoding	6272.43	2821	TRUE	0.274525	0.604094	0.809536	FALSE	Kif26a	-	ProteinCoding	ProteinCoding	ProteinCoding	FALSE	FALSE	FALSE	7.75798e-10	0.364413	5172	8809	0.666186	0.75741	TRUE
Slit3_ProteinCoding	7474.13	2904	TRUE	0.33574	0.715164	1.19745	FALSE	Slit3	-	ProteinCoding	ProteinCoding	ProteinCoding	FALSE	FALSE	FALSE	7.60553e-10	0.41415	21908	9402	25.0944	0.757126	TRUE
Wnt9b_ProteinCoding	290.95	136	TRUE	0.0155697	0.986884	1.79298	FALSE	Wnt9b	-	ProteinCoding	ProteinCoding	ProteinCoding	FALSE	FALSE	FALSE	-1.55156e-10	0.092605	331	393	0.81956	0.757031	TRUE
Trpc3_ProteinCoding	561.592	415	TRUE	0.0260357	0.496941	0.804859	FALSE	Trpc3	-	ProteinCoding	ProteinCoding	ProteinCoding	FALSE	FALSE	FALSE	-1.30588e-11	0.114286	1817	921	2.58864	0.756834	TRUE
Mt2_ProteinCoding	3128.02	1285	TRUE	0.190105	1.59757	3.02462	FALSE	Mt2	-	ProteinCoding	ProteinCoding	ProteinCoding	FALSE	FALSE	FALSE	-3.24802e-10	0.333282	359	3285	0.0636347	0.756434	TRUE
Zfp521_ProteinCoding	16428.6	7622	TRUE	0.662357	0.681169	0.645555	FALSE	Zfp521	TF	ProteinCoding	ProteinCoding	ProteinCoding	FALSE	FALSE	FALSE	2.4015e-09	0.55275	24996	17855	9.93375	0.75632	TRUE
Msrb3_ProteinCoding	2291.57	1451	TRUE	0.101951	0.44544	0.700991	FALSE	Msrb3	-	ProteinCoding	ProteinCoding	ProteinCoding	FALSE	FALSE	FALSE	4.28097e-10	0.221867	6535	3792	3.6548	0.755959	TRUE
Tmem255a_ProteinCoding	579.616	415	TRUE	0.0344157	1.31703	2.45881	FALSE	Tmem255a	-	ProteinCoding	ProteinCoding	ProteinCoding	FALSE	FALSE	FALSE	5.16484e-10	0.140046	524	678	1.18002	0.755929	TRUE
Wnt3_ProteinCoding	473.946	237	TRUE	0.0215914	0.440133	0.690287	FALSE	Wnt3	-	ProteinCoding	ProteinCoding	ProteinCoding	FALSE	FALSE	FALSE	-8.36923e-11	0.102867	1303	817	4.01772	0.755348	TRUE
Ccdc92b_ProteinCoding	1552.73	824	TRUE	0.0731999	0.621475	1.05602	FALSE	Ccdc92b	-	ProteinCoding	ProteinCoding	ProteinCoding	FALSE	FALSE	FALSE	-1.21601e-09	0.19366	1164	2361	0.529297	0.755316	TRUE
Aldh1a3_ProteinCoding	851.955	333	TRUE	0.0593909	2.2718	4.3844	FALSE	Aldh1a3	-	ProteinCoding	ProteinCoding	ProteinCoding	FALSE	FALSE	FALSE	9.68341e-11	0.177384	229	1012	0.727009	0.754489	TRUE
Ecscr_ProteinCoding	1007.4	417	TRUE	0.0457058	0.4238	0.657348	FALSE	Ecscr	-	ProteinCoding	ProteinCoding	ProteinCoding	FALSE	FALSE	FALSE	2.11126e-10	0.149973	740	1672	0.444325	0.754087	TRUE
Crim1_ProteinCoding	5081.54	2752	TRUE	0.222875	0.548984	0.617063	FALSE	Crim1	-	ProteinCoding	ProteinCoding	ProteinCoding	FALSE	FALSE	FALSE	-4.59032e-09	0.328323	18329	7639	6.47202	0.754049	TRUE
Smtnl2_ProteinCoding	9542.72	2407	TRUE	0.410893	0.635973	0.920876	FALSE	Smtnl2	-	ProteinCoding	ProteinCoding	ProteinCoding	FALSE	FALSE	FALSE	2.59167e-11	0.447192	6727	11867	0.471978	0.753687	TRUE
Egfr_ProteinCoding	1216.67	705	TRUE	0.0588315	0.751631	1.31852	FALSE	Egfr	Cof	ProteinCoding	ProteinCoding	ProteinCoding	FALSE	FALSE	FALSE	-3.0262e-10	0.174338	2935	1868	3.42908	0.753673	TRUE
Sall4_ProteinCoding	38168.9	9226	TRUE	1.42959	1.19375	1.16832	FALSE	Sall4	TF	ProteinCoding	ProteinCoding	ProteinCoding	FALSE	FALSE	FALSE	-4.32766e-09	0.777808	10846	26187	0.167278	0.753483	TRUE
Enpp2_ProteinCoding	1353.69	648	TRUE	0.0637117	0.605807	1.02442	FALSE	Enpp2	-	ProteinCoding	ProteinCoding	ProteinCoding	FALSE	FALSE	FALSE	1.38168e-10	0.179987	2246	2114	1.46979	0.753401	TRUE
Hk1_ProteinCoding	5133.15	2171	TRUE	0.231319	0.614039	0.844268	FALSE	Hk1	-	ProteinCoding	ProteinCoding	ProteinCoding	FALSE	FALSE	FALSE	-3.37297e-09	0.341564	5965	7183	1.56784	0.753351	TRUE
Lhpp_ProteinCoding	4150.07	1409	TRUE	0.179083	0.406068	0.621585	FALSE	Lhpp	-	ProteinCoding	ProteinCoding	ProteinCoding	FALSE	FALSE	FALSE	-5.53052e-10	0.290564	10425	6583	3.38852	0.753341	TRUE
Pknox2_ProteinCoding	9497.98	4596	TRUE	0.39846	0.526439	0.538325	FALSE	Pknox2	TF	ProteinCoding	ProteinCoding	ProteinCoding	FALSE	FALSE	FALSE	3.41872e-09	0.435895	22073	12167	9.90463	0.753332	TRUE
Lama5_ProteinCoding	27731	6491	TRUE	1.16063	1.46242	1.99091	FALSE	Lama5	-	ProteinCoding	ProteinCoding	ProteinCoding	FALSE	FALSE	FALSE	-9.15333e-09	0.77409	12144	21343	0.336612	0.753133	TRUE
Syk_ProteinCoding	1069.36	491	TRUE	0.0476464	0.431883	0.673648	FALSE	Syk	Cof	ProteinCoding	ProteinCoding	ProteinCoding	FALSE	FALSE	FALSE	4.75193e-10	0.150266	1537	1941	1.35417	0.753076	TRUE
Igsf9_ProteinCoding	12380.6	5265	TRUE	0.516132	0.61272	0.590738	FALSE	Igsf9	-	ProteinCoding	ProteinCoding	ProteinCoding	FALSE	FALSE	FALSE	2.15288e-09	0.49956	6303	14364	0.327182	0.75252	TRUE
Hoxc5_ProteinCoding	1939.56	1387	TRUE	0.0913414	0.636092	1.0855	FALSE	Hoxc5	TF	ProteinCoding	ProteinCoding	ProteinCoding	FALSE	FALSE	FALSE	5.24785e-10	0.216813	4870	2884	3.38701	0.752353	TRUE
Fndc3c1_ProteinCoding	25115.7	9239	TRUE	0.965056	0.821726	0.813047	FALSE	Fndc3c1	-	ProteinCoding	ProteinCoding	ProteinCoding	FALSE	FALSE	FALSE	1.14394e-08	0.648763	16745	22555	0.886558	0.751673	TRUE
Dhrs11_ProteinCoding	2112.07	1240	TRUE	0.0986893	0.59712	1.0069	FALSE	Dhrs11	-	ProteinCoding	ProteinCoding	ProteinCoding	FALSE	FALSE	FALSE	-6.44448e-10	0.224895	2885	3169	0.992028	0.751468	TRUE
Ralb_ProteinCoding	6282.73	2795	TRUE	0.27171	0.542022	0.59275	FALSE	Ralb	-	ProteinCoding	ProteinCoding	ProteinCoding	FALSE	FALSE	FALSE	9.71593e-10	0.358643	3899	9216	0.398875	0.75117	TRUE
Peli3_ProteinCoding	2220.15	863	TRUE	0.106536	0.746646	1.30847	FALSE	Peli3	-	ProteinCoding	ProteinCoding	ProteinCoding	FALSE	FALSE	FALSE	6.79205e-10	0.235861	2122	3221	0.480675	0.750931	TRUE
Trp53i11_ProteinCoding	7072.86	3358	TRUE	0.336029	1.10111	2.54537	FALSE	Trp53i11	-	ProteinCoding	ProteinCoding	ProteinCoding	FALSE	FALSE	FALSE	-3.04816e-09	0.421043	4018	8864	0.441348	0.750855	TRUE
Elfn1_ProteinCoding	472.316	220	TRUE	0.0220548	0.55625	0.924474	FALSE	Elfn1	-	ProteinCoding	ProteinCoding	ProteinCoding	FALSE	FALSE	FALSE	-8.6127e-11	0.105077	1742	782	2.95324	0.750451	TRUE
Anxa5_ProteinCoding	5404.95	2123	TRUE	0.24003	0.574818	0.70729	FALSE	Anxa5	-	ProteinCoding	ProteinCoding	ProteinCoding	FALSE	FALSE	FALSE	1.21979e-09	0.34431	3181	7568	0.438495	0.750108	TRUE
Myl9_ProteinCoding	2049.24	952	TRUE	0.108514	1.12495	2.07143	FALSE	Myl9	-	ProteinCoding	ProteinCoding	ProteinCoding	FALSE	FALSE	FALSE	-1.43659e-09	0.242197	653	2839	0.127741	0.750098	TRUE
Sema3f_ProteinCoding	6659.2	3210	TRUE	0.292275	0.587483	0.751524	FALSE	Sema3f	-	ProteinCoding	ProteinCoding	ProteinCoding	FALSE	FALSE	FALSE	-1.21847e-09	0.380882	7149	9023	0.966389	0.749301	TRUE
Bcar3_ProteinCoding	2858.34	1373	TRUE	0.123856	0.371145	0.551151	FALSE	Bcar3	-	ProteinCoding	ProteinCoding	ProteinCoding	FALSE	FALSE	FALSE	-4.90263e-10	0.240616	12854	4822	6.60454	0.749211	TRUE
Tram2_ProteinCoding	9484.06	4122	TRUE	0.39532	0.533574	0.563244	FALSE	Tram2	-	ProteinCoding	ProteinCoding	ProteinCoding	FALSE	FALSE	FALSE	-2.50856e-11	0.426457	14022	12758	1.41107	0.749067	TRUE
Tln1_ProteinCoding	35071.7	10432	TRUE	1.26273	0.935564	0.679468	FALSE	Tln1	-	ProteinCoding	ProteinCoding	ProteinCoding	FALSE	FALSE	FALSE	-8.25482e-10	0.658264	9994	27270	0.152611	0.748685	TRUE
Nrros_ProteinCoding	634.851	304	TRUE	0.0285539	0.457641	0.725597	FALSE	Nrros	-	ProteinCoding	ProteinCoding	ProteinCoding	FALSE	FALSE	FALSE	1.81163e-10	0.116578	914	1183	0.853626	0.748657	TRUE
Rnf144b_ProteinCoding	785.628	352	TRUE	0.0350987	0.362969	0.534663	FALSE	Rnf144b	-	ProteinCoding	ProteinCoding	ProteinCoding	FALSE	FALSE	FALSE	3.38006e-10	0.13006	1603	1382	1.93168	0.748612	TRUE
Gnao1_ProteinCoding	3456.34	1416	TRUE	0.15034	0.420278	0.650243	FALSE	Gnao1	-	ProteinCoding	ProteinCoding	ProteinCoding	FALSE	FALSE	FALSE	-4.89955e-10	0.266631	10558	5585	4.08808	0.748597	TRUE
Cacna2d1_ProteinCoding	3289.59	1498	TRUE	0.151985	0.774822	1.36529	FALSE	Cacna2d1	-	ProteinCoding	ProteinCoding	ProteinCoding	FALSE	FALSE	FALSE	1.28489e-10	0.275303	13861	4956	10.5567	0.748508	TRUE
Perp_ProteinCoding	1877.92	627	TRUE	0.0948584	0.868587	1.5544	FALSE	Perp	-	ProteinCoding	ProteinCoding	ProteinCoding	FALSE	FALSE	FALSE	1.60731e-10	0.22532	287	2613	0.114464	0.748351	TRUE
Susd4_ProteinCoding	2596.88	1421	TRUE	0.11745	0.546557	0.904925	FALSE	Susd4	-	ProteinCoding	ProteinCoding	ProteinCoding	FALSE	FALSE	FALSE	1.24324e-09	0.240672	8857	4108	4.66234	0.748298	TRUE
Rcan2_ProteinCoding	545.342	300	TRUE	0.024669	0.463797	0.738013	FALSE	Rcan2	-	ProteinCoding	ProteinCoding	ProteinCoding	FALSE	FALSE	FALSE	1.88882e-10	0.109076	3585	964	10.6273	0.748229	TRUE
Tmem47_ProteinCoding	18485.2	6952	TRUE	0.737053	0.750808	0.828294	FALSE	Tmem47	-	ProteinCoding	ProteinCoding	ProteinCoding	FALSE	FALSE	FALSE	-4.11453e-09	0.57851	10909	19325	0.500993	0.747968	TRUE
Elavl3_ProteinCoding	879.881	583	TRUE	0.0460798	1.05726	1.93491	FALSE	Elavl3	-	ProteinCoding	ProteinCoding	ProteinCoding	FALSE	FALSE	FALSE	-6.91174e-10	0.156501	2072	1280	2.05642	0.746813	TRUE
Tshz3_ProteinCoding	3632.44	2081	TRUE	0.161755	0.527365	0.866218	FALSE	Tshz3	TF	ProteinCoding	ProteinCoding	ProteinCoding	FALSE	FALSE	FALSE	-1.82627e-09	0.281636	13138	5559	4.99971	0.746524	TRUE
Gstm1_ProteinCoding	1495.14	587	TRUE	0.0665227	0.414549	0.638689	FALSE	Gstm1	-	ProteinCoding	ProteinCoding	ProteinCoding	FALSE	FALSE	FALSE	-5.75603e-10	0.17803	630	2626	0.317153	0.746516	TRUE
Aff3_ProteinCoding	8142.72	4194	TRUE	0.352242	0.635659	0.919779	FALSE	Aff3	TF	ProteinCoding	ProteinCoding	ProteinCoding	FALSE	FALSE	FALSE	-2.5546e-10	0.414581	23411	10877	18.3699	0.746095	TRUE
Tll1_ProteinCoding	297.253	159	TRUE	0.0146981	0.748983	1.31318	FALSE	Tll1	-	ProteinCoding	ProteinCoding	ProteinCoding	FALSE	FALSE	FALSE	-3.06411e-11	0.0875479	1296	466	7.12382	0.746026	TRUE
Adamts20_ProteinCoding	4202.26	1980	TRUE	0.189531	0.613207	1.03935	FALSE	Adamts20	-	ProteinCoding	ProteinCoding	ProteinCoding	FALSE	FALSE	FALSE	2.08505e-09	0.308104	8967	6077	1.7428	0.746006	TRUE
Kit_ProteinCoding	9278.81	3242	TRUE	0.418806	0.873339	1.33417	FALSE	Kit	-	ProteinCoding	ProteinCoding	ProteinCoding	FALSE	FALSE	FALSE	8.75758e-11	0.46745	9336	11003	0.976098	0.745963	TRUE
Flna_ProteinCoding	66838.6	13220	TRUE	2.27965	1.70918	0.859084	FALSE	Flna	Cof	ProteinCoding	ProteinCoding	ProteinCoding	FALSE	FALSE	FALSE	5.62492e-10	0.850348	15753	31125	0.112223	0.745814	TRUE
Col11a1_ProteinCoding	3641.11	2793	TRUE	0.173936	0.80534	1.42684	FALSE	Col11a1	-	ProteinCoding	ProteinCoding	ProteinCoding	FALSE	FALSE	FALSE	-2.81013e-10	0.302441	6357	5005	1.95054	0.745442	TRUE
Slc30a10_ProteinCoding	3763.51	1754	TRUE	0.230003	1.44162	3.7346	FALSE	Slc30a10	-	ProteinCoding	ProteinCoding	ProteinCoding	FALSE	TRUE	FALSE	-1.87391e-09	0.376293	833	3387	0.135269	0.744363	TRUE
Adgrl3_ProteinCoding	3237.46	2134	TRUE	0.149838	0.652025	1.11763	FALSE	Adgrl3	-	ProteinCoding	ProteinCoding	ProteinCoding	FALSE	FALSE	FALSE	9.42611e-10	0.276946	16553	4659	13.8311	0.744007	TRUE
Lrp1_ProteinCoding	41587.3	10432	TRUE	1.54288	1.29187	1.39824	FALSE	Lrp1	-	ProteinCoding	ProteinCoding	ProteinCoding	FALSE	FALSE	FALSE	-6.90328e-09	0.816377	13084	26474	0.173745	0.743935	TRUE
Pam_ProteinCoding	8424.64	3637	TRUE	0.368142	0.88775	1.80021	FALSE	Pam	-	ProteinCoding	ProteinCoding	ProteinCoding	FALSE	FALSE	FALSE	6.44707e-10	0.418372	17605	11609	2.02078	0.743923	TRUE
Myl3_ProteinCoding	793.906	162	TRUE	0.0597758	1.82841	3.49017	FALSE	Myl3	-	ProteinCoding	ProteinCoding	ProteinCoding	FALSE	FALSE	FALSE	-1.3056e-10	0.187235	600	743	0.0890138	0.743877	TRUE
Dst_ProteinCoding	36422.2	9220	TRUE	1.36892	1.15327	1.09168	FALSE	Dst	-	ProteinCoding	ProteinCoding	ProteinCoding	FALSE	FALSE	FALSE	3.69884e-11	0.768274	23813	25354	1.65115	0.743564	TRUE
Ptprs_ProteinCoding	32553.4	10843	TRUE	1.20366	0.907741	0.806113	FALSE	Ptprs	-	ProteinCoding	ProteinCoding	ProteinCoding	FALSE	FALSE	FALSE	-6.63099e-10	0.696289	18745	25526	0.633097	0.743427	TRUE
Uros_ProteinCoding	5374.87	2555	TRUE	0.264589	0.974855	2.10443	FALSE	Uros	-	ProteinCoding	ProteinCoding	ProteinCoding	FALSE	FALSE	FALSE	-3.74164e-10	0.380519	3883	6934	0.42565	0.743396	TRUE
Erbb3_ProteinCoding	4273.73	1622	TRUE	0.226298	1.13	2.64627	FALSE	Erbb3	-	ProteinCoding	ProteinCoding	ProteinCoding	FALSE	FALSE	FALSE	2.45411e-09	0.361239	1382	4653	0.17314	0.743267	TRUE
Greb1l_ProteinCoding	35728	8773	TRUE	1.40447	1.4844	1.71867	FALSE	Greb1l	-	ProteinCoding	ProteinCoding	ProteinCoding	FALSE	FALSE	FALSE	1.32744e-08	0.825531	24525	24689	2.48084	0.743232	TRUE
Mrc2_ProteinCoding	12831.6	5242	TRUE	0.537634	0.699389	0.837966	FALSE	Mrc2	-	ProteinCoding	ProteinCoding	ProteinCoding	FALSE	FALSE	FALSE	6.06945e-10	0.510576	14539	14831	1.14461	0.742675	TRUE
Epcam_ProteinCoding	6086.72	1309	TRUE	0.308998	0.992077	2.16457	FALSE	Epcam	-	ProteinCoding	ProteinCoding	ProteinCoding	FALSE	FALSE	FALSE	2.1164e-09	0.422842	1655	6122	0.179947	0.742637	TRUE
Sorl1_ProteinCoding	7698.34	3025	TRUE	0.344912	0.768807	1.3848	FALSE	Sorl1	-	ProteinCoding	ProteinCoding	ProteinCoding	FALSE	FALSE	FALSE	-1.48141e-09	0.418724	8055	9896	0.893397	0.742624	TRUE
Ctsl_ProteinCoding	17460.6	5404	TRUE	0.759881	1.75966	3.47562	FALSE	Ctsl	-	ProteinCoding	ProteinCoding	ProteinCoding	FALSE	FALSE	FALSE	-8.93843e-10	0.57992	5444	19308	0.104689	0.742565	TRUE
Car2_ProteinCoding	12954.2	3379	TRUE	0.869974	2.38592	4.55687	FALSE	Car2	-	ProteinCoding	ProteinCoding	ProteinCoding	FALSE	TRUE	FALSE	-7.25888e-09	0.76232	4105	10227	0.128478	0.74186	TRUE
Soga3_ProteinCoding	3047.93	1517	TRUE	0.1375	0.604916	1.02262	FALSE	Soga3	-	ProteinCoding	ProteinCoding	ProteinCoding	FALSE	FALSE	FALSE	1.13325e-09	0.259413	6991	4808	1.82839	0.741789	TRUE
Glul_ProteinCoding	23411.4	7406	TRUE	0.894774	0.884979	0.964438	FALSE	Glul	-	ProteinCoding	ProteinCoding	ProteinCoding	FALSE	FALSE	FALSE	-2.79868e-09	0.59413	6314	23010	0.1964	0.741613	TRUE
Grhl3_ProteinCoding	870.393	302	TRUE	0.0428013	0.761814	1.33906	FALSE	Grhl3	TF	ProteinCoding	ProteinCoding	ProteinCoding	FALSE	FALSE	FALSE	5.02673e-10	0.149521	1297	1309	0.890559	0.741573	TRUE
Tdrd7_ProteinCoding	1825.49	887	TRUE	0.0809232	0.422235	0.65419	FALSE	Tdrd7	-	ProteinCoding	ProteinCoding	ProteinCoding	FALSE	FALSE	FALSE	-3.14939e-10	0.196604	4675	3110	1.88008	0.741536	TRUE
Enpp3_ProteinCoding	1395.86	751	TRUE	0.0638414	0.503513	0.818113	FALSE	Enpp3	-	ProteinCoding	ProteinCoding	ProteinCoding	FALSE	FALSE	FALSE	-7.9736e-11	0.178008	2589	2267	1.47274	0.741178	TRUE
Nkx2.5_ProteinCoding	788.571	181	TRUE	0.0426006	0.920693	1.65949	FALSE	Nkx2.5	-	ProteinCoding	ProteinCoding	ProteinCoding	FALSE	FALSE	FALSE	-2.04514e-10	0.155767	88	926	0.0432624	0.740747	TRUE
Tmod1_ProteinCoding	2966.84	1391	TRUE	0.158282	1.01841	1.85657	FALSE	Tmod1	-	ProteinCoding	ProteinCoding	ProteinCoding	FALSE	FALSE	FALSE	6.12821e-11	0.303744	3650	3206	1.81874	0.740094	TRUE
Alx1_ProteinCoding	1159.58	667	TRUE	0.0549464	0.623501	1.06011	FALSE	Alx1	TF	ProteinCoding	ProteinCoding	ProteinCoding	FALSE	FALSE	FALSE	8.11802e-10	0.167863	1249	1802	0.618753	0.740029	TRUE
Asxl3_ProteinCoding	7562.89	4678	TRUE	0.332459	0.661535	1.01015	FALSE	Asxl3	-	ProteinCoding	ProteinCoding	ProteinCoding	FALSE	FALSE	FALSE	-2.52102e-09	0.408097	16136	9838	2.44343	0.739979	TRUE
Plxnb1_ProteinCoding	19329.4	7360	TRUE	0.76055	0.65588	0.579193	FALSE	Plxnb1	-	ProteinCoding	ProteinCoding	ProteinCoding	FALSE	FALSE	FALSE	-4.83887e-09	0.585374	9689	19537	0.351199	0.739605	TRUE
Sema5a_ProteinCoding	9545.81	4065	TRUE	0.43169	0.915464	1.45433	FALSE	Sema5a	-	ProteinCoding	ProteinCoding	ProteinCoding	FALSE	FALSE	FALSE	-1.24526e-11	0.4743	18142	11482	4.87661	0.739506	TRUE
Nuak2_ProteinCoding	4257.63	2075	TRUE	0.188351	0.50433	0.81976	FALSE	Nuak2	-	ProteinCoding	ProteinCoding	ProteinCoding	FALSE	FALSE	FALSE	-1.03136e-09	0.30446	5447	6334	0.947825	0.739273	TRUE
Pear1_ProteinCoding	1170.29	635	TRUE	0.0576743	0.770178	1.35593	FALSE	Pear1	-	ProteinCoding	ProteinCoding	ProteinCoding	FALSE	FALSE	FALSE	1.0522e-09	0.175385	1128	1635	0.347248	0.739213	TRUE
Plet1_ProteinCoding	375.847	157	TRUE	0.0170066	0.417142	0.643919	FALSE	Plet1	-	ProteinCoding	ProteinCoding	ProteinCoding	FALSE	FALSE	FALSE	3.09316e-11	0.0905956	174	670	0.383922	0.738855	TRUE
Prrt4_ProteinCoding	1019.6	525	TRUE	0.0475585	0.556567	0.925112	FALSE	Prrt4	-	ProteinCoding	ProteinCoding	ProteinCoding	FALSE	FALSE	FALSE	2.49445e-10	0.154953	887	1632	0.528271	0.737731	TRUE
Iffo2_ProteinCoding	4290.33	2106	TRUE	0.185837	0.429033	0.667901	FALSE	Iffo2	-	ProteinCoding	ProteinCoding	ProteinCoding	FALSE	FALSE	FALSE	1.38355e-09	0.296366	7255	6681	1.30131	0.737597	TRUE
Sigirr_ProteinCoding	617.732	85	TRUE	0.0289714	0.48046	0.771619	FALSE	Sigirr	-	ProteinCoding	ProteinCoding	ProteinCoding	FALSE	FALSE	FALSE	-1.93634e-10	0.121571	402	974	0.615138	0.736993	TRUE
Plac8_ProteinCoding	1298.67	303	TRUE	0.0571803	0.366871	0.542532	FALSE	Plac8	-	ProteinCoding	ProteinCoding	ProteinCoding	FALSE	FALSE	FALSE	-4.75665e-10	0.163446	696	2336	0.326386	0.736862	TRUE
Kcnn3_ProteinCoding	758.677	366	TRUE	0.0363084	0.672349	1.15862	FALSE	Kcnn3	-	ProteinCoding	ProteinCoding	ProteinCoding	FALSE	FALSE	FALSE	7.08272e-12	0.136111	2554	1215	2.67016	0.736492	TRUE
Nbeal2_ProteinCoding	3079.57	1169	TRUE	0.133913	0.364744	0.538242	FALSE	Nbeal2	-	ProteinCoding	ProteinCoding	ProteinCoding	FALSE	FALSE	FALSE	2.33801e-10	0.250863	1932	4918	0.475332	0.73649	TRUE
Cdh20_ProteinCoding	678.662	279	TRUE	0.0308347	0.457349	0.725008	FALSE	Cdh20	-	ProteinCoding	ProteinCoding	ProteinCoding	FALSE	FALSE	FALSE	8.63871e-10	0.122804	4872	1138	9.1361	0.736252	TRUE
Ret_ProteinCoding	2535.8	1056	TRUE	0.130603	1.10931	2.0399	FALSE	Ret	-	ProteinCoding	ProteinCoding	ProteinCoding	FALSE	FALSE	FALSE	9.74728e-10	0.265082	1643	3489	0.509129	0.73605	TRUE
Tspan13_ProteinCoding	8533.28	4164	TRUE	0.364697	0.591308	0.76488	FALSE	Tspan13	-	ProteinCoding	ProteinCoding	ProteinCoding	FALSE	FALSE	FALSE	2.66883e-09	0.420117	6966	11336	0.646683	0.735576	TRUE
Ppp2r2c_ProteinCoding	424.419	96	TRUE	0.0188928	0.451537	0.713288	FALSE	Ppp2r2c	-	ProteinCoding	ProteinCoding	ProteinCoding	FALSE	FALSE	FALSE	1.3518e-10	0.0936675	706	804	1.67233	0.735483	TRUE
Fosl2_ProteinCoding	2038.54	812	TRUE	0.0918687	0.485266	0.781311	FALSE	Fosl2	TF	ProteinCoding	ProteinCoding	ProteinCoding	FALSE	FALSE	FALSE	2.16009e-10	0.211445	1681	3339	0.637469	0.735451	TRUE
Sorcs2_ProteinCoding	3169.08	1790	TRUE	0.144301	0.61315	1.03923	FALSE	Sorcs2	-	ProteinCoding	ProteinCoding	ProteinCoding	FALSE	FALSE	FALSE	1.7824e-10	0.268229	14537	4814	9.2641	0.734757	TRUE
Nrip1_ProteinCoding	19476.4	8810	TRUE	0.774561	0.776617	0.896019	FALSE	Nrip1	Cof	ProteinCoding	ProteinCoding	ProteinCoding	FALSE	FALSE	FALSE	2.7759e-09	0.592638	20861	20229	2.13906	0.734744	TRUE
Lamb1_ProteinCoding	28564.3	6991	TRUE	1.23516	2.99141	5.25681	FALSE	Lamb1	-	ProteinCoding	ProteinCoding	ProteinCoding	FALSE	FALSE	FALSE	6.0772e-09	0.756281	15979	22509	0.316364	0.734481	TRUE
Nr4a3_ProteinCoding	674.508	343	TRUE	0.0349192	0.942423	1.70331	FALSE	Nr4a3	TF	ProteinCoding	ProteinCoding	ProteinCoding	FALSE	FALSE	FALSE	-3.3784e-10	0.137105	1226	952	0.543854	0.734321	TRUE
Lhx1_ProteinCoding	1637.23	228	TRUE	0.0824245	0.81772	1.45181	FALSE	Lhx1	TF	ProteinCoding	ProteinCoding	ProteinCoding	FALSE	FALSE	FALSE	-8.62017e-10	0.211496	515	2196	0.160875	0.734148	TRUE
Ajap1_ProteinCoding	1704.73	789	TRUE	0.0770245	0.46794	0.746368	FALSE	Ajap1	-	ProteinCoding	ProteinCoding	ProteinCoding	FALSE	FALSE	FALSE	-4.01612e-10	0.194771	8063	2749	7.61049	0.733879	TRUE
Galnt16_ProteinCoding	3211.85	1893	TRUE	0.149126	0.663901	1.14158	FALSE	Galnt16	-	ProteinCoding	ProteinCoding	ProteinCoding	FALSE	FALSE	FALSE	3.04993e-10	0.276449	6325	4617	1.73643	0.733621	TRUE
Wnt4_ProteinCoding	1027.17	710	TRUE	0.0502359	0.695073	1.20445	FALSE	Wnt4	Cof	ProteinCoding	ProteinCoding	ProteinCoding	FALSE	FALSE	FALSE	-8.17473e-10	0.163255	1064	1471	0.65174	0.733447	TRUE
Kif1a_ProteinCoding	3263.69	1554	TRUE	0.149752	0.642255	1.09793	FALSE	Kif1a	-	ProteinCoding	ProteinCoding	ProteinCoding	FALSE	FALSE	FALSE	-1.21924e-09	0.274938	3186	4780	0.75941	0.733412	TRUE
Hook1_ProteinCoding	8601.31	2966	TRUE	0.364862	0.526505	0.538556	FALSE	Hook1	-	ProteinCoding	ProteinCoding	ProteinCoding	FALSE	FALSE	FALSE	-2.27005e-09	0.418327	7665	11184	0.660779	0.73335	TRUE
Gpx3_ProteinCoding	10628.1	3864	TRUE	0.516998	1.38537	2.79477	FALSE	Gpx3	-	ProteinCoding	ProteinCoding	ProteinCoding	FALSE	FALSE	FALSE	-2.46544e-09	0.527527	1043	11996	0.063738	0.733146	TRUE
Ngfr_ProteinCoding	3414.24	1469	TRUE	0.181094	1.09303	2.00705	FALSE	Ngfr	-	ProteinCoding	ProteinCoding	ProteinCoding	FALSE	FALSE	FALSE	7.84501e-10	0.321776	1202	3956	0.211608	0.733086	TRUE
Sall3_ProteinCoding	12916.6	4010	TRUE	0.547064	0.713889	0.879327	FALSE	Sall3	TF	ProteinCoding	ProteinCoding	ProteinCoding	FALSE	FALSE	FALSE	3.20136e-09	0.52205	7246	14243	0.348002	0.73277	TRUE
Krt18_ProteinCoding	11658.7	2225	TRUE	0.604645	1.44922	2.97691	FALSE	Krt18	-	ProteinCoding	ProteinCoding	ProteinCoding	FALSE	FALSE	FALSE	-5.08365e-09	0.600818	1645	10666	0.0601096	0.732727	TRUE
Foxd2os_lncRNA	738.463	515	TRUE	0.0350507	0.622435	1.05796	FALSE	Foxd2os	-	lncRNA	lncRNA	lncRNA	FALSE	FALSE	FALSE	-6.2736e-10	0.133756	1676	1151	0.93821	0.732693	TRUE
Qk_ProteinCoding	47367.8	12911	TRUE	1.6088	0.932123	0.6218	FALSE	Qk	-	ProteinCoding	ProteinCoding	ProteinCoding	FALSE	FALSE	FALSE	-4.50895e-09	0.666403	27215	30462	2.12476	0.732587	TRUE
Zswim5_ProteinCoding	4832.52	2950	TRUE	0.213174	0.5627	0.664968	FALSE	Zswim5	-	ProteinCoding	ProteinCoding	ProteinCoding	FALSE	FALSE	FALSE	1.04342e-09	0.322621	10015	7186	2.22832	0.732045	TRUE
Chst7_ProteinCoding	1716.21	593	TRUE	0.0757431	0.381742	0.572523	FALSE	Chst7	-	ProteinCoding	ProteinCoding	ProteinCoding	FALSE	FALSE	FALSE	-5.57038e-10	0.190288	3183	2876	1.20106	0.731997	TRUE
Tnrc6b_ProteinCoding	30893.1	10845	TRUE	1.13056	0.859054	0.702118	FALSE	Tnrc6b	-	ProteinCoding	ProteinCoding	ProteinCoding	FALSE	FALSE	FALSE	5.16566e-10	0.648596	25482	26230	2.27147	0.731835	TRUE
Slain1_ProteinCoding	2269.23	1349	TRUE	0.100155	0.39678	0.602853	FALSE	Slain1	-	ProteinCoding	ProteinCoding	ProteinCoding	FALSE	FALSE	FALSE	-1.65929e-09	0.219728	6282	3707	2.49664	0.73055	TRUE
Ap1m2_ProteinCoding	2182.78	549	TRUE	0.0961321	0.367262	0.543319	FALSE	Ap1m2	-	ProteinCoding	ProteinCoding	ProteinCoding	FALSE	FALSE	FALSE	2.03697e-12	0.213427	1055	3445	0.355314	0.730401	TRUE
Vstm2b_ProteinCoding	1364.79	512	TRUE	0.0619096	0.506076	0.823283	FALSE	Vstm2b	-	ProteinCoding	ProteinCoding	ProteinCoding	FALSE	FALSE	FALSE	-1.48239e-10	0.173925	4026	2292	2.06913	0.730232	TRUE
Irf2_ProteinCoding	1592.26	1006	TRUE	0.0698429	0.375692	0.560322	FALSE	Irf2	TF	ProteinCoding	ProteinCoding	ProteinCoding	FALSE	FALSE	FALSE	2.4701e-10	0.181126	11896	2853	8.14987	0.729759	TRUE
Slc35f1_ProteinCoding	1736.95	1024	TRUE	0.079036	0.482928	0.776596	FALSE	Slc35f1	-	ProteinCoding	ProteinCoding	ProteinCoding	FALSE	FALSE	FALSE	5.94063e-10	0.198432	11515	2737	15.7104	0.729121	TRUE
Rasef_ProteinCoding	814.855	349	TRUE	0.0360303	0.350499	0.509513	FALSE	Rasef	-	ProteinCoding	ProteinCoding	ProteinCoding	FALSE	FALSE	FALSE	5.93261e-10	0.130691	1962	1456	1.60834	0.728673	TRUE
Smad9_ProteinCoding	1453.69	556	TRUE	0.0639868	0.367938	0.544683	FALSE	Smad9	TF	ProteinCoding	ProteinCoding	ProteinCoding	FALSE	FALSE	FALSE	4.62154e-11	0.173802	2604	2509	1.41728	0.728212	TRUE
Plekha2_ProteinCoding	3826.92	1091	TRUE	0.16418	0.346969	0.502393	FALSE	Plekha2	-	ProteinCoding	ProteinCoding	ProteinCoding	FALSE	FALSE	FALSE	-4.5765e-10	0.274646	4841	6099	1.02209	0.727978	TRUE
Ptprf_ProteinCoding	45479.9	11848	TRUE	1.57829	1.00118	0.770849	FALSE	Ptprf	-	ProteinCoding	ProteinCoding	ProteinCoding	FALSE	FALSE	FALSE	-6.29878e-09	0.709785	20590	29263	0.506786	0.727642	TRUE
D030028A08Rik_lncRNA	2283.68	1379	TRUE	0.109885	0.711061	1.2367	FALSE	D030028A08Rik	-	lncRNA	lncRNA	lncRNA	FALSE	FALSE	FALSE	6.26544e-10	0.240697	3666	3259	1.2314	0.72761	TRUE
Alpl_ProteinCoding	4778.13	1687	TRUE	0.207335	0.467668	0.745821	FALSE	Alpl	-	ProteinCoding	ProteinCoding	ProteinCoding	FALSE	FALSE	FALSE	-5.66415e-10	0.314862	6303	7237	1.30546	0.727447	TRUE
Txlnb_ProteinCoding	385.109	294	TRUE	0.0178221	0.477227	0.765099	FALSE	Txlnb	-	ProteinCoding	ProteinCoding	ProteinCoding	FALSE	FALSE	FALSE	9.45931e-11	0.094407	853	629	1.07407	0.726917	TRUE
Flnb_ProteinCoding	28935.6	8404	TRUE	1.14811	1.21704	1.46678	FALSE	Flnb	-	ProteinCoding	ProteinCoding	ProteinCoding	FALSE	FALSE	FALSE	1.99083e-09	0.728415	20027	23292	1.02122	0.726523	TRUE
Clmn_ProteinCoding	5182.41	2381	TRUE	0.229706	0.577923	0.718135	FALSE	Clmn	-	ProteinCoding	ProteinCoding	ProteinCoding	FALSE	FALSE	FALSE	-2.19014e-10	0.336226	7390	7494	1.5518	0.726466	TRUE
Lhfpl2_ProteinCoding	11753.1	4633	TRUE	0.506575	0.768713	1.03572	FALSE	Lhfpl2	-	ProteinCoding	ProteinCoding	ProteinCoding	FALSE	FALSE	FALSE	-1.89955e-09	0.50546	18647	13349	4.04377	0.726466	TRUE
Nrxn3_ProteinCoding	520.062	276	TRUE	0.0238012	0.522853	0.857119	FALSE	Nrxn3	-	ProteinCoding	ProteinCoding	ProteinCoding	FALSE	FALSE	FALSE	-3.48298e-10	0.107595	8127	913	42.3485	0.726424	TRUE
Pgap1_ProteinCoding	10690.7	3788	TRUE	0.466568	0.778536	1.06374	FALSE	Pgap1	-	ProteinCoding	ProteinCoding	ProteinCoding	FALSE	FALSE	FALSE	-1.76149e-09	0.484003	6758	12664	0.728841	0.726403	TRUE
Apela_ProteinCoding	1538.41	463	TRUE	0.0742201	0.711478	1.23754	FALSE	Apela	-	ProteinCoding	ProteinCoding	ProteinCoding	FALSE	FALSE	FALSE	6.94975e-10	0.196467	545	2303	0.218159	0.726204	TRUE
Ppfibp2_ProteinCoding	2166.89	1170	TRUE	0.0973953	0.460776	0.73192	FALSE	Ppfibp2	-	ProteinCoding	ProteinCoding	ProteinCoding	FALSE	FALSE	FALSE	-1.02859e-09	0.218638	5914	3481	3.64924	0.726068	TRUE
Plppr1_ProteinCoding	1182.25	530	TRUE	0.0537682	0.490507	0.791882	FALSE	Plppr1	-	ProteinCoding	ProteinCoding	ProteinCoding	FALSE	FALSE	FALSE	-4.07589e-10	0.162488	8796	1964	10.3911	0.725932	TRUE
Asah2_ProteinCoding	957.329	493	TRUE	0.0425654	0.415574	0.640756	FALSE	Asah2	-	ProteinCoding	ProteinCoding	ProteinCoding	FALSE	FALSE	FALSE	-3.3239e-10	0.141831	3227	1746	2.58617	0.725859	TRUE
Icam2_ProteinCoding	705.207	293	TRUE	0.0369152	0.831017	1.47863	FALSE	Icam2	-	ProteinCoding	ProteinCoding	ProteinCoding	FALSE	FALSE	FALSE	-4.2441e-10	0.144135	762	860	0.347936	0.725805	TRUE
Sox7_ProteinCoding	1417.82	333	TRUE	0.0811872	1.15247	2.12694	FALSE	Sox7	TF	ProteinCoding	ProteinCoding	ProteinCoding	FALSE	FALSE	FALSE	-5.67778e-10	0.217823	328	1559	0.0673497	0.725662	TRUE
Tle4_ProteinCoding	15330.4	6608	TRUE	0.618886	0.62866	0.636208	FALSE	Tle4	Cof	ProteinCoding	ProteinCoding	ProteinCoding	FALSE	FALSE	FALSE	2.67694e-09	0.533901	24436	17328	6.39491	0.725166	TRUE
Fam189a2_ProteinCoding	622.1	365	TRUE	0.0285469	0.503378	0.81784	FALSE	Fam189a2	-	ProteinCoding	ProteinCoding	ProteinCoding	FALSE	FALSE	FALSE	6.16971e-11	0.118663	1539	1057	1.8579	0.72453	TRUE
Sh3tc2_ProteinCoding	2262.12	1176	TRUE	0.0999152	0.419218	0.648105	FALSE	Sh3tc2	-	ProteinCoding	ProteinCoding	ProteinCoding	FALSE	FALSE	FALSE	6.50094e-10	0.218664	4613	3799	1.68532	0.724523	TRUE
Arhgef28_ProteinCoding	1579.41	715	TRUE	0.0721422	0.510963	0.833139	FALSE	Arhgef28	-	ProteinCoding	ProteinCoding	ProteinCoding	FALSE	FALSE	FALSE	-1.17806e-09	0.189388	7260	2547	4.31541	0.724077	TRUE
Plpp3_ProteinCoding	7007.48	3483	TRUE	0.312741	0.744926	1.3014	FALSE	Plpp3	-	ProteinCoding	ProteinCoding	ProteinCoding	FALSE	FALSE	FALSE	4.06475e-09	0.395753	15265	9503	3.65621	0.723957	TRUE
Skil_ProteinCoding	14240.3	6475	TRUE	0.589813	0.729219	0.923059	FALSE	Skil	Cof	ProteinCoding	ProteinCoding	ProteinCoding	FALSE	FALSE	FALSE	5.73779e-09	0.527608	7710	16316	0.394198	0.723127	TRUE
Bcl2_ProteinCoding	4704.72	2778	TRUE	0.205411	0.494167	0.799263	FALSE	Bcl2	-	ProteinCoding	ProteinCoding	ProteinCoding	FALSE	FALSE	FALSE	6.75141e-11	0.314955	13620	7110	6.06655	0.723009	TRUE
Eml1_ProteinCoding	9712.92	4406	TRUE	0.403414	0.519387	0.513695	FALSE	Eml1	-	ProteinCoding	ProteinCoding	ProteinCoding	FALSE	FALSE	FALSE	-9.68606e-10	0.432916	15325	12953	2.01137	0.722814	TRUE
Hemgn_ProteinCoding	3466.08	1777	TRUE	0.234373	1.65557	4.48184	FALSE	Hemgn	-	ProteinCoding	ProteinCoding	ProteinCoding	FALSE	TRUE	FALSE	-1.23053e-09	0.383402	528	2732	0.125466	0.722279	TRUE
Zic3_ProteinCoding	5070.88	965	TRUE	0.251355	0.932511	1.95654	FALSE	Zic3	TF	ProteinCoding	ProteinCoding	ProteinCoding	FALSE	FALSE	FALSE	7.8318e-11	0.374523	1617	5912	0.143333	0.72227	TRUE
Gdnf_ProteinCoding	279.45	170	TRUE	0.0133392	0.560882	0.933816	FALSE	Gdnf	-	ProteinCoding	ProteinCoding	ProteinCoding	FALSE	FALSE	FALSE	5.04506e-11	0.083054	569	435	1.93193	0.72152	TRUE
Fn1_ProteinCoding	66046	12716	TRUE	2.5414	2.92542	1.91456	FALSE	Fn1	-	ProteinCoding	ProteinCoding	ProteinCoding	FALSE	FALSE	FALSE	-2.63597e-09	1.11086	20194	30387	0.351674	0.721456	TRUE
Steap2_ProteinCoding	3073.29	1415	TRUE	0.151293	0.82691	1.47034	FALSE	Steap2	-	ProteinCoding	ProteinCoding	ProteinCoding	FALSE	FALSE	FALSE	-6.55508e-10	0.285695	1002	4094	0.188812	0.721428	TRUE
Cnn1_ProteinCoding	507.239	156	TRUE	0.0266181	0.878573	1.57454	FALSE	Cnn1	-	ProteinCoding	ProteinCoding	ProteinCoding	FALSE	FALSE	FALSE	2.28203e-10	0.120816	101	688	0.0691961	0.720431	TRUE
Asns_ProteinCoding	14264	5760	TRUE	0.59197	0.80308	1.13375	FALSE	Asns	-	ProteinCoding	ProteinCoding	ProteinCoding	FALSE	FALSE	FALSE	4.60237e-09	0.523737	6177	16746	0.398894	0.720173	TRUE
Rragb_ProteinCoding	4190.7	1774	TRUE	0.180012	0.394996	0.599255	FALSE	Rragb	-	ProteinCoding	ProteinCoding	ProteinCoding	FALSE	FALSE	FALSE	-4.45375e-10	0.29051	9056	6684	2.06383	0.719785	TRUE
Tnfaip2_ProteinCoding	1024.74	319	TRUE	0.0513855	0.811995	1.44026	FALSE	Tnfaip2	-	ProteinCoding	ProteinCoding	ProteinCoding	FALSE	FALSE	FALSE	-1.96988e-11	0.165873	253	1437	0.130955	0.719628	TRUE
Igsf3_ProteinCoding	16810	6004	TRUE	0.673091	0.648062	0.558678	FALSE	Igsf3	-	ProteinCoding	ProteinCoding	ProteinCoding	FALSE	FALSE	FALSE	-4.01838e-09	0.549534	16912	18238	1.26545	0.719609	TRUE
Thbs1_ProteinCoding	5509.52	2625	TRUE	0.320199	2.00392	5.69846	FALSE	Thbs1	-	ProteinCoding	ProteinCoding	ProteinCoding	FALSE	FALSE	FALSE	3.22024e-09	0.430604	1287	5824	0.122455	0.719496	TRUE
Cavin1_ProteinCoding	1640.28	620	TRUE	0.0866863	0.976873	1.77279	FALSE	Cavin1	Cof	ProteinCoding	ProteinCoding	ProteinCoding	FALSE	FALSE	FALSE	-9.82901e-10	0.219653	363	2157	0.0943716	0.719125	TRUE
Aqp8_ProteinCoding	1315.65	157	TRUE	0.0709625	1.11992	2.0613	FALSE	Aqp8	-	ProteinCoding	ProteinCoding	ProteinCoding	FALSE	FALSE	FALSE	6.87107e-11	0.197779	279	1711	0.101356	0.719051	TRUE
Sparcl1_ProteinCoding	3688.64	2038	TRUE	0.176658	0.809691	1.43562	FALSE	Sparcl1	-	ProteinCoding	ProteinCoding	ProteinCoding	FALSE	FALSE	FALSE	-9.81365e-10	0.306509	2610	4916	0.484895	0.71854	TRUE
Tmtc1_ProteinCoding	961.957	437	TRUE	0.0447516	0.56289	0.937866	FALSE	Tmtc1	-	ProteinCoding	ProteinCoding	ProteinCoding	FALSE	FALSE	FALSE	-3.03997e-10	0.149525	4682	1612	4.21656	0.718489	TRUE
Tuft1_ProteinCoding	1841.4	821	TRUE	0.0802761	0.365303	0.539369	FALSE	Tuft1	-	ProteinCoding	ProteinCoding	ProteinCoding	FALSE	FALSE	FALSE	1.15864e-09	0.193504	4958	3260	2.29884	0.718176	TRUE
Atp1a2_ProteinCoding	578.369	471	TRUE	0.0286665	0.847217	1.5113	FALSE	Atp1a2	-	ProteinCoding	ProteinCoding	ProteinCoding	FALSE	FALSE	FALSE	-2.78262e-10	0.122047	259	877	0.260634	0.718128	TRUE
Plekhh2_ProteinCoding	3997.45	1931	TRUE	0.173196	0.414375	0.638339	FALSE	Plekhh2	-	ProteinCoding	ProteinCoding	ProteinCoding	FALSE	FALSE	FALSE	-8.98766e-10	0.286527	9724	6357	2.12006	0.717894	TRUE
Gpat3_ProteinCoding	1489.17	381	TRUE	0.0655916	0.373139	0.555173	FALSE	Gpat3	-	ProteinCoding	ProteinCoding	ProteinCoding	FALSE	FALSE	FALSE	4.46137e-11	0.176077	2600	2587	1.00516	0.717845	TRUE
Col14a1_ProteinCoding	528.518	288	TRUE	0.025199	0.598119	1.00892	FALSE	Col14a1	-	ProteinCoding	ProteinCoding	ProteinCoding	FALSE	FALSE	FALSE	-1.26438e-10	0.113748	977	856	1.86775	0.717448	TRUE
Sema3c_ProteinCoding	3089.85	2187	TRUE	0.152927	0.886306	1.59013	FALSE	Sema3c	-	ProteinCoding	ProteinCoding	ProteinCoding	FALSE	FALSE	FALSE	1.45462e-09	0.287384	6386	4012	2.53194	0.717202	TRUE
Edil3_ProteinCoding	1392	743	TRUE	0.0620468	0.420978	0.651655	FALSE	Edil3	-	ProteinCoding	ProteinCoding	ProteinCoding	FALSE	FALSE	FALSE	1.71521e-09	0.172689	8440	2388	8.19299	0.716938	TRUE
Sptbn1_ProteinCoding	41953.2	10680	TRUE	1.50186	1.12884	1.04637	FALSE	Sptbn1	-	ProteinCoding	ProteinCoding	ProteinCoding	FALSE	FALSE	FALSE	-2.32305e-09	0.728063	22031	28123	0.925063	0.716536	TRUE
Grin3a_ProteinCoding	575.048	288	TRUE	0.0270681	0.636611	1.08655	FALSE	Grin3a	-	ProteinCoding	ProteinCoding	ProteinCoding	FALSE	FALSE	FALSE	-2.42058e-10	0.116047	1785	975	1.82691	0.715765	TRUE
Nebl_ProteinCoding	3281.03	1192	TRUE	0.240695	2.24354	6.53532	FALSE	Nebl	-	ProteinCoding	ProteinCoding	ProteinCoding	FALSE	FALSE	FALSE	3.92448e-10	0.36298	6472	3703	0.97264	0.715466	TRUE
Acss1_ProteinCoding	1333.35	1166	TRUE	0.065688	0.715234	1.24511	FALSE	Acss1	-	ProteinCoding	ProteinCoding	ProteinCoding	FALSE	FALSE	FALSE	-5.35607e-10	0.187607	1367	1876	1.27425	0.715246	TRUE
Eogt_ProteinCoding	4364.72	2237	TRUE	0.214485	0.982273	2.13033	FALSE	Eogt	-	ProteinCoding	ProteinCoding	ProteinCoding	FALSE	FALSE	FALSE	-9.06996e-10	0.338212	4960	6000	0.730194	0.715181	TRUE
Palld_ProteinCoding	14092.9	6207	TRUE	0.590144	0.81747	1.1748	FALSE	Palld	-	ProteinCoding	ProteinCoding	ProteinCoding	FALSE	FALSE	FALSE	-4.14018e-09	0.532505	20649	15990	8.87281	0.71507	TRUE
Srcin1_ProteinCoding	2464.98	986	TRUE	0.110951	0.498093	0.807182	FALSE	Srcin1	-	ProteinCoding	ProteinCoding	ProteinCoding	FALSE	FALSE	FALSE	-3.16905e-09	0.233623	4950	3895	1.43415	0.71428	TRUE
Jup_ProteinCoding	5418.88	1940	TRUE	0.241659	0.591081	0.764087	FALSE	Jup	Cof	ProteinCoding	ProteinCoding	ProteinCoding	FALSE	FALSE	FALSE	2.92647e-10	0.344211	2531	7533	0.288636	0.71386	TRUE
Ltbp1_ProteinCoding	10477.7	4392	TRUE	0.446125	0.672248	0.760545	FALSE	Ltbp1	-	ProteinCoding	ProteinCoding	ProteinCoding	FALSE	FALSE	FALSE	5.77421e-09	0.465506	19690	12965	5.53665	0.713769	TRUE
Hdac6_ProteinCoding	12094.7	4429	TRUE	0.5046	0.668097	0.748703	FALSE	Hdac6	Cof	ProteinCoding	ProteinCoding	ProteinCoding	FALSE	FALSE	FALSE	-6.54275e-09	0.484276	3608	14900	0.182699	0.713318	TRUE
Col13a1_ProteinCoding	1524.76	473	TRUE	0.0664375	0.353107	0.514772	FALSE	Col13a1	-	ProteinCoding	ProteinCoding	ProteinCoding	FALSE	FALSE	FALSE	8.41073e-10	0.175922	7774	2699	4.89537	0.713302	TRUE
Lyst_ProteinCoding	10588.7	4777	TRUE	0.437978	0.619562	0.610254	FALSE	Lyst	-	ProteinCoding	ProteinCoding	ProteinCoding	FALSE	FALSE	FALSE	-5.52536e-09	0.44587	14809	14060	1.77574	0.712875	TRUE
Pdgfc_ProteinCoding	2225.96	1868	TRUE	0.108075	0.765376	1.34624	FALSE	Pdgfc	-	ProteinCoding	ProteinCoding	ProteinCoding	FALSE	FALSE	FALSE	4.02263e-10	0.238947	9014	3178	6.3361	0.7128	TRUE
B4galt6_ProteinCoding	9424.75	4286	TRUE	0.397565	0.593258	0.771692	FALSE	B4galt6	-	ProteinCoding	ProteinCoding	ProteinCoding	FALSE	FALSE	FALSE	-2.03983e-09	0.432151	12159	12490	1.70005	0.712656	TRUE
Plekha6_ProteinCoding	4080.52	1269	TRUE	0.185383	0.598208	1.00909	FALSE	Plekha6	-	ProteinCoding	ProteinCoding	ProteinCoding	FALSE	FALSE	FALSE	-1.27809e-09	0.304496	7715	5802	2.59209	0.712096	TRUE
Dlx6os1_lncRNA	276.639	252	TRUE	0.0144263	0.847363	1.51159	FALSE	Dlx6os1	-	lncRNA	lncRNA	lncRNA	FALSE	FALSE	FALSE	-2.65619e-11	0.0890931	913	376	4.16282	0.712015	TRUE
Met_ProteinCoding	3877.13	1342	TRUE	0.178438	0.695817	1.20595	FALSE	Met	-	ProteinCoding	ProteinCoding	ProteinCoding	FALSE	FALSE	FALSE	4.23139e-10	0.299857	3534	5689	0.679402	0.711469	TRUE
Nhsl2_ProteinCoding	11093	4752	TRUE	0.490363	0.806396	1.14321	FALSE	Nhsl2	-	ProteinCoding	ProteinCoding	ProteinCoding	FALSE	FALSE	FALSE	-2.06364e-09	0.506361	14945	12207	4.6622	0.711255	TRUE
Ntrk2_ProteinCoding	1151.03	567	TRUE	0.0571807	0.84734	1.51155	FALSE	Ntrk2	-	ProteinCoding	ProteinCoding	ProteinCoding	FALSE	FALSE	FALSE	2.68645e-10	0.173498	2221	1696	2.20558	0.711235	TRUE
S1pr1_ProteinCoding	1347.81	798	TRUE	0.0665424	0.727319	1.26949	FALSE	S1pr1	-	ProteinCoding	ProteinCoding	ProteinCoding	FALSE	FALSE	FALSE	-1.26178e-09	0.189139	273	1867	0.108577	0.711046	TRUE
Nell2_ProteinCoding	2189.88	1421	TRUE	0.104492	0.711889	1.23837	FALSE	Nell2	-	ProteinCoding	ProteinCoding	ProteinCoding	FALSE	FALSE	FALSE	-9.45433e-10	0.233088	6478	3199	4.42121	0.710941	TRUE
Pde9a_ProteinCoding	972.662	668	TRUE	0.0432395	0.364339	0.537425	FALSE	Pde9a	-	ProteinCoding	ProteinCoding	ProteinCoding	FALSE	FALSE	FALSE	-3.92316e-11	0.143893	4707	1726	4.19521	0.710386	TRUE
Pdlim4_ProteinCoding	2695.25	1339	TRUE	0.119077	0.438711	0.687419	FALSE	Pdlim4	-	ProteinCoding	ProteinCoding	ProteinCoding	FALSE	FALSE	FALSE	-4.19835e-10	0.239648	2659	4341	0.508481	0.709964	TRUE
Map2_ProteinCoding	2886.08	1624	TRUE	0.139738	0.955095	1.72887	FALSE	Map2	-	ProteinCoding	ProteinCoding	ProteinCoding	FALSE	FALSE	FALSE	4.00727e-10	0.268241	6578	4244	2.35478	0.709481	TRUE
Dclk2_ProteinCoding	4339.91	2633	TRUE	0.195197	0.608362	1.02957	FALSE	Dclk2	-	ProteinCoding	ProteinCoding	ProteinCoding	FALSE	FALSE	FALSE	4.73708e-09	0.312349	8925	6290	1.95158	0.709165	TRUE
Naaa_ProteinCoding	5199.41	1668	TRUE	0.237198	0.635003	0.917488	FALSE	Naaa	-	ProteinCoding	ProteinCoding	ProteinCoding	FALSE	FALSE	FALSE	2.46056e-10	0.350173	2144	6797	0.257669	0.709122	TRUE
Pcdh1_ProteinCoding	6980.83	1685	TRUE	0.319704	0.729585	1.24782	FALSE	Pcdh1	-	ProteinCoding	ProteinCoding	ProteinCoding	FALSE	FALSE	FALSE	1.83341e-10	0.408008	2082	8343	0.161609	0.708854	TRUE
Arg1_ProteinCoding	5119.31	1999	TRUE	0.277736	1.18299	2.83133	FALSE	Arg1	-	ProteinCoding	ProteinCoding	ProteinCoding	FALSE	FALSE	FALSE	-2.2433e-09	0.408996	946	5079	0.102679	0.708776	TRUE
Slc22a23_ProteinCoding	9198.82	3433	TRUE	0.396717	0.674593	1.05576	FALSE	Slc22a23	-	ProteinCoding	ProteinCoding	ProteinCoding	FALSE	FALSE	FALSE	-1.24086e-09	0.439288	17634	11708	4.91882	0.708753	TRUE
Vgll2_ProteinCoding	208.793	166	TRUE	0.0146326	1.60671	3.04305	FALSE	Vgll2	Cof	ProteinCoding	ProteinCoding	ProteinCoding	FALSE	FALSE	FALSE	-1.18708e-10	0.0933084	64	193	0.123962	0.708653	TRUE
Nr2f2_ProteinCoding	11943.4	6732	TRUE	0.556433	1.07418	1.90707	FALSE	Nr2f2	TF	ProteinCoding	ProteinCoding	ProteinCoding	FALSE	FALSE	FALSE	1.11997e-09	0.558313	2942	11943	0.15522	0.708124	TRUE
Adam15_ProteinCoding	2752.71	1120	TRUE	0.125143	0.567528	0.947219	FALSE	Adam15	-	ProteinCoding	ProteinCoding	ProteinCoding	FALSE	FALSE	FALSE	-1.50161e-10	0.248029	1025	4380	0.196396	0.708078	TRUE
Slc1a3_ProteinCoding	4581.32	2078	TRUE	0.204448	0.591418	0.9954	FALSE	Slc1a3	-	ProteinCoding	ProteinCoding	ProteinCoding	FALSE	FALSE	FALSE	2.36494e-09	0.318014	8825	6658	3.07489	0.707781	TRUE
Hspa12b_ProteinCoding	3428.88	1964	TRUE	0.153044	0.487343	0.7855	FALSE	Hspa12b	-	ProteinCoding	ProteinCoding	ProteinCoding	FALSE	FALSE	FALSE	2.48835e-09	0.275074	3006	5226	0.594281	0.707523	TRUE
Hspb7_ProteinCoding	440.991	144	TRUE	0.0254407	1.04885	1.91795	FALSE	Hspb7	-	ProteinCoding	ProteinCoding	ProteinCoding	FALSE	FALSE	FALSE	2.94632e-10	0.122252	61	465	0.0414207	0.707482	TRUE
Klhl29_ProteinCoding	3038.37	1778	TRUE	0.133741	0.443166	0.696403	FALSE	Klhl29	-	ProteinCoding	ProteinCoding	ProteinCoding	FALSE	FALSE	FALSE	3.06468e-09	0.253515	17050	4894	11.2228	0.707422	TRUE
Il4ra_ProteinCoding	740.398	348	TRUE	0.0349798	0.588708	0.989935	FALSE	Il4ra	-	ProteinCoding	ProteinCoding	ProteinCoding	FALSE	FALSE	FALSE	6.49563e-10	0.133412	660	1201	0.380686	0.706914	TRUE
Gfi1b_ProteinCoding	1097.54	549	TRUE	0.0531841	0.639783	1.09294	FALSE	Gfi1b	TF	ProteinCoding	ProteinCoding	ProteinCoding	FALSE	FALSE	FALSE	-1.24501e-11	0.16789	722	1502	0.752275	0.706878	TRUE
Exoc3l_ProteinCoding	753.599	242	TRUE	0.0366869	0.623956	1.06102	FALSE	Exoc3l	-	ProteinCoding	ProteinCoding	ProteinCoding	FALSE	FALSE	FALSE	3.80198e-10	0.13963	223	1067	0.137	0.706841	TRUE
Rasgrp3_ProteinCoding	4765.1	1273	TRUE	0.234734	0.911759	1.88406	FALSE	Rasgrp3	-	ProteinCoding	ProteinCoding	ProteinCoding	FALSE	FALSE	FALSE	1.9851e-10	0.359386	4945	5748	1.89537	0.706841	TRUE
Fhl1_ProteinCoding	18852.8	6991	TRUE	0.761505	0.849727	1.08787	FALSE	Fhl1	Cof	ProteinCoding	ProteinCoding	ProteinCoding	FALSE	FALSE	FALSE	-5.47319e-10	0.59543	14673	19323	1.14098	0.706725	TRUE
Scn5a_ProteinCoding	640.403	361	TRUE	0.0298707	0.589492	0.991516	FALSE	Scn5a	-	ProteinCoding	ProteinCoding	ProteinCoding	FALSE	FALSE	FALSE	-3.05719e-10	0.12181	1320	1080	1.13933	0.706408	TRUE
Fam110b_ProteinCoding	3183.21	1679	TRUE	0.140888	0.513453	0.83816	FALSE	Fam110b	-	ProteinCoding	ProteinCoding	ProteinCoding	FALSE	FALSE	FALSE	-2.85462e-10	0.259878	17202	5265	10.0374	0.705777	TRUE
Mbp_ProteinCoding	3447.49	1616	TRUE	0.152101	0.453368	0.716979	FALSE	Mbp	-	ProteinCoding	ProteinCoding	ProteinCoding	FALSE	FALSE	FALSE	-9.3172e-10	0.271901	6871	5320	2.0778	0.705708	TRUE
Iqgap1_ProteinCoding	24700.5	7052	TRUE	0.946362	0.762626	0.671592	FALSE	Iqgap1	-	ProteinCoding	ProteinCoding	ProteinCoding	FALSE	FALSE	FALSE	4.05563e-09	0.621564	13595	22563	0.503347	0.705177	TRUE
Pdlim3_ProteinCoding	471.848	281	TRUE	0.0217178	0.556627	0.925234	FALSE	Pdlim3	-	ProteinCoding	ProteinCoding	ProteinCoding	FALSE	FALSE	FALSE	8.84787e-11	0.102582	788	850	1.03405	0.704996	TRUE
Wnt1_ProteinCoding	783.15	323	TRUE	0.0469242	1.22176	2.26669	FALSE	Wnt1	-	ProteinCoding	ProteinCoding	ProteinCoding	FALSE	FALSE	FALSE	-4.44579e-10	0.167045	122	792	0.0844187	0.704697	TRUE
St3gal1_ProteinCoding	6874.06	4033	TRUE	0.300987	0.602334	0.803391	FALSE	St3gal1	-	ProteinCoding	ProteinCoding	ProteinCoding	FALSE	FALSE	FALSE	-1.19947e-09	0.386007	11254	9366	2.12777	0.704245	TRUE
Rapgef4_ProteinCoding	316.003	269	TRUE	0.0148993	0.521244	0.853873	FALSE	Rapgef4	-	ProteinCoding	ProteinCoding	ProteinCoding	FALSE	FALSE	FALSE	-8.1977e-11	0.0873316	2635	501	11.8427	0.702888	TRUE
Nat8l_ProteinCoding	2992.42	1480	TRUE	0.135999	0.557115	0.926218	FALSE	Nat8l	-	ProteinCoding	ProteinCoding	ProteinCoding	FALSE	FALSE	FALSE	8.74242e-10	0.260586	694	4539	0.296772	0.702603	TRUE
Dmrt3_ProteinCoding	328.993	149	TRUE	0.015432	0.607286	1.0274	FALSE	Dmrt3	TF	ProteinCoding	ProteinCoding	ProteinCoding	FALSE	FALSE	FALSE	1.90445e-10	0.0877113	320	539	0.485929	0.702513	TRUE
Col2a1_ProteinCoding	14555.3	6545	TRUE	0.719299	1.65133	3.19134	FALSE	Col2a1	-	ProteinCoding	ProteinCoding	ProteinCoding	FALSE	FALSE	FALSE	-6.61722e-09	0.648709	5999	13278	0.176947	0.702465	TRUE
Notch3_ProteinCoding	21380.5	8259	TRUE	0.836856	0.706652	0.537623	FALSE	Notch3	Cof	ProteinCoding	ProteinCoding	ProteinCoding	FALSE	FALSE	FALSE	1.11164e-08	0.61261	12544	20446	0.470644	0.701834	TRUE
Pgf_ProteinCoding	621.101	250	TRUE	0.0276554	0.403733	0.616876	FALSE	Pgf	-	ProteinCoding	ProteinCoding	ProteinCoding	FALSE	FALSE	FALSE	1.30173e-10	0.114447	771	1142	0.750731	0.701798	TRUE
Dsc2_ProteinCoding	4445.83	1538	TRUE	0.198171	0.556115	0.9242	FALSE	Dsc2	-	ProteinCoding	ProteinCoding	ProteinCoding	FALSE	FALSE	FALSE	1.1441e-09	0.311336	2252	6488	0.318562	0.701769	TRUE
Vat1l_ProteinCoding	1619.65	869	TRUE	0.0714461	0.441588	0.693221	FALSE	Vat1l	-	ProteinCoding	ProteinCoding	ProteinCoding	FALSE	FALSE	FALSE	4.98281e-11	0.18405	4872	2769	2.42995	0.701642	TRUE
Nrep_ProteinCoding	12839.5	6901	TRUE	0.548115	0.802851	1.1331	FALSE	Nrep	-	ProteinCoding	ProteinCoding	ProteinCoding	FALSE	FALSE	FALSE	1.28601e-09	0.521575	6901	14672	0.348794	0.701612	TRUE
Bmp3_ProteinCoding	556.025	424	TRUE	0.0305898	1.02553	1.87093	FALSE	Bmp3	-	ProteinCoding	ProteinCoding	ProteinCoding	FALSE	FALSE	FALSE	2.50691e-10	0.131842	481	662	0.481535	0.700324	TRUE
Gcnt2_ProteinCoding	2919.94	1131	TRUE	0.126706	0.376886	0.56273	FALSE	Gcnt2	-	ProteinCoding	ProteinCoding	ProteinCoding	FALSE	FALSE	FALSE	-1.89939e-09	0.243401	7602	4849	3.62469	0.700247	TRUE
Treml2_ProteinCoding	1499.11	893	TRUE	0.0736606	0.721897	1.25855	FALSE	Treml2	-	ProteinCoding	ProteinCoding	ProteinCoding	FALSE	FALSE	FALSE	1.23107e-09	0.198974	698	1985	0.303238	0.699873	TRUE
Emx2_ProteinCoding	363.784	262	TRUE	0.0175128	0.613753	1.04045	FALSE	Emx2	TF	ProteinCoding	ProteinCoding	ProteinCoding	FALSE	FALSE	FALSE	-1.88923e-10	0.0954064	228	545	0.426918	0.699378	TRUE
Tox3_ProteinCoding	3501.88	2275	TRUE	0.155993	0.51756	0.846444	FALSE	Tox3	TF	ProteinCoding	ProteinCoding	ProteinCoding	FALSE	FALSE	FALSE	1.9426e-09	0.276043	15112	5470	9.50751	0.699196	TRUE
Myh10_ProteinCoding	52586.3	13119	TRUE	1.75392	0.985114	0.584026	FALSE	Myh10	-	ProteinCoding	ProteinCoding	ProteinCoding	FALSE	FALSE	FALSE	-6.1486e-09	0.658819	25863	31005	0.939953	0.699127	TRUE
Etv2_ProteinCoding	862.92	111	TRUE	0.0488897	1.19486	2.21243	FALSE	Etv2	TF	ProteinCoding	ProteinCoding	ProteinCoding	FALSE	FALSE	FALSE	1.844e-11	0.165323	166	1150	0.0641908	0.698345	TRUE
Cttnbp2_ProteinCoding	2987.36	1318	TRUE	0.133337	0.512422	0.83608	FALSE	Cttnbp2	-	ProteinCoding	ProteinCoding	ProteinCoding	FALSE	FALSE	FALSE	-1.65931e-09	0.254745	8584	4750	2.86878	0.698324	TRUE
Rab15_ProteinCoding	2202.55	983	TRUE	0.0999877	0.542804	0.897356	FALSE	Rab15	-	ProteinCoding	ProteinCoding	ProteinCoding	FALSE	FALSE	FALSE	9.99013e-10	0.222018	1540	3552	0.461035	0.698255	TRUE
Mecom_ProteinCoding	2993.27	2287	TRUE	0.149351	0.92596	1.67011	FALSE	Mecom	TF	ProteinCoding	ProteinCoding	ProteinCoding	FALSE	FALSE	FALSE	-8.43812e-10	0.284494	10570	3955	9.11782	0.698069	TRUE
Pcyt1b_ProteinCoding	2165.14	843	TRUE	0.0943308	0.347932	0.504335	FALSE	Pcyt1b	-	ProteinCoding	ProteinCoding	ProteinCoding	FALSE	FALSE	FALSE	-1.01473e-09	0.210556	2937	3705	1.23818	0.69755	TRUE
Grid2_ProteinCoding	251.554	219	TRUE	0.0126646	0.815849	1.44803	FALSE	Grid2	-	ProteinCoding	ProteinCoding	ProteinCoding	FALSE	FALSE	FALSE	-7.23544e-11	0.0817819	5135	377	20.9691	0.697191	TRUE
Tex15_ProteinCoding	2770.93	778	TRUE	0.124793	0.512308	0.835851	FALSE	Tex15	-	ProteinCoding	ProteinCoding	ProteinCoding	FALSE	FALSE	FALSE	2.76015e-10	0.246884	2201	4288	0.640301	0.697088	TRUE
Sdk1_ProteinCoding	1767.18	898	TRUE	0.0806243	0.515165	0.841613	FALSE	Sdk1	-	ProteinCoding	ProteinCoding	ProteinCoding	FALSE	FALSE	FALSE	8.96801e-10	0.19973	19875	2833	50.4869	0.696913	TRUE
Csrnp3_ProteinCoding	3825.76	2229	TRUE	0.174143	0.642705	1.09884	FALSE	Csrnp3	TF	ProteinCoding	ProteinCoding	ProteinCoding	FALSE	FALSE	FALSE	-7.83222e-10	0.295394	10120	5702	3.40451	0.696812	TRUE
Robo3_ProteinCoding	502.176	45	TRUE	0.0254494	0.917788	1.65363	FALSE	Robo3	-	ProteinCoding	ProteinCoding	ProteinCoding	FALSE	FALSE	FALSE	1.32884e-10	0.115657	326	745	0.329398	0.696247	TRUE
Uba7_ProteinCoding	3180.88	1620	TRUE	0.17954	1.21166	2.2463	FALSE	Uba7	-	ProteinCoding	ProteinCoding	ProteinCoding	FALSE	FALSE	FALSE	2.61242e-09	0.32636	793	3319	0.136358	0.695857	TRUE
Upk1b_ProteinCoding	300.189	183	TRUE	0.0145369	0.611514	1.03593	FALSE	Upk1b	-	ProteinCoding	ProteinCoding	ProteinCoding	FALSE	FALSE	FALSE	-1.60053e-11	0.08712	284	460	0.615479	0.695836	TRUE
Adora1_ProteinCoding	461.956	71	TRUE	0.0209244	0.40746	0.624392	FALSE	Adora1	-	ProteinCoding	ProteinCoding	ProteinCoding	FALSE	FALSE	FALSE	-7.99435e-11	0.100919	670	818	0.673822	0.695449	TRUE
Fez1_ProteinCoding	1386.66	1272	TRUE	0.0672137	0.67173	1.15737	FALSE	Fez1	-	ProteinCoding	ProteinCoding	ProteinCoding	FALSE	FALSE	FALSE	-4.36606e-10	0.188695	2211	1919	1.02463	0.695359	TRUE
Akap12_ProteinCoding	11361.7	3446	TRUE	0.508363	0.969367	1.6081	FALSE	Akap12	-	ProteinCoding	ProteinCoding	ProteinCoding	FALSE	FALSE	FALSE	-1.01363e-09	0.507835	9169	12985	0.588446	0.69454	TRUE
Lfng_ProteinCoding	3555.89	1923	TRUE	0.172095	0.836186	1.48905	FALSE	Lfng	-	ProteinCoding	ProteinCoding	ProteinCoding	FALSE	FALSE	FALSE	7.21912e-10	0.302787	2600	4790	0.367806	0.694121	TRUE
Hoxa9_ProteinCoding	3605.24	1921	TRUE	0.186333	0.986876	1.79296	FALSE	Hoxa9	TF	ProteinCoding	ProteinCoding	ProteinCoding	FALSE	FALSE	FALSE	-2.09494e-10	0.326792	922	4003	0.134646	0.694095	TRUE
Ppic_ProteinCoding	4588.28	1945	TRUE	0.200135	0.46759	0.745663	FALSE	Ppic	-	ProteinCoding	ProteinCoding	ProteinCoding	FALSE	FALSE	FALSE	-2.06146e-10	0.309225	3246	6940	0.446828	0.69382	TRUE
Stard13_ProteinCoding	2329.63	1202	TRUE	0.102079	0.411657	0.632856	FALSE	Stard13	-	ProteinCoding	ProteinCoding	ProteinCoding	FALSE	FALSE	FALSE	6.41406e-10	0.21909	13167	4047	9.15321	0.693474	TRUE
Msi1_ProteinCoding	15165.3	6735	TRUE	0.614726	0.64763	0.690321	FALSE	Msi1	-	ProteinCoding	ProteinCoding	ProteinCoding	FALSE	FALSE	FALSE	8.39219e-10	0.533683	12147	17008	0.675186	0.693394	TRUE
Rspo2_ProteinCoding	374.577	386	TRUE	0.0206929	1.1201	2.06165	FALSE	Rspo2	-	ProteinCoding	ProteinCoding	ProteinCoding	FALSE	FALSE	FALSE	3.9685e-11	0.107169	1503	477	5.69644	0.693353	TRUE
Vldlr_ProteinCoding	3827.97	1183	TRUE	0.171405	0.570019	0.952242	FALSE	Vldlr	-	ProteinCoding	ProteinCoding	ProteinCoding	FALSE	FALSE	FALSE	1.93685e-09	0.290135	2744	5761	0.43235	0.692914	TRUE
Sesn3_ProteinCoding	18996.6	7548	TRUE	0.755443	0.778912	0.902042	FALSE	Sesn3	-	ProteinCoding	ProteinCoding	ProteinCoding	FALSE	FALSE	FALSE	-6.13062e-09	0.581749	9522	19702	0.431202	0.692749	TRUE
Neurl1b_ProteinCoding	553.654	255	TRUE	0.0263581	0.573964	0.9602	FALSE	Neurl1b	-	ProteinCoding	ProteinCoding	ProteinCoding	FALSE	FALSE	FALSE	-3.00047e-11	0.116136	644	879	0.489127	0.692697	TRUE
Zic5_ProteinCoding	4229.52	1555	TRUE	0.196862	0.672529	1.15899	FALSE	Zic5	TF	ProteinCoding	ProteinCoding	ProteinCoding	FALSE	FALSE	FALSE	-1.4734e-09	0.320981	1367	5495	0.186288	0.69265	TRUE
Lrrk2_ProteinCoding	1412.85	783	TRUE	0.064735	0.519577	0.850511	FALSE	Lrrk2	Cof	ProteinCoding	ProteinCoding	ProteinCoding	FALSE	FALSE	FALSE	-1.04382e-09	0.179287	2926	2328	1.33212	0.692517	TRUE
Kcnq5_ProteinCoding	687.45	421	TRUE	0.0307127	0.384138	0.577355	FALSE	Kcnq5	-	ProteinCoding	ProteinCoding	ProteinCoding	FALSE	FALSE	FALSE	4.20592e-10	0.121284	13426	1241	62.0907	0.692226	TRUE
Igf2_ProteinCoding	49507.1	10333	TRUE	2.2014	2.85051	2.22084	FALSE	Igf2	-	ProteinCoding	ProteinCoding	ProteinCoding	FALSE	FALSE	FALSE	-7.33418e-09	1.21866	3170	25016	0.0132767	0.691811	TRUE
Dusp4_ProteinCoding	12472.8	3582	TRUE	0.552953	0.940675	1.52625	FALSE	Dusp4	-	ProteinCoding	ProteinCoding	ProteinCoding	FALSE	FALSE	FALSE	-1.5306e-09	0.536018	8692	13659	0.392824	0.691632	TRUE
Cyp26a1_ProteinCoding	3703.32	855	TRUE	0.205202	1.26809	2.36012	FALSE	Cyp26a1	-	ProteinCoding	ProteinCoding	ProteinCoding	FALSE	FALSE	FALSE	-1.17636e-09	0.344742	734	4159	0.0835337	0.691374	TRUE
D030007L05Rik_lncRNA	307.025	163	TRUE	0.0148671	0.587395	0.987286	FALSE	D030007L05Rik	-	lncRNA	lncRNA	lncRNA	FALSE	FALSE	FALSE	1.39441e-11	0.0886456	112	440	0.237925	0.690762	TRUE
Zic2_ProteinCoding	6704.77	2458	TRUE	0.310529	0.775067	1.40666	FALSE	Zic2	TF	ProteinCoding	ProteinCoding	ProteinCoding	FALSE	FALSE	FALSE	2.25353e-09	0.407671	1642	7955	0.123367	0.690434	TRUE
Alad_ProteinCoding	9879.58	4166	TRUE	0.454038	1.0234	1.76223	FALSE	Alad	-	ProteinCoding	ProteinCoding	ProteinCoding	FALSE	FALSE	FALSE	-7.97616e-10	0.486407	3489	12375	0.206803	0.689586	TRUE
Wt1_ProteinCoding	457.168	358	TRUE	0.0249154	1.11309	2.04751	FALSE	Wt1	TF	ProteinCoding	ProteinCoding	ProteinCoding	FALSE	FALSE	FALSE	-3.77203e-10	0.116519	923	658	2.12092	0.689353	TRUE
Ptges_ProteinCoding	2081.61	820	TRUE	0.0970504	0.626189	1.06553	FALSE	Ptges	-	ProteinCoding	ProteinCoding	ProteinCoding	FALSE	FALSE	FALSE	2.59252e-10	0.221845	924	3140	0.250658	0.689201	TRUE
Lgr4_ProteinCoding	14062.9	6108	TRUE	0.577049	0.682034	0.788461	FALSE	Lgr4	-	ProteinCoding	ProteinCoding	ProteinCoding	FALSE	FALSE	FALSE	3.25652e-09	0.518893	20121	16396	3.34463	0.689107	TRUE
Pim2_ProteinCoding	3890.48	594	TRUE	0.213059	1.22088	2.96367	FALSE	Pim2	-	ProteinCoding	ProteinCoding	ProteinCoding	FALSE	FALSE	FALSE	1.5322e-09	0.346753	1597	4679	0.0989761	0.689093	TRUE
Mcf2l_ProteinCoding	2493.68	1320	TRUE	0.109273	0.407962	0.625404	FALSE	Mcf2l	-	ProteinCoding	ProteinCoding	ProteinCoding	FALSE	FALSE	FALSE	1.74071e-10	0.227647	10461	4192	4.82466	0.689069	TRUE
Mfng_ProteinCoding	1110.25	824	TRUE	0.0539836	0.700795	1.21599	FALSE	Mfng	-	ProteinCoding	ProteinCoding	ProteinCoding	FALSE	FALSE	FALSE	-1.00414e-09	0.16822	1621	1666	0.775474	0.688923	TRUE
Hes7_ProteinCoding	1101.24	316	TRUE	0.0524858	0.599953	1.01261	FALSE	Hes7	TF	ProteinCoding	ProteinCoding	ProteinCoding	FALSE	FALSE	FALSE	8.05106e-11	0.16547	612	1605	0.278665	0.688838	TRUE
Emp2_ProteinCoding	1294.27	611	TRUE	0.0593353	0.517174	0.845664	FALSE	Emp2	-	ProteinCoding	ProteinCoding	ProteinCoding	FALSE	FALSE	FALSE	2.40598e-10	0.171518	517	2118	0.267814	0.688796	TRUE
Ypel2_ProteinCoding	1353.55	723	TRUE	0.0606045	0.424105	0.657962	FALSE	Ypel2	-	ProteinCoding	ProteinCoding	ProteinCoding	FALSE	FALSE	FALSE	1.20406e-10	0.171099	4634	2284	2.80852	0.688496	TRUE
Col27a1_ProteinCoding	4746.07	2279	TRUE	0.207003	0.475903	0.762428	FALSE	Col27a1	-	ProteinCoding	ProteinCoding	ProteinCoding	FALSE	FALSE	FALSE	1.67253e-09	0.316105	10665	7065	3.52222	0.687719	TRUE
Arhgdib_ProteinCoding	525.837	238	TRUE	0.0233296	0.351898	0.512335	FALSE	Arhgdib	-	ProteinCoding	ProteinCoding	ProteinCoding	FALSE	FALSE	FALSE	-1.16478e-11	0.105207	411	952	0.441583	0.687385	TRUE
Apoe_ProteinCoding	9105.21	1140	TRUE	0.600861	2.79693	6.82134	FALSE	Apoe	-	ProteinCoding	ProteinCoding	ProteinCoding	FALSE	FALSE	FALSE	-2.98456e-09	0.550067	1297	10393	0.0185197	0.687275	TRUE
Notum_ProteinCoding	1332.99	346	TRUE	0.0594126	0.398581	0.606484	FALSE	Notum	-	ProteinCoding	ProteinCoding	ProteinCoding	FALSE	FALSE	FALSE	-3.11916e-10	0.169159	1038	2222	0.412443	0.687055	TRUE
Mpzl2_ProteinCoding	1857.35	698	TRUE	0.0870066	0.593523	0.999646	FALSE	Mpzl2	-	ProteinCoding	ProteinCoding	ProteinCoding	FALSE	FALSE	FALSE	-5.31439e-10	0.210308	322	2761	0.113727	0.686852	TRUE
Hmga2_ProteinCoding	44329.9	12285	TRUE	1.57782	1.05917	0.895996	FALSE	Hmga2	TF	ProteinCoding	ProteinCoding	ProteinCoding	FALSE	FALSE	FALSE	4.7326e-10	0.769965	24883	28043	2.89722	0.686799	TRUE
Ntrk3_ProteinCoding	2299.37	1084	TRUE	0.106436	0.588277	0.989065	FALSE	Ntrk3	-	ProteinCoding	ProteinCoding	ProteinCoding	FALSE	FALSE	FALSE	-1.42567e-09	0.232571	8437	3459	4.21474	0.68654	TRUE
Wnk3_ProteinCoding	13000.1	5282	TRUE	0.527559	0.592406	0.53279	FALSE	Wnk3	-	ProteinCoding	ProteinCoding	ProteinCoding	FALSE	FALSE	FALSE	2.85627e-09	0.485281	9702	15874	0.91645	0.68644	TRUE
Lcp1_ProteinCoding	2054.96	647	TRUE	0.110868	1.02796	1.87583	FALSE	Lcp1	-	ProteinCoding	ProteinCoding	ProteinCoding	FALSE	FALSE	FALSE	5.48586e-10	0.251272	1795	2484	0.95955	0.685974	TRUE
B4galnt2_ProteinCoding	471.489	57	TRUE	0.0221298	0.474893	0.760391	FALSE	B4galnt2	-	ProteinCoding	ProteinCoding	ProteinCoding	FALSE	FALSE	FALSE	1.60233e-10	0.106623	2611	703	2.27929	0.685691	TRUE
Lrrc4b_ProteinCoding	1303.22	663	TRUE	0.0588664	0.452019	0.71426	FALSE	Lrrc4b	-	ProteinCoding	ProteinCoding	ProteinCoding	FALSE	FALSE	FALSE	7.64713e-10	0.16984	1615	2130	0.575455	0.684763	TRUE
Pygb_ProteinCoding	11596.1	4464	TRUE	0.475481	0.591443	0.530044	FALSE	Pygb	-	ProteinCoding	ProteinCoding	ProteinCoding	FALSE	FALSE	FALSE	-1.70748e-09	0.462917	9823	14920	0.706721	0.684142	TRUE
Gfpt2_ProteinCoding	4185.2	1810	TRUE	0.183959	0.544059	0.899887	FALSE	Gfpt2	-	ProteinCoding	ProteinCoding	ProteinCoding	FALSE	FALSE	FALSE	-2.38587e-10	0.295933	7735	6631	1.25619	0.684112	TRUE
Bend4_ProteinCoding	24675.1	7602	TRUE	0.937909	0.723492	0.577927	FALSE	Bend4	-	ProteinCoding	ProteinCoding	ProteinCoding	FALSE	FALSE	FALSE	3.83326e-09	0.617768	9362	22796	0.246963	0.683726	TRUE
Abcg4_ProteinCoding	1096.89	819	TRUE	0.0510594	0.507445	0.826044	FALSE	Abcg4	-	ProteinCoding	ProteinCoding	ProteinCoding	FALSE	FALSE	FALSE	-4.46211e-10	0.16123	863	1683	0.548243	0.682779	TRUE
Dchs2_ProteinCoding	872.275	453	TRUE	0.0494117	1.42946	2.68558	FALSE	Dchs2	-	ProteinCoding	ProteinCoding	ProteinCoding	FALSE	FALSE	FALSE	6.54014e-10	0.163597	2185	1189	2.40742	0.682472	TRUE
Timp3_ProteinCoding	5491.94	2605	TRUE	0.271457	1.01905	2.25878	FALSE	Timp3	-	ProteinCoding	ProteinCoding	ProteinCoding	FALSE	FALSE	FALSE	-1.04868e-09	0.386961	4476	6717	0.900527	0.682455	TRUE
Slc29a1_ProteinCoding	8600.89	3422	TRUE	0.396555	0.88019	1.77381	FALSE	Slc29a1	-	ProteinCoding	ProteinCoding	ProteinCoding	FALSE	TRUE	FALSE	5.14589e-09	0.458507	2979	10253	0.265309	0.682444	TRUE
Arhgef16_ProteinCoding	1699.53	627	TRUE	0.075375	0.379465	0.567931	FALSE	Arhgef16	-	ProteinCoding	ProteinCoding	ProteinCoding	FALSE	FALSE	FALSE	5.24592e-10	0.190122	1007	2850	0.424685	0.681928	TRUE
Chrdl1_ProteinCoding	1898.87	855	TRUE	0.0843271	0.444788	0.699676	FALSE	Chrdl1	-	ProteinCoding	ProteinCoding	ProteinCoding	FALSE	FALSE	FALSE	-1.36874e-09	0.201255	3182	3180	0.877182	0.681738	TRUE
Mfap3l_ProteinCoding	2671.05	899	TRUE	0.116465	0.386784	0.582693	FALSE	Mfap3l	-	ProteinCoding	ProteinCoding	ProteinCoding	FALSE	FALSE	FALSE	3.21762e-10	0.234029	4560	4415	1.32212	0.681391	TRUE
Dtna_ProteinCoding	1672.23	1280	TRUE	0.0783931	0.591446	0.995458	FALSE	Dtna	-	ProteinCoding	ProteinCoding	ProteinCoding	FALSE	FALSE	FALSE	1.49802e-09	0.200328	4988	2545	1.82266	0.681048	TRUE
Ston2_ProteinCoding	11937.9	5099	TRUE	0.511725	0.743101	0.962658	FALSE	Ston2	-	ProteinCoding	ProteinCoding	ProteinCoding	FALSE	FALSE	FALSE	-3.0195e-09	0.506685	12587	13688	1.66926	0.680839	TRUE
Klc4_ProteinCoding	1809.98	819	TRUE	0.0805901	0.434922	0.679777	FALSE	Klc4	-	ProteinCoding	ProteinCoding	ProteinCoding	FALSE	FALSE	FALSE	-5.29155e-11	0.196403	1415	3130	0.329885	0.680631	TRUE
Igdcc3_ProteinCoding	22053	9525	TRUE	0.893427	0.96854	1.16444	FALSE	Igdcc3	-	ProteinCoding	ProteinCoding	ProteinCoding	FALSE	FALSE	FALSE	8.32424e-09	0.658367	14608	20063	0.720834	0.680447	TRUE
Lbh_ProteinCoding	2859.48	1827	TRUE	0.148066	1.05578	1.93194	FALSE	Lbh	Cof	ProteinCoding	ProteinCoding	ProteinCoding	FALSE	FALSE	FALSE	2.15504e-09	0.285004	1641	3734	0.219836	0.680152	TRUE
Pls3_ProteinCoding	17272.3	5785	TRUE	0.691003	0.697424	0.68821	FALSE	Pls3	-	ProteinCoding	ProteinCoding	ProteinCoding	FALSE	FALSE	FALSE	1.10583e-10	0.557825	12116	18808	0.684186	0.680107	TRUE
Atxn1_ProteinCoding	1188.9	631	TRUE	0.0532772	0.413576	0.636728	FALSE	Atxn1	-	ProteinCoding	ProteinCoding	ProteinCoding	FALSE	FALSE	FALSE	-2.22054e-10	0.160505	10219	2034	14.7459	0.679524	TRUE
Dgkk_ProteinCoding	4406.72	1446	TRUE	0.2107	0.90262	1.85214	FALSE	Dgkk	-	ProteinCoding	ProteinCoding	ProteinCoding	FALSE	FALSE	FALSE	-3.84528e-11	0.331438	3120	6035	0.511325	0.679424	TRUE
Crmp1_ProteinCoding	8225.9	2981	TRUE	0.353269	0.560213	0.656283	FALSE	Crmp1	-	ProteinCoding	ProteinCoding	ProteinCoding	FALSE	FALSE	FALSE	2.32246e-09	0.415644	6526	10512	0.629953	0.679212	TRUE
Cdc42ep3_ProteinCoding	1348.27	877	TRUE	0.0617812	0.50037	0.811774	FALSE	Cdc42ep3	-	ProteinCoding	ProteinCoding	ProteinCoding	FALSE	FALSE	FALSE	-4.09138e-10	0.175581	1682	2141	1.01282	0.679149	TRUE
S1pr3_ProteinCoding	4272.04	2650	TRUE	0.236099	1.27706	3.15989	FALSE	S1pr3	-	ProteinCoding	ProteinCoding	ProteinCoding	FALSE	FALSE	FALSE	-2.69988e-09	0.373088	1048	4431	0.138954	0.679052	TRUE
Tlx1_ProteinCoding	298.027	210	TRUE	0.0163673	1.03079	1.88153	FALSE	Tlx1	TF	ProteinCoding	ProteinCoding	ProteinCoding	FALSE	FALSE	FALSE	-1.3839e-10	0.0957338	150	378	0.303676	0.678533	TRUE
Ptprn2_ProteinCoding	1002.5	804	TRUE	0.0484298	0.701939	1.2183	FALSE	Ptprn2	-	ProteinCoding	ProteinCoding	ProteinCoding	FALSE	FALSE	FALSE	3.69753e-10	0.158582	10658	1495	19.0305	0.677978	TRUE
Eef2k_ProteinCoding	4322.85	2398	TRUE	0.189006	0.501663	0.814381	FALSE	Eef2k	-	ProteinCoding	ProteinCoding	ProteinCoding	FALSE	FALSE	FALSE	6.15274e-10	0.300581	5785	6803	1.06747	0.677706	TRUE
Pde1c_ProteinCoding	1166.85	641	TRUE	0.0531117	0.512382	0.836	FALSE	Pde1c	-	ProteinCoding	ProteinCoding	ProteinCoding	FALSE	FALSE	FALSE	-2.06395e-10	0.160993	9023	2008	12.0325	0.677403	TRUE
Dag1_ProteinCoding	27670.9	9150	TRUE	1.05735	1.09075	1.19702	FALSE	Dag1	-	ProteinCoding	ProteinCoding	ProteinCoding	FALSE	FALSE	FALSE	2.09486e-09	0.656617	13797	24335	0.395531	0.676914	TRUE
Cacng4_ProteinCoding	1619.1	1174	TRUE	0.0765599	0.632661	1.07858	FALSE	Cacng4	-	ProteinCoding	ProteinCoding	ProteinCoding	FALSE	FALSE	FALSE	1.54037e-10	0.198518	3134	2444	1.34602	0.676896	TRUE
Zfp536_ProteinCoding	821.386	802	TRUE	0.0421882	0.819326	1.45505	FALSE	Zfp536	TF	ProteinCoding	ProteinCoding	ProteinCoding	FALSE	FALSE	FALSE	-3.07104e-10	0.152329	4562	1076	9.73204	0.676391	TRUE
Lrp11_ProteinCoding	3173.9	747	TRUE	0.135734	0.353478	0.515521	FALSE	Lrp11	-	ProteinCoding	ProteinCoding	ProteinCoding	FALSE	FALSE	FALSE	1.23126e-09	0.248185	3198	5420	0.649081	0.675453	TRUE
Jade1_ProteinCoding	14698.6	5057	TRUE	0.594258	0.680112	0.782977	FALSE	Jade1	Cof	ProteinCoding	ProteinCoding	ProteinCoding	FALSE	FALSE	FALSE	2.56827e-09	0.510851	16967	17354	3.65542	0.675242	TRUE
Nptx2_ProteinCoding	1609.76	493	TRUE	0.0726226	0.451141	0.712487	FALSE	Nptx2	-	ProteinCoding	ProteinCoding	ProteinCoding	FALSE	FALSE	FALSE	-2.46512e-10	0.188624	1323	2659	0.40612	0.675101	TRUE
Irx2_ProteinCoding	2249.01	986	TRUE	0.10688	0.676947	1.1679	FALSE	Irx2	TF	ProteinCoding	ProteinCoding	ProteinCoding	FALSE	FALSE	FALSE	7.37883e-10	0.235912	1030	3262	0.245225	0.674135	TRUE
Col6a3_ProteinCoding	693.517	455	TRUE	0.0426552	1.399	2.62414	FALSE	Col6a3	-	ProteinCoding	ProteinCoding	ProteinCoding	FALSE	FALSE	FALSE	-4.31484e-10	0.156857	394	774	0.476428	0.673451	TRUE
Cryab_ProteinCoding	1042.57	398	TRUE	0.0510361	0.69069	1.19561	FALSE	Cryab	-	ProteinCoding	ProteinCoding	ProteinCoding	FALSE	FALSE	FALSE	2.42556e-10	0.164312	104	1491	0.0678279	0.673392	TRUE
Fstl1_ProteinCoding	26640.7	8675	TRUE	1.01321	0.786058	0.727677	FALSE	Fstl1	-	ProteinCoding	ProteinCoding	ProteinCoding	FALSE	FALSE	FALSE	-9.67655e-10	0.659797	17205	23077	0.733874	0.671386	TRUE
Fhl2_ProteinCoding	1822.96	580	TRUE	0.081764	0.485155	0.781088	FALSE	Fhl2	-	ProteinCoding	ProteinCoding	ProteinCoding	FALSE	FALSE	FALSE	8.02381e-10	0.197885	4584	3102	1.56659	0.670859	TRUE
Ttc28_ProteinCoding	8677.51	4993	TRUE	0.376549	0.680363	1.07591	FALSE	Ttc28	-	ProteinCoding	ProteinCoding	ProteinCoding	FALSE	FALSE	FALSE	-1.97195e-09	0.430154	21729	11289	6.01774	0.670812	TRUE
Adamts3_ProteinCoding	2773.65	1397	TRUE	0.127338	0.643121	1.09967	FALSE	Adamts3	-	ProteinCoding	ProteinCoding	ProteinCoding	FALSE	FALSE	FALSE	-9.49472e-10	0.252005	10216	4315	4.65282	0.670662	TRUE
Mmp2_ProteinCoding	11870.9	4345	TRUE	0.497814	0.631477	0.644242	FALSE	Mmp2	-	ProteinCoding	ProteinCoding	ProteinCoding	FALSE	FALSE	FALSE	-3.79826e-09	0.489985	5997	13928	0.296765	0.670415	TRUE
E330009J07Rik_ProteinCoding	11632	4878	TRUE	0.479721	0.590403	0.527077	FALSE	E330009J07Rik	-	ProteinCoding	ProteinCoding	ProteinCoding	FALSE	FALSE	FALSE	7.8608e-09	0.471503	5311	14636	0.300577	0.670265	TRUE
Slc38a5_ProteinCoding	2897.77	1335	TRUE	0.152792	0.965333	1.74952	FALSE	Slc38a5	-	ProteinCoding	ProteinCoding	ProteinCoding	FALSE	FALSE	FALSE	-7.81728e-10	0.297234	433	3168	0.103205	0.669749	TRUE
Elavl2_ProteinCoding	5253.46	2732	TRUE	0.23135	0.63389	0.913601	FALSE	Elavl2	-	ProteinCoding	ProteinCoding	ProteinCoding	FALSE	FALSE	FALSE	-1.37927e-09	0.335185	14438	7701	5.04439	0.669608	TRUE
Slc8a3_ProteinCoding	759.596	391	TRUE	0.0359537	0.602175	1.0171	FALSE	Slc8a3	-	ProteinCoding	ProteinCoding	ProteinCoding	FALSE	FALSE	FALSE	-8.22993e-10	0.13543	3357	1197	3.59739	0.669475	TRUE
Synm_ProteinCoding	1125.63	578	TRUE	0.0538776	0.642492	1.09841	FALSE	Synm	-	ProteinCoding	ProteinCoding	ProteinCoding	FALSE	FALSE	FALSE	1.07536e-09	0.167051	602	1709	0.280025	0.66944	TRUE
Emid1_ProteinCoding	1694.59	864	TRUE	0.0752523	0.41503	0.63966	FALSE	Emid1	-	ProteinCoding	ProteinCoding	ProteinCoding	FALSE	FALSE	FALSE	-8.04747e-10	0.189981	6856	2905	2.75517	0.669156	TRUE
Nr2e1_ProteinCoding	320.006	364	TRUE	0.0179666	0.99131	1.80191	FALSE	Nr2e1	TF	ProteinCoding	ProteinCoding	ProteinCoding	FALSE	FALSE	FALSE	-7.27645e-11	0.102342	228	345	0.430491	0.668867	TRUE
Tgfb1i1_ProteinCoding	2513.86	1362	TRUE	0.115802	0.559375	0.930775	FALSE	Tgfb1i1	Cof	ProteinCoding	ProteinCoding	ProteinCoding	FALSE	FALSE	FALSE	1.20545e-09	0.242311	1012	3737	0.212524	0.668818	TRUE
Il6st_ProteinCoding	19633	7475	TRUE	0.766383	0.65975	0.589349	FALSE	Il6st	-	ProteinCoding	ProteinCoding	ProteinCoding	FALSE	FALSE	FALSE	1.01948e-08	0.574019	11190	20448	0.413681	0.668778	TRUE
Cacna1a_ProteinCoding	2670.81	1809	TRUE	0.119853	0.505969	0.823065	FALSE	Cacna1a	-	ProteinCoding	ProteinCoding	ProteinCoding	FALSE	FALSE	FALSE	-4.61041e-10	0.242443	10852	4284	4.07485	0.668448	TRUE
Spint2_ProteinCoding	4567.31	1059	TRUE	0.203036	0.507494	0.826142	FALSE	Spint2	-	ProteinCoding	ProteinCoding	ProteinCoding	FALSE	FALSE	FALSE	-4.89149e-10	0.315882	5311	6426	0.83456	0.668434	TRUE
March2_ProteinCoding	3524.67	1898	TRUE	0.156137	0.512095	0.835421	FALSE	2002-03-01	-	ProteinCoding	ProteinCoding	ProteinCoding	FALSE	FALSE	FALSE	7.60477e-10	0.274524	4741	5710	1.081	0.668371	TRUE
Cd44_ProteinCoding	3652.67	999	TRUE	0.162161	0.527392	0.866272	FALSE	Cd44	-	ProteinCoding	ProteinCoding	ProteinCoding	FALSE	FALSE	FALSE	9.81258e-10	0.279269	8007	5662	1.56852	0.668257	TRUE
Sncaip_ProteinCoding	1435.82	1174	TRUE	0.0698653	0.720649	1.25603	FALSE	Sncaip	-	ProteinCoding	ProteinCoding	ProteinCoding	FALSE	FALSE	FALSE	1.48262e-09	0.19171	5693	2106	3.01318	0.668143	TRUE
Abcc9_ProteinCoding	303.505	259	TRUE	0.0164905	1.00223	1.82393	FALSE	Abcc9	-	ProteinCoding	ProteinCoding	ProteinCoding	FALSE	FALSE	FALSE	1.30138e-10	0.0958964	346	402	0.784147	0.668084	TRUE
Rftn2_ProteinCoding	1070.5	662	TRUE	0.0497128	0.57752	0.96737	FALSE	Rftn2	-	ProteinCoding	ProteinCoding	ProteinCoding	FALSE	FALSE	FALSE	4.38963e-10	0.157879	2309	1725	0.717936	0.666712	TRUE
Prss8_ProteinCoding	2532.59	778	TRUE	0.120136	0.643845	1.10114	FALSE	Prss8	-	ProteinCoding	ProteinCoding	ProteinCoding	FALSE	FALSE	FALSE	-4.57296e-10	0.249886	394	3523	0.113363	0.666448	TRUE
Rai14_ProteinCoding	15759.4	6527	TRUE	0.624907	0.587867	0.519843	FALSE	Rai14	-	ProteinCoding	ProteinCoding	ProteinCoding	FALSE	FALSE	FALSE	-5.98008e-09	0.523191	21859	18210	2.81096	0.665883	TRUE
Enc1_ProteinCoding	11822.4	4262	TRUE	0.522073	0.892852	1.38983	FALSE	Enc1	-	ProteinCoding	ProteinCoding	ProteinCoding	FALSE	FALSE	FALSE	1.48567e-09	0.51818	2853	13365	0.162868	0.665575	TRUE
2510009E07Rik_ProteinCoding	5590.8	2910	TRUE	0.254285	0.754844	1.33603	FALSE	2510009E07Rik	-	ProteinCoding	ProteinCoding	ProteinCoding	FALSE	FALSE	FALSE	4.84036e-09	0.359013	6184	7711	0.802467	0.665472	TRUE
Celf2_ProteinCoding	7493.52	3963	TRUE	0.330879	0.696414	1.13197	FALSE	Celf2	-	ProteinCoding	ProteinCoding	ProteinCoding	FALSE	FALSE	FALSE	-7.4164e-10	0.406447	19415	10066	6.70361	0.664843	TRUE
Scn8a_ProteinCoding	3635.73	1957	TRUE	0.159932	0.463779	0.737977	FALSE	Scn8a	-	ProteinCoding	ProteinCoding	ProteinCoding	FALSE	FALSE	FALSE	5.14617e-10	0.278352	13060	5645	3.24115	0.664509	TRUE
Myo5c_ProteinCoding	1228.89	543	TRUE	0.0554088	0.489728	0.79031	FALSE	Myo5c	-	ProteinCoding	ProteinCoding	ProteinCoding	FALSE	FALSE	FALSE	-2.29912e-11	0.163679	2017	2089	0.905645	0.664309	TRUE
Ero1lb_ProteinCoding	1403.14	714	TRUE	0.0653712	0.635088	1.08347	FALSE	Ero1lb	-	ProteinCoding	ProteinCoding	ProteinCoding	FALSE	FALSE	FALSE	1.44974e-10	0.180727	2747	2325	0.994382	0.663913	TRUE
Slc2a1_ProteinCoding	59668.5	11547	TRUE	2.25452	2.63174	1.95982	FALSE	Slc2a1	-	ProteinCoding	ProteinCoding	ProteinCoding	FALSE	FALSE	FALSE	3.84957e-09	0.982484	23408	30006	0.389058	0.663895	TRUE
Pgam2_ProteinCoding	318.744	99	TRUE	0.0164795	0.799798	1.41566	FALSE	Pgam2	-	ProteinCoding	ProteinCoding	ProteinCoding	FALSE	FALSE	FALSE	-1.4938e-10	0.0950875	28	423	0.0300857	0.663729	TRUE
Plk2_ProteinCoding	4194.75	2061	TRUE	0.215265	1.05682	2.3907	FALSE	Plk2	-	ProteinCoding	ProteinCoding	ProteinCoding	FALSE	FALSE	FALSE	-1.05722e-09	0.34736	662	5060	0.0808059	0.662945	TRUE
Csf2rb2_ProteinCoding	1022.1	513	TRUE	0.0717123	1.80806	3.44914	FALSE	Csf2rb2	-	ProteinCoding	ProteinCoding	ProteinCoding	FALSE	FALSE	FALSE	-2.25243e-10	0.203739	347	1029	0.440208	0.662538	TRUE
Six2_ProteinCoding	1056.18	483	TRUE	0.0546071	0.931764	1.68182	FALSE	Six2	TF	ProteinCoding	ProteinCoding	ProteinCoding	FALSE	FALSE	FALSE	3.84791e-10	0.172495	176	1440	0.0719687	0.662448	TRUE
Nhs_ProteinCoding	4779.15	2421	TRUE	0.207825	0.487085	0.784981	FALSE	Nhs	-	ProteinCoding	ProteinCoding	ProteinCoding	FALSE	FALSE	FALSE	1.41656e-09	0.315768	19267	7220	16.8869	0.662429	TRUE
Parp4_ProteinCoding	1619.38	958	TRUE	0.071053	0.36595	0.540674	FALSE	Parp4	-	ProteinCoding	ProteinCoding	ProteinCoding	FALSE	FALSE	FALSE	5.08462e-10	0.18259	2560	2888	0.866508	0.662414	TRUE
Hs3st3a1_ProteinCoding	1287.04	767	TRUE	0.0568147	0.38569	0.580486	FALSE	Hs3st3a1	-	ProteinCoding	ProteinCoding	ProteinCoding	FALSE	FALSE	FALSE	-1.753e-09	0.164113	7202	2258	3.56073	0.661863	TRUE
Gm45837_ProteinCoding	1350.85	529	TRUE	0.071903	1.03734	1.89474	FALSE	Gm45837	-	ProteinCoding	ProteinCoding	ProteinCoding	FALSE	FALSE	FALSE	-2.90834e-10	0.199438	2411	1808	0.754207	0.661662	TRUE
Dlx5_ProteinCoding	693.038	438	TRUE	0.0336155	0.649543	1.11263	FALSE	Dlx5	TF	ProteinCoding	ProteinCoding	ProteinCoding	FALSE	FALSE	FALSE	-6.96984e-10	0.133052	243	997	0.159977	0.660946	TRUE
Robo4_ProteinCoding	335.39	179	TRUE	0.0159452	0.596083	1.00481	FALSE	Robo4	-	ProteinCoding	ProteinCoding	ProteinCoding	FALSE	FALSE	FALSE	6.74657e-11	0.0899754	177	557	0.34937	0.660441	TRUE
Des_ProteinCoding	1681.86	765	TRUE	0.0880275	1.03807	1.89621	FALSE	Des	-	ProteinCoding	ProteinCoding	ProteinCoding	FALSE	FALSE	FALSE	7.65819e-11	0.217421	270	2447	0.0492338	0.660255	TRUE
Fat1_ProteinCoding	51279.7	12305	TRUE	1.76186	1.07288	0.750228	FALSE	Fat1	-	ProteinCoding	ProteinCoding	ProteinCoding	FALSE	FALSE	FALSE	-1.33936e-09	0.751094	21501	29609	0.474828	0.660179	TRUE
Gab2_ProteinCoding	1919.69	1300	TRUE	0.0850995	0.41653	0.642684	FALSE	Gab2	-	ProteinCoding	ProteinCoding	ProteinCoding	FALSE	FALSE	FALSE	-5.38659e-10	0.202079	14529	3258	10.9223	0.659671	TRUE
Cdkn1c_ProteinCoding	8208.42	3448	TRUE	0.441526	1.69922	3.69005	FALSE	Cdkn1c	-	ProteinCoding	ProteinCoding	ProteinCoding	FALSE	FALSE	FALSE	1.47264e-10	0.494493	409	9347	0.0163555	0.65966	TRUE
Mpped1_ProteinCoding	1205.62	663	TRUE	0.0537555	0.404065	0.617546	FALSE	Mpped1	-	ProteinCoding	ProteinCoding	ProteinCoding	FALSE	FALSE	FALSE	-1.11774e-09	0.160819	3790	2069	2.08384	0.659481	TRUE
Tango2_ProteinCoding	2896.2	1687	TRUE	0.127323	0.442653	0.695369	FALSE	Tango2	-	ProteinCoding	ProteinCoding	ProteinCoding	FALSE	FALSE	FALSE	3.5121e-10	0.246321	6597	4863	2.02625	0.659415	TRUE
Tpm4_ProteinCoding	37306.1	11306	TRUE	1.32914	0.852828	0.52281	FALSE	Tpm4	-	ProteinCoding	ProteinCoding	ProteinCoding	FALSE	FALSE	FALSE	-7.13223e-09	0.683785	12680	27611	0.212363	0.659244	TRUE
Ntng1_ProteinCoding	630.93	269	TRUE	0.0285502	0.439674	0.689362	FALSE	Ntng1	-	ProteinCoding	ProteinCoding	ProteinCoding	FALSE	FALSE	FALSE	2.56749e-10	0.117806	4357	1090	8.76682	0.658915	TRUE
Cdk18_ProteinCoding	2434.29	970	TRUE	0.10576	0.388805	0.586768	FALSE	Cdk18	-	ProteinCoding	ProteinCoding	ProteinCoding	FALSE	FALSE	FALSE	8.74728e-10	0.221581	3298	4215	0.797639	0.658604	TRUE
Vangl2_ProteinCoding	18725.9	7294	TRUE	0.732427	0.631868	0.516183	FALSE	Vangl2	-	ProteinCoding	ProteinCoding	ProteinCoding	FALSE	FALSE	FALSE	-7.39385e-09	0.565125	10306	19845	0.37692	0.658108	TRUE
Fgb_ProteinCoding	635.625	48	TRUE	0.0339367	0.899771	1.61729	FALSE	Fgb	-	ProteinCoding	ProteinCoding	ProteinCoding	FALSE	FALSE	FALSE	4.08128e-10	0.138228	86	776	0.065125	0.658089	TRUE
Stk26_ProteinCoding	3519.06	1664	TRUE	0.161786	0.711965	1.23852	FALSE	Stk26	-	ProteinCoding	ProteinCoding	ProteinCoding	FALSE	FALSE	FALSE	-7.95715e-10	0.284223	2680	5329	0.675343	0.657824	TRUE
Phactr2_ProteinCoding	8501.69	4274	TRUE	0.364973	0.606214	0.816941	FALSE	Phactr2	-	ProteinCoding	ProteinCoding	ProteinCoding	FALSE	FALSE	FALSE	2.83577e-09	0.420504	12194	11290	1.56102	0.657599	TRUE
Pdzd2_ProteinCoding	4139.12	1771	TRUE	0.1938	0.721148	1.25704	FALSE	Pdzd2	-	ProteinCoding	ProteinCoding	ProteinCoding	FALSE	FALSE	FALSE	3.24261e-10	0.3184	14117	5591	7.15206	0.657597	TRUE
Osbpl6_ProteinCoding	3117.89	1654	TRUE	0.136774	0.420027	0.649738	FALSE	Osbpl6	-	ProteinCoding	ProteinCoding	ProteinCoding	FALSE	FALSE	FALSE	1.09591e-09	0.256423	12233	5007	6.49969	0.657177	TRUE
Rasgrp2_ProteinCoding	2211.64	396	TRUE	0.0990802	0.450955	0.712114	FALSE	Rasgrp2	-	ProteinCoding	ProteinCoding	ProteinCoding	FALSE	FALSE	FALSE	7.11502e-10	0.219069	576	3526	0.15408	0.656844	TRUE
Nedd9_ProteinCoding	4742.3	3066	TRUE	0.224441	0.827396	1.58942	FALSE	Nedd9	-	ProteinCoding	ProteinCoding	ProteinCoding	FALSE	FALSE	FALSE	-1.26599e-09	0.344	5895	6335	1.02808	0.656772	TRUE
Tmc6_ProteinCoding	4648.14	2133	TRUE	0.198575	0.391805	0.592818	FALSE	Tmc6	-	ProteinCoding	ProteinCoding	ProteinCoding	FALSE	FALSE	FALSE	1.84055e-09	0.303981	3203	7342	0.491228	0.656578	TRUE
Arhgef19_ProteinCoding	928.322	443	TRUE	0.0413027	0.365544	0.539855	FALSE	Arhgef19	-	ProteinCoding	ProteinCoding	ProteinCoding	FALSE	FALSE	FALSE	-4.63697e-11	0.140748	611	1610	0.33711	0.656323	TRUE
Nanog_ProteinCoding	538.638	20	TRUE	0.0256624	0.602228	1.0172	FALSE	Nanog	TF	ProteinCoding	ProteinCoding	ProteinCoding	FALSE	FALSE	FALSE	1.58178e-11	0.11391	158	861	0.109548	0.655421	TRUE
Trim25_ProteinCoding	6751.48	1705	TRUE	0.294052	0.545621	0.60532	FALSE	Trim25	Cof	ProteinCoding	ProteinCoding	ProteinCoding	FALSE	FALSE	FALSE	-2.69205e-10	0.373948	2293	9171	0.263264	0.655277	TRUE
Lrrn1_ProteinCoding	3611.01	2425	TRUE	0.183781	1.06575	1.95204	FALSE	Lrrn1	-	ProteinCoding	ProteinCoding	ProteinCoding	FALSE	FALSE	FALSE	-9.22839e-10	0.316424	2877	4630	0.629978	0.655252	TRUE
Klf6_ProteinCoding	9925.76	3323	TRUE	0.436901	0.783498	1.07789	FALSE	Klf6	TF	ProteinCoding	ProteinCoding	ProteinCoding	FALSE	FALSE	FALSE	1.89834e-09	0.46639	3745	12073	0.261693	0.655238	TRUE
Pip5k1b_ProteinCoding	1134.85	869	TRUE	0.0510829	0.424214	0.658181	FALSE	Pip5k1b	-	ProteinCoding	ProteinCoding	ProteinCoding	FALSE	FALSE	FALSE	1.66057e-10	0.157855	13300	1930	12.6437	0.654912	TRUE
Msx1_ProteinCoding	9812.68	2929	TRUE	0.473504	1.09897	1.9778	FALSE	Msx1	TF	ProteinCoding	ProteinCoding	ProteinCoding	FALSE	FALSE	FALSE	3.67964e-09	0.518762	1285	10027	0.0679229	0.654609	TRUE
St3gal6_ProteinCoding	2219.52	1450	TRUE	0.099061	0.462171	0.734734	FALSE	St3gal6	-	ProteinCoding	ProteinCoding	ProteinCoding	FALSE	FALSE	FALSE	-1.73751e-09	0.219083	6560	3698	2.96518	0.654252	TRUE
Slc40a1_ProteinCoding	2012.25	788	TRUE	0.0916841	0.475108	0.760825	FALSE	Slc40a1	-	ProteinCoding	ProteinCoding	ProteinCoding	FALSE	FALSE	FALSE	7.29967e-10	0.213596	797	3107	0.231159	0.654194	TRUE
Tox2_ProteinCoding	742.393	647	TRUE	0.0351385	0.595828	1.00429	FALSE	Tox2	TF	ProteinCoding	ProteinCoding	ProteinCoding	FALSE	FALSE	FALSE	2.30601e-10	0.133983	4781	1185	6.75619	0.654155	TRUE
Lrrtm3_ProteinCoding	419.433	259	TRUE	0.0196643	0.5307	0.872943	FALSE	Lrrtm3	-	ProteinCoding	ProteinCoding	ProteinCoding	FALSE	FALSE	FALSE	-6.31886e-12	0.0998339	2529	668	7.91107	0.654093	TRUE
Fam241a_ProteinCoding	921.903	671	TRUE	0.0427156	0.518385	0.848108	FALSE	Fam241a	-	ProteinCoding	ProteinCoding	ProteinCoding	FALSE	FALSE	FALSE	-1.44421e-11	0.14634	2100	1508	1.2836	0.653863	TRUE
Pmaip1_ProteinCoding	2232.26	485	TRUE	0.10364	0.578899	0.970153	FALSE	Pmaip1	-	ProteinCoding	ProteinCoding	ProteinCoding	FALSE	FALSE	FALSE	-4.22504e-10	0.229342	835	3296	0.232876	0.653804	TRUE
Foxf1_ProteinCoding	5027.24	988	TRUE	0.262905	1.06543	2.42077	FALSE	Foxf1	TF	ProteinCoding	ProteinCoding	ProteinCoding	FALSE	FALSE	FALSE	7.90014e-10	0.391207	644	5187	0.0547832	0.653677	TRUE
Tgm2_ProteinCoding	3173.41	1867	TRUE	0.169744	1.07755	1.97584	FALSE	Tgm2	-	ProteinCoding	ProteinCoding	ProteinCoding	FALSE	FALSE	FALSE	7.5478e-10	0.312829	840	3636	0.185993	0.653322	TRUE
Pth1r_ProteinCoding	4758.2	1798	TRUE	0.236741	1.44457	3.74491	FALSE	Pth1r	-	ProteinCoding	ProteinCoding	ProteinCoding	FALSE	FALSE	FALSE	4.40042e-10	0.344148	5359	6691	0.370152	0.652947	TRUE
Kcnk6_ProteinCoding	1203.08	253	TRUE	0.0566074	0.598842	1.01037	FALSE	Kcnk6	-	ProteinCoding	ProteinCoding	ProteinCoding	FALSE	FALSE	FALSE	2.6545e-10	0.169195	416	1826	0.133902	0.652804	TRUE
Icam1_ProteinCoding	565.992	184	TRUE	0.0254702	0.36031	0.5293	FALSE	Icam1	-	ProteinCoding	ProteinCoding	ProteinCoding	FALSE	FALSE	FALSE	-3.06687e-11	0.111455	280	951	0.29838	0.651581	TRUE
Pex5l_ProteinCoding	770.189	427	TRUE	0.0349585	0.480285	0.771267	FALSE	Pex5l	-	ProteinCoding	ProteinCoding	ProteinCoding	FALSE	FALSE	FALSE	4.44662e-10	0.130141	4828	1362	4.94152	0.651569	TRUE
Grin2a_ProteinCoding	489.365	276	TRUE	0.0238586	0.714277	1.24318	FALSE	Grin2a	-	ProteinCoding	ProteinCoding	ProteinCoding	FALSE	FALSE	FALSE	9.68341e-14	0.111325	3106	749	6.45444	0.650909	TRUE
Astn1_ProteinCoding	2419.85	1290	TRUE	0.108812	0.49403	0.798987	FALSE	Astn1	-	ProteinCoding	ProteinCoding	ProteinCoding	FALSE	FALSE	FALSE	-3.57335e-11	0.231201	8704	3857	3.43717	0.650095	TRUE
Plat_ProteinCoding	2769.15	1320	TRUE	0.129682	0.635396	1.0841	FALSE	Plat	-	ProteinCoding	ProteinCoding	ProteinCoding	FALSE	FALSE	FALSE	8.68187e-10	0.259419	1737	3945	0.276904	0.649004	TRUE
Hhex_ProteinCoding	1092.52	265	TRUE	0.0534254	0.708008	1.23054	FALSE	Hhex	TF	ProteinCoding	ProteinCoding	ProteinCoding	FALSE	FALSE	FALSE	6.71669e-10	0.167897	248	1560	0.0852688	0.6489	TRUE
Eda_ProteinCoding	1499.32	894	TRUE	0.0664885	0.397677	0.604661	FALSE	Eda	-	ProteinCoding	ProteinCoding	ProteinCoding	FALSE	FALSE	FALSE	-5.23291e-10	0.178265	16842	2622	29.2419	0.648766	TRUE
Stra6_ProteinCoding	4776.69	2248	TRUE	0.217559	0.64996	0.969726	FALSE	Stra6	-	ProteinCoding	ProteinCoding	ProteinCoding	FALSE	FALSE	FALSE	-2.39986e-09	0.333796	3502	6511	0.411522	0.648679	TRUE
Celsr2_ProteinCoding	12752.3	5735	TRUE	0.604599	1.2433	2.38951	FALSE	Celsr2	-	ProteinCoding	ProteinCoding	ProteinCoding	FALSE	FALSE	FALSE	3.63444e-09	0.584953	2435	12792	0.102451	0.648454	TRUE
Kif5c_ProteinCoding	9652.97	4028	TRUE	0.402941	0.55227	0.628541	FALSE	Kif5c	-	ProteinCoding	ProteinCoding	ProteinCoding	FALSE	FALSE	FALSE	3.76017e-09	0.434085	17332	12618	2.62874	0.648339	TRUE
Hivep2_ProteinCoding	2293.36	1379	TRUE	0.103715	0.50377	0.818632	FALSE	Hivep2	TF	ProteinCoding	ProteinCoding	ProteinCoding	FALSE	FALSE	FALSE	-2.13909e-09	0.226446	11100	3648	6.84066	0.648134	TRUE
Trim62_ProteinCoding	1950.02	1259	TRUE	0.0874002	0.435777	0.681502	FALSE	Trim62	-	ProteinCoding	ProteinCoding	ProteinCoding	FALSE	FALSE	FALSE	-1.02107e-09	0.20695	3182	3189	1.00143	0.647883	TRUE
Myo7a_ProteinCoding	7671.45	3473	TRUE	0.328076	0.578219	0.719167	FALSE	Myo7a	-	ProteinCoding	ProteinCoding	ProteinCoding	FALSE	FALSE	FALSE	7.84993e-10	0.393018	5305	10872	0.674923	0.647844	TRUE
Tspan9_ProteinCoding	9872.49	3930	TRUE	0.444307	0.941345	1.52816	FALSE	Tspan9	-	ProteinCoding	ProteinCoding	ProteinCoding	FALSE	FALSE	FALSE	7.53572e-10	0.475872	19315	11739	2.54103	0.646683	TRUE
Fat2_ProteinCoding	551.043	327	TRUE	0.0276105	0.774279	1.3642	FALSE	Fat2	-	ProteinCoding	ProteinCoding	ProteinCoding	FALSE	FALSE	FALSE	8.78216e-11	0.121511	308	782	0.387311	0.646635	TRUE
Plcd1_ProteinCoding	2262.77	941	TRUE	0.0980927	0.362934	0.534592	FALSE	Plcd1	-	ProteinCoding	ProteinCoding	ProteinCoding	FALSE	FALSE	FALSE	6.31721e-11	0.212985	2121	3961	0.550868	0.64656	TRUE
Piezo1_ProteinCoding	23899.3	7526	TRUE	0.91927	0.754141	0.651284	FALSE	Piezo1	-	ProteinCoding	ProteinCoding	ProteinCoding	FALSE	FALSE	FALSE	3.54537e-09	0.622763	16007	22269	0.729793	0.646399	TRUE
Dcc_ProteinCoding	2181.65	1489	TRUE	0.107585	0.818076	1.45253	FALSE	Dcc	Cof	ProteinCoding	ProteinCoding	ProteinCoding	FALSE	FALSE	FALSE	6.64706e-10	0.239538	12925	2980	41.2775	0.646029	TRUE
C130021I20Rik_lncRNA	874.672	457	TRUE	0.0418877	0.635011	1.08332	FALSE	C130021I20Rik	-	lncRNA	lncRNA	lncRNA	FALSE	FALSE	FALSE	2.1132e-10	0.147333	417	1318	0.276559	0.645379	TRUE
Ablim1_ProteinCoding	9740.1	3939	TRUE	0.420949	0.674015	0.765585	FALSE	Ablim1	-	ProteinCoding	ProteinCoding	ProteinCoding	FALSE	FALSE	FALSE	2.24185e-09	0.456798	11380	12021	1.9506	0.644081	TRUE
Col4a6_ProteinCoding	4970.6	1884	TRUE	0.223087	0.652419	0.978314	FALSE	Col4a6	-	ProteinCoding	ProteinCoding	ProteinCoding	FALSE	FALSE	FALSE	5.55463e-10	0.332551	13757	7125	5.00781	0.644077	TRUE
Gfra1_ProteinCoding	665.285	425	TRUE	0.0329724	0.767168	1.34986	FALSE	Gfra1	-	ProteinCoding	ProteinCoding	ProteinCoding	FALSE	FALSE	FALSE	-8.37394e-10	0.131921	2251	987	4.93947	0.643529	TRUE
Scn7a_ProteinCoding	350.526	79	TRUE	0.0158369	0.390009	0.589196	FALSE	Scn7a	-	ProteinCoding	ProteinCoding	ProteinCoding	FALSE	FALSE	FALSE	1.43868e-11	0.087681	707	610	0.606938	0.64337	TRUE
Fhdc1_ProteinCoding	2670.21	769	TRUE	0.121822	0.567355	0.946871	FALSE	Fhdc1	-	ProteinCoding	ProteinCoding	ProteinCoding	FALSE	FALSE	FALSE	-1.52193e-09	0.24649	3425	4094	0.801322	0.643214	TRUE
Stmn2_ProteinCoding	1504.08	309	TRUE	0.0677507	0.52852	0.868547	FALSE	Stmn2	-	ProteinCoding	ProteinCoding	ProteinCoding	FALSE	FALSE	FALSE	3.08147e-10	0.180609	1335	2529	0.711691	0.643188	TRUE
Dip2a_ProteinCoding	3997.86	1921	TRUE	0.1711	0.369382	0.547596	FALSE	Dip2a	-	ProteinCoding	ProteinCoding	ProteinCoding	FALSE	FALSE	FALSE	1.01061e-09	0.281101	6988	6509	1.16322	0.642007	TRUE
Lum_ProteinCoding	2554.42	992	TRUE	0.245321	2.68085	8.06264	FALSE	Lum	-	ProteinCoding	ProteinCoding	ProteinCoding	FALSE	FALSE	FALSE	5.02099e-10	0.37152	256	1897	0.0400515	0.641949	TRUE
Cald1_ProteinCoding	20339.1	7343	TRUE	0.844157	1.05729	1.37686	FALSE	Cald1	-	ProteinCoding	ProteinCoding	ProteinCoding	FALSE	FALSE	FALSE	-3.25263e-09	0.646137	12866	19294	1.35128	0.641775	TRUE
Irx5_ProteinCoding	3284.06	1612	TRUE	0.150883	0.593422	0.999443	FALSE	Irx5	TF	ProteinCoding	ProteinCoding	ProteinCoding	FALSE	FALSE	FALSE	1.94172e-09	0.278047	2455	4646	0.420171	0.641553	TRUE
Sipa1_ProteinCoding	4993.91	2401	TRUE	0.224437	0.671215	1.04396	FALSE	Sipa1	-	ProteinCoding	ProteinCoding	ProteinCoding	FALSE	FALSE	FALSE	6.79151e-10	0.332047	4283	7562	0.348366	0.641513	TRUE
Chst11_ProteinCoding	3673.41	1945	TRUE	0.157553	0.367196	0.543187	FALSE	Chst11	-	ProteinCoding	ProteinCoding	ProteinCoding	FALSE	FALSE	FALSE	-1.99092e-10	0.271015	18237	6012	9.124	0.641369	TRUE
Hand1_ProteinCoding	5523.52	862	TRUE	0.315086	1.32346	3.32195	FALSE	Hand1	TF	ProteinCoding	ProteinCoding	ProteinCoding	FALSE	FALSE	FALSE	1.77796e-09	0.438663	791	5055	0.0456478	0.641283	TRUE
Cd59a_ProteinCoding	1070.88	691	TRUE	0.0478845	0.432684	0.675264	FALSE	Cd59a	-	ProteinCoding	ProteinCoding	ProteinCoding	FALSE	FALSE	FALSE	-7.62444e-10	0.151367	2157	1901	1.48987	0.640419	TRUE
Cp_ProteinCoding	526.396	572	TRUE	0.0280968	0.942194	1.70285	FALSE	Cp	-	ProteinCoding	ProteinCoding	ProteinCoding	FALSE	FALSE	FALSE	-7.9293e-11	0.125498	672	636	0.892669	0.64036	TRUE
Ptgfrn_ProteinCoding	17861.7	5844	TRUE	0.723069	0.826795	1.02769	FALSE	Ptgfrn	-	ProteinCoding	ProteinCoding	ProteinCoding	FALSE	FALSE	FALSE	1.82421e-09	0.572629	12716	18667	0.482473	0.639528	TRUE
Nlrc3_ProteinCoding	482.701	186	TRUE	0.0215117	0.385779	0.580665	FALSE	Nlrc3	-	ProteinCoding	ProteinCoding	ProteinCoding	FALSE	FALSE	FALSE	1.25414e-10	0.10097	1022	890	0.945584	0.639367	TRUE
Reep6_ProteinCoding	2362.62	1018	TRUE	0.115769	0.777729	1.37116	FALSE	Reep6	-	ProteinCoding	ProteinCoding	ProteinCoding	FALSE	FALSE	FALSE	-3.35694e-10	0.248217	383	3329	0.0786074	0.6384	TRUE
Nsg2_ProteinCoding	1673.82	1133	TRUE	0.0786073	0.6071	1.02703	FALSE	Nsg2	-	ProteinCoding	ProteinCoding	ProteinCoding	FALSE	FALSE	FALSE	3.63275e-10	0.200711	2840	2528	1.06013	0.638323	TRUE
Cited1_ProteinCoding	5277.63	1086	TRUE	0.273109	1.1158	2.59668	FALSE	Cited1	Cof	ProteinCoding	ProteinCoding	ProteinCoding	FALSE	FALSE	FALSE	-1.51697e-09	0.393345	539	6086	0.0498807	0.638169	TRUE
Agfg2_ProteinCoding	2741.35	1632	TRUE	0.119997	0.412064	0.633678	FALSE	Agfg2	-	ProteinCoding	ProteinCoding	ProteinCoding	FALSE	FALSE	FALSE	-2.5417e-10	0.238508	6560	4622	1.56131	0.637878	TRUE
Trim16_ProteinCoding	540.151	337	TRUE	0.0241618	0.363056	0.534837	FALSE	Trim16	Cof	ProteinCoding	ProteinCoding	ProteinCoding	FALSE	FALSE	FALSE	2.67594e-10	0.107884	648	963	0.589037	0.636389	TRUE
Synpo2_ProteinCoding	1126.59	647	TRUE	0.0570077	0.88348	1.58443	FALSE	Synpo2	-	ProteinCoding	ProteinCoding	ProteinCoding	FALSE	FALSE	FALSE	3.07656e-10	0.174276	2968	1642	2.80594	0.636326	TRUE
Rhpn1_ProteinCoding	2429.85	1226	TRUE	0.109327	0.481172	0.773056	FALSE	Rhpn1	-	ProteinCoding	ProteinCoding	ProteinCoding	FALSE	FALSE	FALSE	6.57531e-10	0.23224	1559	3880	0.367179	0.63623	TRUE
Nmnat2_ProteinCoding	1359.75	602	TRUE	0.0613374	0.512406	0.836048	FALSE	Nmnat2	-	ProteinCoding	ProteinCoding	ProteinCoding	FALSE	FALSE	FALSE	-8.1995e-10	0.171884	4353	2367	2.07511	0.635477	TRUE
Fut9_ProteinCoding	2105.46	1262	TRUE	0.096992	0.592663	0.997912	FALSE	Fut9	-	ProteinCoding	ProteinCoding	ProteinCoding	FALSE	FALSE	FALSE	-6.90593e-10	0.220258	6626	3283	3.04878	0.635182	TRUE
Parm1_ProteinCoding	2537.59	1813	TRUE	0.129784	0.960482	1.73973	FALSE	Parm1	-	ProteinCoding	ProteinCoding	ProteinCoding	FALSE	FALSE	FALSE	-2.63076e-09	0.266719	3755	3339	1.83579	0.634902	TRUE
Aff2_ProteinCoding	1339.89	1125	TRUE	0.0619817	0.54194	0.895613	FALSE	Aff2	TF	ProteinCoding	ProteinCoding	ProteinCoding	FALSE	FALSE	FALSE	6.87024e-10	0.176287	9872	2173	13.0416	0.634884	TRUE
Cd36_ProteinCoding	982.458	507	TRUE	0.046673	0.571919	0.956075	FALSE	Cd36	-	ProteinCoding	ProteinCoding	ProteinCoding	FALSE	FALSE	FALSE	-3.93257e-10	0.155827	2105	1464	1.52344	0.634147	TRUE
Efnb1_ProteinCoding	7673.71	2898	TRUE	0.344242	0.743101	1.29502	FALSE	Efnb1	-	ProteinCoding	ProteinCoding	ProteinCoding	FALSE	FALSE	FALSE	-2.6255e-10	0.418553	2585	9759	0.173194	0.633679	TRUE
Sptbn2_ProteinCoding	7679.07	3585	TRUE	0.34122	0.684308	1.08969	FALSE	Sptbn2	-	ProteinCoding	ProteinCoding	ProteinCoding	FALSE	FALSE	FALSE	-3.27014e-09	0.417427	3224	9721	0.200614	0.633676	TRUE
Col9a1_ProteinCoding	2465.16	1339	TRUE	0.117649	0.745303	1.30576	FALSE	Col9a1	-	ProteinCoding	ProteinCoding	ProteinCoding	FALSE	FALSE	FALSE	-7.95146e-11	0.247012	2944	3627	1.01568	0.632981	TRUE
Cdk6_ProteinCoding	16737.3	6782	TRUE	0.691119	0.773777	0.888566	FALSE	Cdk6	-	ProteinCoding	ProteinCoding	ProteinCoding	FALSE	FALSE	FALSE	4.50796e-09	0.58291	19099	17070	3.17037	0.631708	TRUE
Gnal_ProteinCoding	1316.08	759	TRUE	0.060924	0.542505	0.896753	FALSE	Gnal	-	ProteinCoding	ProteinCoding	ProteinCoding	FALSE	FALSE	FALSE	3.67748e-10	0.17512	3812	2100	1.72035	0.631286	TRUE
Mir100hg_lncRNA	1447.81	1531	TRUE	0.0751051	0.859119	1.5353	FALSE	Mir100hg	-	lncRNA	lncRNA	lncRNA	FALSE	FALSE	FALSE	9.01923e-10	0.205018	5855	1759	8.11889	0.631229	TRUE
Dpysl3_ProteinCoding	10816.4	5859	TRUE	0.496227	1.05564	1.8542	FALSE	Dpysl3	-	ProteinCoding	ProteinCoding	ProteinCoding	FALSE	FALSE	FALSE	5.6596e-09	0.513923	5816	12252	0.516606	0.630012	TRUE
B230323A14Rik_lncRNA	670.328	281	TRUE	0.0301088	0.398689	0.606703	FALSE	B230323A14Rik	-	lncRNA	lncRNA	lncRNA	FALSE	FALSE	FALSE	4.04213e-11	0.12071	6578	1148	5.60997	0.629643	TRUE
Rrbp1_ProteinCoding	24176.2	6899	TRUE	0.915644	0.696685	0.513766	FALSE	Rrbp1	-	ProteinCoding	ProteinCoding	ProteinCoding	FALSE	FALSE	FALSE	-7.9513e-09	0.598705	21281	22825	1.76557	0.629062	TRUE
Sulf2_ProteinCoding	18092	8298	TRUE	0.729385	0.79037	0.932108	FALSE	Sulf2	-	ProteinCoding	ProteinCoding	ProteinCoding	FALSE	FALSE	FALSE	3.31107e-09	0.581253	14535	18986	0.972426	0.629028	TRUE
Nkx2.9_ProteinCoding	963.977	554	TRUE	0.0615348	1.40683	2.63993	FALSE	Nkx2.9	-	ProteinCoding	ProteinCoding	ProteinCoding	FALSE	FALSE	FALSE	5.39911e-10	0.191956	49	931	0.0353548	0.628934	TRUE
Zfp9_ProteinCoding	2674.53	1688	TRUE	0.11915	0.464019	0.738461	FALSE	Zfp9	TF	ProteinCoding	ProteinCoding	ProteinCoding	FALSE	FALSE	FALSE	1.81112e-10	0.240322	2239	4282	0.566902	0.628859	TRUE
Uap1l1_ProteinCoding	1519.51	433	TRUE	0.0714733	0.626393	1.06594	FALSE	Uap1l1	-	ProteinCoding	ProteinCoding	ProteinCoding	FALSE	FALSE	FALSE	6.97033e-10	0.190445	329	2388	0.142131	0.62822	TRUE
Slc25a12_ProteinCoding	2161.76	1513	TRUE	0.0947735	0.387632	0.584403	FALSE	Slc25a12	-	ProteinCoding	ProteinCoding	ProteinCoding	FALSE	FALSE	FALSE	-1.40174e-10	0.21175	4130	3734	1.39234	0.627736	TRUE
Wnt11_ProteinCoding	874.821	386	TRUE	0.0394117	0.428325	0.666474	FALSE	Wnt11	-	ProteinCoding	ProteinCoding	ProteinCoding	FALSE	FALSE	FALSE	4.67736e-10	0.137988	1136	1527	0.721049	0.627322	TRUE
Tmcc3_ProteinCoding	2083.09	794	TRUE	0.0916519	0.398219	0.605754	FALSE	Tmcc3	-	ProteinCoding	ProteinCoding	ProteinCoding	FALSE	FALSE	FALSE	-3.49419e-10	0.208102	5857	3541	2.44584	0.627254	TRUE
Klhl5_ProteinCoding	3872.02	1972	TRUE	0.164448	0.348804	0.506094	FALSE	Klhl5	-	ProteinCoding	ProteinCoding	ProteinCoding	FALSE	FALSE	FALSE	-6.7125e-11	0.274088	7076	6513	1.24981	0.626632	TRUE
2610307P16Rik_lncRNA	2037.43	1228	TRUE	0.0900027	0.421467	0.652643	FALSE	2610307P16Rik	-	lncRNA	lncRNA	lncRNA	FALSE	FALSE	FALSE	7.69914e-10	0.207216	20959	3483	52.1658	0.626445	TRUE
Gli1_ProteinCoding	5985	2581	TRUE	0.270792	0.664002	1.01877	FALSE	Gli1	TF	ProteinCoding	ProteinCoding	ProteinCoding	FALSE	FALSE	FALSE	1.09052e-09	0.373196	2547	7782	0.215095	0.626121	TRUE
Setbp1_ProteinCoding	11370.9	5944	TRUE	0.473852	0.627432	0.632702	FALSE	Setbp1	TF	ProteinCoding	ProteinCoding	ProteinCoding	FALSE	FALSE	FALSE	-5.71777e-09	0.473102	24845	14104	15.1742	0.625604	TRUE
Gata1_ProteinCoding	3148.24	1248	TRUE	0.169107	0.985574	1.79034	FALSE	Gata1	TF	ProteinCoding	ProteinCoding	ProteinCoding	FALSE	FALSE	FALSE	-6.87093e-10	0.316798	408	3146	0.0809946	0.625364	TRUE
Snap91_ProteinCoding	511.457	260	TRUE	0.023831	0.592376	0.997332	FALSE	Snap91	-	ProteinCoding	ProteinCoding	ProteinCoding	FALSE	FALSE	FALSE	7.92656e-11	0.108485	1585	892	1.66535	0.625266	TRUE
Pla2g7_ProteinCoding	1619.63	562	TRUE	0.0733702	0.474015	0.758621	FALSE	Pla2g7	-	ProteinCoding	ProteinCoding	ProteinCoding	FALSE	FALSE	FALSE	4.85609e-10	0.190084	1952	2637	0.574275	0.624869	TRUE
Rab11fip4_ProteinCoding	11068.5	3854	TRUE	0.464173	0.588016	0.520268	FALSE	Rab11fip4	-	ProteinCoding	ProteinCoding	ProteinCoding	FALSE	FALSE	FALSE	4.64017e-09	0.470264	9231	13396	0.77163	0.624696	TRUE
Vegfa_ProteinCoding	9863.73	4179	TRUE	0.414748	0.595562	0.77974	FALSE	Vegfa	Cof	ProteinCoding	ProteinCoding	ProteinCoding	FALSE	FALSE	FALSE	-3.51956e-09	0.441153	8949	12860	0.635163	0.624266	TRUE
S100a1_ProteinCoding	500.677	82	TRUE	0.0222245	0.361132	0.530958	FALSE	S100a1	-	ProteinCoding	ProteinCoding	ProteinCoding	FALSE	FALSE	FALSE	5.02154e-11	0.102504	157	914	0.160492	0.62275	TRUE
Nkx2.6_ProteinCoding	363.497	176	TRUE	0.0199971	1.02059	1.86096	FALSE	Nkx2.6	-	ProteinCoding	ProteinCoding	ProteinCoding	FALSE	FALSE	FALSE	-3.20239e-10	0.106457	62	437	0.071813	0.622575	TRUE
Ank_ProteinCoding	3970.23	2154	TRUE	0.170565	0.401253	0.611873	FALSE	Ank	-	ProteinCoding	ProteinCoding	ProteinCoding	FALSE	FALSE	FALSE	1.10896e-09	0.281912	12050	6490	4.14731	0.62257	TRUE
A830082K12Rik_lncRNA	1075.23	979	TRUE	0.0504251	0.554674	0.921295	FALSE	A830082K12Rik	-	lncRNA	lncRNA	lncRNA	FALSE	FALSE	FALSE	-5.94999e-10	0.160472	6679	1646	4.57174	0.621926	TRUE
Dusp3_ProteinCoding	3517.2	1647	TRUE	0.156736	0.516269	0.84384	FALSE	Dusp3	-	ProteinCoding	ProteinCoding	ProteinCoding	FALSE	FALSE	FALSE	7.10697e-10	0.276154	1438	5479	0.22084	0.621779	TRUE
Kcnb2_ProteinCoding	576.842	370	TRUE	0.0262976	0.449758	0.709699	FALSE	Kcnb2	-	ProteinCoding	ProteinCoding	ProteinCoding	FALSE	FALSE	FALSE	4.8251e-10	0.113627	8367	988	22.2876	0.621735	TRUE
Sparc_ProteinCoding	12988.4	3936	TRUE	0.727108	2.76348	6.10973	FALSE	Sparc	-	ProteinCoding	ProteinCoding	ProteinCoding	FALSE	FALSE	FALSE	-2.16102e-09	0.624885	4216	13125	0.072758	0.621431	TRUE
Ankrd6_ProteinCoding	4468.72	2120	TRUE	0.192309	0.446364	0.702855	FALSE	Ankrd6	-	ProteinCoding	ProteinCoding	ProteinCoding	FALSE	FALSE	FALSE	-2.2555e-09	0.299805	13127	7127	3.11673	0.621048	TRUE
Tmem37_ProteinCoding	894.907	223	TRUE	0.0408976	0.427304	0.664413	FALSE	Tmem37	-	ProteinCoding	ProteinCoding	ProteinCoding	FALSE	FALSE	FALSE	-1.57252e-10	0.142224	362	1485	0.166713	0.6205	TRUE
Igfbpl1_ProteinCoding	1732.43	767	TRUE	0.0804625	0.591845	0.996262	FALSE	Igfbpl1	-	ProteinCoding	ProteinCoding	ProteinCoding	FALSE	FALSE	FALSE	-5.72704e-11	0.201511	1126	2711	0.401666	0.620351	TRUE
Srrm4_ProteinCoding	1114.67	759	TRUE	0.0648537	1.47527	2.77797	FALSE	Srrm4	-	ProteinCoding	ProteinCoding	ProteinCoding	FALSE	FALSE	FALSE	-2.93799e-10	0.187849	5537	1513	6.41985	0.619947	TRUE
Mrap_ProteinCoding	608.58	570	TRUE	0.0287623	0.524649	0.86074	FALSE	Mrap	-	ProteinCoding	ProteinCoding	ProteinCoding	FALSE	FALSE	FALSE	2.39902e-12	0.121887	596	913	0.453811	0.619346	TRUE
Tspan2_ProteinCoding	4816.25	2049	TRUE	0.207349	0.425333	0.660438	FALSE	Tspan2	-	ProteinCoding	ProteinCoding	ProteinCoding	FALSE	FALSE	FALSE	-2.01615e-09	0.312575	5637	7361	0.702636	0.619248	TRUE
Nrxn1_ProteinCoding	818.431	322	TRUE	0.0360901	0.36602	0.540816	FALSE	Nrxn1	-	ProteinCoding	ProteinCoding	ProteinCoding	FALSE	FALSE	FALSE	4.21643e-10	0.130362	6545	1487	5.86989	0.619193	TRUE
Esrrg_ProteinCoding	748.466	319	TRUE	0.0359496	0.650638	1.11484	FALSE	Esrrg	TF	ProteinCoding	ProteinCoding	ProteinCoding	FALSE	FALSE	FALSE	-8.21706e-11	0.136008	9337	1169	9.82926	0.618698	TRUE
Lgi4_ProteinCoding	420.716	359	TRUE	0.0195504	0.506022	0.823173	FALSE	Lgi4	-	ProteinCoding	ProteinCoding	ProteinCoding	FALSE	FALSE	FALSE	1.97293e-10	0.0990671	221	674	0.27528	0.61843	TRUE
Gng11_ProteinCoding	855.964	531	TRUE	0.0395377	0.508445	0.828059	FALSE	Gng11	-	ProteinCoding	ProteinCoding	ProteinCoding	FALSE	FALSE	FALSE	-2.84028e-10	0.140544	190	1391	0.132441	0.617409	TRUE
Sh2b3_ProteinCoding	4690.62	2060	TRUE	0.201426	0.425683	0.661144	FALSE	Sh2b3	-	ProteinCoding	ProteinCoding	ProteinCoding	FALSE	FALSE	FALSE	6.1552e-10	0.306498	4901	7418	0.735588	0.616954	TRUE
Elf1_ProteinCoding	3480.13	2033	TRUE	0.152451	0.430221	0.670296	FALSE	Elf1	TF	ProteinCoding	ProteinCoding	ProteinCoding	FALSE	FALSE	FALSE	2.63145e-09	0.270744	9913	5554	3.40424	0.616695	TRUE
Grb7_ProteinCoding	4397.33	1141	TRUE	0.192136	0.429718	0.669282	FALSE	Grb7	-	ProteinCoding	ProteinCoding	ProteinCoding	FALSE	FALSE	FALSE	-9.24885e-10	0.303373	1533	6411	0.208346	0.615961	TRUE
Fblim1_ProteinCoding	3828.75	1528	TRUE	0.164933	0.367033	0.542857	FALSE	Fblim1	-	ProteinCoding	ProteinCoding	ProteinCoding	FALSE	FALSE	FALSE	2.36985e-10	0.277681	2742	6074	0.50404	0.615885	TRUE
Prdm13_ProteinCoding	379.311	298	TRUE	0.0199812	0.83764	1.49198	FALSE	Prdm13	TF	ProteinCoding	ProteinCoding	ProteinCoding	FALSE	FALSE	FALSE	-4.27427e-11	0.105929	150	464	0.177589	0.615771	TRUE
Gng12_ProteinCoding	8531.48	4702	TRUE	0.364651	0.586273	0.747297	FALSE	Gng12	-	ProteinCoding	ProteinCoding	ProteinCoding	FALSE	FALSE	FALSE	-1.89652e-09	0.419389	13664	11303	3.21384	0.614868	TRUE
Syt11_ProteinCoding	5863.66	3226	TRUE	0.264742	0.69705	1.13419	FALSE	Syt11	-	ProteinCoding	ProteinCoding	ProteinCoding	FALSE	FALSE	FALSE	5.00286e-09	0.367144	3496	7932	0.360064	0.614855	TRUE
Uncx_ProteinCoding	432.853	368	TRUE	0.024703	1.08321	1.98726	FALSE	Uncx	TF	ProteinCoding	ProteinCoding	ProteinCoding	FALSE	FALSE	FALSE	-8.1036e-11	0.120091	144	462	0.176721	0.614696	TRUE
Abca1_ProteinCoding	5113.44	2043	TRUE	0.23442	0.741825	1.29057	FALSE	Abca1	-	ProteinCoding	ProteinCoding	ProteinCoding	FALSE	FALSE	FALSE	-4.51309e-10	0.345479	6530	7145	1.06991	0.614283	TRUE
Cyba_ProteinCoding	2140.78	694	TRUE	0.0931651	0.373651	0.556206	FALSE	Cyba	-	ProteinCoding	ProteinCoding	ProteinCoding	FALSE	FALSE	FALSE	-6.4616e-11	0.20745	1907	3825	0.400468	0.614281	TRUE
Fgf15_ProteinCoding	3987.95	1122	TRUE	0.200981	1.01403	1.84773	FALSE	Fgf15	-	ProteinCoding	ProteinCoding	ProteinCoding	FALSE	FALSE	FALSE	2.78729e-10	0.33205	796	5018	0.0975266	0.614266	TRUE
Csf1_ProteinCoding	1342.51	718	TRUE	0.0610705	0.462221	0.734836	FALSE	Csf1	-	ProteinCoding	ProteinCoding	ProteinCoding	FALSE	FALSE	FALSE	-7.46314e-10	0.173853	814	2198	0.384146	0.61417	TRUE
Angptl6_ProteinCoding	403.408	135	TRUE	0.0182705	0.428261	0.666344	FALSE	Angptl6	-	ProteinCoding	ProteinCoding	ProteinCoding	FALSE	FALSE	FALSE	2.43607e-11	0.0940843	391	722	0.281193	0.613775	TRUE
Cxxc4_ProteinCoding	5456.79	3161	TRUE	0.247128	0.69603	1.13062	FALSE	Cxxc4	-	ProteinCoding	ProteinCoding	ProteinCoding	FALSE	FALSE	FALSE	6.51669e-10	0.354023	2258	7535	0.283016	0.613497	TRUE
Sdc3_ProteinCoding	6778.03	3749	TRUE	0.313323	0.833761	1.61165	FALSE	Sdc3	-	ProteinCoding	ProteinCoding	ProteinCoding	FALSE	FALSE	FALSE	-1.43704e-09	0.405298	5689	8735	0.520368	0.611987	TRUE
Slc16a2_ProteinCoding	1852.92	960	TRUE	0.0820882	0.415441	0.640488	FALSE	Slc16a2	-	ProteinCoding	ProteinCoding	ProteinCoding	FALSE	FALSE	FALSE	-3.35129e-10	0.198321	5149	3132	2.59898	0.611961	TRUE
BC024139_ProteinCoding	384.503	323	TRUE	0.0193116	0.749807	1.31484	FALSE	BC024139	-	ProteinCoding	ProteinCoding	ProteinCoding	FALSE	FALSE	FALSE	5.31583e-11	0.101954	216	526	0.232355	0.610832	TRUE
Apoa2_ProteinCoding	430.463	50	TRUE	0.0205669	0.551209	0.914307	FALSE	Apoa2	-	ProteinCoding	ProteinCoding	ProteinCoding	FALSE	FALSE	FALSE	-1.81522e-10	0.103243	37	667	0.0815355	0.610807	TRUE
Atf3_ProteinCoding	753.448	367	TRUE	0.0336668	0.482327	0.775385	FALSE	Atf3	TF	ProteinCoding	ProteinCoding	ProteinCoding	FALSE	FALSE	FALSE	6.82127e-10	0.126408	1796	1352	2.59094	0.610805	TRUE
Spint1_ProteinCoding	4270.17	921	TRUE	0.19132	0.567749	0.947664	FALSE	Spint1	-	ProteinCoding	ProteinCoding	ProteinCoding	FALSE	FALSE	FALSE	5.01094e-10	0.30689	1340	6120	0.139303	0.610549	TRUE
Ehhadh_ProteinCoding	770.602	266	TRUE	0.0342329	0.398893	0.607114	FALSE	Ehhadh	-	ProteinCoding	ProteinCoding	ProteinCoding	FALSE	FALSE	FALSE	-2.65529e-10	0.127037	694	1413	0.375011	0.610304	TRUE
Xylt1_ProteinCoding	3665.69	2290	TRUE	0.15978	0.43903	0.688062	FALSE	Xylt1	-	ProteinCoding	ProteinCoding	ProteinCoding	FALSE	FALSE	FALSE	1.26511e-09	0.27603	17390	5833	7.15641	0.609868	TRUE
Trmt9b_ProteinCoding	2313.54	926	TRUE	0.100592	0.364953	0.538664	FALSE	Trmt9b	-	ProteinCoding	ProteinCoding	ProteinCoding	FALSE	FALSE	FALSE	-1.16754e-09	0.217082	8500	3998	1.95316	0.609851	TRUE
Enpep_ProteinCoding	412.796	94	TRUE	0.0187256	0.432619	0.675134	FALSE	Enpep	-	ProteinCoding	ProteinCoding	ProteinCoding	FALSE	FALSE	FALSE	-8.13545e-11	0.0953349	412	724	0.515131	0.608478	TRUE
Exph5_ProteinCoding	298.701	237	TRUE	0.0137949	0.439423	0.688855	FALSE	Exph5	-	ProteinCoding	ProteinCoding	ProteinCoding	FALSE	FALSE	FALSE	-1.84759e-10	0.0832809	341	487	1.00327	0.608447	TRUE
Ctnna2_ProteinCoding	1242.1	652	TRUE	0.0562682	0.489599	0.790051	FALSE	Ctnna2	-	ProteinCoding	ProteinCoding	ProteinCoding	FALSE	FALSE	FALSE	1.40791e-09	0.165554	14368	2112	24.1693	0.608144	TRUE
Ccdc82_ProteinCoding	2404.32	1633	TRUE	0.107183	0.457468	0.725249	FALSE	Ccdc82	-	ProteinCoding	ProteinCoding	ProteinCoding	FALSE	FALSE	FALSE	-4.6912e-10	0.228184	4251	3951	1.12681	0.607956	TRUE
Hoxb9_ProteinCoding	6659.89	2684	TRUE	0.348831	1.13337	2.65806	FALSE	Hoxb9	TF	ProteinCoding	ProteinCoding	ProteinCoding	FALSE	FALSE	FALSE	8.57977e-10	0.459248	2098	6380	0.152275	0.60791	TRUE
Grk3_ProteinCoding	2659.75	1195	TRUE	0.114926	0.363124	0.534975	FALSE	Grk3	-	ProteinCoding	ProteinCoding	ProteinCoding	FALSE	FALSE	FALSE	6.32783e-10	0.23096	7261	4601	1.78317	0.607701	TRUE
Cdc25b_ProteinCoding	6653.29	3659	TRUE	0.308724	0.862535	1.71215	FALSE	Cdc25b	-	ProteinCoding	ProteinCoding	ProteinCoding	FALSE	FALSE	FALSE	-1.12941e-09	0.401969	2272	8721	0.177009	0.607211	TRUE
Rhd_ProteinCoding	902.202	755	TRUE	0.0449767	0.719037	1.25278	FALSE	Rhd	-	ProteinCoding	ProteinCoding	ProteinCoding	FALSE	FALSE	FALSE	-2.06759e-10	0.155752	744	1266	0.502538	0.606654	TRUE
Ints6l_ProteinCoding	10880.8	5375	TRUE	0.455007	0.612045	0.588811	FALSE	Ints6l	-	ProteinCoding	ProteinCoding	ProteinCoding	FALSE	FALSE	FALSE	2.0901e-09	0.462692	11330	13883	0.990323	0.606603	TRUE
Lmo1_ProteinCoding	494.214	238	TRUE	0.0221576	0.371482	0.551832	FALSE	Lmo1	Cof	ProteinCoding	ProteinCoding	ProteinCoding	FALSE	FALSE	FALSE	7.64436e-11	0.103517	1415	855	1.93946	0.605899	TRUE
Lgr5_ProteinCoding	1277.91	552	TRUE	0.0598065	0.788805	1.39349	FALSE	Lgr5	-	ProteinCoding	ProteinCoding	ProteinCoding	FALSE	FALSE	FALSE	-9.32402e-10	0.172192	3573	2078	0.770527	0.605343	TRUE
Pde10a_ProteinCoding	2588.31	1953	TRUE	0.119264	0.582632	0.977681	FALSE	Pde10a	-	ProteinCoding	ProteinCoding	ProteinCoding	FALSE	FALSE	FALSE	-2.08774e-10	0.24582	11199	3888	7.59015	0.604638	TRUE
Garnl3_ProteinCoding	1742.17	856	TRUE	0.0767851	0.40427	0.617959	FALSE	Garnl3	-	ProteinCoding	ProteinCoding	ProteinCoding	FALSE	FALSE	FALSE	-1.06713e-09	0.190331	8434	3109	4.80739	0.603636	TRUE
Grik2_ProteinCoding	961.546	885	TRUE	0.0457236	0.683588	1.18129	FALSE	Grik2	-	ProteinCoding	ProteinCoding	ProteinCoding	FALSE	FALSE	FALSE	-1.49617e-11	0.152942	10744	1491	18.6625	0.60345	TRUE
Zhx3_ProteinCoding	3826.09	2135	TRUE	0.168395	0.481278	0.773268	FALSE	Zhx3	TF	ProteinCoding	ProteinCoding	ProteinCoding	FALSE	FALSE	FALSE	3.71843e-11	0.28532	7370	5982	1.50905	0.603254	TRUE
Vit_ProteinCoding	363.072	292	TRUE	0.0190629	0.919514	1.65711	FALSE	Vit	-	ProteinCoding	ProteinCoding	ProteinCoding	FALSE	FALSE	FALSE	2.5959e-10	0.102347	1424	476	1.98831	0.60317	TRUE
Irx1_ProteinCoding	2794.84	1232	TRUE	0.130298	0.65038	1.11432	FALSE	Irx1	TF	ProteinCoding	ProteinCoding	ProteinCoding	FALSE	FALSE	FALSE	-2.31555e-09	0.25913	999	3988	0.186404	0.603122	TRUE
Sobp_ProteinCoding	1446.59	935	TRUE	0.0650887	0.474691	0.759985	FALSE	Sobp	-	ProteinCoding	ProteinCoding	ProteinCoding	FALSE	FALSE	FALSE	-1.42429e-10	0.177611	12037	2456	6.12652	0.603037	TRUE
B130024G19Rik_lncRNA	878.888	773	TRUE	0.0411398	0.528401	0.868307	FALSE	B130024G19Rik	-	lncRNA	lncRNA	lncRNA	FALSE	FALSE	FALSE	-4.84524e-10	0.144846	4122	1373	2.54662	0.601601	TRUE
Ptprn_ProteinCoding	1047.52	205	TRUE	0.0464065	0.37376	0.556426	FALSE	Ptprn	-	ProteinCoding	ProteinCoding	ProteinCoding	FALSE	FALSE	FALSE	2.04435e-10	0.14828	755	1892	0.356321	0.601468	TRUE
Garem2_ProteinCoding	693.026	366	TRUE	0.031919	0.507791	0.82674	FALSE	Garem2	-	ProteinCoding	ProteinCoding	ProteinCoding	FALSE	FALSE	FALSE	3.49267e-10	0.125764	488	1170	0.35847	0.600717	TRUE
Amotl2_ProteinCoding	24592.8	7737	TRUE	0.944382	0.763251	0.673088	FALSE	Amotl2	-	ProteinCoding	ProteinCoding	ProteinCoding	FALSE	FALSE	FALSE	-7.59253e-09	0.637899	13324	22226	0.395962	0.600149	TRUE
Dab1_ProteinCoding	2778.87	1053	TRUE	0.121869	0.406583	0.622624	FALSE	Dab1	-	ProteinCoding	ProteinCoding	ProteinCoding	FALSE	FALSE	FALSE	-5.56703e-10	0.241313	14753	4479	12.9372	0.599982	TRUE
Acta1_ProteinCoding	747.846	185	TRUE	0.0643966	2.12023	4.07873	FALSE	Acta1	-	ProteinCoding	ProteinCoding	ProteinCoding	FALSE	FALSE	FALSE	-1.75685e-10	0.191822	398	665	0.0486358	0.599633	TRUE
Emilin2_ProteinCoding	4971.97	2643	TRUE	0.224687	0.617176	0.855225	FALSE	Emilin2	-	ProteinCoding	ProteinCoding	ProteinCoding	FALSE	FALSE	FALSE	-3.31989e-09	0.338344	4470	6848	0.467541	0.599569	TRUE
Pcsk2_ProteinCoding	309.627	81	TRUE	0.013773	0.372657	0.554201	FALSE	Pcsk2	-	ProteinCoding	ProteinCoding	ProteinCoding	FALSE	FALSE	FALSE	-1.37034e-10	0.0806477	1482	577	3.41774	0.599567	TRUE
C130026L21Rik_lncRNA	654.702	572	TRUE	0.0306644	0.536539	0.884719	FALSE	C130026L21Rik	-	lncRNA	lncRNA	lncRNA	FALSE	FALSE	FALSE	-1.92311e-10	0.124727	1740	1036	0.895154	0.599333	TRUE
Cpne5_ProteinCoding	1541.03	812	TRUE	0.0695077	0.454033	0.71832	FALSE	Cpne5	-	ProteinCoding	ProteinCoding	ProteinCoding	FALSE	FALSE	FALSE	-5.34524e-10	0.184507	3916	2560	1.42344	0.597537	TRUE
Gm2694_lncRNA	444.983	246	TRUE	0.0199563	0.416667	0.64296	FALSE	Gm2694	-	lncRNA	lncRNA	lncRNA	FALSE	FALSE	FALSE	-7.71906e-12	0.0975948	3275	809	5.47425	0.597191	TRUE
Atp2b4_ProteinCoding	3924.59	2279	TRUE	0.186924	0.788475	1.39283	FALSE	Atp2b4	-	ProteinCoding	ProteinCoding	ProteinCoding	FALSE	FALSE	FALSE	7.87883e-10	0.31384	3667	5476	0.732858	0.597079	TRUE
Scara3_ProteinCoding	2056.27	1047	TRUE	0.094192	0.579427	0.971216	FALSE	Scara3	-	ProteinCoding	ProteinCoding	ProteinCoding	FALSE	FALSE	FALSE	-1.18414e-11	0.216192	2276	3279	0.518244	0.596899	TRUE
Adamts19_ProteinCoding	2811.62	1587	TRUE	0.124778	0.476457	0.763545	FALSE	Adamts19	-	ProteinCoding	ProteinCoding	ProteinCoding	FALSE	FALSE	FALSE	2.9979e-09	0.245792	10374	4497	2.88095	0.596238	TRUE
Glp1r_ProteinCoding	490.846	73	TRUE	0.0218721	0.447687	0.705523	FALSE	Glp1r	-	ProteinCoding	ProteinCoding	ProteinCoding	FALSE	FALSE	FALSE	-2.92992e-11	0.101178	541	917	0.512652	0.59594	TRUE
Ackr3_ProteinCoding	3160.47	1941	TRUE	0.1493	0.708226	1.23098	FALSE	Ackr3	-	ProteinCoding	ProteinCoding	ProteinCoding	FALSE	FALSE	FALSE	2.07834e-10	0.279248	2573	4454	0.497813	0.59545	TRUE
Sept3_ProteinCoding	7049.56	4230	TRUE	0.311121	0.676452	1.06225	FALSE	2003-09-01	-	ProteinCoding	ProteinCoding	ProteinCoding	FALSE	FALSE	FALSE	-1.95187e-09	0.393829	3790	9368	0.312777	0.595364	TRUE
Fam171b_ProteinCoding	3289.45	1899	TRUE	0.148157	0.561655	0.935375	FALSE	Fam171b	-	ProteinCoding	ProteinCoding	ProteinCoding	FALSE	FALSE	FALSE	-9.14722e-10	0.270605	3424	5076	0.622398	0.594773	TRUE
Sostdc1_ProteinCoding	285.833	270	TRUE	0.0165896	1.12278	2.06706	FALSE	Sostdc1	-	ProteinCoding	ProteinCoding	ProteinCoding	FALSE	FALSE	FALSE	9.59514e-11	0.0982824	44	316	0.0780499	0.593986	TRUE
Onecut1_ProteinCoding	296.44	383	TRUE	0.0170189	1.11659	2.05458	FALSE	Onecut1	TF	ProteinCoding	ProteinCoding	ProteinCoding	FALSE	FALSE	FALSE	4.77882e-11	0.0987665	379	358	1.42788	0.593506	TRUE
Socs2_ProteinCoding	4701.33	2129	TRUE	0.207282	0.538358	0.888388	FALSE	Socs2	-	ProteinCoding	ProteinCoding	ProteinCoding	FALSE	FALSE	FALSE	5.04128e-09	0.318031	2360	6945	0.282919	0.593298	TRUE
Fosb_ProteinCoding	1466.32	568	TRUE	0.0775985	1.11985	2.06115	FALSE	Fosb	TF	ProteinCoding	ProteinCoding	ProteinCoding	FALSE	FALSE	FALSE	-1.45784e-10	0.206022	493	1948	0.200457	0.592974	TRUE
Irs2_ProteinCoding	18861.8	7378	TRUE	0.739067	0.628639	0.50771	FALSE	Irs2	-	ProteinCoding	ProteinCoding	ProteinCoding	FALSE	FALSE	FALSE	-8.5765e-09	0.569107	9947	19854	0.458279	0.592622	TRUE
Hid1_ProteinCoding	541.379	318	TRUE	0.0249744	0.480655	0.772013	FALSE	Hid1	-	ProteinCoding	ProteinCoding	ProteinCoding	FALSE	FALSE	FALSE	-1.92949e-10	0.111449	331	915	0.399893	0.592059	TRUE
Camk2a_ProteinCoding	1192.22	693	TRUE	0.0538936	0.463805	0.73803	FALSE	Camk2a	Cof	ProteinCoding	ProteinCoding	ProteinCoding	FALSE	FALSE	FALSE	-2.29856e-10	0.161941	3136	2035	1.3797	0.591903	TRUE
Cdc42ep1_ProteinCoding	4106.31	1978	TRUE	0.181356	0.477954	0.766566	FALSE	Cdc42ep1	-	ProteinCoding	ProteinCoding	ProteinCoding	FALSE	FALSE	FALSE	1.14844e-09	0.297298	1937	6074	0.27198	0.591898	TRUE
Hoxa11_ProteinCoding	478.567	366	TRUE	0.022404	0.508269	0.827704	FALSE	Hoxa11	TF	ProteinCoding	ProteinCoding	ProteinCoding	FALSE	FALSE	FALSE	1.99755e-11	0.106792	101	746	0.115774	0.591261	TRUE
Esrp2_ProteinCoding	978.991	313	TRUE	0.0443506	0.448794	0.707755	FALSE	Esrp2	-	ProteinCoding	ProteinCoding	ProteinCoding	FALSE	FALSE	FALSE	1.96464e-10	0.146493	272	1665	0.142848	0.58997	TRUE
Pik3r1_ProteinCoding	9133.24	3902	TRUE	0.380719	0.540452	0.587267	FALSE	Pik3r1	Cof	ProteinCoding	ProteinCoding	ProteinCoding	FALSE	FALSE	FALSE	-2.25482e-09	0.418363	12278	12568	1.51149	0.589361	TRUE
Spsb1_ProteinCoding	1123.14	823	TRUE	0.0504352	0.411547	0.632635	FALSE	Spsb1	-	ProteinCoding	ProteinCoding	ProteinCoding	FALSE	FALSE	FALSE	-8.00126e-10	0.156658	4847	1911	2.80176	0.58859	TRUE
Dact1_ProteinCoding	8272.75	3379	TRUE	0.380637	0.897341	1.83371	FALSE	Dact1	Cof	ProteinCoding	ProteinCoding	ProteinCoding	FALSE	FALSE	FALSE	5.32243e-10	0.449161	2302	9914	0.128965	0.58767	TRUE
Axl_ProteinCoding	2154.86	1419	TRUE	0.101044	0.670476	1.15484	FALSE	Axl	-	ProteinCoding	ProteinCoding	ProteinCoding	FALSE	FALSE	FALSE	7.86514e-10	0.226447	1712	3334	0.498007	0.586574	TRUE
Tjp3_ProteinCoding	810.337	317	TRUE	0.0362671	0.42065	0.650995	FALSE	Tjp3	-	ProteinCoding	ProteinCoding	ProteinCoding	FALSE	FALSE	FALSE	-3.18667e-10	0.131626	696	1437	0.552838	0.586068	TRUE
Prune2_ProteinCoding	1613.18	509	TRUE	0.0728666	0.617356	1.04771	FALSE	Prune2	-	ProteinCoding	ProteinCoding	ProteinCoding	FALSE	FALSE	FALSE	5.735e-10	0.186642	3011	2792	1.54693	0.585827	TRUE
Gm12829_lncRNA	320.299	106	TRUE	0.014727	0.451326	0.712861	FALSE	Gm12829	-	lncRNA	lncRNA	lncRNA	FALSE	FALSE	FALSE	-5.21244e-11	0.0856105	213	522	0.314285	0.585741	TRUE
Sall2_ProteinCoding	15682.2	6474	TRUE	0.65651	0.809985	0.98358	FALSE	Sall2	TF	ProteinCoding	ProteinCoding	ProteinCoding	FALSE	FALSE	FALSE	3.4003e-09	0.570829	2758	16668	0.242084	0.585557	TRUE
Chst3_ProteinCoding	1711.96	965	TRUE	0.0753777	0.379687	0.56838	FALSE	Chst3	-	ProteinCoding	ProteinCoding	ProteinCoding	FALSE	FALSE	FALSE	6.95767e-10	0.18947	3614	2911	1.02129	0.585536	TRUE
Ptgs1_ProteinCoding	313.542	146	TRUE	0.0141735	0.363339	0.535409	FALSE	Ptgs1	-	ProteinCoding	ProteinCoding	ProteinCoding	FALSE	FALSE	FALSE	3.1597e-10	0.0833592	264	541	0.583679	0.584978	TRUE
Slc43a1_ProteinCoding	7765.24	4128	TRUE	0.333622	0.58309	0.736182	FALSE	Slc43a1	-	ProteinCoding	ProteinCoding	ProteinCoding	FALSE	FALSE	FALSE	2.20612e-09	0.400664	8034	10794	0.73057	0.584735	TRUE
Fam171a2_ProteinCoding	2924.6	1676	TRUE	0.129248	0.489944	0.790746	FALSE	Fam171a2	-	ProteinCoding	ProteinCoding	ProteinCoding	FALSE	FALSE	FALSE	-1.86499e-09	0.248836	1517	4797	0.248406	0.584244	TRUE
Gabrb2_ProteinCoding	347.366	233	TRUE	0.0163221	0.64826	1.11004	FALSE	Gabrb2	-	ProteinCoding	ProteinCoding	ProteinCoding	FALSE	FALSE	FALSE	-8.27793e-11	0.0899528	2468	595	2.72774	0.584162	TRUE
Msx2_ProteinCoding	3478.9	1298	TRUE	0.160857	0.639464	1.0923	FALSE	Msx2	TF	ProteinCoding	ProteinCoding	ProteinCoding	FALSE	FALSE	FALSE	-1.28032e-10	0.286689	840	4923	0.13516	0.583947	TRUE
Prdx2_ProteinCoding	44067.7	12519	TRUE	1.5348	1.19923	1.19828	FALSE	Prdx2	-	ProteinCoding	ProteinCoding	ProteinCoding	FALSE	FALSE	FALSE	5.12882e-09	0.674916	5271	30013	0.055432	0.582662	TRUE
Ube2l6_ProteinCoding	2672.89	1519	TRUE	0.13651	0.895345	1.60836	FALSE	Ube2l6	-	ProteinCoding	ProteinCoding	ProteinCoding	FALSE	FALSE	FALSE	1.79959e-09	0.276321	656	3249	0.141285	0.582648	TRUE
Sox2ot_lncRNA	1781.93	1209	TRUE	0.0893917	0.817414	1.45119	FALSE	Sox2ot	-	lncRNA	lncRNA	lncRNA	FALSE	FALSE	FALSE	3.60697e-10	0.220256	7744	2380	7.7593	0.582637	TRUE
Raver2_ProteinCoding	4457.47	2735	TRUE	0.195369	0.525162	0.861776	FALSE	Raver2	-	ProteinCoding	ProteinCoding	ProteinCoding	FALSE	FALSE	FALSE	-1.94796e-09	0.306562	8473	6900	1.6518	0.58262	TRUE
Ptpru_ProteinCoding	3427.01	2115	TRUE	0.154433	0.568467	0.949113	FALSE	Ptpru	-	ProteinCoding	ProteinCoding	ProteinCoding	FALSE	FALSE	FALSE	9.32385e-10	0.276605	5105	5291	1.11724	0.582498	TRUE
Lrrn4_ProteinCoding	4761.25	1007	TRUE	0.229339	0.962895	2.06266	FALSE	Lrrn4	-	ProteinCoding	ProteinCoding	ProteinCoding	FALSE	FALSE	FALSE	1.5326e-09	0.343976	1134	6403	0.0791056	0.582055	TRUE
Nkx2.3_ProteinCoding	338.654	135	TRUE	0.0168433	0.760801	1.33701	FALSE	Nkx2.3	-	ProteinCoding	ProteinCoding	ProteinCoding	FALSE	FALSE	FALSE	1.10031e-10	0.0942674	74	506	0.0949545	0.581811	TRUE
Rims2_ProteinCoding	3330.08	1471	TRUE	0.1459	0.470214	0.750954	FALSE	Rims2	-	ProteinCoding	ProteinCoding	ProteinCoding	FALSE	FALSE	FALSE	-3.82986e-10	0.263295	16202	5440	8.32985	0.581558	TRUE
Fmn1_ProteinCoding	1585.02	741	TRUE	0.0719949	0.493578	0.798076	FALSE	Fmn1	-	ProteinCoding	ProteinCoding	ProteinCoding	FALSE	FALSE	FALSE	-1.02777e-09	0.188098	13655	2659	6.82356	0.581399	TRUE
Cnpy1_ProteinCoding	575.026	412	TRUE	0.0384085	1.69249	3.21605	FALSE	Cnpy1	-	ProteinCoding	ProteinCoding	ProteinCoding	FALSE	FALSE	FALSE	7.62461e-11	0.148173	385	639	0.243219	0.581276	TRUE
Angpt2_ProteinCoding	380.728	209	TRUE	0.0172932	0.420764	0.651224	FALSE	Angpt2	-	ProteinCoding	ProteinCoding	ProteinCoding	FALSE	FALSE	FALSE	2.23424e-10	0.0919182	557	667	0.668683	0.580569	TRUE
Dchs1_ProteinCoding	14387.3	6619	TRUE	0.626361	0.909232	1.24401	FALSE	Dchs1	-	ProteinCoding	ProteinCoding	ProteinCoding	FALSE	FALSE	FALSE	-2.32888e-10	0.574344	4368	14650	0.146587	0.580501	TRUE
Hlx_ProteinCoding	1083.77	316	TRUE	0.051168	0.576117	0.964541	FALSE	Hlx	TF	ProteinCoding	ProteinCoding	ProteinCoding	FALSE	FALSE	FALSE	-3.12082e-11	0.162156	251	1634	0.110181	0.579847	TRUE
Mmp16_ProteinCoding	3619.56	2296	TRUE	0.159894	0.485009	0.780793	FALSE	Mmp16	-	ProteinCoding	ProteinCoding	ProteinCoding	FALSE	FALSE	FALSE	5.91705e-10	0.278658	16084	5636	4.709	0.579789	TRUE
Pard3b_ProteinCoding	2479.79	1684	TRUE	0.110669	0.490643	0.792156	FALSE	Pard3b	-	ProteinCoding	ProteinCoding	ProteinCoding	FALSE	FALSE	FALSE	-1.06495e-09	0.231598	19953	4077	23.8297	0.57932	TRUE
Flrt3_ProteinCoding	14005.9	5726	TRUE	0.61837	0.981254	1.642	FALSE	Flrt3	-	ProteinCoding	ProteinCoding	ProteinCoding	FALSE	FALSE	FALSE	-6.40704e-09	0.573341	4534	14508	0.15507	0.57909	TRUE
Ctnnd2_ProteinCoding	2184.44	1442	TRUE	0.0973515	0.446372	0.702871	FALSE	Ctnnd2	Cof	ProteinCoding	ProteinCoding	ProteinCoding	FALSE	FALSE	FALSE	3.95138e-10	0.21729	18131	3609	21.4526	0.578448	TRUE
Dclk1_ProteinCoding	2901.54	1993	TRUE	0.130864	0.510304	0.831809	FALSE	Dclk1	-	ProteinCoding	ProteinCoding	ProteinCoding	FALSE	FALSE	FALSE	1.58697e-10	0.25521	7704	4442	3.624	0.577983	TRUE
Lama2_ProteinCoding	602.987	363	TRUE	0.028237	0.586697	0.98588	FALSE	Lama2	-	ProteinCoding	ProteinCoding	ProteinCoding	FALSE	FALSE	FALSE	3.43125e-10	0.119082	4151	995	4.07671	0.577537	TRUE
Xkr6_ProteinCoding	3520.66	1757	TRUE	0.15061	0.371277	0.551418	FALSE	Xkr6	-	ProteinCoding	ProteinCoding	ProteinCoding	FALSE	FALSE	FALSE	1.13898e-10	0.263587	21019	5944	8.55927	0.577095	TRUE
Gfra3_ProteinCoding	1160.51	342	TRUE	0.0546363	0.612329	1.03757	FALSE	Gfra3	-	ProteinCoding	ProteinCoding	ProteinCoding	FALSE	FALSE	FALSE	5.23291e-10	0.166535	987	1829	0.57004	0.576234	TRUE
Map4k2_ProteinCoding	3106.48	1581	TRUE	0.138446	0.516256	0.843812	FALSE	Map4k2	-	ProteinCoding	ProteinCoding	ProteinCoding	FALSE	FALSE	FALSE	8.12929e-10	0.258904	3122	5093	0.494657	0.575551	TRUE
Gdf10_ProteinCoding	920.981	383	TRUE	0.0444089	0.661032	1.1358	FALSE	Gdf10	-	ProteinCoding	ProteinCoding	ProteinCoding	FALSE	FALSE	FALSE	-5.14825e-10	0.15214	248	1388	0.107917	0.575314	TRUE
F2r_ProteinCoding	21571.7	8342	TRUE	0.832195	0.774663	0.890892	FALSE	F2r	-	ProteinCoding	ProteinCoding	ProteinCoding	FALSE	FALSE	FALSE	-2.35769e-09	0.589255	5531	21958	0.142336	0.575139	TRUE
Lpgat1_ProteinCoding	14662.7	6064	TRUE	0.597256	0.612674	0.590607	FALSE	Lpgat1	-	ProteinCoding	ProteinCoding	ProteinCoding	FALSE	FALSE	FALSE	5.90299e-09	0.526149	10445	16372	0.82605	0.575117	TRUE
Dixdc1_ProteinCoding	4932.64	3176	TRUE	0.225095	0.683279	1.08609	FALSE	Dixdc1	-	ProteinCoding	ProteinCoding	ProteinCoding	FALSE	FALSE	FALSE	-1.28535e-09	0.338861	5699	6852	0.608615	0.575097	TRUE
Disp3_ProteinCoding	707.374	483	TRUE	0.034123	0.68931	1.19283	FALSE	Disp3	-	ProteinCoding	ProteinCoding	ProteinCoding	FALSE	FALSE	FALSE	1.8897e-10	0.132484	1648	1117	1.09428	0.575015	TRUE
Kirrel3_ProteinCoding	347.264	206	TRUE	0.0155649	0.427267	0.664338	FALSE	Kirrel3	-	ProteinCoding	ProteinCoding	ProteinCoding	FALSE	FALSE	FALSE	1.61049e-10	0.0859999	7336	638	20.9911	0.574412	TRUE
Cldn6_ProteinCoding	5818.42	1297	TRUE	0.317506	1.20666	2.91402	FALSE	Cldn6	-	ProteinCoding	ProteinCoding	ProteinCoding	FALSE	FALSE	FALSE	1.24465e-09	0.436457	352	5518	0.0235616	0.574198	TRUE
Zfp469_ProteinCoding	1898.16	661	TRUE	0.118922	1.40113	2.62845	FALSE	Zfp469	-	ProteinCoding	ProteinCoding	ProteinCoding	FALSE	FALSE	FALSE	-2.95123e-10	0.267697	47	1899	0.0121125	0.573619	TRUE
Ano4_ProteinCoding	307.161	171	TRUE	0.0137998	0.467741	0.745967	FALSE	Ano4	-	ProteinCoding	ProteinCoding	ProteinCoding	FALSE	FALSE	FALSE	1.95411e-10	0.0806806	3668	575	3.40945	0.572528	TRUE
Kank3_ProteinCoding	1141.75	468	TRUE	0.050259	0.352565	0.51368	FALSE	Kank3	-	ProteinCoding	ProteinCoding	ProteinCoding	FALSE	FALSE	FALSE	-3.89768e-10	0.153772	1238	2085	0.480787	0.57225	TRUE
Mertk_ProteinCoding	1671.12	886	TRUE	0.0736676	0.392869	0.594965	FALSE	Mertk	-	ProteinCoding	ProteinCoding	ProteinCoding	FALSE	FALSE	FALSE	-1.2791e-09	0.18689	8266	2946	2.83974	0.572155	TRUE
Clip2_ProteinCoding	4177.52	2296	TRUE	0.177646	0.376883	0.562724	FALSE	Clip2	-	ProteinCoding	ProteinCoding	ProteinCoding	FALSE	FALSE	FALSE	2.84717e-10	0.28484	8414	6869	1.41861	0.572104	TRUE
Prox1_ProteinCoding	2987.93	1844	TRUE	0.138007	0.661413	1.13657	FALSE	Prox1	TF	ProteinCoding	ProteinCoding	ProteinCoding	FALSE	FALSE	FALSE	-2.00094e-09	0.263549	4329	4554	0.857428	0.571728	TRUE
Syt7_ProteinCoding	2755.34	1463	TRUE	0.122308	0.477201	0.765046	FALSE	Syt7	-	ProteinCoding	ProteinCoding	ProteinCoding	FALSE	FALSE	FALSE	1.00391e-09	0.243111	5384	4494	0.919682	0.571278	TRUE
Ppm1l_ProteinCoding	8063.81	4355	TRUE	0.347359	0.649917	0.969574	FALSE	Ppm1l	-	ProteinCoding	ProteinCoding	ProteinCoding	FALSE	FALSE	FALSE	-2.45961e-11	0.40894	19735	11138	4.98431	0.570157	TRUE
Tgfbi_ProteinCoding	2056.09	1430	TRUE	0.101903	0.893543	1.60473	FALSE	Tgfbi	-	ProteinCoding	ProteinCoding	ProteinCoding	FALSE	FALSE	FALSE	-2.61729e-10	0.232302	1179	2928	0.361381	0.569392	TRUE
Epb41l1_ProteinCoding	3279.23	1804	TRUE	0.141693	0.370974	0.550806	FALSE	Epb41l1	-	ProteinCoding	ProteinCoding	ProteinCoding	FALSE	FALSE	FALSE	-2.00915e-09	0.257504	5235	5390	2.75966	0.569356	TRUE
Lmx1a_ProteinCoding	1397.14	1056	TRUE	0.0705978	0.804821	1.42579	FALSE	Lmx1a	TF	ProteinCoding	ProteinCoding	ProteinCoding	FALSE	FALSE	FALSE	3.95365e-10	0.196506	2711	1844	7.36693	0.569275	TRUE
Cpe_ProteinCoding	3735.85	1843	TRUE	0.159825	0.393332	0.595899	FALSE	Cpe	-	ProteinCoding	ProteinCoding	ProteinCoding	FALSE	FALSE	FALSE	-1.78068e-10	0.271684	7232	6204	1.26741	0.569048	TRUE
Piezo2_ProteinCoding	2430.02	902	TRUE	0.107691	0.467836	0.746158	FALSE	Piezo2	-	ProteinCoding	ProteinCoding	ProteinCoding	FALSE	FALSE	FALSE	2.31925e-10	0.226659	8508	4080	3.69829	0.568819	TRUE
Negr1_ProteinCoding	658.46	468	TRUE	0.0301188	0.482873	0.776486	FALSE	Negr1	-	ProteinCoding	ProteinCoding	ProteinCoding	FALSE	FALSE	FALSE	-2.26592e-10	0.121523	8335	1135	15.4866	0.568728	TRUE
Nnat_ProteinCoding	13760	6439	TRUE	0.610193	1.09277	1.96012	FALSE	Nnat	-	ProteinCoding	ProteinCoding	ProteinCoding	FALSE	FALSE	FALSE	2.3495e-09	0.56451	1281	14757	0.0465743	0.568593	TRUE
Pou5f1_ProteinCoding	3621.28	41	TRUE	0.197252	1.12036	2.06217	FALSE	Pou5f1	TF	ProteinCoding	ProteinCoding	ProteinCoding	FALSE	FALSE	FALSE	1.96518e-09	0.336077	190	4044	0.032401	0.5685	TRUE
Adamts5_ProteinCoding	326.585	243	TRUE	0.0162465	0.826637	1.46979	FALSE	Adamts5	-	ProteinCoding	ProteinCoding	ProteinCoding	FALSE	FALSE	FALSE	4.39502e-10	0.0919574	437	499	0.821442	0.568345	TRUE
Papss2_ProteinCoding	500.221	209	TRUE	0.0225772	0.427634	0.665078	FALSE	Papss2	-	ProteinCoding	ProteinCoding	ProteinCoding	FALSE	FALSE	FALSE	1.98676e-10	0.104494	791	882	0.757232	0.567728	TRUE
Dipk1c_ProteinCoding	986.911	489	TRUE	0.0448275	0.453835	0.717922	FALSE	Dipk1c	-	ProteinCoding	ProteinCoding	ProteinCoding	FALSE	FALSE	FALSE	-2.64827e-10	0.148445	1579	1643	0.49166	0.566965	TRUE
Fzd6_ProteinCoding	1853.52	886	TRUE	0.0815597	0.424653	0.659068	FALSE	Fzd6	-	ProteinCoding	ProteinCoding	ProteinCoding	FALSE	FALSE	FALSE	-2.62296e-10	0.195872	2265	3280	0.944725	0.566935	TRUE
Agrn_ProteinCoding	37748.5	10568	TRUE	1.34199	0.876885	0.56836	FALSE	Agrn	-	ProteinCoding	ProteinCoding	ProteinCoding	FALSE	FALSE	FALSE	1.38069e-08	0.676651	16905	27811	0.467039	0.566892	TRUE
Maob_ProteinCoding	855.192	595	TRUE	0.0391276	0.47004	0.750603	FALSE	Maob	-	ProteinCoding	ProteinCoding	ProteinCoding	FALSE	FALSE	FALSE	-5.02209e-10	0.139193	1524	1428	0.989701	0.566801	TRUE
Sertad4_ProteinCoding	2165.75	1359	TRUE	0.0999183	0.573468	0.959199	FALSE	Sertad4	-	ProteinCoding	ProteinCoding	ProteinCoding	FALSE	FALSE	FALSE	6.88741e-10	0.224497	1025	3350	0.278149	0.56645	TRUE
Phf21b_ProteinCoding	3524.38	2000	TRUE	0.154271	0.482114	0.774955	FALSE	Phf21b	Cof	ProteinCoding	ProteinCoding	ProteinCoding	FALSE	FALSE	FALSE	-1.94162e-09	0.270639	15767	5776	3.49833	0.565821	TRUE
Zic4_ProteinCoding	462.383	492	TRUE	0.024862	0.908891	1.63568	FALSE	Zic4	TF	ProteinCoding	ProteinCoding	ProteinCoding	FALSE	FALSE	FALSE	-2.65948e-10	0.11881	480	546	0.716546	0.565495	TRUE
Trib2_ProteinCoding	3864.99	2350	TRUE	0.176379	0.628308	1.0698	FALSE	Trib2	-	ProteinCoding	ProteinCoding	ProteinCoding	FALSE	FALSE	FALSE	-1.20132e-09	0.298872	2276	5622	0.424197	0.565385	TRUE
Slc1a2_ProteinCoding	1453.08	850	TRUE	0.0702168	0.824086	1.46465	FALSE	Slc1a2	-	ProteinCoding	ProteinCoding	ProteinCoding	FALSE	FALSE	FALSE	-2.53429e-11	0.189395	2395	2245	1.44193	0.565312	TRUE
Dact3_ProteinCoding	1670.85	1101	TRUE	0.0730288	0.373779	0.556465	FALSE	Dact3	-	ProteinCoding	ProteinCoding	ProteinCoding	FALSE	FALSE	FALSE	1.26396e-09	0.184773	2307	2960	0.402326	0.565285	TRUE
Esyt1_ProteinCoding	2799.12	1167	TRUE	0.1244	0.468972	0.74845	FALSE	Esyt1	-	ProteinCoding	ProteinCoding	ProteinCoding	FALSE	FALSE	FALSE	1.81303e-09	0.244402	914	4510	0.189085	0.564639	TRUE
Prmt8_ProteinCoding	644.093	464	TRUE	0.0304351	0.596704	1.00606	FALSE	Prmt8	Cof	ProteinCoding	ProteinCoding	ProteinCoding	FALSE	FALSE	FALSE	-3.14173e-10	0.124207	2243	1043	1.70497	0.564379	TRUE
Gpr146_ProteinCoding	794.17	581	TRUE	0.0366678	0.53333	0.878247	FALSE	Gpr146	-	ProteinCoding	ProteinCoding	ProteinCoding	FALSE	FALSE	FALSE	5.48911e-11	0.134893	969	1324	0.340715	0.563534	TRUE
Trpm4_ProteinCoding	1607.62	790	TRUE	0.0705067	0.367133	0.54306	FALSE	Trpm4	-	ProteinCoding	ProteinCoding	ProteinCoding	FALSE	FALSE	FALSE	-5.90411e-11	0.182047	1851	2859	0.542906	0.563496	TRUE
Chrna7_ProteinCoding	1853.93	1011	TRUE	0.0815822	0.424223	0.6582	FALSE	Chrna7	-	ProteinCoding	ProteinCoding	ProteinCoding	FALSE	FALSE	FALSE	7.1873e-10	0.196177	10003	3249	3.44848	0.563451	TRUE
Emilin1_ProteinCoding	7760.5	3395	TRUE	0.352779	0.774939	1.40622	FALSE	Emilin1	-	ProteinCoding	ProteinCoding	ProteinCoding	FALSE	FALSE	FALSE	1.84377e-09	0.429052	1163	9419	0.0664884	0.563354	TRUE
Zfp618_ProteinCoding	9041.79	5258	TRUE	0.381713	0.568754	0.686111	FALSE	Zfp618	TF	ProteinCoding	ProteinCoding	ProteinCoding	FALSE	FALSE	FALSE	-4.94821e-10	0.425432	18951	12008	2.77434	0.563211	TRUE
Slc44a5_ProteinCoding	1396.09	625	TRUE	0.0689189	0.806905	1.43	FALSE	Slc44a5	-	ProteinCoding	ProteinCoding	ProteinCoding	FALSE	FALSE	FALSE	1.41832e-09	0.190523	3988	2069	5.97052	0.562982	TRUE
Arvcf_ProteinCoding	9781.03	4547	TRUE	0.409029	0.548756	0.61627	FALSE	Arvcf	-	ProteinCoding	ProteinCoding	ProteinCoding	FALSE	FALSE	FALSE	-6.86898e-09	0.438693	6786	12846	0.454575	0.562437	TRUE
Plxdc2_ProteinCoding	3460.08	1862	TRUE	0.15137	0.45936	0.729064	FALSE	Plxdc2	-	ProteinCoding	ProteinCoding	ProteinCoding	FALSE	FALSE	FALSE	-1.41382e-09	0.268326	17717	5657	8.8542	0.5623	TRUE
Vnn1_ProteinCoding	904.036	407	TRUE	0.0419833	0.518785	0.848914	FALSE	Vnn1	-	ProteinCoding	ProteinCoding	ProteinCoding	FALSE	FALSE	FALSE	7.64574e-11	0.145469	305	1419	0.169304	0.561851	TRUE
Nabp1_ProteinCoding	7293.69	2218	TRUE	0.311307	0.540374	0.586995	FALSE	Nabp1	-	ProteinCoding	ProteinCoding	ProteinCoding	FALSE	FALSE	FALSE	9.79565e-10	0.380005	2258	10374	0.175296	0.561514	TRUE
Gcnt4_ProteinCoding	375.559	227	TRUE	0.0170973	0.484048	0.778856	FALSE	Gcnt4	-	ProteinCoding	ProteinCoding	ProteinCoding	FALSE	FALSE	FALSE	6.65389e-11	0.0909656	447	674	0.809317	0.560332	TRUE
Stard4_ProteinCoding	9197.06	4105	TRUE	0.394466	0.656995	0.994294	FALSE	Stard4	-	ProteinCoding	ProteinCoding	ProteinCoding	FALSE	FALSE	FALSE	-3.44269e-09	0.436048	1763	12121	0.11794	0.560175	TRUE
Cspg4_ProteinCoding	333.472	200	TRUE	0.0161862	0.64895	1.11143	FALSE	Cspg4	-	ProteinCoding	ProteinCoding	ProteinCoding	FALSE	FALSE	FALSE	-5.04367e-11	0.0916976	153	525	0.217607	0.560103	TRUE
Egflam_ProteinCoding	2735.73	1267	TRUE	0.119356	0.408244	0.625973	FALSE	Egflam	-	ProteinCoding	ProteinCoding	ProteinCoding	FALSE	FALSE	FALSE	-7.43738e-10	0.237128	9128	4582	2.83116	0.560076	TRUE
Mpp2_ProteinCoding	3173.2	1611	TRUE	0.137006	0.35266	0.513872	FALSE	Mpp2	-	ProteinCoding	ProteinCoding	ProteinCoding	FALSE	FALSE	FALSE	-2.15306e-09	0.254016	3424	5188	0.663245	0.559925	TRUE
Adcy1_ProteinCoding	4224.56	2314	TRUE	0.186895	0.544462	0.900699	FALSE	Adcy1	-	ProteinCoding	ProteinCoding	ProteinCoding	FALSE	FALSE	FALSE	8.96715e-10	0.301487	6219	6460	1.00472	0.559264	TRUE
Dnm3_ProteinCoding	471.365	275	TRUE	0.0212397	0.411106	0.631745	FALSE	Dnm3	-	ProteinCoding	ProteinCoding	ProteinCoding	FALSE	FALSE	FALSE	3.62879e-10	0.101244	3439	849	5.4758	0.559228	TRUE
Pon2_ProteinCoding	3512.72	2268	TRUE	0.153317	0.440266	0.690556	FALSE	Pon2	-	ProteinCoding	ProteinCoding	ProteinCoding	FALSE	FALSE	FALSE	-2.70631e-10	0.270306	4094	5665	0.732429	0.559198	TRUE
Ryr3_ProteinCoding	576.356	416	TRUE	0.0302769	1.06721	1.95498	FALSE	Ryr3	-	ProteinCoding	ProteinCoding	ProteinCoding	FALSE	FALSE	FALSE	4.26845e-10	0.127232	4007	835	8.79761	0.558956	TRUE
Dusp9_ProteinCoding	11455.4	2729	TRUE	0.535869	1.14634	2.11293	FALSE	Dusp9	-	ProteinCoding	ProteinCoding	ProteinCoding	FALSE	FALSE	FALSE	2.96248e-09	0.530605	601	12300	0.0266169	0.558888	TRUE
Ttc39a_ProteinCoding	1058.59	753	TRUE	0.0482979	0.49229	0.795478	FALSE	Ttc39a	-	ProteinCoding	ProteinCoding	ProteinCoding	FALSE	FALSE	FALSE	-2.25693e-10	0.154221	1361	1795	0.978497	0.557698	TRUE
Ppm1e_ProteinCoding	1575.88	1016	TRUE	0.0713968	0.51244	0.836117	FALSE	Ppm1e	-	ProteinCoding	ProteinCoding	ProteinCoding	FALSE	FALSE	FALSE	3.71981e-10	0.186932	7961	2609	3.59305	0.55757	TRUE
Zfp442_ProteinCoding	4209.34	2373	TRUE	0.181378	0.42343	0.6566	FALSE	Zfp442	TF	ProteinCoding	ProteinCoding	ProteinCoding	FALSE	FALSE	FALSE	-1.00225e-10	0.292093	9055	6770	1.7075	0.55709	TRUE
Arhgef40_ProteinCoding	9183.31	4428	TRUE	0.384963	0.521422	0.520803	FALSE	Arhgef40	-	ProteinCoding	ProteinCoding	ProteinCoding	FALSE	FALSE	FALSE	-3.52209e-09	0.426028	5044	12208	0.359335	0.556986	TRUE
Fam174b_ProteinCoding	1936.59	1199	TRUE	0.0863235	0.420903	0.651503	FALSE	Fam174b	-	ProteinCoding	ProteinCoding	ProteinCoding	FALSE	FALSE	FALSE	3.34769e-10	0.204656	2195	3215	0.714852	0.556376	TRUE
Shisa2_ProteinCoding	5439.92	2246	TRUE	0.270274	1.01873	2.25765	FALSE	Shisa2	-	ProteinCoding	ProteinCoding	ProteinCoding	FALSE	FALSE	FALSE	4.84686e-09	0.386601	628	6713	0.0471128	0.55608	TRUE
Flrt1_ProteinCoding	908.779	553	TRUE	0.0469263	0.847531	1.51193	FALSE	Flrt1	-	ProteinCoding	ProteinCoding	ProteinCoding	FALSE	FALSE	FALSE	-3.41022e-10	0.160889	289	1205	0.139855	0.555371	TRUE
Serinc5_ProteinCoding	10678.9	4781	TRUE	0.456967	0.68069	0.784625	FALSE	Serinc5	-	ProteinCoding	ProteinCoding	ProteinCoding	FALSE	FALSE	FALSE	9.14279e-09	0.474976	12788	12986	1.89811	0.554892	TRUE
Ap1s2_ProteinCoding	4031.03	2299	TRUE	0.176223	0.485718	0.782225	FALSE	Ap1s2	-	ProteinCoding	ProteinCoding	ProteinCoding	FALSE	FALSE	FALSE	3.05415e-09	0.290075	4531	6404	0.844356	0.554824	TRUE
Sv2c_ProteinCoding	434.115	233	TRUE	0.0203053	0.605447	1.02369	FALSE	Sv2c	-	ProteinCoding	ProteinCoding	ProteinCoding	FALSE	FALSE	FALSE	3.43346e-11	0.100528	1246	730	2.01917	0.554587	TRUE
Gm17167_lncRNA	1574.2	1071	TRUE	0.0762509	0.706838	1.22818	FALSE	Gm17167	-	lncRNA	lncRNA	lncRNA	FALSE	FALSE	FALSE	-1.04748e-09	0.200075	8433	2292	3.32361	0.554494	TRUE
Gm50321_lncRNA	4044.3	2213	TRUE	0.180062	0.5775	0.967331	FALSE	Gm50321	-	lncRNA	lncRNA	lncRNA	FALSE	FALSE	FALSE	-2.07348e-10	0.296217	6340	6217	0.9026	0.553813	TRUE
Creb5_ProteinCoding	934.518	926	TRUE	0.0464203	0.808074	1.43236	FALSE	Creb5	TF	ProteinCoding	ProteinCoding	ProteinCoding	FALSE	FALSE	FALSE	-9.28188e-11	0.156607	3946	1367	6.20282	0.553639	TRUE
Adamts15_ProteinCoding	3088.04	1302	TRUE	0.148101	0.802596	1.42131	FALSE	Adamts15	-	ProteinCoding	ProteinCoding	ProteinCoding	FALSE	FALSE	FALSE	-6.4246e-10	0.278098	1192	4364	0.196073	0.553404	TRUE
Cbx7_ProteinCoding	2544.84	412	TRUE	0.114844	0.465023	0.740487	FALSE	Cbx7	Cof	ProteinCoding	ProteinCoding	ProteinCoding	FALSE	FALSE	FALSE	-5.50105e-10	0.234823	2610	3803	2.82653	0.553346	TRUE
Eya4_ProteinCoding	1327.9	1076	TRUE	0.0646693	0.755414	1.32615	FALSE	Eya4	Cof	ProteinCoding	ProteinCoding	ProteinCoding	FALSE	FALSE	FALSE	1.71063e-09	0.183695	9010	1996	7.10447	0.55286	TRUE
Foxi3_ProteinCoding	441.433	84	TRUE	0.0199637	0.396678	0.602646	FALSE	Foxi3	TF	ProteinCoding	ProteinCoding	ProteinCoding	FALSE	FALSE	FALSE	-4.86245e-11	0.0987548	287	756	0.34076	0.55225	TRUE
Mgat3_ProteinCoding	3500.35	1973	TRUE	0.152173	0.409995	0.629505	FALSE	Mgat3	-	ProteinCoding	ProteinCoding	ProteinCoding	FALSE	FALSE	FALSE	-1.70988e-09	0.268398	5540	5631	0.934913	0.55156	TRUE
Tenm4_ProteinCoding	28625	8679	TRUE	1.19667	1.4487	1.9616	FALSE	Tenm4	-	ProteinCoding	ProteinCoding	ProteinCoding	FALSE	FALSE	FALSE	-1.60865e-10	0.804379	23475	21379	4.80505	0.551478	TRUE
Psd3_ProteinCoding	5937.39	3132	TRUE	0.25906	0.57568	0.710301	FALSE	Psd3	-	ProteinCoding	ProteinCoding	ProteinCoding	FALSE	FALSE	FALSE	3.86257e-09	0.354207	21204	8592	8.25855	0.550819	TRUE
Fermt3_ProteinCoding	2653.95	587	TRUE	0.124822	0.674853	1.16367	FALSE	Fermt3	-	ProteinCoding	ProteinCoding	ProteinCoding	FALSE	FALSE	FALSE	2.59427e-10	0.252887	3331	3951	0.401016	0.550661	TRUE
Rragd_ProteinCoding	22086.4	7313	TRUE	0.870878	0.761704	0.669387	FALSE	Rragd	-	ProteinCoding	ProteinCoding	ProteinCoding	FALSE	FALSE	FALSE	-5.72364e-09	0.635723	11358	20377	0.474543	0.550571	TRUE
Grap2_ProteinCoding	1142.76	765	TRUE	0.0557792	0.709934	1.23443	FALSE	Grap2	-	ProteinCoding	ProteinCoding	ProteinCoding	FALSE	FALSE	FALSE	-2.48781e-10	0.171705	1032	1628	0.26335	0.549942	TRUE
Trim9_ProteinCoding	863.203	725	TRUE	0.0450291	0.961438	1.74166	FALSE	Trim9	-	ProteinCoding	ProteinCoding	ProteinCoding	FALSE	FALSE	FALSE	-1.20828e-10	0.15664	1612	1176	1.36712	0.549643	TRUE
Pcdh18_ProteinCoding	12071.8	5575	TRUE	0.53063	0.905743	1.42661	FALSE	Pcdh18	-	ProteinCoding	ProteinCoding	ProteinCoding	FALSE	FALSE	FALSE	-3.30061e-09	0.523366	3271	13512	0.152054	0.548342	TRUE
Lipa_ProteinCoding	5572.35	2358	TRUE	0.241583	0.547388	0.611491	FALSE	Lipa	-	ProteinCoding	ProteinCoding	ProteinCoding	FALSE	FALSE	FALSE	-4.35682e-09	0.337951	3487	8423	0.300603	0.547904	TRUE
Kank4_ProteinCoding	679.559	649	TRUE	0.0314509	0.479825	0.770339	FALSE	Kank4	-	ProteinCoding	ProteinCoding	ProteinCoding	FALSE	FALSE	FALSE	-4.01225e-10	0.125841	1500	1094	1.55753	0.547689	TRUE
Camkv_ProteinCoding	3235.27	1103	TRUE	0.141597	0.407195	0.623857	FALSE	Camkv	-	ProteinCoding	ProteinCoding	ProteinCoding	FALSE	FALSE	FALSE	6.81779e-10	0.261	1317	5044	0.171631	0.547655	TRUE
Ndst3_ProteinCoding	324.684	306	TRUE	0.0148153	0.477456	0.765562	FALSE	Ndst3	-	ProteinCoding	ProteinCoding	ProteinCoding	FALSE	FALSE	FALSE	-2.77277e-10	0.0849315	1545	572	2.99933	0.547648	TRUE
Col22a1_ProteinCoding	1191.74	646	TRUE	0.0527121	0.388554	0.586262	FALSE	Col22a1	-	ProteinCoding	ProteinCoding	ProteinCoding	FALSE	FALSE	FALSE	2.55836e-10	0.157975	4356	2126	2.17852	0.547612	TRUE
4933402E13Rik_ProteinCoding	783.098	23	TRUE	0.0435012	1.05437	1.92909	FALSE	4933402E13Rik	-	ProteinCoding	ProteinCoding	ProteinCoding	FALSE	FALSE	FALSE	-6.76455e-12	0.157324	54	943	0.0504651	0.546843	TRUE
Myo10_ProteinCoding	22672.3	7254	TRUE	0.873107	0.714227	0.555752	FALSE	Myo10	-	ProteinCoding	ProteinCoding	ProteinCoding	FALSE	FALSE	FALSE	-7.86283e-09	0.605587	24114	21868	3.31766	0.546781	TRUE
Sema6d_ProteinCoding	4022.08	1958	TRUE	0.204485	1.09977	2.02065	FALSE	Sema6d	-	ProteinCoding	ProteinCoding	ProteinCoding	FALSE	FALSE	FALSE	-1.43286e-09	0.333962	6917	5171	1.20993	0.546142	TRUE
Lzts1_ProteinCoding	362.452	261	TRUE	0.0167617	0.599516	1.01173	FALSE	Lzts1	Cof	ProteinCoding	ProteinCoding	ProteinCoding	FALSE	FALSE	FALSE	-4.83617e-11	0.0900862	924	663	2.64557	0.545724	TRUE
Nfe2_ProteinCoding	1538.02	856	TRUE	0.0756805	0.697858	1.21007	FALSE	Nfe2	TF	ProteinCoding	ProteinCoding	ProteinCoding	FALSE	FALSE	FALSE	1.62659e-09	0.202462	237	1990	0.120501	0.545569	TRUE
Epb41l3_ProteinCoding	10671.6	3606	TRUE	0.474737	0.859241	1.29396	FALSE	Epb41l3	-	ProteinCoding	ProteinCoding	ProteinCoding	FALSE	FALSE	FALSE	8.03935e-09	0.494752	12808	12550	5.11464	0.545265	TRUE
Cntnap2_ProteinCoding	1948.45	1031	TRUE	0.093901	0.84214	1.50106	FALSE	Cntnap2	-	ProteinCoding	ProteinCoding	ProteinCoding	FALSE	FALSE	FALSE	1.33614e-09	0.21896	6387	3016	2.03783	0.544186	TRUE
Ripor2_ProteinCoding	370.981	159	TRUE	0.0169979	0.449088	0.708347	FALSE	Ripor2	-	ProteinCoding	ProteinCoding	ProteinCoding	FALSE	FALSE	FALSE	-2.19979e-10	0.0916087	1430	630	1.81079	0.543535	TRUE
Tbc1d8_ProteinCoding	1590.3	1135	TRUE	0.0717256	0.461053	0.73248	FALSE	Tbc1d8	-	ProteinCoding	ProteinCoding	ProteinCoding	FALSE	FALSE	FALSE	-2.09438e-10	0.187239	6777	2672	4.83267	0.542843	TRUE
Apom_ProteinCoding	1306.42	75	TRUE	0.0900899	1.60249	3.03454	FALSE	Apom	-	ProteinCoding	ProteinCoding	ProteinCoding	FALSE	FALSE	FALSE	-7.12441e-10	0.23142	266	1356	0.0707496	0.542817	TRUE
Wfdc2_ProteinCoding	3771.91	1159	TRUE	0.164547	0.441299	0.692639	FALSE	Wfdc2	-	ProteinCoding	ProteinCoding	ProteinCoding	FALSE	FALSE	FALSE	1.18792e-09	0.279917	1218	5913	0.164901	0.542708	TRUE
Sox1ot_lncRNA	638.503	357	TRUE	0.0298126	0.532471	0.876516	FALSE	Sox1ot	-	lncRNA	lncRNA	lncRNA	FALSE	FALSE	FALSE	-3.80267e-10	0.122781	1003	1000	0.493874	0.542238	TRUE
Mapk13_ProteinCoding	834.393	368	TRUE	0.0369306	0.364867	0.538491	FALSE	Mapk13	-	ProteinCoding	ProteinCoding	ProteinCoding	FALSE	FALSE	FALSE	4.13122e-10	0.132177	592	1524	0.365841	0.542128	TRUE
Cldn1_ProteinCoding	537.49	307	TRUE	0.0272299	0.809393	1.43502	FALSE	Cldn1	-	ProteinCoding	ProteinCoding	ProteinCoding	FALSE	FALSE	FALSE	1.8685e-10	0.121015	145	761	0.116423	0.540342	TRUE
4930402H24Rik_ProteinCoding	4097.06	2152	TRUE	0.178161	0.460587	0.73154	FALSE	4930402H24Rik	-	ProteinCoding	ProteinCoding	ProteinCoding	FALSE	FALSE	FALSE	-8.9429e-10	0.289797	10475	6493	1.77022	0.540053	TRUE
Myo16_ProteinCoding	402.378	424	TRUE	0.0200582	0.772957	1.36153	FALSE	Myo16	-	ProteinCoding	ProteinCoding	ProteinCoding	FALSE	FALSE	FALSE	-1.20054e-10	0.102784	3320	606	4.17915	0.539817	TRUE
Stc2_ProteinCoding	2620.58	978	TRUE	0.113628	0.379914	0.568837	FALSE	Stc2	-	ProteinCoding	ProteinCoding	ProteinCoding	FALSE	FALSE	FALSE	8.39103e-10	0.229886	2797	4471	0.38016	0.538274	TRUE
Efhd2_ProteinCoding	3668.95	1582	TRUE	0.156939	0.356077	0.520763	FALSE	Efhd2	-	ProteinCoding	ProteinCoding	ProteinCoding	FALSE	FALSE	FALSE	-4.63857e-11	0.268064	2614	6139	0.358376	0.537715	TRUE
Slc6a17_ProteinCoding	1262.81	684	TRUE	0.0557515	0.355411	0.51942	FALSE	Slc6a17	-	ProteinCoding	ProteinCoding	ProteinCoding	FALSE	FALSE	FALSE	2.17572e-10	0.162879	1890	2219	0.886631	0.536143	TRUE
Jakmip2_ProteinCoding	1520.53	889	TRUE	0.0673561	0.43148	0.672837	FALSE	Jakmip2	-	ProteinCoding	ProteinCoding	ProteinCoding	FALSE	FALSE	FALSE	1.27954e-09	0.178974	7522	2632	2.7878	0.535816	TRUE
Tagln_ProteinCoding	2252.64	824	TRUE	0.121492	1.12311	2.06772	FALSE	Tagln	-	ProteinCoding	ProteinCoding	ProteinCoding	FALSE	FALSE	FALSE	-2.9089e-10	0.260758	1176	2757	0.120256	0.535634	TRUE
Ptgfr_ProteinCoding	761.91	421	TRUE	0.0360794	0.587176	0.986845	FALSE	Ptgfr	-	ProteinCoding	ProteinCoding	ProteinCoding	FALSE	FALSE	FALSE	-3.45947e-10	0.135954	630	1190	0.297193	0.535333	TRUE
D1Ertd622e_ProteinCoding	6535.02	3464	TRUE	0.289668	0.650242	0.970708	FALSE	D1Ertd622e	-	ProteinCoding	ProteinCoding	ProteinCoding	FALSE	FALSE	FALSE	3.80105e-09	0.380482	4151	8927	0.364665	0.535104	TRUE
L1td1_ProteinCoding	2584.94	129	TRUE	0.129433	0.817508	1.45138	FALSE	L1td1	-	ProteinCoding	ProteinCoding	ProteinCoding	FALSE	FALSE	FALSE	-3.69574e-10	0.259905	698	3327	0.170583	0.535082	TRUE
Vash1_ProteinCoding	4191.75	2292	TRUE	0.181229	0.418613	0.646885	FALSE	Vash1	-	ProteinCoding	ProteinCoding	ProteinCoding	FALSE	FALSE	FALSE	8.56608e-10	0.293434	2571	6571	0.320257	0.534452	TRUE
Lsamp_ProteinCoding	754.328	547	TRUE	0.0348436	0.499373	0.809763	FALSE	Lsamp	-	ProteinCoding	ProteinCoding	ProteinCoding	FALSE	FALSE	FALSE	3.82785e-10	0.13189	12383	1237	27.2073	0.533912	TRUE
Crybg1_ProteinCoding	973.529	240	TRUE	0.0447145	0.520767	0.85291	FALSE	Crybg1	-	ProteinCoding	ProteinCoding	ProteinCoding	FALSE	FALSE	FALSE	-1.8617e-10	0.14841	1247	1636	0.968701	0.532563	TRUE
Tmem178b_ProteinCoding	286.178	151	TRUE	0.0132197	0.508124	0.827413	FALSE	Tmem178b	-	ProteinCoding	ProteinCoding	ProteinCoding	FALSE	FALSE	FALSE	-5.69108e-11	0.0807468	2946	495	5.10829	0.531753	TRUE
Cacna1e_ProteinCoding	467.774	255	TRUE	0.0217825	0.480563	0.771827	FALSE	Cacna1e	-	ProteinCoding	ProteinCoding	ProteinCoding	FALSE	FALSE	FALSE	4.80933e-10	0.10514	2415	744	3.78841	0.53082	TRUE
Rnase4_ProteinCoding	523.468	178	TRUE	0.0236277	0.396209	0.6017	FALSE	Rnase4	-	ProteinCoding	ProteinCoding	ProteinCoding	FALSE	FALSE	FALSE	-5.55551e-11	0.107271	227	890	0.214129	0.53041	TRUE
Ccdc85a_ProteinCoding	324.915	126	TRUE	0.0144559	0.374634	0.558188	FALSE	Ccdc85a	-	ProteinCoding	ProteinCoding	ProteinCoding	FALSE	FALSE	FALSE	3.39473e-11	0.0826329	2742	611	6.1949	0.530029	TRUE
Spock3_ProteinCoding	392.487	176	TRUE	0.0176101	0.41086	0.631249	FALSE	Spock3	-	ProteinCoding	ProteinCoding	ProteinCoding	FALSE	FALSE	FALSE	5.09071e-12	0.0917823	5091	708	8.79857	0.529131	TRUE
Mapk12_ProteinCoding	4345.58	2091	TRUE	0.187121	0.39342	0.596075	FALSE	Mapk12	-	ProteinCoding	ProteinCoding	ProteinCoding	FALSE	FALSE	FALSE	-8.13611e-10	0.298157	3236	6704	0.297447	0.52904	TRUE
Dipk2a_ProteinCoding	9739.32	4018	TRUE	0.409313	0.60075	0.797857	FALSE	Dipk2a	-	ProteinCoding	ProteinCoding	ProteinCoding	FALSE	FALSE	FALSE	-4.16505e-09	0.438132	5939	12959	0.468678	0.529039	TRUE
Gm49708_lncRNA	2928.34	1558	TRUE	0.128716	0.430723	0.671309	FALSE	Gm49708	-	lncRNA	lncRNA	lncRNA	FALSE	FALSE	FALSE	1.54378e-10	0.248031	8833	4792	1.93863	0.528777	TRUE
Hoxb4_ProteinCoding	3673.47	1788	TRUE	0.163448	0.491778	0.794446	FALSE	Hoxb4	TF	ProteinCoding	ProteinCoding	ProteinCoding	FALSE	FALSE	FALSE	-2.18161e-09	0.284281	962	5449	0.121095	0.527856	TRUE
Gja1_ProteinCoding	36704	9672	TRUE	1.35841	1.02307	0.845147	FALSE	Gja1	-	ProteinCoding	ProteinCoding	ProteinCoding	FALSE	FALSE	FALSE	6.14241e-09	0.755025	8102	25765	0.127776	0.527083	TRUE
Cpeb3_ProteinCoding	857.126	429	TRUE	0.0378242	0.393046	0.595321	FALSE	Cpeb3	-	ProteinCoding	ProteinCoding	ProteinCoding	FALSE	FALSE	FALSE	-4.89552e-10	0.132781	6885	1630	6.21937	0.527016	TRUE
Gm29695_ProteinCoding	2543.37	1015	TRUE	0.114973	0.514359	0.839987	FALSE	Gm29695	-	ProteinCoding	ProteinCoding	ProteinCoding	FALSE	FALSE	FALSE	-1.53259e-09	0.238852	654	3926	0.126321	0.526847	TRUE
Misp3_ProteinCoding	410.908	30	TRUE	0.0192928	0.484573	0.779914	FALSE	Misp3	-	ProteinCoding	ProteinCoding	ProteinCoding	FALSE	FALSE	FALSE	-2.22926e-11	0.0992445	67	629	0.156755	0.526766	TRUE
Nup210_ProteinCoding	17559.7	7166	TRUE	0.723075	0.775694	0.893595	FALSE	Nup210	-	ProteinCoding	ProteinCoding	ProteinCoding	FALSE	FALSE	FALSE	1.22828e-08	0.597599	13331	17351	1.2267	0.526564	TRUE
Gdf11_ProteinCoding	5215.69	3149	TRUE	0.233474	0.632018	0.907063	FALSE	Gdf11	-	ProteinCoding	ProteinCoding	ProteinCoding	FALSE	FALSE	FALSE	2.34199e-09	0.341131	2859	7483	0.271117	0.526062	TRUE
Arhgef5_ProteinCoding	3187.9	1257	TRUE	0.139132	0.408286	0.626057	FALSE	Arhgef5	Cof	ProteinCoding	ProteinCoding	ProteinCoding	FALSE	FALSE	FALSE	-1.67371e-09	0.255951	1326	5101	0.296189	0.52576	TRUE
Parp8_ProteinCoding	2900.4	1788	TRUE	0.12859	0.463552	0.73752	FALSE	Parp8	-	ProteinCoding	ProteinCoding	ProteinCoding	FALSE	FALSE	FALSE	-1.89728e-09	0.249708	13613	4656	3.34314	0.525286	TRUE
Kcnq2_ProteinCoding	911.316	220	TRUE	0.0402709	0.373548	0.555997	FALSE	Kcnq2	-	ProteinCoding	ProteinCoding	ProteinCoding	FALSE	FALSE	FALSE	1.28817e-10	0.137993	1843	1614	0.376571	0.525203	TRUE
Arfgef3_ProteinCoding	833.823	391	TRUE	0.0371294	0.371592	0.552054	FALSE	Arfgef3	-	ProteinCoding	ProteinCoding	ProteinCoding	FALSE	FALSE	FALSE	9.30161e-11	0.133319	1303	1484	0.728113	0.524598	TRUE
Pklr_ProteinCoding	2628.74	1700	TRUE	0.17642	1.67272	3.17619	FALSE	Pklr	-	ProteinCoding	ProteinCoding	ProteinCoding	FALSE	TRUE	FALSE	-2.30124e-10	0.326614	427	2430	0.110838	0.52457	TRUE
5330434G04Rik_lncRNA	1169.98	720	TRUE	0.0539028	0.567145	0.946447	FALSE	5330434G04Rik	-	lncRNA	lncRNA	lncRNA	FALSE	FALSE	FALSE	4.40844e-10	0.16326	5398	1953	1.83893	0.524412	TRUE
Wnt2b_ProteinCoding	1331.68	364	TRUE	0.0619145	0.55781	0.927619	FALSE	Wnt2b	-	ProteinCoding	ProteinCoding	ProteinCoding	FALSE	FALSE	FALSE	1.66943e-09	0.176612	631	2086	0.155718	0.524039	TRUE
Slc35f6_ProteinCoding	4190.52	1841	TRUE	0.177958	0.358711	0.526074	FALSE	Slc35f6	-	ProteinCoding	ProteinCoding	ProteinCoding	FALSE	FALSE	FALSE	9.26499e-11	0.284367	1138	7046	0.160954	0.523412	TRUE
Nkd2_ProteinCoding	2185.44	1619	TRUE	0.107733	0.890067	1.59772	FALSE	Nkd2	-	ProteinCoding	ProteinCoding	ProteinCoding	FALSE	FALSE	FALSE	-1.68806e-09	0.237844	2809	3161	0.5963	0.523348	TRUE
Tenm2_ProteinCoding	686.188	573	TRUE	0.0328675	0.65561	1.12486	FALSE	Tenm2	Cof	ProteinCoding	ProteinCoding	ProteinCoding	FALSE	FALSE	FALSE	2.96126e-10	0.129976	10321	1067	32.5781	0.52315	TRUE
Bcor_ProteinCoding	16296.7	6914	TRUE	0.650556	0.690128	0.669063	FALSE	Bcor	Cof	ProteinCoding	ProteinCoding	ProteinCoding	FALSE	FALSE	FALSE	-4.1697e-09	0.533392	19075	18455	1.32632	0.522562	TRUE
Sez6_ProteinCoding	395.048	87	TRUE	0.0177469	0.425564	0.660905	FALSE	Sez6	-	ProteinCoding	ProteinCoding	ProteinCoding	FALSE	FALSE	FALSE	-2.57247e-10	0.0920902	646	713	0.69903	0.522333	TRUE
Cldn7_ProteinCoding	2205.79	549	TRUE	0.104147	0.638692	1.09074	FALSE	Cldn7	-	ProteinCoding	ProteinCoding	ProteinCoding	FALSE	FALSE	FALSE	-9.18255e-10	0.230906	221	3104	0.0723133	0.522262	TRUE
Epb41_ProteinCoding	38007	11883	TRUE	1.35489	1.00937	0.819217	FALSE	Epb41	-	ProteinCoding	ProteinCoding	ProteinCoding	FALSE	FALSE	FALSE	-1.73971e-09	0.678402	25115	28449	2.52268	0.522163	TRUE
Pde7b_ProteinCoding	526.055	426	TRUE	0.0238442	0.41306	0.635686	FALSE	Pde7b	-	ProteinCoding	ProteinCoding	ProteinCoding	FALSE	FALSE	FALSE	3.05166e-11	0.107976	3360	914	6.67256	0.520886	TRUE
Rhox6_ProteinCoding	269.382	7	TRUE	0.0131438	0.85761	1.53226	FALSE	Rhox6	TF	ProteinCoding	ProteinCoding	ProteinCoding	FALSE	FALSE	FALSE	-1.6357e-11	0.0805687	29	481	0.0549768	0.520432	TRUE
Hoxd3_ProteinCoding	4740.76	2798	TRUE	0.229146	0.85361	1.68098	FALSE	Hoxd3	TF	ProteinCoding	ProteinCoding	ProteinCoding	FALSE	FALSE	FALSE	-2.52086e-09	0.353274	9235	5802	1.79033	0.51964	TRUE
Lrrc8c_ProteinCoding	6561.86	2976	TRUE	0.287062	0.58032	0.726506	FALSE	Lrrc8c	-	ProteinCoding	ProteinCoding	ProteinCoding	FALSE	FALSE	FALSE	2.16427e-09	0.376285	10254	9013	1.97179	0.519509	TRUE
Dmtn_ProteinCoding	3516.16	1891	TRUE	0.174634	0.882289	1.58203	FALSE	Dmtn	-	ProteinCoding	ProteinCoding	ProteinCoding	FALSE	TRUE	FALSE	2.61141e-10	0.309144	3637	4409	0.510616	0.519461	TRUE
Inpp4a_ProteinCoding	4672.64	2253	TRUE	0.197269	0.34849	0.50546	FALSE	Inpp4a	-	ProteinCoding	ProteinCoding	ProteinCoding	FALSE	FALSE	FALSE	-1.77595e-09	0.30018	13336	7673	2.55584	0.519184	TRUE
Elovl2_ProteinCoding	6929.29	4086	TRUE	0.302713	0.603104	0.806079	FALSE	Elovl2	-	ProteinCoding	ProteinCoding	ProteinCoding	FALSE	FALSE	FALSE	2.51368e-09	0.385745	5914	9481	0.623318	0.519151	TRUE
Mpp3_ProteinCoding	2907.97	1580	TRUE	0.127113	0.433288	0.676482	FALSE	Mpp3	-	ProteinCoding	ProteinCoding	ProteinCoding	FALSE	FALSE	FALSE	-1.39745e-10	0.245279	4255	4809	0.353145	0.5191	TRUE
Megf9_ProteinCoding	5294.84	3569	TRUE	0.234535	0.592939	0.770577	FALSE	Megf9	-	ProteinCoding	ProteinCoding	ProteinCoding	FALSE	FALSE	FALSE	1.29109e-09	0.339617	10273	7706	1.47123	0.518329	TRUE
Slc9a3r2_ProteinCoding	1024.6	495	TRUE	0.0451095	0.384231	0.577544	FALSE	Slc9a3r2	-	ProteinCoding	ProteinCoding	ProteinCoding	FALSE	FALSE	FALSE	-1.99368e-10	0.145124	708	1895	0.295984	0.517835	TRUE
Ccnd1_ProteinCoding	28429	9054	TRUE	1.09559	0.92669	0.846588	FALSE	Ccnd1	Cof	ProteinCoding	ProteinCoding	ProteinCoding	FALSE	FALSE	FALSE	-4.46017e-09	0.708001	6369	22709	0.102385	0.517742	TRUE
Col24a1_ProteinCoding	801.658	427	TRUE	0.0353561	0.354304	0.517187	FALSE	Col24a1	-	ProteinCoding	ProteinCoding	ProteinCoding	FALSE	FALSE	FALSE	-5.88585e-10	0.12903	5200	1472	2.4704	0.517572	TRUE
Krt19_ProteinCoding	2183.54	745	TRUE	0.109502	0.916965	1.65197	FALSE	Krt19	-	ProteinCoding	ProteinCoding	ProteinCoding	FALSE	FALSE	FALSE	-2.059e-10	0.241568	292	2995	0.0385816	0.516443	TRUE
1700017B05Rik_ProteinCoding	12649.1	4659	TRUE	0.528919	0.662609	0.733048	FALSE	1700017B05Rik	-	ProteinCoding	ProteinCoding	ProteinCoding	FALSE	FALSE	FALSE	2.51937e-09	0.499092	2242	14861	0.0875215	0.516333	TRUE
Tenm3_ProteinCoding	26515.2	9555	TRUE	1.01703	0.854389	0.891224	FALSE	Tenm3	-	ProteinCoding	ProteinCoding	ProteinCoding	FALSE	FALSE	FALSE	-6.97789e-09	0.668709	24649	22685	7.7724	0.516268	TRUE
Sacs_ProteinCoding	21436.9	8097	TRUE	0.825783	0.649992	0.563744	FALSE	Sacs	-	ProteinCoding	ProteinCoding	ProteinCoding	FALSE	FALSE	FALSE	3.52815e-10	0.594732	7059	21180	0.20048	0.515881	TRUE
Gja5_ProteinCoding	182.058	113	TRUE	0.0151316	2.30717	4.45575	FALSE	Gja5	-	ProteinCoding	ProteinCoding	ProteinCoding	FALSE	FALSE	FALSE	-4.25378e-12	0.0902296	709	186	0.304711	0.515448	TRUE
Ptch2_ProteinCoding	3516.76	1537	TRUE	0.153007	0.414767	0.639128	FALSE	Ptch2	-	ProteinCoding	ProteinCoding	ProteinCoding	FALSE	FALSE	FALSE	1.32953e-09	0.269322	4877	5686	0.649979	0.514978	TRUE
Prss35_ProteinCoding	1113.86	428	TRUE	0.0680661	1.49643	2.82064	FALSE	Prss35	-	ProteinCoding	ProteinCoding	ProteinCoding	FALSE	FALSE	FALSE	-4.64527e-10	0.196475	200	1327	0.058046	0.514779	TRUE
Lmo7_ProteinCoding	3828.54	1212	TRUE	0.168001	0.465038	0.740517	FALSE	Lmo7	-	ProteinCoding	ProteinCoding	ProteinCoding	FALSE	FALSE	FALSE	-1.70065e-09	0.28171	9334	6018	2.36083	0.51284	TRUE
Ldhb_ProteinCoding	4574.86	1509	TRUE	0.195935	0.38605	0.581212	FALSE	Ldhb	-	ProteinCoding	ProteinCoding	ProteinCoding	FALSE	FALSE	FALSE	5.19297e-10	0.302354	1878	7082	0.250827	0.512505	TRUE
Scrn1_ProteinCoding	904.017	758	TRUE	0.0436824	0.70128	1.21697	FALSE	Scrn1	-	ProteinCoding	ProteinCoding	ProteinCoding	FALSE	FALSE	FALSE	-5.23762e-10	0.150615	823	1356	0.511573	0.511497	TRUE
Ddr1_ProteinCoding	9849.28	3982	TRUE	0.420096	0.627426	0.632687	FALSE	Ddr1	-	ProteinCoding	ProteinCoding	ProteinCoding	FALSE	FALSE	FALSE	-5.10095e-09	0.45308	5257	12261	0.345294	0.510716	TRUE
Shisal1_ProteinCoding	395.172	262	TRUE	0.0183451	0.518179	0.847691	FALSE	Shisal1	-	ProteinCoding	ProteinCoding	ProteinCoding	FALSE	FALSE	FALSE	-3.01265e-10	0.0957041	764	659	0.67468	0.510656	TRUE
Jam2_ProteinCoding	1535.54	1438	TRUE	0.0757048	0.77684	1.36936	FALSE	Jam2	-	ProteinCoding	ProteinCoding	ProteinCoding	FALSE	FALSE	FALSE	-8.1686e-10	0.200578	1836	2153	0.755903	0.510039	TRUE
Ppp2r2b_ProteinCoding	389.079	296	TRUE	0.0182036	0.555132	0.922218	FALSE	Ppp2r2b	-	ProteinCoding	ProteinCoding	ProteinCoding	FALSE	FALSE	FALSE	2.5881e-10	0.0956675	3442	637	6.51026	0.507711	TRUE
Lgi2_ProteinCoding	3317.42	1599	TRUE	0.147609	0.503849	0.81879	FALSE	Lgi2	-	ProteinCoding	ProteinCoding	ProteinCoding	FALSE	FALSE	FALSE	-5.92789e-10	0.268465	2807	5174	0.476804	0.506911	TRUE
Zfp827_ProteinCoding	4479.6	2899	TRUE	0.195572	0.486603	0.784008	FALSE	Zfp827	TF	ProteinCoding	ProteinCoding	ProteinCoding	FALSE	FALSE	FALSE	2.341e-09	0.307028	18260	6823	4.68536	0.506909	TRUE
Rfx3_ProteinCoding	19782.7	8291	TRUE	0.767946	0.665763	0.605128	FALSE	Rfx3	TF	ProteinCoding	ProteinCoding	ProteinCoding	FALSE	FALSE	FALSE	-3.05388e-09	0.574986	26811	20578	5.50488	0.506902	TRUE
Hoxb6_ProteinCoding	1950.36	814	TRUE	0.0870266	0.427859	0.665532	FALSE	Hoxb6	TF	ProteinCoding	ProteinCoding	ProteinCoding	FALSE	FALSE	FALSE	1.01662e-10	0.205637	2033	3167	0.605026	0.506344	TRUE
Gpm6a_ProteinCoding	693.119	463	TRUE	0.0315154	0.431097	0.672063	FALSE	Gpm6a	-	ProteinCoding	ProteinCoding	ProteinCoding	FALSE	FALSE	FALSE	-6.71005e-10	0.124571	1779	1157	1.03659	0.506255	TRUE
Pde2a_ProteinCoding	284.461	108	TRUE	0.014239	0.960529	1.73983	FALSE	Pde2a	-	ProteinCoding	ProteinCoding	ProteinCoding	FALSE	FALSE	FALSE	1.57611e-10	0.0852581	305	468	0.615243	0.505632	TRUE
Acot11_ProteinCoding	1078.74	844	TRUE	0.0492979	0.483045	0.776833	FALSE	Acot11	-	ProteinCoding	ProteinCoding	ProteinCoding	FALSE	FALSE	FALSE	2.22165e-10	0.156141	2053	1813	1.1429	0.505141	TRUE
Neu1_ProteinCoding	3274.26	1169	TRUE	0.146693	0.574573	0.961428	FALSE	Neu1	-	ProteinCoding	ProteinCoding	ProteinCoding	FALSE	FALSE	FALSE	2.82115e-10	0.264216	306	5474	0.0378789	0.504913	TRUE
Bgn_ProteinCoding	1610.84	1144	TRUE	0.0801735	0.789736	1.39537	FALSE	Bgn	-	ProteinCoding	ProteinCoding	ProteinCoding	FALSE	FALSE	FALSE	-7.81755e-10	0.208109	277	2202	0.0682817	0.50459	TRUE
Shank1_ProteinCoding	1328.49	692	TRUE	0.0589794	0.414141	0.637867	FALSE	Shank1	-	ProteinCoding	ProteinCoding	ProteinCoding	FALSE	FALSE	FALSE	-1.13434e-10	0.167687	2204	2327	0.647009	0.504247	TRUE
S100a10_ProteinCoding	4676.51	1416	TRUE	0.200841	0.398528	0.606377	FALSE	S100a10	-	ProteinCoding	ProteinCoding	ProteinCoding	FALSE	FALSE	FALSE	-2.87563e-11	0.305083	981	7202	0.123635	0.503243	TRUE
Apln_ProteinCoding	2503.72	564	TRUE	0.12608	0.915114	1.64823	FALSE	Apln	-	ProteinCoding	ProteinCoding	ProteinCoding	FALSE	FALSE	FALSE	1.1742e-09	0.260342	353	3436	0.0638164	0.502948	TRUE
Gbx1_ProteinCoding	314.232	242	TRUE	0.0149591	0.561755	0.935576	FALSE	Gbx1	TF	ProteinCoding	ProteinCoding	ProteinCoding	FALSE	FALSE	FALSE	5.32038e-11	0.0878278	1704	482	1.58722	0.500694	TRUE
Fga_ProteinCoding	485.371	16	TRUE	0.0263055	0.938656	1.69571	FALSE	Fga	-	ProteinCoding	ProteinCoding	ProteinCoding	FALSE	FALSE	FALSE	3.05166e-11	0.121901	25	607	0.0269494	0.499601	TRUE
Pclo_ProteinCoding	1803.78	1280	TRUE	0.0829048	0.542995	0.89774	FALSE	Pclo	-	ProteinCoding	ProteinCoding	ProteinCoding	FALSE	FALSE	FALSE	4.83064e-11	0.203948	6031	2839	2.30298	0.499317	TRUE
Rusc2_ProteinCoding	1197.09	707	TRUE	0.0531761	0.402862	0.615118	FALSE	Rusc2	-	ProteinCoding	ProteinCoding	ProteinCoding	FALSE	FALSE	FALSE	-1.17031e-11	0.158974	1829	2136	0.87097	0.498849	TRUE
Adarb1_ProteinCoding	3740.54	2060	TRUE	0.162171	0.435664	0.681274	FALSE	Adarb1	-	ProteinCoding	ProteinCoding	ProteinCoding	FALSE	FALSE	FALSE	1.79849e-10	0.275814	11286	6153	2.45116	0.498523	TRUE
AU015836_ProteinCoding	845.248	71	TRUE	0.0447845	0.928627	1.67549	FALSE	AU015836	-	ProteinCoding	ProteinCoding	ProteinCoding	FALSE	FALSE	FALSE	2.48857e-10	0.157	49	1109	0.0185829	0.497685	TRUE
Slc23a2_ProteinCoding	7973.57	3448	TRUE	0.343595	0.591962	0.767168	FALSE	Slc23a2	-	ProteinCoding	ProteinCoding	ProteinCoding	FALSE	FALSE	FALSE	1.95533e-09	0.407087	13239	10827	3.20799	0.497313	TRUE
Fam102a_ProteinCoding	4458.96	2287	TRUE	0.188181	0.350672	0.509862	FALSE	Fam102a	-	ProteinCoding	ProteinCoding	ProteinCoding	FALSE	FALSE	FALSE	-9.36301e-10	0.291379	7817	7383	1.33123	0.497235	TRUE
Fam160a1_ProteinCoding	405.104	271	TRUE	0.0179408	0.368325	0.545465	FALSE	Fam160a1	-	ProteinCoding	ProteinCoding	ProteinCoding	FALSE	FALSE	FALSE	-1.56152e-10	0.0917857	2434	775	3.96718	0.496568	TRUE
Rassf4_ProteinCoding	1292.71	996	TRUE	0.0683598	1.26279	2.34943	FALSE	Rassf4	-	ProteinCoding	ProteinCoding	ProteinCoding	FALSE	FALSE	FALSE	-4.7457e-10	0.189974	641	1863	0.235688	0.495478	TRUE
BC034090_ProteinCoding	2965.69	1603	TRUE	0.127923	0.383033	0.575127	FALSE	BC034090	-	ProteinCoding	ProteinCoding	ProteinCoding	FALSE	FALSE	FALSE	-2.26073e-09	0.243331	4900	5059	0.910551	0.494965	TRUE
Hspb8_ProteinCoding	1366.85	688	TRUE	0.0602321	0.377102	0.563165	FALSE	Hspb8	-	ProteinCoding	ProteinCoding	ProteinCoding	FALSE	FALSE	FALSE	-6.48719e-11	0.168348	682	2461	0.324405	0.494302	TRUE
Porcn_ProteinCoding	1173.76	504	TRUE	0.051549	0.354876	0.518341	FALSE	Porcn	-	ProteinCoding	ProteinCoding	ProteinCoding	FALSE	FALSE	FALSE	-5.57377e-10	0.155682	1723	2109	0.437835	0.493653	TRUE
Slc39a4_ProteinCoding	1073.86	119	TRUE	0.0526794	0.706516	1.22753	FALSE	Slc39a4	-	ProteinCoding	ProteinCoding	ProteinCoding	FALSE	FALSE	FALSE	9.12938e-11	0.165861	140	1627	0.048545	0.49343	TRUE
Laptm5_ProteinCoding	332.316	156	TRUE	0.0149518	0.471313	0.753171	FALSE	Laptm5	-	ProteinCoding	ProteinCoding	ProteinCoding	FALSE	FALSE	FALSE	-7.91273e-11	0.0842387	209	620	0.276645	0.493283	TRUE
Chd3_ProteinCoding	12555.6	6048	TRUE	0.525892	0.695832	0.827818	FALSE	Chd3	Cof	ProteinCoding	ProteinCoding	ProteinCoding	FALSE	FALSE	FALSE	-4.48876e-09	0.503255	5529	14938	0.234763	0.492909	TRUE
Rpia_ProteinCoding	3164.75	1568	TRUE	0.135961	0.3482	0.504877	FALSE	Rpia	-	ProteinCoding	ProteinCoding	ProteinCoding	FALSE	FALSE	FALSE	1.34845e-09	0.250911	5137	5412	0.784993	0.492498	TRUE
6430562O15Rik_lncRNA	331.292	153	TRUE	0.0149347	0.399503	0.608344	FALSE	6430562O15Rik	-	lncRNA	lncRNA	lncRNA	FALSE	FALSE	FALSE	-1.59444e-10	0.0849334	350	582	0.642696	0.492361	TRUE
Zdbf2_ProteinCoding	23717.1	8399	TRUE	0.916285	0.775914	0.703397	FALSE	Zdbf2	-	ProteinCoding	ProteinCoding	ProteinCoding	FALSE	FALSE	FALSE	9.04449e-09	0.63348	8992	21897	0.228009	0.491511	TRUE
Zfp811_ProteinCoding	2441.3	1433	TRUE	0.109725	0.527448	0.866385	FALSE	Zfp811	TF	ProteinCoding	ProteinCoding	ProteinCoding	FALSE	FALSE	FALSE	2.34172e-10	0.231224	4586	3998	0.632812	0.491055	TRUE
Gnaz_ProteinCoding	824.38	494	TRUE	0.036582	0.39142	0.592043	FALSE	Gnaz	-	ProteinCoding	ProteinCoding	ProteinCoding	FALSE	FALSE	FALSE	7.38484e-10	0.131477	1463	1515	0.866498	0.490522	TRUE
Ncald_ProteinCoding	1850.71	1272	TRUE	0.0843623	0.500752	0.812544	FALSE	Ncald	-	ProteinCoding	ProteinCoding	ProteinCoding	FALSE	FALSE	FALSE	9.99549e-10	0.205208	8216	2922	11.8243	0.490505	TRUE
Smpd3_ProteinCoding	1004.78	541	TRUE	0.0456809	0.512576	0.836391	FALSE	Smpd3	-	ProteinCoding	ProteinCoding	ProteinCoding	FALSE	FALSE	FALSE	9.62254e-11	0.148988	2444	1720	1.07508	0.490192	TRUE
Abcg2_ProteinCoding	14166.3	5772	TRUE	0.578934	0.693863	0.822203	FALSE	Abcg2	-	ProteinCoding	ProteinCoding	ProteinCoding	FALSE	FALSE	FALSE	-1.20325e-09	0.514007	18744	16842	1.62417	0.490037	TRUE
Nes_ProteinCoding	10509.4	5404	TRUE	0.466061	0.856023	1.28477	FALSE	Nes	-	ProteinCoding	ProteinCoding	ProteinCoding	FALSE	FALSE	FALSE	-4.72487e-09	0.490531	1392	12387	0.0702151	0.489516	TRUE
Tead3_ProteinCoding	2959.82	1663	TRUE	0.126984	0.373463	0.555827	FALSE	Tead3	TF	ProteinCoding	ProteinCoding	ProteinCoding	FALSE	FALSE	FALSE	-2.22509e-09	0.241456	4100	5157	0.707205	0.488687	TRUE
Pigq_ProteinCoding	15522.3	6666	TRUE	0.613929	0.638079	0.663075	FALSE	Pigq	-	ProteinCoding	ProteinCoding	ProteinCoding	FALSE	FALSE	FALSE	-1.26445e-09	0.509643	5472	18697	0.270897	0.488674	TRUE
Urod_ProteinCoding	8604.99	3664	TRUE	0.379278	0.793113	1.46969	FALSE	Urod	-	ProteinCoding	ProteinCoding	ProteinCoding	FALSE	FALSE	FALSE	4.94245e-09	0.431329	907	11733	0.0683873	0.487942	TRUE
Ddx58_ProteinCoding	1016.76	374	TRUE	0.0447289	0.353024	0.514605	FALSE	Ddx58	-	ProteinCoding	ProteinCoding	ProteinCoding	FALSE	FALSE	FALSE	-4.37967e-10	0.145037	895	1837	0.387222	0.487666	TRUE
Snai2_ProteinCoding	2093.21	1103	TRUE	0.0991692	0.666933	1.1477	FALSE	Snai2	TF	ProteinCoding	ProteinCoding	ProteinCoding	FALSE	FALSE	FALSE	3.52863e-10	0.226574	289	3048	0.0698694	0.487171	TRUE
Grem1_ProteinCoding	1445.54	574	TRUE	0.0763588	1.00788	1.83532	FALSE	Grem1	-	ProteinCoding	ProteinCoding	ProteinCoding	FALSE	FALSE	FALSE	-1.33155e-09	0.205844	321	1844	0.102938	0.486691	TRUE
Itga5_ProteinCoding	14462.4	4844	TRUE	0.591881	0.660358	0.726629	FALSE	Itga5	-	ProteinCoding	ProteinCoding	ProteinCoding	FALSE	FALSE	FALSE	5.58649e-09	0.519277	7252	16551	0.252178	0.486562	TRUE
Lrrc32_ProteinCoding	878.943	650	TRUE	0.0438941	0.771712	1.35902	FALSE	Lrrc32	-	ProteinCoding	ProteinCoding	ProteinCoding	FALSE	FALSE	FALSE	8.85894e-11	0.153245	313	1270	0.184368	0.486387	TRUE
Dnah11_ProteinCoding	516.027	200	TRUE	0.0228281	0.371704	0.55228	FALSE	Dnah11	-	ProteinCoding	ProteinCoding	ProteinCoding	FALSE	FALSE	FALSE	8.7704e-11	0.10343	1798	966	2.08192	0.485743	TRUE
Fgf14_ProteinCoding	667.457	482	TRUE	0.0312185	0.512962	0.83717	FALSE	Fgf14	-	ProteinCoding	ProteinCoding	ProteinCoding	FALSE	FALSE	FALSE	-6.13371e-10	0.126008	11074	1055	41.3984	0.485726	TRUE
Col25a1_ProteinCoding	481.364	396	TRUE	0.0243558	0.860644	1.53838	FALSE	Col25a1	-	ProteinCoding	ProteinCoding	ProteinCoding	FALSE	FALSE	FALSE	1.74879e-10	0.113415	4349	726	4.09805	0.485361	TRUE
Zic1_ProteinCoding	3136.93	2337	TRUE	0.214768	1.74007	4.77694	FALSE	Zic1	TF	ProteinCoding	ProteinCoding	ProteinCoding	FALSE	FALSE	FALSE	-1.70784e-09	0.363378	216	2620	0.0464709	0.485102	TRUE
Heyl_ProteinCoding	573.67	579	TRUE	0.0303543	0.927587	1.67339	FALSE	Heyl	TF	ProteinCoding	ProteinCoding	ProteinCoding	FALSE	FALSE	FALSE	5.14558e-12	0.129882	285	727	0.346092	0.485057	TRUE
Thnsl2_ProteinCoding	672.414	216	TRUE	0.0299184	0.347671	0.50381	FALSE	Thnsl2	-	ProteinCoding	ProteinCoding	ProteinCoding	FALSE	FALSE	FALSE	2.46346e-10	0.119531	451	1207	0.220545	0.484594	TRUE
Mgat4a_ProteinCoding	2747.93	1315	TRUE	0.119556	0.393154	0.59554	FALSE	Mgat4a	-	ProteinCoding	ProteinCoding	ProteinCoding	FALSE	FALSE	FALSE	2.27163e-09	0.237294	6405	4627	1.60788	0.484	TRUE
Nova1_ProteinCoding	3655.32	2281	TRUE	0.160999	0.484593	0.779954	FALSE	Nova1	-	ProteinCoding	ProteinCoding	ProteinCoding	FALSE	FALSE	FALSE	1.26952e-09	0.278763	15093	5758	4.65171	0.483964	TRUE
Slc6a15_ProteinCoding	1070.2	596	TRUE	0.0476178	0.391383	0.591967	FALSE	Slc6a15	-	ProteinCoding	ProteinCoding	ProteinCoding	FALSE	FALSE	FALSE	-1.8238e-10	0.150769	1950	1904	0.986786	0.483195	TRUE
Kcnb1_ProteinCoding	949.847	401	TRUE	0.0425022	0.431884	0.67365	FALSE	Kcnb1	-	ProteinCoding	ProteinCoding	ProteinCoding	FALSE	FALSE	FALSE	4.00893e-10	0.142733	3340	1651	1.84698	0.48313	TRUE
Hacd4_ProteinCoding	1428.06	761	TRUE	0.0643906	0.467558	0.745599	FALSE	Hacd4	-	ProteinCoding	ProteinCoding	ProteinCoding	FALSE	FALSE	FALSE	9.47535e-10	0.176853	796	2429	0.27894	0.482592	TRUE
Rnf152_ProteinCoding	899.184	583	TRUE	0.0419169	0.548524	0.908892	FALSE	Rnf152	-	ProteinCoding	ProteinCoding	ProteinCoding	FALSE	FALSE	FALSE	-3.02537e-11	0.145342	2238	1449	1.43525	0.482078	TRUE
Trim2_ProteinCoding	13566.4	6209	TRUE	0.57198	0.756779	1.00168	FALSE	Trim2	-	ProteinCoding	ProteinCoding	ProteinCoding	FALSE	FALSE	FALSE	1.9812e-09	0.53156	11142	15221	1.20925	0.481983	TRUE
Dpyd_ProteinCoding	457.641	309	TRUE	0.0206047	0.390321	0.589825	FALSE	Dpyd	-	ProteinCoding	ProteinCoding	ProteinCoding	FALSE	FALSE	FALSE	1.63345e-10	0.0999797	6708	805	11.9328	0.48162	TRUE
Sh3kbp1_ProteinCoding	4618.21	2155	TRUE	0.195121	0.359443	0.52755	FALSE	Sh3kbp1	-	ProteinCoding	ProteinCoding	ProteinCoding	FALSE	FALSE	FALSE	1.0894e-09	0.298334	17390	7551	5.62249	0.481243	TRUE
Pik3ap1_ProteinCoding	287.114	111	TRUE	0.0129368	0.48724	0.785293	FALSE	Pik3ap1	-	ProteinCoding	ProteinCoding	ProteinCoding	FALSE	FALSE	FALSE	-1.36398e-10	0.0783761	630	527	0.495305	0.480646	TRUE
Fgd3_ProteinCoding	631.822	403	TRUE	0.0284876	0.430641	0.671144	FALSE	Fgd3	-	ProteinCoding	ProteinCoding	ProteinCoding	FALSE	FALSE	FALSE	-3.23371e-10	0.117391	1696	1110	0.949801	0.480582	TRUE
Kcp_ProteinCoding	1248.23	821	TRUE	0.0558666	0.397766	0.604842	FALSE	Kcp	-	ProteinCoding	ProteinCoding	ProteinCoding	FALSE	FALSE	FALSE	1.61243e-10	0.164571	2711	2146	0.97798	0.47959	TRUE
Tent5c_ProteinCoding	2761.14	1716	TRUE	0.144009	0.956993	1.7327	FALSE	Tent5c	-	ProteinCoding	ProteinCoding	ProteinCoding	FALSE	FALSE	FALSE	-2.42257e-09	0.28632	986	3240	0.217353	0.479187	TRUE
Ifngr2_ProteinCoding	2421.68	1405	TRUE	0.105674	0.383436	0.57594	FALSE	Ifngr2	-	ProteinCoding	ProteinCoding	ProteinCoding	FALSE	FALSE	FALSE	-3.822e-10	0.222963	2866	4168	0.564161	0.478308	TRUE
Adgrg3_ProteinCoding	326.191	219	TRUE	0.0152901	0.534879	0.881372	FALSE	Adgrg3	-	ProteinCoding	ProteinCoding	ProteinCoding	FALSE	FALSE	FALSE	-5.40334e-11	0.0878296	546	541	1.14695	0.478094	TRUE
Lmo3_ProteinCoding	728.249	547	TRUE	0.0342809	0.583904	0.980246	FALSE	Lmo3	-	ProteinCoding	ProteinCoding	ProteinCoding	FALSE	FALSE	FALSE	-1.6361e-10	0.132063	2441	1137	0.281163	0.477955	TRUE
Exoc3l4_ProteinCoding	374.362	140	TRUE	0.0165233	0.356867	0.522355	FALSE	Exoc3l4	-	ProteinCoding	ProteinCoding	ProteinCoding	FALSE	FALSE	FALSE	3.69906e-11	0.0878058	223	708	0.238186	0.477676	TRUE
Celsr3_ProteinCoding	3686.22	907	TRUE	0.166228	0.634892	1.08308	FALSE	Celsr3	-	ProteinCoding	ProteinCoding	ProteinCoding	FALSE	FALSE	FALSE	2.69689e-09	0.285856	1437	5475	0.158068	0.476399	TRUE
Prdm1_ProteinCoding	2604.02	1012	TRUE	0.131444	0.937985	1.69436	FALSE	Prdm1	TF	ProteinCoding	ProteinCoding	ProteinCoding	FALSE	FALSE	FALSE	-1.30713e-09	0.2675	3646	3411	1.45735	0.476172	TRUE
Maml2_ProteinCoding	3056.7	2023	TRUE	0.134106	0.43744	0.684856	FALSE	Maml2	-	ProteinCoding	ProteinCoding	ProteinCoding	FALSE	FALSE	FALSE	-1.09098e-09	0.253315	21228	4971	17.4566	0.475692	TRUE
3425401B19Rik_ProteinCoding	514.037	312	TRUE	0.0237245	0.510048	0.831292	FALSE	3425401B19Rik	-	ProteinCoding	ProteinCoding	ProteinCoding	FALSE	FALSE	FALSE	-2.44188e-10	0.1084	419	866	0.288771	0.475621	TRUE
Mgst1_ProteinCoding	1183.15	705	TRUE	0.0522788	0.36183	0.532365	FALSE	Mgst1	-	ProteinCoding	ProteinCoding	ProteinCoding	FALSE	FALSE	FALSE	-6.65333e-10	0.157922	1065	2057	0.267938	0.475534	TRUE
Ank2_ProteinCoding	13570.2	5431	TRUE	0.553502	0.626835	0.631001	FALSE	Ank2	-	ProteinCoding	ProteinCoding	ProteinCoding	FALSE	FALSE	FALSE	-3.85509e-09	0.503641	22153	15960	7.09684	0.475196	TRUE
Kif5a_ProteinCoding	1440.61	520	TRUE	0.063276	0.372332	0.553545	FALSE	Kif5a	-	ProteinCoding	ProteinCoding	ProteinCoding	FALSE	FALSE	FALSE	-3.68966e-10	0.172405	2018	2595	0.482814	0.47497	TRUE
BC067074_ProteinCoding	3768.29	1911	TRUE	0.16454	0.454755	0.719777	FALSE	BC067074	-	ProteinCoding	ProteinCoding	ProteinCoding	FALSE	FALSE	FALSE	-6.54472e-10	0.280403	4511	5963	0.620502	0.474117	TRUE
Tox_ProteinCoding	786.279	746	TRUE	0.0381053	0.655394	1.12443	FALSE	Tox	TF	ProteinCoding	ProteinCoding	ProteinCoding	FALSE	FALSE	FALSE	-3.86036e-10	0.141387	8128	1145	14.1828	0.473916	TRUE
Hoxa7_ProteinCoding	1762.58	1044	TRUE	0.0805396	0.484303	0.77937	FALSE	Hoxa7	TF	ProteinCoding	ProteinCoding	ProteinCoding	FALSE	FALSE	FALSE	1.15172e-09	0.201277	1494	2694	0.439435	0.473783	TRUE
Nfia_ProteinCoding	483.061	343	TRUE	0.0222022	0.509328	0.82984	FALSE	Nfia	TF	ProteinCoding	ProteinCoding	ProteinCoding	FALSE	FALSE	FALSE	-9.23244e-11	0.104113	7652	880	10.2728	0.473295	TRUE
Pid1_ProteinCoding	1868.26	434	TRUE	0.0828371	0.402422	0.614231	FALSE	Pid1	Cof	ProteinCoding	ProteinCoding	ProteinCoding	FALSE	FALSE	FALSE	4.56555e-10	0.199093	8832	3138	17.8806	0.473277	TRUE
Antxr2_ProteinCoding	4174.76	2844	TRUE	0.18196	0.450975	0.712154	FALSE	Antxr2	-	ProteinCoding	ProteinCoding	ProteinCoding	FALSE	FALSE	FALSE	6.73072e-10	0.295556	11178	6458	1.99433	0.472694	TRUE
Glrx_ProteinCoding	2607.09	1118	TRUE	0.115151	0.436666	0.683294	FALSE	Glrx	-	ProteinCoding	ProteinCoding	ProteinCoding	FALSE	FALSE	FALSE	-8.99762e-10	0.234459	345	4372	0.0895936	0.47241	TRUE
Synpo_ProteinCoding	1310.14	1053	TRUE	0.062143	0.670568	1.15503	FALSE	Synpo	-	ProteinCoding	ProteinCoding	ProteinCoding	FALSE	FALSE	FALSE	5.75471e-11	0.178009	1827	2039	0.720689	0.472345	TRUE
Dlx6_ProteinCoding	352.517	245	TRUE	0.0168243	0.638885	1.09113	FALSE	Dlx6	TF	ProteinCoding	ProteinCoding	ProteinCoding	FALSE	FALSE	FALSE	-1.96103e-10	0.092587	142	555	0.0915836	0.472307	TRUE
Ripply3_ProteinCoding	625.878	333	TRUE	0.0294917	0.595702	1.00404	FALSE	Ripply3	-	ProteinCoding	ProteinCoding	ProteinCoding	FALSE	FALSE	FALSE	-1.16588e-10	0.1221	295	1024	0.214118	0.472118	TRUE
Dok5_ProteinCoding	404.159	232	TRUE	0.0180307	0.381274	0.57158	FALSE	Dok5	-	ProteinCoding	ProteinCoding	ProteinCoding	FALSE	FALSE	FALSE	1.76044e-10	0.0926371	4728	751	5.41596	0.471572	TRUE
L1cam_ProteinCoding	1095.84	612	TRUE	0.0505548	0.585844	0.984159	FALSE	L1cam	-	ProteinCoding	ProteinCoding	ProteinCoding	FALSE	FALSE	FALSE	2.62739e-10	0.157949	931	1832	0.409421	0.470517	TRUE
9330159F19Rik_ProteinCoding	838.258	562	TRUE	0.0384331	0.499698	0.810419	FALSE	9330159F19Rik	-	ProteinCoding	ProteinCoding	ProteinCoding	FALSE	FALSE	FALSE	-1.48322e-10	0.137605	1498	1423	1.02276	0.470356	TRUE
Pxylp1_ProteinCoding	2682.27	1663	TRUE	0.119452	0.49822	0.807437	FALSE	Pxylp1	-	ProteinCoding	ProteinCoding	ProteinCoding	FALSE	FALSE	FALSE	-1.60485e-09	0.240264	5252	4414	1.00091	0.470061	TRUE
6430548M08Rik_ProteinCoding	425.987	274	TRUE	0.0189339	0.384878	0.578848	FALSE	6430548M08Rik	-	ProteinCoding	ProteinCoding	ProteinCoding	FALSE	FALSE	FALSE	-2.14086e-10	0.094437	980	803	0.697482	0.46975	TRUE
Kcnk2_ProteinCoding	372.045	199	TRUE	0.016437	0.348038	0.504548	FALSE	Kcnk2	-	ProteinCoding	ProteinCoding	ProteinCoding	FALSE	FALSE	FALSE	-1.83155e-10	0.0877416	2428	711	2.95385	0.469533	TRUE
Mixl1_ProteinCoding	723.562	102	TRUE	0.0397831	1.14071	2.10323	FALSE	Mixl1	TF	ProteinCoding	ProteinCoding	ProteinCoding	FALSE	FALSE	FALSE	-2.48283e-10	0.14825	53	962	0.0356676	0.468645	TRUE
Fst_ProteinCoding	6957.71	2030	TRUE	0.400293	1.63792	4.42018	FALSE	Fst	-	ProteinCoding	ProteinCoding	ProteinCoding	FALSE	FALSE	FALSE	-1.73284e-09	0.493711	659	6638	0.019942	0.468644	TRUE
Emp1_ProteinCoding	1195.94	630	TRUE	0.0571383	0.649266	1.11207	FALSE	Emp1	-	ProteinCoding	ProteinCoding	ProteinCoding	FALSE	FALSE	FALSE	4.74155e-10	0.171784	374	1824	0.191993	0.468575	TRUE
Cd9_ProteinCoding	2765.96	872	TRUE	0.130246	0.957584	1.73389	FALSE	Cd9	-	ProteinCoding	ProteinCoding	ProteinCoding	FALSE	FALSE	FALSE	-5.93469e-10	0.249699	3680	4597	0.36663	0.468349	TRUE
Fry_ProteinCoding	1395.96	854	TRUE	0.068397	0.873149	1.5636	FALSE	Fry	-	ProteinCoding	ProteinCoding	ProteinCoding	FALSE	FALSE	FALSE	4.27398e-10	0.18824	3351	2142	1.41784	0.468104	TRUE
Adcyap1r1_ProteinCoding	1789.91	1165	TRUE	0.100547	1.55559	2.93995	FALSE	Adcyap1r1	-	ProteinCoding	ProteinCoding	ProteinCoding	FALSE	FALSE	FALSE	-1.19734e-09	0.230686	2250	2529	0.705252	0.466482	TRUE
Capn1_ProteinCoding	2209.83	1094	TRUE	0.0982709	0.468166	0.746825	FALSE	Capn1	-	ProteinCoding	ProteinCoding	ProteinCoding	FALSE	FALSE	FALSE	1.0833e-09	0.217039	1239	3769	0.284834	0.46608	TRUE
Igfbp3_ProteinCoding	3000.89	1419	TRUE	0.154285	1.20035	2.2235	FALSE	Igfbp3	-	ProteinCoding	ProteinCoding	ProteinCoding	FALSE	FALSE	FALSE	-8.65977e-10	0.286555	539	4155	0.067711	0.465842	TRUE
Usp13_ProteinCoding	4045.68	1613	TRUE	0.174583	0.412277	0.634107	FALSE	Usp13	-	ProteinCoding	ProteinCoding	ProteinCoding	FALSE	FALSE	FALSE	-9.95221e-11	0.286053	13886	6521	2.52406	0.465073	TRUE
Hand2_ProteinCoding	3015.27	1107	TRUE	0.142669	0.65224	1.11807	FALSE	Hand2	TF	ProteinCoding	ProteinCoding	ProteinCoding	FALSE	FALSE	FALSE	-1.6587e-10	0.274208	481	3993	0.0760714	0.464292	TRUE
Shc3_ProteinCoding	267.988	227	TRUE	0.0128309	0.632949	1.07916	FALSE	Shc3	-	ProteinCoding	ProteinCoding	ProteinCoding	FALSE	FALSE	FALSE	-4.75081e-11	0.0809222	1006	425	1.25427	0.463286	TRUE
Cercam_ProteinCoding	3229.83	2054	TRUE	0.14426	0.520352	0.852075	FALSE	Cercam	-	ProteinCoding	ProteinCoding	ProteinCoding	FALSE	FALSE	FALSE	2.07437e-09	0.265841	2348	5035	0.317659	0.462739	TRUE
Ehbp1l1_ProteinCoding	3113.31	1448	TRUE	0.143736	0.621218	1.0555	FALSE	Ehbp1l1	-	ProteinCoding	ProteinCoding	ProteinCoding	FALSE	FALSE	FALSE	4.58452e-10	0.270374	2825	4643	0.31514	0.462369	TRUE
Lin28a_ProteinCoding	56010.8	11007	TRUE	1.9508	1.2467	0.527784	FALSE	Lin28a	TF	ProteinCoding	ProteinCoding	ProteinCoding	FALSE	FALSE	FALSE	2.90649e-10	0.830877	12294	29154	0.0896299	0.461706	TRUE
Serpinh1_ProteinCoding	45894.4	11407	TRUE	1.72499	2.2673	3.01216	FALSE	Serpinh1	-	ProteinCoding	ProteinCoding	ProteinCoding	FALSE	FALSE	FALSE	-9.91528e-09	0.839451	8489	27991	0.0318301	0.460921	TRUE
Zfp948_ProteinCoding	3046.07	1665	TRUE	0.131181	0.378967	0.566927	FALSE	Zfp948	TF	ProteinCoding	ProteinCoding	ProteinCoding	FALSE	FALSE	FALSE	1.21141e-09	0.246323	7726	5220	1.68201	0.460052	TRUE
Hopx_ProteinCoding	914.021	394	TRUE	0.0414678	0.478225	0.767112	FALSE	Hopx	TF	ProteinCoding	ProteinCoding	ProteinCoding	FALSE	FALSE	FALSE	-4.34923e-11	0.141754	669	1579	0.308776	0.45914	TRUE
Rb1_ProteinCoding	4182.59	2695	TRUE	0.18532	0.53426	0.880124	FALSE	Rb1	Cof	ProteinCoding	ProteinCoding	ProteinCoding	FALSE	FALSE	FALSE	5.02597e-10	0.300667	14367	6380	2.55916	0.458994	TRUE
Prickle1_ProteinCoding	10145.4	3380	TRUE	0.436049	0.692824	0.819239	FALSE	Prickle1	-	ProteinCoding	ProteinCoding	ProteinCoding	FALSE	FALSE	FALSE	6.55217e-09	0.462418	18344	12398	3.19662	0.457876	TRUE
Ggta1_ProteinCoding	4854.54	1653	TRUE	0.205724	0.379785	0.568576	FALSE	Ggta1	-	ProteinCoding	ProteinCoding	ProteinCoding	FALSE	FALSE	FALSE	-3.10329e-10	0.305393	9837	7743	1.35523	0.457715	TRUE
Foxo4_ProteinCoding	11499.8	3779	TRUE	0.474165	0.614936	0.597059	FALSE	Foxo4	TF	ProteinCoding	ProteinCoding	ProteinCoding	FALSE	FALSE	FALSE	-3.49888e-09	0.458155	885	14781	0.0441763	0.457557	TRUE
Epha3_ProteinCoding	513.118	549	TRUE	0.0268152	0.901422	1.62062	FALSE	Epha3	-	ProteinCoding	ProteinCoding	ProteinCoding	FALSE	FALSE	FALSE	3.61366e-10	0.121475	1739	673	2.67453	0.456255	TRUE
Hes3_ProteinCoding	1689.21	541	TRUE	0.0820941	0.695551	1.20542	FALSE	Hes3	TF	ProteinCoding	ProteinCoding	ProteinCoding	FALSE	FALSE	FALSE	-7.82309e-10	0.209351	344	2279	0.0999221	0.455963	TRUE
Art4_ProteinCoding	1392.82	832	TRUE	0.0662837	0.652477	1.11854	FALSE	Art4	-	ProteinCoding	ProteinCoding	ProteinCoding	FALSE	FALSE	FALSE	2.91388e-10	0.185305	249	2034	0.112001	0.455795	TRUE
Creg1_ProteinCoding	3455.75	2006	TRUE	0.15868	0.641925	1.09726	FALSE	Creg1	Cof	ProteinCoding	ProteinCoding	ProteinCoding	FALSE	FALSE	FALSE	1.21412e-10	0.283039	1000	5207	0.166609	0.455505	TRUE
Hoxa13_ProteinCoding	352.457	209	TRUE	0.0160748	0.419288	0.648248	FALSE	Hoxa13	TF	ProteinCoding	ProteinCoding	ProteinCoding	FALSE	FALSE	FALSE	-1.95135e-10	0.0890047	49	595	0.0510093	0.45547	TRUE
Igdcc4_ProteinCoding	2219.47	1378	TRUE	0.100183	0.519089	0.849527	FALSE	Igdcc4	-	ProteinCoding	ProteinCoding	ProteinCoding	FALSE	FALSE	FALSE	1.81988e-10	0.221348	1957	3614	0.351735	0.455284	TRUE
Ppp1r3c_ProteinCoding	532.941	186	TRUE	0.0241807	0.453906	0.718064	FALSE	Ppp1r3c	-	ProteinCoding	ProteinCoding	ProteinCoding	FALSE	FALSE	FALSE	-2.52903e-10	0.108262	207	930	0.131424	0.454686	TRUE
Atp10a_ProteinCoding	1950.68	1076	TRUE	0.0853509	0.375529	0.559993	FALSE	Atp10a	-	ProteinCoding	ProteinCoding	ProteinCoding	FALSE	FALSE	FALSE	1.10131e-09	0.200235	10852	3424	3.17889	0.454045	TRUE
Sox17_ProteinCoding	1318.07	289	TRUE	0.0683279	0.953047	1.72474	FALSE	Sox17	TF	ProteinCoding	ProteinCoding	ProteinCoding	FALSE	FALSE	FALSE	3.50152e-10	0.19263	225	1777	0.0573255	0.453543	TRUE
Mob3b_ProteinCoding	4865.06	2438	TRUE	0.204847	0.348004	0.50448	FALSE	Mob3b	-	ProteinCoding	ProteinCoding	ProteinCoding	FALSE	FALSE	FALSE	1.11559e-10	0.305698	19587	7823	6.26961	0.453066	TRUE
Arrb1_ProteinCoding	19695.7	7514	TRUE	0.778891	0.780639	0.906574	FALSE	Arrb1	Cof	ProteinCoding	ProteinCoding	ProteinCoding	FALSE	FALSE	FALSE	-3.30073e-09	0.587743	13740	20336	0.701115	0.452896	TRUE
Wipf1_ProteinCoding	4340.57	2446	TRUE	0.183808	0.357467	0.523566	FALSE	Wipf1	-	ProteinCoding	ProteinCoding	ProteinCoding	FALSE	FALSE	FALSE	-3.68958e-09	0.28969	15626	7159	3.46096	0.452842	TRUE
Itm2a_ProteinCoding	5753.64	2481	TRUE	0.272738	0.995633	2.17699	FALSE	Itm2a	-	ProteinCoding	ProteinCoding	ProteinCoding	FALSE	FALSE	FALSE	-6.3732e-10	0.375151	594	7824	0.0435848	0.45249	TRUE
Stxbp1_ProteinCoding	2651.66	1584	TRUE	0.115022	0.393994	0.597233	FALSE	Stxbp1	-	ProteinCoding	ProteinCoding	ProteinCoding	FALSE	FALSE	FALSE	-1.48323e-09	0.231282	5923	4603	1.12929	0.452431	TRUE
F5_ProteinCoding	625.365	202	TRUE	0.0294113	0.600418	1.01355	FALSE	F5	-	ProteinCoding	ProteinCoding	ProteinCoding	FALSE	FALSE	FALSE	-2.21224e-10	0.121352	335	1053	0.229483	0.452258	TRUE
Grhl1_ProteinCoding	509.494	177	TRUE	0.0225575	0.423584	0.656912	FALSE	Grhl1	TF	ProteinCoding	ProteinCoding	ProteinCoding	FALSE	FALSE	FALSE	4.16387e-11	0.102186	1901	1002	0.797942	0.452216	TRUE
Tubb6_ProteinCoding	7599.05	2960	TRUE	0.324425	0.548575	0.615636	FALSE	Tubb6	-	ProteinCoding	ProteinCoding	ProteinCoding	FALSE	FALSE	FALSE	-3.11887e-09	0.389239	2803	10581	0.154297	0.450948	TRUE
Krba1_ProteinCoding	13376.7	5473	TRUE	0.533659	0.611075	0.586044	FALSE	Krba1	-	ProteinCoding	ProteinCoding	ProteinCoding	FALSE	FALSE	FALSE	-1.03673e-09	0.476964	5809	17092	0.300818	0.450927	TRUE
Ccser1_ProteinCoding	376.118	394	TRUE	0.0182861	0.664796	1.14339	FALSE	Ccser1	-	ProteinCoding	ProteinCoding	ProteinCoding	FALSE	FALSE	FALSE	2.65179e-11	0.0975704	7239	587	7.15498	0.450852	TRUE
Frmd5_ProteinCoding	1530.49	1040	TRUE	0.0688463	0.435298	0.680537	FALSE	Frmd5	-	ProteinCoding	ProteinCoding	ProteinCoding	FALSE	FALSE	FALSE	-4.5667e-10	0.183584	13609	2530	11.769	0.450576	TRUE
Cdh4_ProteinCoding	2021.5	936	TRUE	0.0894609	0.435621	0.681187	FALSE	Cdh4	-	ProteinCoding	ProteinCoding	ProteinCoding	FALSE	FALSE	FALSE	7.06661e-10	0.206555	16202	3460	12.5463	0.450529	TRUE
Lrrc4_ProteinCoding	1202.23	557	TRUE	0.0539919	0.421867	0.653448	FALSE	Lrrc4	-	ProteinCoding	ProteinCoding	ProteinCoding	FALSE	FALSE	FALSE	1.42861e-09	0.162083	1114	2014	0.413259	0.449819	TRUE
Bpgm_ProteinCoding	5618.93	2852	TRUE	0.249916	0.704932	1.16172	FALSE	Bpgm	-	ProteinCoding	ProteinCoding	ProteinCoding	FALSE	FALSE	FALSE	-4.26936e-09	0.348178	4835	8552	0.476626	0.449491	TRUE
Sez6l_ProteinCoding	310.037	220	TRUE	0.0150499	0.703134	1.22071	FALSE	Sez6l	-	ProteinCoding	ProteinCoding	ProteinCoding	FALSE	FALSE	FALSE	-2.90744e-10	0.0880372	1316	486	0.754153	0.44942	TRUE
B3gat1_ProteinCoding	601.734	444	TRUE	0.0278344	0.47456	0.75972	FALSE	B3gat1	-	ProteinCoding	ProteinCoding	ProteinCoding	FALSE	FALSE	FALSE	6.38699e-11	0.118207	936	969	0.480338	0.448301	TRUE
Bmf_ProteinCoding	6503.62	3250	TRUE	0.281043	0.521918	0.522534	FALSE	Bmf	-	ProteinCoding	ProteinCoding	ProteinCoding	FALSE	FALSE	FALSE	6.7141e-10	0.368885	3078	9186	0.257254	0.447908	TRUE
Cnr1_ProteinCoding	1220.36	813	TRUE	0.0578052	0.698326	1.21101	FALSE	Cnr1	-	ProteinCoding	ProteinCoding	ProteinCoding	FALSE	FALSE	FALSE	-2.87348e-10	0.171045	2031	1943	0.620394	0.447687	TRUE
Cuedc1_ProteinCoding	4402.26	2402	TRUE	0.187149	0.370896	0.550649	FALSE	Cuedc1	-	ProteinCoding	ProteinCoding	ProteinCoding	FALSE	FALSE	FALSE	7.40477e-10	0.294034	16598	7149	2.89971	0.44718	TRUE
Hgf_ProteinCoding	424.38	321	TRUE	0.0211069	0.836418	1.48952	FALSE	Hgf	-	ProteinCoding	ProteinCoding	ProteinCoding	FALSE	FALSE	FALSE	7.59318e-11	0.104539	868	676	0.884558	0.446217	TRUE
Sp9_ProteinCoding	318.052	207	TRUE	0.0151691	0.597745	1.00816	FALSE	Sp9	TF	ProteinCoding	ProteinCoding	ProteinCoding	FALSE	FALSE	FALSE	-3.94028e-11	0.0880268	222	509	0.214873	0.443824	TRUE
Neto2_ProteinCoding	6513.2	3971	TRUE	0.284694	0.596117	0.781679	FALSE	Neto2	-	ProteinCoding	ProteinCoding	ProteinCoding	FALSE	FALSE	FALSE	1.35121e-10	0.373049	11045	9218	1.43072	0.443516	TRUE
Lhfpl4_ProteinCoding	1140.18	574	TRUE	0.0505665	0.380824	0.570672	FALSE	Lhfpl4	-	ProteinCoding	ProteinCoding	ProteinCoding	FALSE	FALSE	FALSE	-5.96055e-10	0.155364	1291	1988	0.294901	0.44344	TRUE
Gm32061_lncRNA	347.664	436	TRUE	0.0182796	0.784803	1.38542	FALSE	Gm32061	-	lncRNA	lncRNA	lncRNA	FALSE	FALSE	FALSE	-2.29849e-10	0.101863	2520	403	9.02956	0.443377	TRUE
Slc7a2_ProteinCoding	1985.25	1379	TRUE	0.0909949	0.543678	0.899117	FALSE	Slc7a2	-	ProteinCoding	ProteinCoding	ProteinCoding	FALSE	FALSE	FALSE	1.10889e-09	0.21337	3253	3128	0.933191	0.441927	TRUE
St6gal2_ProteinCoding	2008.92	1207	TRUE	0.0892902	0.427082	0.663967	FALSE	St6gal2	-	ProteinCoding	ProteinCoding	ProteinCoding	FALSE	FALSE	FALSE	-3.22375e-10	0.207789	4056	3323	0.501548	0.441753	TRUE
Adam22_ProteinCoding	2312.29	1165	TRUE	0.102317	0.460278	0.730917	FALSE	Adam22	-	ProteinCoding	ProteinCoding	ProteinCoding	FALSE	FALSE	FALSE	1.55951e-09	0.22092	8810	3888	1.89335	0.441123	TRUE
Gprc5a_ProteinCoding	1541.18	726	TRUE	0.0711158	0.56672	0.94559	FALSE	Gprc5a	-	ProteinCoding	ProteinCoding	ProteinCoding	FALSE	FALSE	FALSE	1.16282e-10	0.188411	758	2449	0.177156	0.440453	TRUE
Slc4a4_ProteinCoding	4677.63	2141	TRUE	0.198036	0.37734	0.563645	FALSE	Slc4a4	-	ProteinCoding	ProteinCoding	ProteinCoding	FALSE	FALSE	FALSE	-3.46578e-10	0.301567	15413	7543	3.37226	0.440304	TRUE
Inpp4b_ProteinCoding	641.044	619	TRUE	0.0299422	0.539463	0.890617	FALSE	Inpp4b	-	ProteinCoding	ProteinCoding	ProteinCoding	FALSE	FALSE	FALSE	2.00723e-10	0.12286	5234	1038	6.22213	0.439892	TRUE
Foxf2_ProteinCoding	826.297	325	TRUE	0.036643	0.355408	0.519412	FALSE	Foxf2	TF	ProteinCoding	ProteinCoding	ProteinCoding	FALSE	FALSE	FALSE	1.11608e-10	0.131993	228	1473	0.11869	0.439853	TRUE
Shank2_ProteinCoding	2030.16	1050	TRUE	0.089252	0.427155	0.664113	FALSE	Shank2	-	ProteinCoding	ProteinCoding	ProteinCoding	FALSE	FALSE	FALSE	6.43435e-10	0.2051	10780	3548	2.70074	0.439629	TRUE
Pde1b_ProteinCoding	1145.69	683	TRUE	0.0515587	0.449138	0.708448	FALSE	Pde1b	-	ProteinCoding	ProteinCoding	ProteinCoding	FALSE	FALSE	FALSE	-4.43113e-10	0.158054	847	1995	0.290595	0.439142	TRUE
Ttc9_ProteinCoding	719.976	442	TRUE	0.0319333	0.360182	0.529041	FALSE	Ttc9	-	ProteinCoding	ProteinCoding	ProteinCoding	FALSE	FALSE	FALSE	1.71037e-10	0.123279	1766	1289	0.608994	0.439023	TRUE
Akap6_ProteinCoding	841.468	667	TRUE	0.0414244	0.903336	1.62448	FALSE	Akap6	-	ProteinCoding	ProteinCoding	ProteinCoding	FALSE	FALSE	FALSE	-1.12341e-10	0.146598	5881	1281	3.80134	0.439016	TRUE
Skida1_ProteinCoding	6710.21	4152	TRUE	0.296712	0.641074	0.938692	FALSE	Skida1	-	ProteinCoding	ProteinCoding	ProteinCoding	FALSE	FALSE	FALSE	-4.42059e-09	0.3852	2787	9121	0.297314	0.437131	TRUE
Rel_ProteinCoding	2371.39	1152	TRUE	0.104479	0.434458	0.678842	FALSE	Rel	TF	ProteinCoding	ProteinCoding	ProteinCoding	FALSE	FALSE	FALSE	9.22822e-10	0.223124	2794	3975	0.565381	0.436945	TRUE
Nfam1_ProteinCoding	642.564	335	TRUE	0.0289745	0.433852	0.677619	FALSE	Nfam1	-	ProteinCoding	ProteinCoding	ProteinCoding	FALSE	FALSE	FALSE	4.32931e-10	0.11816	723	1154	0.3947	0.436512	TRUE
Dpysl4_ProteinCoding	2043.69	1695	TRUE	0.0960764	0.648681	1.11089	FALSE	Dpysl4	-	ProteinCoding	ProteinCoding	ProteinCoding	FALSE	FALSE	FALSE	2.9312e-10	0.221841	1940	3056	0.258397	0.43651	TRUE
Frrs1l_ProteinCoding	958.622	485	TRUE	0.043971	0.494757	0.800453	FALSE	Frrs1l	-	ProteinCoding	ProteinCoding	ProteinCoding	FALSE	FALSE	FALSE	-3.1258e-10	0.147747	722	1572	0.294921	0.436467	TRUE
Tinagl1_ProteinCoding	2161.05	827	TRUE	0.113363	1.09169	2.00434	FALSE	Tinagl1	-	ProteinCoding	ProteinCoding	ProteinCoding	FALSE	FALSE	FALSE	-1.88023e-10	0.248443	501	2813	0.055654	0.435718	TRUE
Aldh3a2_ProteinCoding	4535.1	1933	TRUE	0.192266	0.371297	0.551458	FALSE	Aldh3a2	-	ProteinCoding	ProteinCoding	ProteinCoding	FALSE	FALSE	FALSE	6.56577e-10	0.296024	2968	7409	0.315341	0.435077	TRUE
Dact2_ProteinCoding	2904.88	780	TRUE	0.127053	0.412472	0.6345	FALSE	Dact2	-	ProteinCoding	ProteinCoding	ProteinCoding	FALSE	FALSE	FALSE	1.54767e-09	0.244554	1285	4839	0.170801	0.43482	TRUE
Lrrn3_ProteinCoding	271.378	206	TRUE	0.0136281	0.750409	1.31605	FALSE	Lrrn3	-	ProteinCoding	ProteinCoding	ProteinCoding	FALSE	FALSE	FALSE	-2.23666e-10	0.0852824	203	399	0.358055	0.43386	TRUE
Lpin1_ProteinCoding	2089.39	1022	TRUE	0.0908153	0.346801	0.502054	FALSE	Lpin1	Cof	ProteinCoding	ProteinCoding	ProteinCoding	FALSE	FALSE	FALSE	-5.55411e-10	0.206242	4211	3653	1.05032	0.433794	TRUE
Plcl1_ProteinCoding	283.596	164	TRUE	0.0133992	0.742828	1.30077	FALSE	Plcl1	-	ProteinCoding	ProteinCoding	ProteinCoding	FALSE	FALSE	FALSE	1.91358e-10	0.0809184	3926	506	9.2166	0.433747	TRUE
Epn3_ProteinCoding	580.761	250	TRUE	0.0256817	0.391017	0.59123	FALSE	Epn3	-	ProteinCoding	ProteinCoding	ProteinCoding	FALSE	FALSE	FALSE	-5.54444e-11	0.109516	295	1105	0.103974	0.433184	TRUE
Kcng1_ProteinCoding	1911.41	892	TRUE	0.0850372	0.439528	0.689067	FALSE	Kcng1	-	ProteinCoding	ProteinCoding	ProteinCoding	FALSE	FALSE	FALSE	5.69827e-10	0.20242	1633	3200	0.305502	0.43302	TRUE
Radx_ProteinCoding	905.676	574	TRUE	0.0399083	0.37295	0.554792	FALSE	Radx	-	ProteinCoding	ProteinCoding	ProteinCoding	FALSE	FALSE	FALSE	3.02122e-10	0.136607	2085	1707	1.09863	0.431304	TRUE
Edn3_ProteinCoding	1072.56	723	TRUE	0.050123	0.595502	1.00364	FALSE	Edn3	-	ProteinCoding	ProteinCoding	ProteinCoding	FALSE	FALSE	FALSE	3.63902e-10	0.158969	1131	1732	0.503608	0.430429	TRUE
Stox1_ProteinCoding	309.93	182	TRUE	0.0140085	0.424736	0.659234	FALSE	Stox1	-	ProteinCoding	ProteinCoding	ProteinCoding	FALSE	FALSE	FALSE	2.59128e-10	0.0821898	2330	565	2.98472	0.42899	TRUE
Slc36a1_ProteinCoding	3441.02	1496	TRUE	0.147214	0.374025	0.556961	FALSE	Slc36a1	-	ProteinCoding	ProteinCoding	ProteinCoding	FALSE	FALSE	FALSE	4.85239e-10	0.259547	2462	5930	0.418458	0.428516	TRUE
Kirrel_ProteinCoding	20300.9	7537	TRUE	0.796554	0.700151	0.695366	FALSE	Kirrel	-	ProteinCoding	ProteinCoding	ProteinCoding	FALSE	FALSE	FALSE	1.48795e-09	0.595734	22410	20267	1.68712	0.428364	TRUE
Sfrp5_ProteinCoding	1475.57	260	TRUE	0.086075	1.32891	2.48279	FALSE	Sfrp5	-	ProteinCoding	ProteinCoding	ProteinCoding	FALSE	FALSE	FALSE	1.73975e-09	0.221587	65	1741	0.0126575	0.428141	TRUE
Hspa4l_ProteinCoding	5065.4	3268	TRUE	0.230235	0.728311	1.24337	FALSE	Hspa4l	-	ProteinCoding	ProteinCoding	ProteinCoding	FALSE	FALSE	FALSE	-2.30686e-10	0.340093	3287	7338	0.355818	0.427822	TRUE
Lgals1_ProteinCoding	4038.41	1831	TRUE	0.187434	0.76883	1.35321	FALSE	Lgals1	-	ProteinCoding	ProteinCoding	ProteinCoding	FALSE	FALSE	FALSE	7.92343e-11	0.306925	510	5953	0.0574926	0.427086	TRUE
Cabp7_ProteinCoding	455.895	59	TRUE	0.0204689	0.417099	0.643832	FALSE	Cabp7	-	ProteinCoding	ProteinCoding	ProteinCoding	FALSE	FALSE	FALSE	5.50018e-11	0.0990695	286	804	0.185098	0.426808	TRUE
Mmp9_ProteinCoding	436.721	104	TRUE	0.0235651	1.08289	1.98661	FALSE	Mmp9	-	ProteinCoding	ProteinCoding	ProteinCoding	FALSE	FALSE	FALSE	-3.18377e-10	0.112937	140	634	0.0679344	0.426741	TRUE
Pcdh9_ProteinCoding	346.015	285	TRUE	0.0166581	0.651462	1.1165	FALSE	Pcdh9	-	ProteinCoding	ProteinCoding	ProteinCoding	FALSE	FALSE	FALSE	-1.53249e-10	0.0925214	3361	549	5.01116	0.426036	TRUE
Adamts6_ProteinCoding	2608.82	1704	TRUE	0.115235	0.434212	0.678345	FALSE	Adamts6	-	ProteinCoding	ProteinCoding	ProteinCoding	FALSE	FALSE	FALSE	-1.97728e-09	0.235357	14771	4322	4.64616	0.425978	TRUE
Lix1l_ProteinCoding	3860.05	2592	TRUE	0.169139	0.481012	0.772733	FALSE	Lix1l	-	ProteinCoding	ProteinCoding	ProteinCoding	FALSE	FALSE	FALSE	-5.97155e-10	0.284514	3121	6078	0.219524	0.424959	TRUE
Efna1_ProteinCoding	2119.87	742	TRUE	0.0947856	0.435888	0.681727	FALSE	Efna1	-	ProteinCoding	ProteinCoding	ProteinCoding	FALSE	FALSE	FALSE	1.1314e-10	0.214877	779	3420	0.150725	0.424703	TRUE
Cysltr1_ProteinCoding	522.416	219	TRUE	0.0233669	0.40991	0.629333	FALSE	Cysltr1	-	ProteinCoding	ProteinCoding	ProteinCoding	FALSE	FALSE	FALSE	-7.84079e-11	0.105335	436	971	0.315136	0.424133	TRUE
Cbln1_ProteinCoding	1408.92	476	TRUE	0.0712233	0.83274	1.4821	FALSE	Cbln1	-	ProteinCoding	ProteinCoding	ProteinCoding	FALSE	FALSE	FALSE	3.88581e-10	0.196563	142	1915	0.0283526	0.42388	TRUE
Grrp1_ProteinCoding	1108.26	671	TRUE	0.0489677	0.357482	0.523595	FALSE	Grrp1	-	ProteinCoding	ProteinCoding	ProteinCoding	FALSE	FALSE	FALSE	2.29912e-10	0.152721	466	1947	0.111895	0.422074	TRUE
Grm4_ProteinCoding	284.68	160	TRUE	0.0131132	0.481247	0.773207	FALSE	Grm4	-	ProteinCoding	ProteinCoding	ProteinCoding	FALSE	FALSE	FALSE	1.21471e-10	0.0803709	1206	497	1.60114	0.421281	TRUE
Hcfc2_ProteinCoding	2684.09	1716	TRUE	0.116667	0.385864	0.580838	FALSE	Hcfc2	Cof	ProteinCoding	ProteinCoding	ProteinCoding	FALSE	FALSE	FALSE	1.48723e-10	0.234073	6923	4612	1.2062	0.420803	TRUE
Gm5089_lncRNA	300.098	179	TRUE	0.0136349	0.402864	0.615124	FALSE	Gm5089	-	lncRNA	lncRNA	lncRNA	FALSE	FALSE	FALSE	-1.32026e-10	0.0816967	2531	534	1.52424	0.420135	TRUE
Nrbp2_ProteinCoding	863.891	628	TRUE	0.0401498	0.551013	0.913912	FALSE	Nrbp2	-	ProteinCoding	ProteinCoding	ProteinCoding	FALSE	FALSE	FALSE	1.08676e-10	0.141622	228	1456	0.2524	0.420115	TRUE
Nkx6.2_ProteinCoding	398.461	316	TRUE	0.0209461	0.847746	1.51237	FALSE	Nkx6.2	-	ProteinCoding	ProteinCoding	ProteinCoding	FALSE	FALSE	FALSE	-7.23499e-11	0.108209	78	494	0.0936171	0.420093	TRUE
Edaradd_ProteinCoding	660.201	465	TRUE	0.0309427	0.554092	0.920122	FALSE	Edaradd	-	ProteinCoding	ProteinCoding	ProteinCoding	FALSE	FALSE	FALSE	3.93617e-10	0.125231	847	1045	0.572701	0.419561	TRUE
Prdm16_ProteinCoding	711.554	643	TRUE	0.0328384	0.485461	0.781705	FALSE	Prdm16	TF	ProteinCoding	ProteinCoding	ProteinCoding	FALSE	FALSE	FALSE	3.67057e-10	0.128076	5213	1186	6.77995	0.419503	TRUE
Stat1_ProteinCoding	1888.28	1085	TRUE	0.0822637	0.361818	0.53234	FALSE	Stat1	TF	ProteinCoding	ProteinCoding	ProteinCoding	FALSE	FALSE	FALSE	3.4318e-10	0.195834	1532	3401	0.409252	0.419396	TRUE
Stum_ProteinCoding	955.035	722	TRUE	0.0464022	0.692544	1.19935	FALSE	Stum	-	ProteinCoding	ProteinCoding	ProteinCoding	FALSE	FALSE	FALSE	-6.47604e-11	0.155897	1419	1407	0.7456	0.418723	TRUE
Cmtm3_ProteinCoding	3366.25	2186	TRUE	0.147959	0.452729	0.715691	FALSE	Cmtm3	-	ProteinCoding	ProteinCoding	ProteinCoding	FALSE	FALSE	FALSE	8.16479e-10	0.266459	1524	5415	0.191716	0.418012	TRUE
Ptgs2_ProteinCoding	344.36	79	TRUE	0.0173764	0.931494	1.68127	FALSE	Ptgs2	-	ProteinCoding	ProteinCoding	ProteinCoding	FALSE	FALSE	FALSE	-5.46283e-11	0.0957856	104	501	0.0292319	0.416281	TRUE
Vat1_ProteinCoding	5132.09	1915	TRUE	0.224037	0.521218	0.520091	FALSE	Vat1	-	ProteinCoding	ProteinCoding	ProteinCoding	FALSE	FALSE	FALSE	-4.34385e-10	0.326465	687	7802	0.0548795	0.415	TRUE
Fgd4_ProteinCoding	4190.86	2538	TRUE	0.188272	0.606062	1.02493	FALSE	Fgd4	-	ProteinCoding	ProteinCoding	ProteinCoding	FALSE	FALSE	FALSE	-4.3926e-10	0.305213	13078	6361	2.99389	0.414553	TRUE
Tmem119_ProteinCoding	2037.3	1109	TRUE	0.0922574	0.488057	0.786941	FALSE	Tmem119	-	ProteinCoding	ProteinCoding	ProteinCoding	FALSE	FALSE	FALSE	1.13254e-09	0.213727	341	3193	0.0849723	0.414468	TRUE
Mgat5b_ProteinCoding	1012.59	490	TRUE	0.0449786	0.398102	0.605518	FALSE	Mgat5b	-	ProteinCoding	ProteinCoding	ProteinCoding	FALSE	FALSE	FALSE	-4.07755e-10	0.146159	4818	1807	1.14703	0.414354	TRUE
Frmd4b_ProteinCoding	6365.1	3097	TRUE	0.284348	0.691108	1.11344	FALSE	Frmd4b	-	ProteinCoding	ProteinCoding	ProteinCoding	FALSE	FALSE	FALSE	3.66801e-09	0.377531	17133	8651	4.62478	0.414348	TRUE
Bambi_ProteinCoding	6020.51	2476	TRUE	0.26453	0.571799	0.696747	FALSE	Bambi	-	ProteinCoding	ProteinCoding	ProteinCoding	FALSE	FALSE	FALSE	2.66289e-10	0.359685	2101	8401	0.157165	0.414058	TRUE
Phyhipl_ProteinCoding	1300.1	742	TRUE	0.0585828	0.451837	0.713893	FALSE	Phyhipl	-	ProteinCoding	ProteinCoding	ProteinCoding	FALSE	FALSE	FALSE	-6.08505e-10	0.168829	2716	2187	0.951763	0.413619	TRUE
[truncated: 562 more rows]

## Sheet: 10x
new_gene2	n_counts	n_cells	highly_variable	means	dispersions	dispersions_norm	marker	id	reg	ubiotype	mbiotype	biotype	mean	std	n_cells_unspliced	n_cells_spliced	velocity_gamma	velocity_r2	velocity_genes
Myl7_ProteinCoding	4085.5	3619	TRUE	1.20928	5.32732	5.80054	TRUE	Myl7	-	ProteinCoding	ProteinCoding	ProteinCoding	2.7952e-10	0.639737	423	4721	0.273644	0.989829	TRUE
Myl4_ProteinCoding	1454.73	1746	TRUE	0.494116	4.11513	9.95693	TRUE	Myl4	-	ProteinCoding	ProteinCoding	ProteinCoding	4.41234e-11	0.421225	341	1648	0.807219	0.98687	TRUE
Hba.a1_ProteinCoding	14660.5	8181	TRUE	3.24596	5.32061	3.17552	TRUE	Hba.a1	-	ProteinCoding	ProteinCoding	ProteinCoding	4.71539e-11	1.4841	2165	7578	0.670206	0.982437	TRUE
Myl2_ProteinCoding	348.008	408	TRUE	0.0732928	2.80537	11.0285	TRUE	Myl2	-	ProteinCoding	ProteinCoding	ProteinCoding	-2.58706e-11	0.186044	50	424	0.764677	0.978451	TRUE
Hba.x_ProteinCoding	20785.3	10759	TRUE	4.01169	6.01285	1.75636	TRUE	Hba.x	-	ProteinCoding	ProteinCoding	ProteinCoding	2.14013e-10	1.56554	2231	9874	0.465167	0.977066	TRUE
Hbb.bh1_ProteinCoding	25133.6	11262	TRUE	4.41514	6.38278	0.707107	TRUE	Hbb.bh1	-	ProteinCoding	ProteinCoding	ProteinCoding	2.03129e-10	1.58338	2419	10482	0.309949	0.976412	TRUE
Myh7_ProteinCoding	203.458	334	TRUE	0.0311712	1.98871	8.23717	TRUE	Myh7	-	ProteinCoding	ProteinCoding	ProteinCoding	-1.68952e-11	0.13197	36	214	0.944811	0.973931	TRUE
Afp_ProteinCoding	2872.42	2468	TRUE	0.448341	2.78295	6.84022	TRUE	Afp	-	ProteinCoding	ProteinCoding	ProteinCoding	6.49883e-11	0.486674	580	3190	1.42938	0.971859	TRUE
Tnnc1_ProteinCoding	1035.03	1321	TRUE	0.233525	3.22878	8.91252	TRUE	Tnnc1	-	ProteinCoding	ProteinCoding	ProteinCoding	5.32643e-11	0.317281	86	1337	0.326314	0.967044	TRUE
Rhox5_ProteinCoding	10130.4	2562	TRUE	1.48426	2.94805	3.62338	TRUE	Rhox5	-	ProteinCoding	ProteinCoding	ProteinCoding	7.87973e-11	0.935859	2141	6079	0.937685	0.963692	TRUE
Hba.a2_ProteinCoding	12035.6	6782	TRUE	2.66057	4.76702	4.01675	TRUE	Hba.a2	-	ProteinCoding	ProteinCoding	ProteinCoding	-3.77115e-10	1.33007	1785	6343	0.494868	0.96011	TRUE
Slc8a1_ProteinCoding	173.634	321	TRUE	0.017315	0.761049	4.04094	TRUE	Slc8a1	-	ProteinCoding	ProteinCoding	ProteinCoding	-1.27747e-11	0.0956972	1083	252	98.6794	0.959544	TRUE
Ttr_ProteinCoding	11979.8	7467	TRUE	2.19836	4.70371	4.79841	TRUE	Ttr	-	ProteinCoding	ProteinCoding	ProteinCoding	2.27814e-10	1.13591	1195	10087	0.297516	0.957568	TRUE
Stab2_ProteinCoding	57.3637	89	FALSE	0.00588341	0.77653	4.09386	TRUE	Stab2	-	ProteinCoding	ProteinCoding	ProteinCoding	-9.38649e-13	0.0568328	124	75	75.0973	0.954537	TRUE
Myl3_ProteinCoding	598.039	826	TRUE	0.145419	3.17778	12.3015	TRUE	Myl3	-	ProteinCoding	ProteinCoding	ProteinCoding	-3.6643e-11	0.252739	83	693	0.309579	0.953869	TRUE
Tnnt2_ProteinCoding	1247.15	1529	TRUE	0.299881	3.40297	9.36064	TRUE	Tnnt2	-	ProteinCoding	ProteinCoding	ProteinCoding	4.47993e-11	0.359389	81	1378	0.184436	0.950319	TRUE
Amn_ProteinCoding	3830.42	1316	TRUE	0.634939	2.39793	5.13684	TRUE	Amn	-	ProteinCoding	ProteinCoding	ProteinCoding	7.2089e-11	0.620911	684	2961	0.762999	0.949509	TRUE
Hoxb5os_lncRNA	3769.35	3382	TRUE	0.441977	1.503	3.89532	TRUE	Hoxb5os	-	lncRNA	lncRNA	lncRNA	-9.38544e-11	0.504298	1488	3195	2.8092	0.947157	TRUE
Spink1_ProteinCoding	4958.67	2287	TRUE	0.855115	3.14201	6.37883	TRUE	Spink1	-	ProteinCoding	ProteinCoding	ProteinCoding	3.31569e-10	0.690483	900	4434	0.710297	0.946885	TRUE
Ttn_ProteinCoding	313.195	425	TRUE	0.0505124	1.92581	8.02216	TRUE	Ttn	-	ProteinCoding	ProteinCoding	ProteinCoding	-3.39987e-11	0.170687	237	295	2.53115	0.946723	TRUE
Actc1_ProteinCoding	1764.75	2055	TRUE	0.656539	4.63052	9.67981	TRUE	Actc1	-	ProteinCoding	ProteinCoding	ProteinCoding	-1.25843e-10	0.460462	72	1953	0.0593573	0.944999	TRUE
Trim55_ProteinCoding	58.9137	184	FALSE	0.00487233	0.0181945	1.50182	FALSE	Trim55	-	ProteinCoding	ProteinCoding	ProteinCoding	1.39628e-12	0.0461147	203	115	63.2041	0.943018	TRUE
Apom_ProteinCoding	6769.55	3577	TRUE	1.39106	3.61344	4.49277	TRUE	Apom	-	ProteinCoding	ProteinCoding	ProteinCoding	3.60736e-11	0.918697	704	5421	0.22779	0.935033	TRUE
Crabp1_ProteinCoding	11442.5	7730	TRUE	1.41165	3.39046	4.20142	TRUE	Crabp1	-	ProteinCoding	ProteinCoding	ProteinCoding	-2.88127e-11	0.856124	976	8739	0.289286	0.935016	TRUE
S100g_ProteinCoding	3416.03	3124	TRUE	0.516354	2.80259	6.91944	TRUE	S100g	-	ProteinCoding	ProteinCoding	ProteinCoding	9.36664e-12	0.517073	471	3910	0.739566	0.932414	TRUE
Ryr2_ProteinCoding	92.4973	214	FALSE	0.0076869	0.0329684	1.55232	TRUE	Ryr2	-	ProteinCoding	ProteinCoding	ProteinCoding	-2.4583e-11	0.0583093	567	171	63.8541	0.931808	TRUE
Tmem108_ProteinCoding	1547.23	2104	TRUE	0.14703	0.834928	4.29347	TRUE	Tmem108	-	ProteinCoding	ProteinCoding	ProteinCoding	1.82362e-11	0.270866	1723	2301	11.0856	0.931768	TRUE
Dab2_ProteinCoding	5380.69	3658	TRUE	0.671949	2.18942	4.71256	TRUE	Dab2	Cof	ProteinCoding	ProteinCoding	ProteinCoding	-1.54635e-10	0.620312	1306	5605	1.18858	0.931637	TRUE
Postn_ProteinCoding	612.801	689	TRUE	0.0929264	1.94898	8.10137	TRUE	Postn	-	ProteinCoding	ProteinCoding	ProteinCoding	5.16225e-11	0.22914	84	600	0.807429	0.922289	TRUE
Myl1_ProteinCoding	532.113	665	TRUE	0.096307	2.49276	9.96002	TRUE	Myl1	-	ProteinCoding	ProteinCoding	ProteinCoding	-2.02464e-12	0.221751	68	612	0.505899	0.918859	TRUE
Nxpe2_ProteinCoding	1179.5	1607	TRUE	0.112661	0.672317	3.73766	TRUE	Nxpe2	-	ProteinCoding	ProteinCoding	ProteinCoding	-2.93256e-11	0.23395	791	1564	8.09641	0.916557	TRUE
Flt1_ProteinCoding	550.3	609	TRUE	0.0481539	0.302061	2.4721	TRUE	Flt1	-	ProteinCoding	ProteinCoding	ProteinCoding	-3.38013e-12	0.151505	792	926	17.9141	0.916324	TRUE
Nrk_ProteinCoding	1011.75	870	TRUE	0.0917466	0.484641	3.09617	TRUE	Nrk	-	ProteinCoding	ProteinCoding	ProteinCoding	4.2575e-11	0.212789	590	1514	6.28094	0.915001	TRUE
Nexn_ProteinCoding	1032.25	1607	TRUE	0.112147	1.41049	6.26077	TRUE	Nexn	-	ProteinCoding	ProteinCoding	ProteinCoding	6.75477e-11	0.236378	492	1567	2.27365	0.912214	TRUE
Cubn_ProteinCoding	1961.11	819	TRUE	0.233422	1.31797	3.99689	TRUE	Cubn	-	ProteinCoding	ProteinCoding	ProteinCoding	2.67675e-11	0.370862	1294	1822	13.5648	0.911657	TRUE
Apob_ProteinCoding	2000.14	918	TRUE	0.243918	1.43737	4.30404	TRUE	Apob	-	ProteinCoding	ProteinCoding	ProteinCoding	7.78897e-12	0.379212	508	1916	1.7107	0.906043	TRUE
Acta2_ProteinCoding	3753.63	3349	TRUE	0.780805	3.53929	7.16035	TRUE	Acta2	-	ProteinCoding	ProteinCoding	ProteinCoding	-6.35662e-11	0.637105	192	3127	0.116677	0.901865	TRUE
Ankrd1_ProteinCoding	388.049	504	TRUE	0.0911141	2.97414	11.6054	TRUE	Ankrd1	Cof	ProteinCoding	ProteinCoding	ProteinCoding	-4.36872e-11	0.208385	107	377	1.31148	0.899723	TRUE
Hbb.y_ProteinCoding	18785.7	10633	TRUE	3.75229	6.28139	3.21167	TRUE	Hbb.y	-	ProteinCoding	ProteinCoding	ProteinCoding	3.11172e-10	1.43392	654	9828	0.0202469	0.899541	TRUE
Rab27b_ProteinCoding	162.254	276	TRUE	0.0171684	1.16142	5.40945	TRUE	Rab27b	-	ProteinCoding	ProteinCoding	ProteinCoding	-1.55535e-11	0.0938163	68	262	2.25541	0.898962	TRUE
Spp2_ProteinCoding	1492.37	1235	TRUE	0.209667	2.02756	5.82235	TRUE	Spp2	-	ProteinCoding	ProteinCoding	ProteinCoding	-1.88259e-11	0.34126	224	1685	0.769589	0.898906	TRUE
Epha5_ProteinCoding	852.688	1089	TRUE	0.0853198	0.83586	4.29665	TRUE	Epha5	-	ProteinCoding	ProteinCoding	ProteinCoding	3.77281e-11	0.212326	1087	1106	7.95966	0.898167	TRUE
Emb_ProteinCoding	18168.3	8101	TRUE	1.63672	2.65678	4.89731	TRUE	Emb	-	ProteinCoding	ProteinCoding	ProteinCoding	-1.81364e-11	0.801608	2080	13641	0.445583	0.896964	TRUE
Fli1_ProteinCoding	568.541	787	TRUE	0.0506053	0.390682	2.77501	TRUE	Fli1	TF	ProteinCoding	ProteinCoding	ProteinCoding	5.2234e-11	0.156283	676	909	13.6831	0.895907	TRUE
Dpp4_ProteinCoding	759.773	525	TRUE	0.0662618	0.296664	2.45365	TRUE	Dpp4	-	ProteinCoding	ProteinCoding	ProteinCoding	3.88406e-11	0.174482	581	1223	7.26654	0.895649	TRUE
Trp63_ProteinCoding	66.5321	134	FALSE	0.00572087	0.187171	2.0794	TRUE	Trp63	TF	ProteinCoding	ProteinCoding	ProteinCoding	3.57924e-12	0.0515227	99	118	13.0907	0.895545	TRUE
Sox10_ProteinCoding	251.41	418	TRUE	0.0221665	0.267915	2.35538	TRUE	Sox10	TF	ProteinCoding	ProteinCoding	ProteinCoding	2.39899e-11	0.103147	158	407	4.81994	0.892062	TRUE
Mrc1_ProteinCoding	66.9215	87	FALSE	0.00532707	-0.123123	1.01879	FALSE	Mrc1	-	ProteinCoding	ProteinCoding	ProteinCoding	-8.15319e-12	0.0464367	84	150	23.525	0.891787	TRUE
Plac1_ProteinCoding	2020.55	1693	TRUE	0.237923	1.68573	4.94297	TRUE	Plac1	-	ProteinCoding	ProteinCoding	ProteinCoding	-1.25331e-10	0.362746	376	2479	1.45274	0.88945	TRUE
Alad_ProteinCoding	10279.3	8482	TRUE	0.859988	1.28059	2.71702	TRUE	Alad	-	ProteinCoding	ProteinCoding	ProteinCoding	3.49684e-11	0.579221	2011	11580	1.35036	0.889042	TRUE
Pgam2_ProteinCoding	387.353	436	TRUE	0.0561538	1.99301	8.25187	TRUE	Pgam2	-	ProteinCoding	ProteinCoding	ProteinCoding	1.97861e-12	0.173483	33	515	0.33941	0.888364	TRUE
Meox2_ProteinCoding	172.972	261	TRUE	0.0162052	0.519563	3.21553	TRUE	Meox2	TF	ProteinCoding	ProteinCoding	ProteinCoding	-1.28307e-11	0.090778	198	261	12.6024	0.880423	TRUE
Tnni1_ProteinCoding	2297.57	2749	TRUE	0.377756	3.01979	7.38513	TRUE	Tnni1	-	ProteinCoding	ProteinCoding	ProteinCoding	-3.25536e-11	0.42074	156	2818	0.203048	0.878882	TRUE
Ebf1_ProteinCoding	792.98	1026	TRUE	0.0724981	0.572232	3.39556	TRUE	Ebf1	TF	ProteinCoding	ProteinCoding	ProteinCoding	8.0072e-12	0.188191	940	1267	10.0298	0.878505	TRUE
Lgals1_ProteinCoding	11084.2	7233	TRUE	1.00103	2.04895	4.18079	TRUE	Lgals1	-	ProteinCoding	ProteinCoding	ProteinCoding	1.78616e-11	0.700584	1413	11180	0.593217	0.878175	TRUE
Lef1_ProteinCoding	3663.96	3558	TRUE	0.304515	0.462648	1.50168	TRUE	Lef1	TF	ProteinCoding	ProteinCoding	ProteinCoding	1.46225e-10	0.371351	3657	5406	9.46005	0.874567	TRUE
Meis2_ProteinCoding	4744.8	5514	TRUE	0.382374	0.344475	1.22979	TRUE	Meis2	TF	ProteinCoding	ProteinCoding	ProteinCoding	1.17965e-10	0.392717	4895	6455	13.2333	0.872858	TRUE
Tfap2b_ProteinCoding	318.435	491	TRUE	0.0300196	0.529462	3.24937	TRUE	Tfap2b	TF	ProteinCoding	ProteinCoding	ProteinCoding	-1.45354e-11	0.124054	186	462	5.71415	0.872511	TRUE
Mybpc3_ProteinCoding	163.975	298	TRUE	0.0180605	0.924079	4.59819	TRUE	Mybpc3	-	ProteinCoding	ProteinCoding	ProteinCoding	7.01627e-12	0.102022	30	187	1.22299	0.871243	TRUE
Gipc2_ProteinCoding	1604.28	1040	TRUE	0.157875	0.760318	2.5623	TRUE	Gipc2	-	ProteinCoding	ProteinCoding	ProteinCoding	-3.55817e-11	0.289793	561	1958	2.59777	0.869267	TRUE
Cdh6_ProteinCoding	788.618	1458	TRUE	0.0657607	0.168915	2.01699	TRUE	Cdh6	-	ProteinCoding	ProteinCoding	ProteinCoding	-2.82986e-11	0.168336	1944	1424	29.169	0.868215	TRUE
Myo6_ProteinCoding	831.418	773	TRUE	0.0687598	0.0831265	1.72376	FALSE	Myo6	Cof	ProteinCoding	ProteinCoding	ProteinCoding	-1.47204e-12	0.172454	658	1488	7.70541	0.867734	TRUE
Blvrb_ProteinCoding	6449.06	3769	TRUE	0.81046	2.04674	4.2242	TRUE	Blvrb	-	ProteinCoding	ProteinCoding	ProteinCoding	4.87826e-12	0.70683	972	5687	0.793224	0.867475	TRUE
Hapln1_ProteinCoding	2356.99	2828	TRUE	0.241389	1.15093	3.56717	TRUE	Hapln1	-	ProteinCoding	ProteinCoding	ProteinCoding	8.72805e-11	0.356939	864	2861	2.72091	0.86408	TRUE
Prdm6_ProteinCoding	1055.21	1173	TRUE	0.0852853	0.0125901	1.48267	TRUE	Prdm6	TF	ProteinCoding	ProteinCoding	ProteinCoding	-3.29672e-11	0.189457	2062	1947	24.6502	0.863666	TRUE
Trf_ProteinCoding	1494.49	1229	TRUE	0.162571	1.23467	3.7826	TRUE	Trf	-	ProteinCoding	ProteinCoding	ProteinCoding	1.13929e-10	0.298414	261	1880	0.980831	0.863278	TRUE
Rspo3_ProteinCoding	3188.6	2192	TRUE	0.332664	1.2544	3.32334	TRUE	Rspo3	-	ProteinCoding	ProteinCoding	ProteinCoding	1.19079e-10	0.433836	900	3556	2.12425	0.86235	TRUE
Pim2_ProteinCoding	3434.92	657	TRUE	0.355232	1.12276	3.02045	TRUE	Pim2	-	ProteinCoding	ProteinCoding	ProteinCoding	-5.62494e-11	0.387973	1468	3615	2.98712	0.861687	TRUE
Rhoj_ProteinCoding	481.233	739	TRUE	0.0416508	0.239278	2.2575	TRUE	Rhoj	-	ProteinCoding	ProteinCoding	ProteinCoding	3.92038e-11	0.139739	356	797	7.26634	0.861412	TRUE
Tbx4_ProteinCoding	80.8628	159	FALSE	0.00658773	-0.0703313	1.19924	FALSE	Tbx4	TF	ProteinCoding	ProteinCoding	ProteinCoding	2.42671e-11	0.053153	353	154	73.3715	0.861376	TRUE
Elk3_ProteinCoding	582.543	926	TRUE	0.0520001	0.536478	3.27335	TRUE	Elk3	TF	ProteinCoding	ProteinCoding	ProteinCoding	-2.59556e-11	0.156344	415	977	4.82308	0.860691	TRUE
Unc45b_ProteinCoding	231.036	457	TRUE	0.0231502	0.732464	3.94324	TRUE	Unc45b	-	ProteinCoding	ProteinCoding	ProteinCoding	5.07994e-11	0.111494	103	316	2.82897	0.859212	TRUE
Emcn_ProteinCoding	344.908	447	TRUE	0.0426965	1.39959	6.22352	TRUE	Emcn	-	ProteinCoding	ProteinCoding	ProteinCoding	1.25041e-11	0.156734	94	368	1.24144	0.858322	TRUE
Gypa_ProteinCoding	3814.45	2499	TRUE	0.506529	1.72467	4.42491	TRUE	Gypa	-	ProteinCoding	ProteinCoding	ProteinCoding	-5.05866e-11	0.553379	566	2443	0.969009	0.85666	TRUE
Clic6_ProteinCoding	1517.88	901	TRUE	0.146174	0.708141	3.8601	TRUE	Clic6	-	ProteinCoding	ProteinCoding	ProteinCoding	6.41969e-11	0.272956	652	1949	3.46992	0.855455	TRUE
Slc13a4_ProteinCoding	1207.86	631	TRUE	0.115689	0.641658	3.63286	TRUE	Slc13a4	-	ProteinCoding	ProteinCoding	ProteinCoding	3.35449e-11	0.24337	781	1553	4.55674	0.854946	TRUE
[truncated: 1,442 more rows]
