# Supplementary material for: High-throughput total RNA sequencing in single cells using VASA-seq
Source: Nat Biotechnol. 2022 Jun 27;40(12):1780–93. doi: 10.1038/s41587-022-01361-8 (PMC9750877; doi:10.1038/s41587-022-01361-8)
Supplement: Supplementary file 9 — List of differentially included nodes that were found across the different comparisons made between cell clusters. Leiden cluster IDs that were compared are indicated by A.cluster_names and B.cluster_names columns. Columns 4–8 provide the information corresponding to the assessed splicing nodes. Each comparison was repeated 50 times, and summary statistics (such as mean, standard deviation and variance) are reported for each splicing node that was differentially included across the computed comparisons between clusters. Finally, associated CDF-beta values to each listed splicing node are indicated on the CDF-beta column. [file 41587_2022_1361_MOESM9_ESM.tsv]

Compare_code	A.cluster_names	B.cluster_names	Gene	Node	Coord	Strand	Type	Psi_A.mean	Psi_B.mean	DeltaPsi.mean	DeltaPsi.sd	Probability.mean	Probability.sd	Probability.var	Number	cdf.beta
P8	15	7	ENSMUSG00000019978	42	10:25501578-25501631	+	CE	0.1643122	0.6678986	-0.5035866	0.0272223010775942	0.97974	0.0122337939448772	0.000149665714285715	50	5.09690601445666e-11
P8	15	7	ENSMUSG00000019920	2	10:58371454-58371699	+	CE	0.07629554	0.3481604	-0.2718644	0.0068044559709961	0.96982	0.00798388683409227	6.3742448979592e-05	50	2.98233360019931e-28
P8	15	7	ENSMUSG00000020422	34	11:8468427-8468675	-	CE	0.219394	0.6696448	-0.4502506	0.0294257060609202	0.95268	0.0154079756712462	0.000237405714285714	50	3.40257592486002e-10
P8	15	7	ENSMUSG00000017774	5	11:75656149-75656201	+	CE	0.4992646	0.05181152	0.4474536	0.023217254646192	0.99242	0.00535700952215023	2.86975510204082e-05	50	3.77218381616209e-24
P8	15	7	ENSMUSG00000015143	30	12:80170686-80170766	-	CE	0.3518672	0.557764	-0.2058962	0.00655108587042123	0.91606	0.0212731602480397	0.000452547346938775	50	1.19748355609791e-05
P8	15	7	ENSMUSG00000042284	4	13:115089194-115090304	-	CE	0.874295641025641	0.568065897435898	0.30623	0.0143982824268072	0.933820512820513	0.0184217717229995	0.000339361673414304	39	1.30185001270527e-07
P8	15	7	ENSMUSG00000042284	5	13:115088355-115088961	-	AL	0.874301025641026	0.57336358974359	0.300936666666667	0.013404683064891	0.931025641025641	0.0178155567434271	0.000317394062078272	39	6.13190401815801e-08
P8	15	7	ENSMUSG00000042590	41	13:106836212-106836321	-	CE	0.09029976	0.3701072	-0.2798078	0.0163230017109949	0.9663	0.0101845220700786	0.000103724489795919	50	5.37402802196883e-19
P8	15	7	ENSMUSG00000022565	28	15:76195424-76195730	-	CE	0.2443964	0.881435	-0.637039	0.0479206451291282	0.99558	0.00949562735028656	9.01669387755101e-05	50	8.97523866582817e-07
P8	15	7	ENSMUSG00000002489	60	16:89817961-89818352	-	CE	0.544341224489796	0.844812448979592	-0.300470204081633	0.0648720528068455	0.904836734693878	0.0539368252907879	0.00290918112244898	49	0.0468892469139975
P8	15	7	ENSMUSG00000007050	4	17:34982159-34982208	+	AA	0.3053904	0.09066972	0.2147208	0.0143192732742287	0.9012	0.0307836426217111	0.000947632653061225	50	0.00319778461828015
P8	15	7	ENSMUSG00000007050	5	17:34982209-34982234	+	CE	0.3076242	0.0965426799999999	0.2110822	0.00928533346252056	0.91236	0.0215574789332886	0.000464724897959184	50	2.08275546577702e-05
P8	15	7	ENSMUSG00000040260	41	17:49456964-49458426	-	TE	0.05142186	0.4393746	-0.3879528	0.0553805489333869	0.93978	0.0374750474806033	0.00140437918367347	50	0.00399939935100696
P8	15	7	ENSMUSG00000040260	42	17:49456112-49456963	-	TE	0.9485962	0.5605382	0.3880586	0.0555481574855622	0.93978	0.0369507615010869	0.0013653587755102	50	0.00361539648708336
P8	15	7	ENSMUSG00000024381	15	18:32426224-32426352	+	CE	0.232298	0.6702994	-0.438001	0.0270769875370513	0.96254	0.0143771502384719	0.000206702448979592	50	7.00115638930027e-11
P8	15	7	ENSMUSG00000024812	10	19:24173955-24174092	-	CE	0.87829	0.295239591836735	0.583049795918367	0.0201340617786745	0.993795918367347	0.00486903306552721	2.37074829931973e-05	49	1.38743762990826e-24
P8	15	7	ENSMUSG00000025026	34	19:53244310-53244405	+	CE	0.8973386	0.6373904	0.2599486	0.0118530953522095	0.93472	0.0263601740417282	0.000694858775510203	50	0.000132385693195017
P8	15	7	ENSMUSG00000024921	77	19:26749943-26749947	+	AD	0.171761315789474	0.55198552631579	-0.380223947368421	0.0494730795778479	0.923052631578947	0.0385254898900196	0.001484213371266	38	0.00671735081462758
P8	15	7	ENSMUSG00000009418	50	1:135510204-135510384	-	CE	0.736134	0.3442794	0.391854	0.0301212226355642	0.91642	0.0234295208866846	0.000548942448979591	50	5.85616646046973e-05
P8	15	7	ENSMUSG00000026921	31	2:26591064-26591433	+	RI	0.219089	0.5529168	-0.3338276	0.017114011869977	0.95668	0.0161693082910879	0.000261446530612245	50	2.64145923759027e-09
P8	15	7	ENSMUSG00000026921	32	2:26591434-26591563	+	CE	0.2338602	0.5529246	-0.319064	0.0178427130269829	0.94826	0.0214436232850663	0.000459828979591836	50	3.471770087284e-06
P8	15	7	ENSMUSG00000026921	33	2:26591564-26591663	+	RI	0.2348714	0.5529936	-0.3181222	0.0139241502565631	0.94778	0.0220660326275107	0.000486909795918366	50	6.09380475296018e-06
P8	15	7	ENSMUSG00000027523	16	2:174327760-174327941	+	CE	0.2305534	0.675818	-0.4452648	0.0848094227831809	0.92428	0.0551976189962678	0.00304677714285714	50	0.0347382434499817
P8	15	7	ENSMUSG00000035268	7	2:163694038-163694140	+	AA	0.160014	0.5808694	-0.4208556	0.0218138623927492	0.95178	0.0162371330534648	0.000263644489795918	50	2.17989777514976e-09
P8	15	7	ENSMUSG00000035268	8	2:163694141-163694156	+	CE	0.1827154	0.6012994	-0.4185844	0.0268089971312557	0.94676	0.0196277188419535	0.000385247346938775	50	4.81178638906551e-07
P8	15	7	ENSMUSG00000027217	13	2:93291489-93291580	-	RI	0.448385510204082	0.0983948775510204	0.349990612244898	0.0779562792640893	0.939204081632653	0.0665785812629948	0.0044327074829932	49	0.0484423631191146
P8	15	7	ENSMUSG00000045576	15	3:104880924-104880963	+	CE	0.569395	0.1691984	0.4001972	0.0649585022019946	0.92028	0.0523430754830131	0.00273979755102041	50	0.0310637703110073
P8	15	7	ENSMUSG00000029673	89	5:132485214-132485221	-	AA	0.1476816	0.5287724	-0.3810904	0.0486822076185155	0.92688	0.0364275293968611	0.00132696489795918	50	0.00417520363275098
P8	15	7	ENSMUSG00000029673	90	5:132485212-132485213	-	AA	0.141304166666667	0.48796	-0.346657083333333	0.0716942405757784	0.919208333333333	0.0377815435822968	0.00142744503546099	48	0.00660542846114899
P8	15	7	ENSMUSG00000051339	11	5:113163058-113163351	-	CE	0.793808181818182	0.124879318181818	0.668928863636364	0.0309224954779789	0.997113636363636	0.00272981734707918	7.45190274841439e-06	44	1.02780358901526e-37
P8	15	7	ENSMUSG00000030352	14	6:128034246-128034592	-	AA	0.5532426	0.1897922	0.363451	0.0166736002074402	0.93386	0.0193770430127604	0.000375469795918366	50	4.73613045710467e-07
P8	15	7	ENSMUSG00000030064	18	6:97354062-97354177	-	AA	0.577270714285714	0.145883571428571	0.431386071428572	0.0887401185876922	0.952035714285714	0.0279860840324419	0.000783220899470899	28	0.000248247226973102
P8	15	7	ENSMUSG00000004631	16	6:4695844-4696639	-	CE	0.5371774	0.10618198	0.4309958	0.0128733307758834	0.98868	0.00488412672619692	2.38546938775511e-05	50	1.1095048568442e-38
P8	15	7	ENSMUSG00000004631	21	6:4690469-4690495	-	CE	0.9306044	0.6582442	0.2723594	0.0148243830322113	0.92224	0.0334649130906277	0.00111990040816326	50	0.00249877715442504
P8	15	7	ENSMUSG00000031822	9	8:120234413-120234639	+	TS	0.0949778	0.6859742	-0.5909968	0.0772812598779713	0.9248	0.0395876707254846	0.00156718367346939	50	0.00760822362707477
P8	15	7	ENSMUSG00000031822	10	8:120234640-120236069	+	TS	0.9050758	0.313853	0.5912224	0.0773863730175819	0.92786	0.0360402326205997	0.00129889836734694	50	0.00377021417566911
P8	15	7	ENSMUSG00000031523	61	8:36613875-36613943	-	AA	0.5671312	0.9502716	-0.3831396	0.0165700745703001	0.9871	0.00729061459854311	5.31530612244899e-05	50	2.20351197474784e-20
P8	15	7	ENSMUSG00000031523	62	8:36613559-36613874	-	CE	0.5822584	0.9610514	-0.3787924	0.0140445605070694	0.98934	0.00925293114066444	8.56167346938777e-05	50	5.70313499935301e-12
P8	15	7	ENSMUSG00000038604	6	8:105612364-105613373	+	AF	0.11490088	0.5716004	-0.4566986	0.0101673545231786	0.98578	0.00623122486075621	3.88281632653062e-05	50	6.40278884532147e-29
P8	15	7	ENSMUSG00000048537	16	9:44721270-44721387	-	CE	0.574654	0.1866266	0.3880286	0.041589644708504	0.93576	0.0240429547574625	0.000578063673469387	50	3.28433477727265e-05
P8	15	7	ENSMUSG00000032198	40	9:21829474-21829578	-	CE	0.668034	0.9319802	-0.2639466	0.0309743248915904	0.90944	0.0376932625387658	0.00142078204081633	50	0.00893262575708372
P8	15	7	ENSMUSG00000032198	41	9:21825783-21825875	-	CE	0.4708646	0.1548374	0.316027	0.027100394021535	0.91398	0.0297626597999464	0.000885815918367347	50	0.00123790119581749
P8	15	7	ENSMUSG00000025860	7	X:42067937-42068056	+	CE	0.8426886	0.4409834	0.4017044	0.0278145398887792	0.94582	0.0208851963977222	0.000436191428571428	50	1.97673688353666e-06
P8	15	7	ENSMUSG00000047045	60	X:142715115-142716407	+	AA	0.555474	0.2567694	0.2987036	0.0301856156958704	0.9139	0.0251746957503452	0.000633765306122449	50	0.000191209538901327
P8	15	7	ENSMUSG00000079509	10	X:94114196-94114263	-	CE	0.4616858	0.8109492	-0.3492634	0.0201359088938044	0.91666	0.0210030221343384	0.00044112693877551	50	8.98095657497194e-06
P8	15	7	ENSMUSG00000061082	4	X:53121678-53122043	-	AF	0.05242294	0.3604852	-0.3080632	0.019151478915558	0.94634	0.0236708811041097	0.000560310612244897	50	2.15199535333554e-05
P8	15	7	ENSMUSG00000034751	129	13:102905649-102905758	-	CE	0.870609705882353	0.220576470588235	0.650032647058823	0.0146711965405779	0.998205882352941	0.00155269876031547	2.41087344028521e-06	34	1.01229979544897e-71
P8	15	7	ENSMUSG00000044250	10	15:97376710-97377288	+	AF	0.764291666666667	0.331876	0.432418	0.108297713173551	0.9363	0.0482844659820569	0.00233138965517241	30	0.017395213352787
P8	15	7	ENSMUSG00000026921	9	2:26586661-26586681	+	CE	0.815410810810811	0.0239611621621622	0.79144972972973	0.069684806190545	0.999891891891892	0.000515524747966348	2.65765765765766e-07	37	3.21583891824836e-43
P18	18	15	ENSMUSG00000017631	15	11:76494257-76494984	-	CE	0.2986472	0.700198	-0.4015524	0.03441076407054	0.92196	0.0257871665598156	0.000664977959183672	50	0.000164310027964907
P18	18	15	ENSMUSG00000020315	9	11:30197724-30198257	-	CE	0.5043948	0.1481678	0.356228	0.0165272182431631	0.94638	0.0205216560576124	0.000421138367346938	50	1.34842952131027e-06
P18	18	15	ENSMUSG00000020859	12	11:94044205-94044364	+	AA	0.6237752	0.2493264	0.37445	0.0324896312502237	0.91766	0.0243131022038635	0.00059112693877551	50	9.32774920340947e-05
P18	18	15	ENSMUSG00000020859	13	11:94044365-94044525	+	CE	0.637053	0.2371992	0.3998536	0.0307764301386895	0.92888	0.0223366085526127	0.000498924081632652	50	1.22410299683468e-05
P18	18	15	ENSMUSG00000015143	30	12:80170686-80170766	-	CE	0.725017	0.350635	0.3743814	0.0119072600062795	0.97306	0.0126303974116221	0.00015952693877551	50	5.72880124468333e-12
P18	18	15	ENSMUSG00000015143	31	12:80170183-80170248	-	CE	0.2476822	0.631579	-0.3838964	0.00865944895263349	0.97756	0.00986471758649099	9.73126530612246e-05	50	1.03736488980721e-16
P18	18	15	ENSMUSG00000024921	76	19:26749926-26749942	+	CE	0.684471851851852	0.244255185185185	0.440217037037037	0.107595806996327	0.926481481481481	0.0564060623926531	0.00318164387464387	27	0.035988535935558
P18	18	15	ENSMUSG00000024921	77	19:26749943-26749947	+	AD	0.67284962962963	0.180976666666667	0.491872962962963	0.0995903272957931	0.954481481481482	0.0375339542387652	0.00140879772079772	27	0.00383595258871662
P18	18	15	ENSMUSG00000016918	7	1:12718685-12718783	+	CE	0.139401212121212	0.536599090909091	-0.397198787878788	0.0700282246114725	0.921909090909091	0.0460932232250331	0.00212458522727273	33	0.0180596924904288
P18	18	15	ENSMUSG00000027523	25	2:174330228-174330286	+	RI	0.3980882	0.7737742	-0.3756858	0.045384439709159	0.91258	0.0385100516960527	0.00148302408163265	50	0.00911809864257094
P18	18	15	ENSMUSG00000027523	26	2:174330287-174330304	+	AA	0.4542486	0.7834378	-0.3291888	0.0401267509448218	0.90526	0.0461376865745236	0.00212868612244898	50	0.0271458556720152
P18	18	15	ENSMUSG00000027523	27	2:174330305-174330400	+	CE	0.5432318	0.8294832	-0.286252	0.0134011700677095	0.97732	0.0120499640104467	0.000145201632653061	50	5.95926543716779e-12
P18	18	15	ENSMUSG00000006476	125	2:25060136-25060138	+	AA	0.554884375	0.1903121875	0.36457375	0.101947101961689	0.9156875	0.0559080105634362	0.00312570564516129	32	0.0420201391480153
P18	18	15	ENSMUSG00000026970	33	2:60881169-60881344	-	AD	0.7206678	0.3365504	0.3841186	0.0575376343214259	0.90514	0.0432180092846791	0.00186779632653061	50	0.0207225383668264
P18	18	15	ENSMUSG00000026970	34	2:60881145-60881168	-	RI	0.7307376	0.331219	0.3995188	0.042032988387888	0.91382	0.0346661571129479	0.00120174244897959	50	0.00441341666129667
P18	18	15	ENSMUSG00000026970	35	2:60881142-60881144	-	AA	0.7308826	0.337141	0.3937404	0.045877835738858	0.9073	0.0352693715768877	0.00124392857142857	50	0.0063983910623334
P18	18	15	ENSMUSG00000026970	36	2:60881118-60881141	-	CE	0.733577	0.3384276	0.3951502	0.043412789542686	0.9081	0.0359405688574335	0.00129172448979592	50	0.00700344927753699
P18	18	15	ENSMUSG00000005514	9	5:135725728-135726041	+	CE	0.688264318181818	0.315929318181818	0.372334545454545	0.0622452613851437	0.908704545454546	0.0435802278324485	0.00189923625792812	44	0.0194004688648062
P18	18	15	ENSMUSG00000004631	16	6:4695844-4696639	-	CE	0.162820208333333	0.5363375	-0.373517291666667	0.034228260921355	0.952125	0.0247408912961449	0.000612111702127659	48	4.62298413379943e-05
P18	18	15	ENSMUSG00000031523	61	8:36613875-36613943	-	AA	0.8829688	0.5718926	0.3110758	0.0156117829767867	0.9215	0.0189911364932729	0.000360663265306122	50	6.95985586267959e-07
P18	18	15	ENSMUSG00000031523	62	8:36613559-36613874	-	CE	0.9131766	0.5824734	0.3307026	0.0134635024114706	0.9511	0.0199000051276785	0.000396010204081632	50	7.14948881066703e-07
P18	18	15	ENSMUSG00000032366	13	9:67043779-67043841	-	AA	0.5518082	0.2145694	0.3372388	0.0209234203938933	0.9318	0.0325476103389406	0.00105934693877551	50	0.00149093920163402
P18	18	15	ENSMUSG00000032366	14	9:67043578-67043778	-	CE	0.5948424	0.2115478	0.3832952	0.0182854282611559	0.97074	0.0140593639360291	0.000197665714285714	50	2.19552451728813e-10
P18	18	15	ENSMUSG00000079509	5	X:94123068-94123132	-	CE	0.780401739130435	0.370331739130435	0.410069565217391	0.0626485217687278	0.921673913043478	0.0494125734551332	0.00244160241545894	46	0.0243664630252053
P18	18	15	ENSMUSG00000079509	10	X:94114196-94114263	-	CE	0.7887122	0.461156	0.3275562	0.0273669738314977	0.9041	0.0265439566126277	0.000704581632653061	50	0.000686610392844598
P18	18	15	ENSMUSG00000039231	4	X:8074116-8074258	-	CE	0.299092	0.05303642	0.246056	0.0147076252609429	0.95246	0.0199869447185825	0.000399477959183673	50	8.23710066956187e-07
P40	18	2	ENSMUSG00000015143	30	12:80170686-80170766	-	CE	0.7232022	0.9345624	-0.2113594	0.0109727985398402	0.93872	0.0217509464959433	0.000473103673469387	50	5.02744943818424e-06
P40	18	2	ENSMUSG00000025290	22	14:24495430-24495432	+	CE	0.6714552	0.9003948	-0.22894	0.00235585419319444	0.99988	0.000479795874964191	2.30204081632653e-07	50	3.21668355438979e-54
P40	18	2	ENSMUSG00000025290	23	14:24495433-24495449	+	AD	0.6711366	0.9001466	-0.2290096	0.00239579049201566	0.99974	0.000599659767480439	3.59591836734695e-07	50	4.13183839696951e-73
P40	18	2	ENSMUSG00000022799	45	16:38598869-38602495	-	TE	0.757976	0.15063646	0.6073392	0.0614682748714609	0.92578	0.0347676192302374	0.00120878734693877	50	0.00303791794209706
P40	18	2	ENSMUSG00000022799	46	16:38598434-38598868	-	TE	0.24228046	0.8494246	-0.6071436	0.0615400277158315	0.9244	0.0344993345099967	0.00119020408163265	50	0.00297675222788779
P40	18	2	ENSMUSG00000027478	17	2:153670849-153670865	+	CE	0.7124792	0.3534392	0.359039	0.0157987005730192	0.93422	0.0209997959173757	0.000440991428571428	50	2.8625422112923e-06
P40	18	2	ENSMUSG00000027478	18	2:153670866-153670908	+	AD	0.706199	0.345553	0.3606462	0.0161747047274566	0.93404	0.0210703002119193	0.000443957551020407	50	3.09249409341739e-06
P40	18	2	ENSMUSG00000032366	13	9:67043779-67043841	-	AA	0.5547638	0.199531	0.3552332	0.0241285591169722	0.9465	0.0304169998117996	0.00092519387755102	50	0.000620363888904013
P40	18	2	ENSMUSG00000032366	14	9:67043578-67043778	-	CE	0.5977566	0.1970554	0.4007006	0.0189370646616629	0.97914	0.0148502868796587	0.000220531020408163	50	3.05825181863049e-08
P40	18	2	ENSMUSG00000066687	151	9:48713566-48714445	-	AF	0.784947291666667	0.420934166666667	0.364012083333333	0.0567260931351339	0.927833333333333	0.0439551673593521	0.00193205673758865	48	0.0127573811761821
P40	18	2	ENSMUSG00000066687	152	9:48711736-48712149	-	CE	0.785048125	0.423687291666667	0.361361458333333	0.0577915209119588	0.924770833333333	0.047796216169712	0.00228447828014184	48	0.02001466369157
P28	18	5	ENSMUSG00000020859	13	11:94044365-94044525	+	CE	0.638764	0.2632634	0.3755014	0.0236503891334427	0.916	0.0228785613933344	0.000523428571428571	50	4.165390545798e-05
P28	18	5	ENSMUSG00000021466	21	13:63565427-63565435	-	AA	0.6245254	0.266359	0.3581666	0.0549767462756866	0.9023	0.0394680185694179	0.00155772448979592	50	0.014775962218268
P28	18	5	ENSMUSG00000021466	22	13:63565387-63565426	-	AA	0.6272136	0.2688984	0.3583152	0.0443087623545022	0.9012	0.0363812016944836	0.00132359183673469	50	0.00990832158971776
P28	18	5	ENSMUSG00000022884	12	16:23109120-23109149	+	CE	0.524047	0.725859	-0.201813	0.0152656887850379	0.91238	0.0243569459564727	0.000593260816326531	50	0.000136281121116759
P28	18	5	ENSMUSG00000022884	13	16:23109150-23109173	+	AD	0.523905	0.725522	-0.2016172	0.0151003481565486	0.91064	0.0250458844230067	0.000627296326530612	50	0.000222411338538188
P28	18	5	ENSMUSG00000022884	14	16:23109174-23109204	+	AD	0.5240584	0.7254118	-0.2013538	0.0152041707341863	0.91082	0.026383892736258	0.000696109795918367	50	0.000414185302076388
P28	18	5	ENSMUSG00000022884	15	16:23109205-23109230	+	RI	0.5239568	0.7254722	-0.2015168	0.015071540343526	0.91234	0.025264001977485	0.000638269795918367	50	0.000221576302386702
P28	18	5	ENSMUSG00000097336	66	8:121056263-121057931	-	TE	0.631207105263158	0.0791692368421053	0.552037894736842	0.098871517204739	0.945684210526316	0.0430525168069642	0.00185351920341394	38	0.00900266161025497
P28	18	5	ENSMUSG00000097336	67	8:121056194-121056262	-	TE	0.126026052631579	0.70319052631579	-0.577163421052632	0.0551285490504921	0.968342105263158	0.0396302343738863	0.00157055547652916	38	0.0065458764535272
P28	18	5	ENSMUSG00000032366	14	9:67043578-67043778	-	CE	0.5967524	0.2802726	0.316481	0.0166140245956633	0.93418	0.0225856103729425	0.000510109795918366	50	1.18433735065364e-05
P28	18	5	ENSMUSG00000066687	151	9:48713566-48714445	-	AF	0.771478666666667	0.291680222222222	0.479798222222222	0.054641823279546	0.976822222222222	0.0157527615023365	0.000248149494949495	45	6.70678745726219e-08
P28	18	5	ENSMUSG00000066687	152	9:48711736-48712149	-	CE	0.771568666666667	0.289549333333333	0.482018666666667	0.054572291737241	0.977111111111111	0.0167402919250942	0.000280237373737374	45	3.4993987747665e-07
P28	18	5	ENSMUSG00000031431	11	X:140542511-140542668	-	CE	0.335987586206897	0.788265862068966	-0.452278620689655	0.0676546911964477	0.946793103448276	0.0322594164661873	0.00104066995073892	29	0.00111000769650859
P28	18	5	ENSMUSG00000052296	91	7:4631918-4631919	-	AA	0.571446315789474	0.195981052631579	0.375466052631579	0.0916430920573667	0.913421052631579	0.0523644358262605	0.00274203413940256	38	0.0355856301187242
P28	18	5	ENSMUSG00000052296	92	7:4631916-4631917	-	AA	0.569750263157895	0.202503947368421	0.367243947368421	0.0929532729615661	0.907131578947368	0.0543875835654444	0.00295800924608819	38	0.0457687330706974
P47	18	22	ENSMUSG00000017631	15	11:76494257-76494984	-	CE	0.2989548	0.7073872	-0.4084318	0.0431926504845159	0.92088	0.0304507900101935	0.000927250612244897	50	0.00113691172264197
P47	18	22	ENSMUSG00000020859	12	11:94044205-94044364	+	AA	0.628234871794872	0.271584871794872	0.356649743589744	0.0542641656250712	0.907102564102564	0.0365274193130779	0.00133425236167341	39	0.00804974140816084
P47	18	22	ENSMUSG00000020859	13	11:94044365-94044525	+	CE	0.641521363636364	0.284982045454545	0.356540454545454	0.0543942701733883	0.905	0.0384139025220915	0.00147562790697674	44	0.0116430470869457
P47	18	22	ENSMUSG00000042942	11	18:10442989-10447884	+	CE	0.6102992	0.1464966	0.4638012	0.0112938543230107	0.98806	0.00689693809614389	4.75677551020409e-05	50	2.38364033828265e-21
P47	18	22	ENSMUSG00000027523	27	2:174330305-174330400	+	CE	0.539773	0.7964806	-0.2567078	0.0137153238133893	0.9313	0.0188844499252584	0.000356622448979591	50	2.87397248800813e-07
P47	18	22	ENSMUSG00000027523	28	2:174330401-174330434	+	AD	0.5410858	0.8057454	-0.2646592	0.0146175117009199	0.94728	0.0189209310725731	0.00035800163265306	50	1.92719332101247e-07
P47	18	22	ENSMUSG00000032366	13	9:67043779-67043841	-	AA	0.5495324	0.2362374	0.3132956	0.0233227172393907	0.90698	0.0351106065723387	0.00123275469387755	50	0.0062923178918749
P47	18	22	ENSMUSG00000032366	14	9:67043578-67043778	-	CE	0.5977732	0.2352464	0.3625272	0.0164046993068126	0.95662	0.0174331258686163	0.00030391387755102	50	2.87022694001742e-08
P47	18	22	ENSMUSG00000031822	268	8:120544500-120544505	+	AA	0.309604615384615	0.714510769230769	-0.404906153846154	0.0691429809816466	0.914589743589744	0.0549859876641878	0.00302345883940621	39	0.0407489592054243
P5	7	23	ENSMUSG00000020923	9	11:102316474-102316680	-	AA	0.257652	0.5374972	-0.2798444	0.0150715017141082	0.92024	0.022466809987633	0.000504757551020408	50	2.28411498391868e-05
P5	7	23	ENSMUSG00000020315	9	11:30197724-30198257	-	CE	0.324402	0.88251	-0.5581064	0.0172000553819706	0.998	0.00165369098611289	2.73469387755103e-06	50	3.54438650601586e-70
P5	7	23	ENSMUSG00000005417	34	11:59772152-59772217	+	CE	0.978299199999999	0.7151214	0.2631778	0.00960165255546765	0.9868	0.00813658906622752	6.62040816326532e-05	50	4.59654177388145e-17
P5	7	23	ENSMUSG00000020532	48	11:84290288-84290311	+	CE	0.28583	0.7358582	-0.4500278	0.0348079232295037	0.93988	0.0246697699831273	0.000608597551020407	50	4.47601922224497e-05
P5	7	23	ENSMUSG00000017774	5	11:75656149-75656201	+	CE	0.0522841	0.2929746	-0.2406902	0.0332636653821112	0.93578	0.0322169241871665	0.00103793020408163	50	0.00124368799610773
P5	7	23	ENSMUSG00000025323	68	12:118234652-118234706	-	TE	0.215074074074074	0.737854074074074	-0.522781851851852	0.100920795639911	0.951666666666667	0.0634477374270776	0.00402561538461538	27	0.0380971254081815
P5	7	23	ENSMUSG00000007411	29	12:111651958-111651984	+	CE	0.672678043478261	0.233907173913044	0.438770869565218	0.0603820843490697	0.948282608695652	0.0312065969118912	0.000973851690821255	46	0.000804480094309242
P5	7	23	ENSMUSG00000007411	30	12:111653390-111653434	+	CE	0.7061482	0.318967	0.3871812	0.0270672501592547	0.92102	0.0247118000401527	0.00061067306122449	50	9.6195947348885e-05
P5	7	23	ENSMUSG00000015143	30	12:80170686-80170766	-	CE	0.5581846	0.904084	-0.345899	0.00779897200185475	0.98966	0.00749042926755503	5.6106530612245e-05	50	9.90990645763442e-17
P5	7	23	ENSMUSG00000015143	31	12:80170183-80170248	-	CE	0.4445782	0.1293322	0.3152462	0.00710900919931311	0.97488	0.0101832996536847	0.000103699591836735	50	9.78435774315159e-17
P5	7	23	ENSMUSG00000042284	4	13:115089194-115090304	-	CE	0.5666584	0.8780612	-0.311401	0.0139161575816292	0.94044	0.0137857660990884	0.000190047346938775	50	2.40155143594337e-12
P5	7	23	ENSMUSG00000042284	5	13:115088355-115088961	-	AL	0.5721616	0.8780172	-0.3058548	0.013862833771032	0.93774	0.0142940118759641	0.000204318775510203	50	1.46664097388908e-11
P5	7	23	ENSMUSG00000042590	41	13:106836212-106836321	-	CE	0.3672836	0.10047754	0.2668062	0.0216117382966776	0.95562	0.0151696393887156	0.000230117959183673	50	2.33836797935002e-10
P5	7	23	ENSMUSG00000021375	53	13:46760663-46760767	-	CE	0.306588823529412	0.835827352941176	-0.529239411764706	0.0770891488233601	0.972029411764706	0.0307959907801055	0.000948393048128342	34	0.00137208458355335
P5	7	23	ENSMUSG00000009470	7	13:98890944-98890998	-	CE	0.3870994	0.6244334	-0.2373344	0.0126433693455567	0.92496	0.0247575673856932	0.000612937142857142	50	8.0017539908873e-05
P5	7	23	ENSMUSG00000009470	8	13:98890927-98890943	-	AD	0.361201	0.583019	-0.2218176	0.0119937146056097	0.92178	0.0260511976300358	0.000678664897959183	50	0.000189540406773932
P5	7	23	ENSMUSG00000042323	56	14:31113849-31113945	+	CE	0.567588	0.9199258	-0.3523382	0.0157909162327392	0.9737	0.0124002139547045	0.000153765306122449	50	3.27608181910392e-12
P5	7	23	ENSMUSG00000042323	57	14:31113946-31114004	+	AD	0.5673032	0.9141362	-0.3468326	0.0142497829285293	0.96902	0.0139261756181279	0.000193938367346939	50	8.89693716249031e-11
P5	7	23	ENSMUSG00000025290	22	14:24495430-24495432	+	CE	0.7329896	0.2535358	0.4794536	0.00191967977771804	1	0	0	50
P5	7	23	ENSMUSG00000025290	23	14:24495433-24495449	+	AD	0.732751	0.2536302	0.4791208	0.00197471345376736	1	0	0	50
P5	7	23	ENSMUSG00000061731	146	15:53297369-53297446	-	RI	0.3563888	0.7089688	-0.3525802	0.071048340154677	0.9006	0.0495069568395211	0.0024509387755102	50	0.0395692457674421
P5	7	23	ENSMUSG00000061731	224	15:53263189-53263191	-	AA	0.348389	0.7067212	-0.3583314	0.0428337772500886	0.90324	0.032326497629338	0.00104500244897959	50	0.00417969114544428
P5	7	23	ENSMUSG00000022553	6	15:76351996-76352033	+	AA	0.13648366	0.5145776	-0.3780944	0.0583189488987333	0.92174	0.0475578316046766	0.00226174734693878	50	0.0207892923175859
P5	7	23	ENSMUSG00000022553	7	15:76352034-76352041	+	CE	0.1370912	0.5181904	-0.3810994	0.0562850202788976	0.92404	0.0451884760458564	0.00204199836734694	50	0.0157616915490012
P5	7	23	ENSMUSG00000023994	9	17:48399039-48399065	-	AA	0.7862432	0.42071	0.3655328	0.0480322095180273	0.91774	0.0394905361951391	0.00155950244897959	50	0.00902799086635966
P5	7	23	ENSMUSG00000023994	10	17:48398985-48399038	-	CE	0.7898402	0.4335598	0.3562802	0.0360602977728885	0.91312	0.0382444553804462	0.00146263836734694	50	0.00860137141831431
P5	7	23	ENSMUSG00000078247	227	17:12808789-12808848	+	TS	0.18507586	0.8270314	-0.6419558	0.0562508180834841	0.92972	0.0391068864962243	0.00152934857142857	50	0.00631339085239406
P5	7	23	ENSMUSG00000078247	228	17:12808849-12810579	+	TS	0.8148502	0.173027	0.6418224	0.0563802958618469	0.93	0.0395107838547443	0.00156110204081633	50	0.00669685891314195
P5	7	23	ENSMUSG00000068036	32	17:13843606-13844073	+	AF	0.383192	0.7451958	-0.3620042	0.0353401425848619	0.9382	0.0327762980564571	0.00107428571428571	50	0.00139544942192275
P5	7	23	ENSMUSG00000068036	34	17:13844286-13844516	+	CE	0.386712	0.7470958	-0.360384	0.0375806221777302	0.93862	0.0331606417800577	0.00109962816326531	50	0.00153912085662157
P5	7	23	ENSMUSG00000025728	8	17:25941815-25941883	-	CE	0.9153314	0.6479308	0.2674002	0.0383281123176805	0.90446	0.0400358054032352	0.00160286571428571	50	0.0147439148828456
P5	7	23	ENSMUSG00000024663	8	19:10018265-10018359	+	CE	0.808686595744681	0.219866170212766	0.588820425531915	0.0602738591025938	0.986574468085106	0.0134321882720625	0.000180423681776133	47	1.0880245598965e-07
P5	7	23	ENSMUSG00000024805	29	19:36409748-36409909	+	CE	0.453404347826087	0.854274782608696	-0.400870217391304	0.0280114994234813	0.960195652173913	0.0233453488731623	0.000545005314009662	46	2.44327386101372e-05
P5	7	23	ENSMUSG00000026305	5	1:91053437-91053506	+	AA	0.553753103448276	0.176896551724138	0.376856896551724	0.085821591609881	0.928137931034483	0.0473668993360275	0.00224362315270936	29	0.0180980952678625
P5	7	23	ENSMUSG00000026305	6	1:91053507-91053723	+	CE	0.636167027027027	0.225237567567568	0.41093	0.0532131130977653	0.928243243243243	0.0340745957874496	0.00116107807807808	37	0.00241957563023397
P5	7	23	ENSMUSG00000037470	32	1:36176776-36176799	-	CE	0.7525448	0.258254	0.4942892	0.0209969988953718	0.98202	0.0108467807694829	0.000117652653061225	50	1.32288755064355e-12
P5	7	23	ENSMUSG00000026921	18	2:26589170-26589329	+	RI	0.576475	0.2925072	0.2839672	0.0147371719436926	0.93612	0.0310461407769606	0.000963862857142856	50	0.000864544808959224
P5	7	23	ENSMUSG00000026921	31	2:26591064-26591433	+	RI	0.5525824	0.242236	0.3103476	0.0142332361200459	0.9474	0.0245681060876636	0.000603591836734693	50	3.94867377991184e-05
P5	7	23	ENSMUSG00000061411	39	2:153444357-153444479	-	CE	0.7789542	0.15495654	0.6239982	0.0240751247429324	0.99244	0.00648124452649682	4.2006530612245e-05	50	3.17419582549525e-17
P5	7	23	ENSMUSG00000027075	6	2:84840194-84840494	+	CE	0.8183184	0.5061316	0.3121874	0.0153180901204679	0.90802	0.0211770861921993	0.000448468979591837	50	2.29005400503793e-05
P5	7	23	ENSMUSG00000035268	7	2:163694038-163694140	+	AA	0.5816402	0.1413718	0.4402686	0.0257622604859694	0.96356	0.0175849657494168	0.000309231020408163	50	7.51318327540285e-08
P5	7	23	ENSMUSG00000035268	8	2:163694141-163694156	+	CE	0.604614	0.14054	0.4640742	0.0280517846272837	0.97228	0.0157830185157779	0.000249103673469388	50	1.79890063698668e-08
P5	7	23	ENSMUSG00000040479	7	2:91945826-91945924	-	CE	0.10153588	0.5874622	-0.4859262	0.0692892326320237	0.97036	0.0278639259141087	0.000776398367346939	50	0.000486607954978108
P5	7	23	ENSMUSG00000040479	8	2:91945258-91945825	-	RI	0.0979761	0.5781576	-0.4801822	0.0504420050213255	0.96994	0.021993885977884	0.000483731020408164	50	2.08077715978362e-05
P5	7	23	ENSMUSG00000032698	9	2:103970327-103970365	+	CE	0.6739346	0.11161332	0.5623224	0.0269827472134265	0.99318	0.00577358516991702	3.33342857142858e-05	50	1.59022980219725e-19
P5	7	23	ENSMUSG00000032698	10	2:103970366-103970492	+	RI	0.553964	0.12700358	0.4269602	0.0174768938409127	0.97812	0.00974289903635736	9.49240816326532e-05	50	7.51274626217818e-17
P5	7	23	ENSMUSG00000061175	15	3:79507839-79507928	-	CE	0.9404122	0.6841142	0.2562988	0.0209699406478776	0.9114	0.0287359548656525	0.000825755102040816	50	0.0010026583720223
P5	7	23	ENSMUSG00000028175	8	3:159522526-159523356	+	CE	0.380842820512821	0.830090256410257	-0.44924641025641	0.091405394044656	0.936846153846154	0.0545602218998895	0.00297681781376518	39	0.0279159340654531
P5	7	23	ENSMUSG00000027860	19	3:102165812-102165940	-	AA	0.12086058	0.4534454	-0.3325844	0.0587512883110156	0.9133	0.0498901855302714	0.0024890306122449	50	0.030075303394122
P5	7	23	ENSMUSG00000027860	20	3:102165773-102165811	-	CE	0.153709	0.518271	-0.3645622	0.0271917894488129	0.91984	0.0225681371922126	0.00050932081632653	50	2.53359734147705e-05
P5	7	23	ENSMUSG00000042035	11	3:101432918-101432974	+	CE	0.8318986	0.4802746	0.3516236	0.0377913887589029	0.90904	0.0395262558049606	0.00156232489795918	50	0.0118449525837065
P5	7	23	ENSMUSG00000028906	8	4:132048871-132049091	-	CE	0.471463	0.10578118	0.3656814	0.0265460180349182	0.94332	0.023479422167211	0.000551283265306121	50	1.90073543720309e-05
P5	7	23	ENSMUSG00000028906	9	4:132007438-132007438	-	AA	0.5144104	0.1347666	0.3796454	0.0216978305329527	0.93634	0.0236251422628262	0.000558147346938774	50	2.41904027506577e-05
P5	7	23	ENSMUSG00000028906	10	4:132007422-132007437	-	AA	0.510564	0.1416196	0.3689444	0.0243612178543467	0.93448	0.0232477692587956	0.000540458775510203	50	1.95234083037949e-05
P5	7	23	ENSMUSG00000028906	30	4:131962924-131962986	-	CE	0.2273186	0.5125486	-0.2852296	0.0162292819210669	0.90324	0.0209387444802253	0.000438431020408164	50	3.06613681949519e-05
P5	7	23	ENSMUSG00000028649	165	4:123463538-123463771	-	CE	0.42394880952381	0.167190476190476	0.256759285714286	0.0402573977078631	0.900714285714286	0.0468710143485579	0.00219689198606272	42	0.0326101822988091
P5	7	23	ENSMUSG00000029802	10	6:58640560-58640627	+	CE	0.3984422	0.901528	-0.5030862	0.0191360445116283	0.9888	0.00821645933974195	6.75102040816328e-05	50	4.57997699561432e-15
P5	7	23	ENSMUSG00000039361	32	7:90182219-90182368	+	CE	0.2742664	0.585676	-0.311409	0.0070407004086879	0.98708	0.00706483097707893	4.9911836734694e-05	50	1.39744463466929e-21
P5	7	23	ENSMUSG00000038604	6	8:105612364-105613373	+	AF	0.574933	0.189975	0.3849582	0.03443222533604	0.94496	0.0264798421599587	0.000701182040816325	50	0.000118570254013069
P5	7	23	ENSMUSG00000032366	13	9:67043779-67043841	-	AA	0.3076166	0.7403396	-0.4327218	0.02248171608037	0.96966	0.0115539727243181	0.000133494285714286	50	1.26386724660504e-14
P5	7	23	ENSMUSG00000032366	14	9:67043578-67043778	-	CE	0.3029394	0.7979022	-0.4949632	0.0159459120780218	0.98864	0.00718490481098095	5.16228571428572e-05	50	3.45059068339281e-19
P5	7	23	ENSMUSG00000032126	21	9:44342221-44342305	-	CE	0.11104	0.5462026	-0.435162	0.00707784413158558	0.99334	0.00478778206927354	2.29228571428572e-05	50	8.78139574747489e-27
P5	7	23	ENSMUSG00000047045	19	X:142689001-142689896	+	TS	0.019022534	0.47093	-0.4519074	0.0458571494797503	0.96694	0.0254577761665653	0.000648098367346938	50	0.00013359080656063
P5	7	23	ENSMUSG00000047045	20	X:142689897-142690331	+	TS	0.6013292	0.15590996	0.4454194	0.0409219346606114	0.90576	0.0486254153751735	0.00236443102040816	50	0.0326706228783354
P5	7	23	ENSMUSG00000001924	5	X:20662898-20663125	+	CE	0.4490258	0.2180528	0.2309724	0.00843807226267967	0.9121	0.0215664611120592	0.00046511224489796	50	2.14624426387384e-05
P5	7	23	ENSMUSG00000022565	28	15:76195424-76195730	-	CE	0.881731428571429	0.232502244897959	0.649229183673469	0.0365475504672073	0.997673469387755	0.003071290140845	9.43282312925172e-06	49	2.41388269045288e-25
P5	7	23	ENSMUSG00000026921	9	2:26586661-26586681	+	CE	0.0238840714285714	0.545600714285714	-0.52171619047619	0.0846948731408996	0.995619047619048	0.00797848442406165	6.36562137049943e-05	42	1.55170925780423e-08
P5	7	23	ENSMUSG00000026921	10	2:26586689-26586717	+	CE	0.0222980714285714	0.3147275	-0.292429285714286	0.0794948667305502	0.977071428571429	0.0290999918180319	0.000846809523809524	28	0.00122806878377125
P5	7	23	ENSMUSG00000026921	11	2:26586718-26586820	+	AD	0.0228513720930233	0.293872790697675	-0.271021395348837	0.0548460442025978	0.965069767441861	0.0340226782552302	0.00115754263565891	43	0.00224507326502032
P7	19	37	ENSMUSG00000019907	48	10:108264782-108264833	+	RI	0.253865	0.722531944444444	-0.468665833333333	0.0797573385920425	0.949027777777778	0.0394110108697782	0.00155322777777778	36	0.00525660968584536
P7	19	37	ENSMUSG00000019923	2	10:72655443-72655982	+	AA	0.0634105833333333	0.351442708333333	-0.2880325	0.0656327582485998	0.918395833333333	0.0578621765199962	0.0033480314716312	48	0.044370709059878
P7	19	37	ENSMUSG00000020307	36	10:79685103-79685122	+	AD	0.0542609047619048	0.394234285714286	-0.339974047619048	0.0806282498474393	0.953738095238095	0.0366779388227227	0.00134527119628339	42	0.00324652519026959
P7	19	37	ENSMUSG00000020307	37	10:79685123-79685179	+	RI	0.0553458684210526	0.373425789473684	-0.318079210526316	0.0694495400479615	0.950394736842105	0.0434775738859697	0.00189029943100996	38	0.0092929480387365
P7	19	37	ENSMUSG00000020307	38	10:79685180-79685232	+	AA	0.0618377741935484	0.378733548387097	-0.316896129032258	0.0651839361436757	0.945193548387097	0.0413605442862629	0.00171069462365591	31	0.00719587035795859
P7	19	37	ENSMUSG00000058799	22	10:111494825-111495009	+	AD	0.118403	0.4641598	-0.3457574	0.025959102041795	0.95874	0.0232473917782145	0.000540441224489795	50	2.11352479364136e-05
P7	19	37	MSTRG.8816	12	11:6472225-6474797	-	TE	0.4853626	0.152536	0.3328268	0.0188108787933895	0.94052	0.0253137374980947	0.000640785306122448	50	6.54573118226002e-05
P7	19	37	MSTRG.8816	13	11:6467600-6472224	-	TE	0.5146606	0.8474274	-0.332767	0.0185634534799439	0.94324	0.0263876594533992	0.000696308571428571	50	0.000114408537773599
P7	19	37	ENSMUSG00000098202	256	12:109660708-109660745	+	AA	0.13710975	0.504182	-0.36707325	0.0617074759792585	0.938775	0.0343365600923325	0.00117899935897436	40	0.00207139895412582
P7	19	37	ENSMUSG00000061477	4	12:28635664-28635696	-	AA	0.2289518	0.4939774	-0.2650258	0.0224203127734013	0.92726	0.0286198232998439	0.000819094285714285	50	0.000466687974923141
P7	19	37	ENSMUSG00000021282	25	12:111540303-111540460	+	RI	0.08799272	0.3262514	-0.2382584	0.030129476269011	0.9114	0.0258093480928828	0.000666122448979592	50	0.000307373525017895
P7	19	37	ENSMUSG00000063410	39	14:121284277-121286342	-	TE	0.10132382	0.7856656	-0.6843422	0.0546076312335444	0.96482	0.0221476400364389	0.000490517959183673	50	1.38764068944241e-05
P7	19	37	ENSMUSG00000063410	40	14:121284187-121284276	-	TE	0.7620578	0.1877727	0.5742846	0.0511179092866359	0.9339	0.0306229539091585	0.000937765306122448	50	0.00079025173892866
P7	19	37	ENSMUSG00000021771	17	14:21837897-21837990	+	RI	0.04180966	0.2646108	-0.2227994	0.0424716170487385	0.93056	0.0360782369812255	0.00130163918367347	50	0.00356447830196256
P7	19	37	ENSMUSG00000060373	16	14:52081308-52081788	-	RI	0.07999294	0.3391344	-0.2591418	0.0497801690164479	0.9203	0.045517545394886	0.00207184693877551	50	0.0176592340989516
P7	19	37	ENSMUSG00000022142	5	15:8115479-8115549	+	CE	0.981845744680851	0.757455319148936	0.224390191489362	0.0732565959628976	0.908042553191489	0.0443454607484427	0.00196651988899167	47	0.02134870557158
P7	19	37	ENSMUSG00000022884	43	16:23112351-23112409	+	CE	0.8215598	0.5171864	0.3043752	0.0297146250832269	0.90264	0.0443873304225521	0.00197023510204082	50	0.0250009219518924
P7	19	37	ENSMUSG00000022858	26	16:22247264-22247741	-	RI	0.164406666666667	0.451708125	-0.287302083333333	0.0531129020250713	0.901958333333333	0.0447075405764751	0.00199876418439716	48	0.0262602728358967
P7	19	37	ENSMUSG00000068039	15	17:12919559-12919672	+	RI	0.1168112	0.3320828	-0.2152724	0.0133887330884698	0.92214	0.0225678206881445	0.000509306530612244	50	2.17257183965688e-05
P7	19	37	ENSMUSG00000068039	16	17:12919673-12919814	+	AA	0.11663	0.3327024	-0.2160726	0.0138200903464367	0.92364	0.0205453803338177	0.000422112653061224	50	3.34445307104375e-06
P7	19	37	ENSMUSG00000015176	6	19:46078759-46078857	+	RI	0.05116308	0.3529006	-0.3017376	0.0387807532507284	0.93232	0.0405474979725844	0.00164409959183673	50	0.00750693865376524
P7	19	37	ENSMUSG00000015176	7	19:46078858-46078872	+	AA	0.05523158	0.3528806	-0.2976492	0.0408529760532591	0.927	0.0409723650022494	0.00167873469387755	50	0.00886842073100168
P7	19	37	ENSMUSG00000010097	32	19:8756074-8757064	+	TE	0.151668	0.6486436	-0.4969762	0.0743461571105194	0.9482	0.0393741860946007	0.00155032653061224	50	0.00523667158418464
P7	19	37	ENSMUSG00000010097	53	19:8767149-8767227	+	RI	0.123960888888889	0.481249777777778	-0.357289111111111	0.0671989232131743	0.918666666666667	0.0444634681508314	0.001977	45	0.0164382361071943
P7	19	37	ENSMUSG00000026234	21	1:86351212-86351366	-	RI	0.2065154	0.5263804	-0.3198648	0.0195426158339321	0.96042	0.0181412710217811	0.000329105714285714	50	1.22062673251767e-07
P7	19	37	ENSMUSG00000026234	22	1:86351101-86351211	-	CE	0.2065624	0.5264098	-0.3198476	0.0193588202288533	0.96018	0.0177265971042938	0.000314232244897959	50	6.3475260711087e-08
P7	19	37	ENSMUSG00000090553	5	1:133609745-133609907	-	RI	0.0362003125	0.254287916666667	-0.218086416666667	0.0595647471936902	0.916041666666667	0.0505488844220331	0.00255518971631206	48	0.0297671660714428
P7	19	37	ENSMUSG00000026355	19	1:128334763-128334918	-	CE	0.989394693877551	0.755900408163265	0.233494081632653	0.0721678025483655	0.925530612244898	0.0288083480673111	0.000829920918367346	49	0.00053533591831455
P7	19	37	ENSMUSG00000027342	4	2:132252597-132252602	-	AA	0.04285576	0.265454	-0.2225976	0.024383689643962	0.91978	0.0299518593337879	0.00089711387755102	50	0.0010126345728096
P7	19	37	ENSMUSG00000027342	9	2:132251439-132251690	-	RI	0.0441953548387097	0.310338709677419	-0.266144838709677	0.0582646632686267	0.934806451612903	0.0451674066518758	0.00204009462365591	31	0.0130033888351701
P7	19	37	ENSMUSG00000027184	34	2:103773471-103773712	-	CE	0.0625588367346939	0.268215918367347	-0.20565693877551	0.0402761136409288	0.906469387755102	0.0471513971341325	0.00222325425170068	49	0.0286156605299123
P7	19	37	ENSMUSG00000027184	35	2:103773085-103773470	-	RI	0.06286082	0.2862288	-0.2233674	0.0461994920375821	0.92046	0.0466984289383071	0.00218074326530612	50	0.0197340219090368
P7	19	37	ENSMUSG00000016921	8	2:162932815-162932979	+	CE	0.2812284	0.6361652	-0.3549364	0.0496360557215401	0.91224	0.0399068098122082	0.00159255346938775	50	0.0112753560125453
P7	19	37	ENSMUSG00000016921	9	2:162932980-162933082	+	AD	0.2818302	0.6361694	-0.3543394	0.0421849141431544	0.91116	0.033253730801895	0.0011058106122449	50	0.00360945470956773
P7	19	37	ENSMUSG00000038914	19	2:180697997-180698010	-	AD	0.180892857142857	0.595095357142857	-0.414201785714286	0.089689813206347	0.943571428571429	0.0647539094037478	0.00419306878306878	28	0.0432134921451096
P7	19	37	ENSMUSG00000038914	20	2:180697990-180697996	-	AD	0.163248928571429	0.595015	-0.431767142857143	0.0864613750140036	0.951357142857143	0.0581219753721776	0.00337816402116402	28	0.0300210819234808
P7	19	37	ENSMUSG00000038914	22	2:180697528-180697553	-	AA	0.163740714285714	0.594870714285714	-0.431129642857143	0.0886431426389248	0.950035714285714	0.0602460892493552	0.00362959126984127	28	0.0336491872647057
P7	19	37	ENSMUSG00000038914	23	2:180697514-180697527	-	AA	0.183862142857143	0.596533928571429	-0.4126725	0.0880109312918109	0.943571428571429	0.06300701229136	0.0039698835978836	28	0.04029259414828
P7	19	37	ENSMUSG00000027620	56	2:156161966-156162728	-	RI	0.1208612	0.4221002	-0.3012392	0.0433534356541717	0.91404	0.0357508156036548	0.00127812081632653	50	0.0054284673634451
P7	19	37	ENSMUSG00000039221	13	3:28806670-28806700	+	CE	0.07463006	0.334294	-0.259665	0.0218200853222298	0.91606	0.0414563502927095	0.00171862897959184	50	0.0123829232666241
P7	19	37	ENSMUSG00000039221	14	3:28806701-28806736	+	RI	0.07599008	0.3351558	-0.2591652	0.0208743328613914	0.91538	0.0386696579889142	0.00149534244897959	50	0.00855435473743614
P7	19	37	ENSMUSG00000063870	53	6:125128988-125128990	+	AD	0.095145306122449	0.386235306122449	-0.291089387755102	0.073369850767878	0.913285714285714	0.0531691483224373	0.00282695833333333	49	0.0375431922866505
P7	19	37	ENSMUSG00000063229	6	7:46847131-46847388	+	CE	0.00692563928571429	0.210209642857143	-0.203283571428571	0.0583944202188738	0.972071428571429	0.0141131107194656	0.000199179894179895	28	3.92208947915742e-10
P7	19	37	ENSMUSG00000063229	7	7:46847389-46847496	+	CE	0.00693677142857143	0.209073928571429	-0.202137142857143	0.0593361301998196	0.969785714285714	0.0150169216721649	0.000225507936507937	28	1.85665637062329e-09
P7	19	37	ENSMUSG00000005566	22	7:13029125-13029206	+	RI	0.04366656	0.2507616	-0.2070948	0.0290154793480294	0.92242	0.0355602908553106	0.00126453428571429	50	0.00396896217146363
P7	19	37	ENSMUSG00000025487	8	7:140886567-140886801	+	RI	0.0414548076923077	0.252755	-0.211300384615385	0.0504918965760463	0.924	0.0417056351108576	0.00173936	26	0.0104741561239075
P7	19	37	ENSMUSG00000046364	9	7:109519994-109520179	+	AD	0.2156518	0.4162296	-0.2005784	0.00943497366186043	0.94872	0.0241855413039126	0.000584940408163264	50	3.09723747882312e-05
P7	19	37	ENSMUSG00000046364	10	7:109520180-109520467	+	RI	0.215668	0.4163104	-0.2006432	0.00934586134312391	0.9454	0.0240288941714354	0.00057738775510204	50	2.76592793775522e-05
P7	19	37	ENSMUSG00000062867	29	9:108563336-108563336	+	AD	0.0434392666666667	0.294581666666667	-0.251142	0.0710435193190862	0.920933333333333	0.0420286711115436	0.0017664091954023	30	0.0117399721831687
P7	19	37	ENSMUSG00000062867	30	9:108563337-108563420	+	RI	0.0431976333333333	0.292306333333333	-0.249108333333333	0.0711348919226745	0.921266666666667	0.0449942014143994	0.00202447816091954	30	0.0163837579020491
P7	19	37	ENSMUSG00000038412	12	9:121850166-121850187	-	AD	0.0423180204081633	0.246252857142857	-0.203935306122449	0.0414171204587166	0.934938775510204	0.0322376644129614	0.00103926700680272	49	0.00127253774609335
P7	19	37	ENSMUSG00000025261	111	X:151909950-151910100	+	RI	0.141027872340426	0.494524893617021	-0.353496595744681	0.0746410107659262	0.931744680851064	0.0475053626652944	0.00225675948196115	47	0.0172724260811921
P7	19	37	ENSMUSG00000053931	7	3:121450071-121450291	+	RI	0.0685004736842105	0.299030263157895	-0.230528947368421	0.0565570625880778	0.906868421052632	0.055309532462527	0.00305914438122333	38	0.0483531760434837
P7	19	37	ENSMUSG00000043962	37	4:126173330-126173443	-	RI	0.152168717948718	0.534086923076923	-0.381917179487179	0.0798915426967519	0.933307692307692	0.0417007849516894	0.00173895546558704	39	0.00869785508397369
P2	19	26	ENSMUSG00000009681	21	10:75173610-75173964	+	AA	0.5126778	0.12284064	0.3898368	0.0430294959320147	0.94598	0.0318917109056538	0.0010170812244898	50	0.000998441756899495
P2	19	26	ENSMUSG00000009681	22	10:75173965-75174167	+	CE	0.5776206	0.12272156	0.4548976	0.0227326451013982	0.9712	0.00930876260436853	8.665306122449e-05	50	6.39332227298546e-21
P2	19	26	ENSMUSG00000034667	4	10:121626130-121626316	-	CE	0.6596166	0.9564652	-0.2968494	0.00915080021258317	0.98868	0.0067836538225114	4.60179591836736e-05	50	3.41626068718508e-21
P2	19	26	ENSMUSG00000020097	11	10:61117452-61117567	-	CE	0.6209816	0.1581532	0.4628294	0.0455364333796442	0.95994	0.0226854354067061	0.000514628979591836	50	1.48523972665497e-05
P2	19	26	MSTRG.8816	12	11:6472225-6474797	-	TE	0.483827	0.2812582	0.2025688	0.00826631118283292	0.90088	0.0381172412647171	0.00145292408163265	50	0.0129912362758998
P2	19	26	MSTRG.8816	13	11:6467600-6472224	-	TE	0.5162494	0.718684	-0.2024354	0.00817326358267227	0.90182	0.0352244639014259	0.00124076285714286	50	0.00795854337079153
P2	19	26	ENSMUSG00000000631	110	11:77854678-77854722	+	CE	0.8335544	0.395343	0.4382114	0.0347605836480204	0.95628	0.0203971186440534	0.000416042448979591	50	1.52806007877205e-06
P2	19	26	ENSMUSG00000020454	13	11:3203100-3203130	+	RI	0.409756	0.776074	-0.3663178	0.0500718617992263	0.90496	0.0404459629427629	0.00163587591836735	50	0.0152606928992553
P2	19	26	ENSMUSG00000020454	14	11:3203131-3203194	+	CE	0.4139238	0.7841332	-0.3702098	0.0415372642378786	0.90892	0.033488858945467	0.00112150367346939	50	0.00418140300770192
P2	19	26	ENSMUSG00000059248	6	11:117266246-117266595	+	CE	0.8201646	0.1975694	0.6225954	0.0179128681610484	0.99398	0.00492594132721693	2.42648979591837e-05	50	1.60979360384372e-23
P2	19	26	ENSMUSG00000025156	4	11:120784647-120784725	+	CE	0.705249	0.4233014	0.2819476	0.0129193349105367	0.91204	0.025300609010981	0.000640120816326531	50	0.000230209628216387
P2	19	26	ENSMUSG00000061306	3	11:120147721-120147838	-	CE	0.6125484	0.8630888	-0.2505394	0.0154926028972091	0.90232	0.0265909605631965	0.00070707918367347	50	0.000789687662327084
P2	19	26	ENSMUSG00000098202	11	12:109544339-109544497	+	TS	0.610105	0.07475646	0.5353492	0.0937623107746173	0.92776	0.061155392573479	0.00373998204081633	50	0.0449014050031377
P2	19	26	ENSMUSG00000021000	21	12:59131502-59131604	+	CE	0.8595174	0.3188886	0.5406286	0.0170652090296161	0.98864	0.00690684369273827	4.77044897959185e-05	50	1.41533774116944e-20
P2	19	26	ENSMUSG00000021000	29	12:59146336-59146362	+	CE	0.09555136	0.3566416	-0.2610904	0.00701406952241751	0.96004	0.0154931979808389	0.000240039183673469	50	8.50003189410128e-10
P2	19	26	ENSMUSG00000020577	6	12:36022753-36022833	-	CE	0.741459183673469	0.97794387755102	-0.236484224489796	0.090394166680633	0.900836734693878	0.0509351495117302	0.00259438945578231	49	0.0431268030570103
P2	19	26	ENSMUSG00000021360	11	13:40917954-40918801	+	CE	0.7650144	0.21695	0.548065	0.0319876065445506	0.97762	0.0108211621843686	0.000117097551020408	50	3.17495523913768e-14
P2	19	26	ENSMUSG00000034928	10	13:54687655-54687808	-	AA	0.6508322	0.2607776	0.3900548	0.0201710793413719	0.95238	0.0192119116961433	0.000369097551020408	50	3.18395117692761e-07
P2	19	26	ENSMUSG00000034928	11	13:54687494-54687654	-	CE	0.6556988	0.3044318	0.3512678	0.017230778855269	0.94572	0.0232027795660743	0.000538368979591836	50	1.52709859504328e-05
P2	19	26	ENSMUSG00000022010	67	14:76504530-76504841	+	CE	0.8707716	0.5839176	0.2868538	0.0193717813800573	0.9115	0.0296291706786073	0.00087788775510204	50	0.00134081793171583
P2	19	26	ENSMUSG00000063410	39	14:121284277-121286342	-	TE	0.1245177	0.6453204	-0.520803	0.0441147426997981	0.91942	0.0326234484344482	0.0010642893877551	50	0.00223454914703847
P2	19	26	ENSMUSG00000022139	5	14:120306452-120306541	+	CE	0.54619125	0.149419479166667	0.3967725	0.0312221447257647	0.954104166666667	0.0274282348570936	0.000752308067375886	48	0.000200043430780439
P2	19	26	ENSMUSG00000007817	25	14:25607357-25607383	+	AA	0.532411025641026	0.146341025641026	0.386070256410256	0.0603775618607469	0.950923076923077	0.0245907391804576	0.000604704453441295	39	4.12772337805079e-05
P2	19	26	ENSMUSG00000007817	26	14:25607384-25607470	+	CE	0.5649488	0.1473146	0.417636	0.0628015091135458	0.95444	0.0211227317342802	0.000446169795918367	50	2.94897685603462e-06
P2	19	26	ENSMUSG00000022789	26	16:16318445-16318477	-	CE	0.5885514	0.2906184	0.2979318	0.0131098245898071	0.91558	0.0237066166601096	0.000562003673469388	50	7.40952673829824e-05
P2	19	26	ENSMUSG00000022951	5	16:92399979-92400077	-	AA	0.4397962	0.8427926	-0.4029956	0.0294421199852268	0.95318	0.0228711474953729	0.000523089387755101	50	1.29459698948365e-05
P2	19	26	ENSMUSG00000022951	6	16:92399896-92399978	-	CE	0.4654588	0.8583598	-0.3929008	0.024006678648974	0.94974	0.0331685922252374	0.00110015551020408	50	0.00142841299033039
P2	19	26	ENSMUSG00000022884	43	16:23112351-23112409	+	CE	0.8215924	0.5233142	0.2982776	0.00766858701297118	0.97924	0.0102371073720529	0.000104798367346939	50	4.88119895811685e-15
P2	19	26	ENSMUSG00000022884	44	16:23112410-23112457	+	AD	0.8201198	0.5224954	0.2976244	0.00878380122261241	0.97506	0.0124481127165559	0.000154955510204082	50	7.59141804849616e-12
P2	19	26	ENSMUSG00000022884	45	16:23112458-23112461	+	AD	0.7227958	0.485832	0.2369638	0.0129431669609718	0.92808	0.0238728263248132	0.000569911836734693	50	3.9451549087876e-05
P2	19	26	ENSMUSG00000000385	19	16:97568766-97568893	-	AD	0.2607902	0.05310004	0.2076904	0.0210610458642955	0.90916	0.0297310117759973	0.00088393306122449	50	0.00156070143722562
P2	19	26	ENSMUSG00000000385	20	16:97568504-97568765	-	RI	0.2795224	0.05160992	0.2279128	0.0197857464713508	0.93502	0.0241665057465907	0.000584019999999999	50	3.64789239401276e-05
P2	19	26	ENSMUSG00000023990	15	17:47785720-47785964	+	AA	0.8244948	0.1784834	0.6460112	0.0224716511332181	0.99442	0.00452697132614678	2.04934693877551e-05	50	8.576407451163e-26
P2	19	26	ENSMUSG00000036501	5	18:34506586-34506723	-	CE	0.9021302	0.6186914	0.2834388	0.0217257855488423	0.9122	0.0257483900824252	0.000662979591836734	50	0.000283676720293649
P2	19	26	ENSMUSG00000036501	6	18:34506559-34506585	-	RI	0.9196234	0.6261202	0.293503	0.0150046593103745	0.93156	0.0207602052602805	0.000430986122448979	50	2.54297778477444e-06
P2	19	26	ENSMUSG00000036501	7	18:34506529-34506558	-	CE	0.915395	0.6248768	0.2905186	0.0175969332914945	0.926	0.0231393295371446	0.000535428571428571	50	2.63602640526534e-05
P2	19	26	ENSMUSG00000049164	19	19:40894705-40894786	+	CE	0.861716666666667	0.339100952380953	0.522615952380953	0.0670949745149993	0.97747619047619	0.0195825184548874	0.000383475029036005	42	9.8211195177476e-06
P2	19	26	ENSMUSG00000049164	20	19:40894787-40894790	+	AD	0.8801422	0.404773	0.4753694	0.0582253724205368	0.96568	0.0308825556730326	0.000953732244897959	50	0.00102433590777179
P2	19	26	ENSMUSG00000071650	24	19:8907851-8907916	+	CE	0.6518442	0.4070312	0.2448132	0.00888483446264315	0.90946	0.021791413774368	0.000474865714285714	50	3.23325264636226e-05
P2	19	26	ENSMUSG00000038331	36	1:56794078-56794110	-	TE	0.8046808	0.11589182	0.6887882	0.0623293627103434	0.94888	0.0586886075236176	0.00344435265306123	50	0.031476423270834
P2	19	26	ENSMUSG00000079658	6	1:16656822-16656884	-	CE	0.1932434	0.5080802	-0.314837	0.01871377690148	0.9212	0.0227264118575363	0.000516489795918367	50	2.60038283493105e-05
P2	19	26	ENSMUSG00000056268	22	1:139059067-139059126	+	CE	0.402638125	0.886592291666667	-0.483954166666667	0.0662148894945853	0.964375	0.0445405027248091	0.00198385638297872	48	0.0110172703218068
P2	19	26	MSTRG.2177	7	1:90623764-90623925	-	TE	0.08760182	0.8344354	-0.7468326	0.0267258938729114	0.99876	0.00436385899246555	1.90432653061225e-05	50	4.76107502290918e-09
P2	19	26	MSTRG.2177	8	1:90623610-90623763	-	TE	0.9124012	0.165553	0.7468494	0.0265209970269996	0.99816	0.00664050649654169	4.40963265306123e-05	50	1.20919800103572e-06
P2	19	26	ENSMUSG00000022995	170	1:181911597-181911659	-	CE	0.649338979591837	0.29835306122449	0.35098612244898	0.0579779180599651	0.912877551020408	0.0553310614442215	0.00306152636054422	49	0.0429308426136825
P2	19	26	ENSMUSG00000026879	6	2:35282380-35282512	+	AA	0.10007278	0.6362252	-0.5361522	0.0137509436099224	0.99342	0.00354613903292248	1.25751020408163e-05	50	2.77208029353016e-46
P2	19	26	ENSMUSG00000026879	7	2:35282513-35282601	+	CE	0.10878602	0.6622398	-0.5534518	0.0160364523139105	0.99546	0.00307862943266537	9.47795918367349e-06	50	2.30295281302496e-44
P2	19	26	ENSMUSG00000038844	30	2:142698929-142699217	-	AD	0.220522432432432	0.689476486486487	-0.468953783783784	0.126982759554887	0.94454054054054	0.0646759420300739	0.00418297747747748	37	0.0426653971815828
P2	19	26	ENSMUSG00000034101	67	2:84612532-84612549	-	CE	0.5430418	0.1593266	0.3837146	0.00800511550988058	0.99042	0.00542138622230778	2.93914285714286e-05	50	3.55242042428473e-28
P2	19	26	ENSMUSG00000026743	143	2:18154377-18154441	+	AD	0.339842	0.7218682	-0.3820272	0.0784877013644137	0.90468	0.0527978199921016	0.00278760979591837	50	0.0441094130920493
P2	19	26	ENSMUSG00000026883	27	2:35691994-35692332	+	AA	0.2333436	0.6338316	-0.4004884	0.0396736768414833	0.92332	0.0253694658185459	0.000643609795918367	50	0.000122912412521274
P2	19	26	ENSMUSG00000026883	28	2:35692333-35692374	+	CE	0.2379616	0.6686066	-0.4306444	0.0315745707007835	0.93658	0.0198268937124733	0.000393105714285713	50	7.29125762702738e-07
P2	19	26	ENSMUSG00000026883	29	2:35692375-35692410	+	AD	0.2072212	0.6424934	-0.4352718	0.0365854597910488	0.94432	0.0231467721556266	0.000535773061224489	50	1.47167508801676e-05
P2	19	26	ENSMUSG00000061186	36	2:10470983-10472091	+	AA	0.276284	0.7176738	-0.44139	0.0320466383349553	0.9851	0.00888072896437988	7.88673469387756e-05	50	7.7174389358758e-16
P2	19	26	ENSMUSG00000061186	75	2:10499428-10500887	+	AA	0.08306236	0.3025692	-0.2195074	0.0245777595506713	0.90946	0.0272810093176143	0.000744253469387755	50	0.000654067607403812
P2	19	26	ENSMUSG00000075415	56	2:31032694-31032700	-	AD	0.376627441860465	0.789572790697675	-0.41294511627907	0.0813392252463511	0.935418604651163	0.0495754511821265	0.00245772535991141	43	0.0197011294305341
P2	19	26	ENSMUSG00000075415	57	2:31032644-31032693	-	RI	0.37512511627907	0.794265581395349	-0.419140930232558	0.0721063349311924	0.936651162790698	0.0476179656576972	0.00226747065337763	43	0.0162781525854836
P2	19	26	MSTRG.43217	1	3:107333712-107334017	-	TS	0.8617556	0.2925122	0.569244	0.058444939132521	0.9173	0.046025835690625	0.00211837755102041	50	0.0198621337306867
P2	19	26	MSTRG.43217	2	3:107330215-107333711	-	TS	0.1383044	0.7075344	-0.5692308	0.0582967202788056	0.9168	0.0459374019504715	0.00211024489795918	50	0.0199243969790064
P2	19	26	ENSMUSG00000028284	37	4:31994874-31994954	+	CE	0.6568816	0.8971618	-0.2402808	0.0121719904028613	0.91454	0.0218802025883245	0.000478743265306122	50	2.2344342743301e-05
P2	19	26	ENSMUSG00000028937	5	4:152199810-152199957	+	CE	0.11478	0.430911836734694	-0.316132040816326	0.063206176088641	0.913979591836735	0.0413785823202044	0.00171218707482993	49	0.012992609290232
P2	19	26	ENSMUSG00000060206	54	4:54982453-54982458	+	AA	0.284469375	0.68407	-0.399600625	0.0856069204670676	0.926875	0.0470564177515979	0.0022143064516129	32	0.0179768964464277
P2	19	26	ENSMUSG00000070780	20	5:66080939-66080984	-	CE	0.08049952	0.5520272	-0.471528	0.0175442309838969	0.98598	0.00582916663627567	3.39791836734694e-05	50	2.14106256343039e-32
P2	19	26	ENSMUSG00000070780	24	5:66054482-66054552	-	CE	0.1614536	0.4410902	-0.2796364	0.0148980722982566	0.92736	0.0164574404734994	0.000270847346938775	50	7.43473976159256e-09
P2	19	26	ENSMUSG00000029655	6	5:150665175-150665220	-	CE	0.264877	0.565998	-0.3011214	0.0171720955432626	0.90914	0.0255311014814705	0.000651837142857143	50	0.000312942325984102
P2	19	26	ENSMUSG00000029655	7	5:150665151-150665174	-	AD	0.2660332	0.563898	-0.2978648	0.0163906206678561	0.90332	0.0270882458129811	0.000733773061224491	50	0.000894113694047342
P2	19	26	ENSMUSG00000038056	35	5:25357822-25357943	-	AF	0.629903658536585	0.245472195121951	0.384431707317073	0.0783821279662156	0.912756097560976	0.0564534234957478	0.00318698902439024	41	0.045691706788439
P2	19	26	ENSMUSG00000038056	36	5:25356624-25357649	-	CE	0.629323414634146	0.246044634146342	0.383278536585366	0.0777747375296431	0.912658536585366	0.0552818278261933	0.00305608048780488	41	0.0429966444313416
P2	19	26	ENSMUSG00000004980	28	6:51463185-51463254	-	AA	0.7541028	0.4385502	0.3155526	0.00879273280868343	0.99964	0.000749421545634515	5.61632653061226e-07	50	6.34710505043023e-65
P2	19	26	ENSMUSG00000004980	29	6:51462800-51463184	-	CE	0.7533998	0.4389404	0.3144594	0.00859853770434608	0.99898	0.0016224194580808	2.63224489795919e-06	50	1.32068303939127e-39
P2	19	26	ENSMUSG00000004980	30	6:51462760-51462799	-	AD	0.7490478	0.4404464	0.3086024	0.00837363270837059	0.99502	0.00343148685569628	1.17751020408163e-05	50	3.9993956135913e-39
P2	19	26	ENSMUSG00000004980	31	6:51462339-51462759	-	AD	0.747923	0.432066	0.315856	0.0138165097928943	0.9938	0.00592125193601792	3.5061224489796e-05	50	2.08495115235776e-17
P2	19	26	ENSMUSG00000004980	33	6:51461920-51462055	-	CE	0.7821598	0.4275394	0.35462	0.0231358906622307	0.99214	0.00511903211514818	2.62044897959184e-05	50	5.94383186988087e-27
P2	19	26	ENSMUSG00000039361	43	7:90194273-90194296	+	CE	0.2433246	0.5986994	-0.3553748	0.0189662497492525	0.92646	0.0189167995739884	0.000357845306122448	50	4.18432993615466e-07
P2	19	26	ENSMUSG00000031024	10	7:109616298-109616391	-	CE	0.210514489795918	0.67388387755102	-0.463368979591837	0.0740833796656651	0.941836734693877	0.036411048540001	0.00132576445578231	49	0.00316928827378546
P2	19	26	ENSMUSG00000030516	34	7:65314093-65314332	-	CE	0.0889812978723404	0.484456808510638	-0.395475744680851	0.070401143386981	0.964085106382979	0.0299875552356336	0.000899253469010176	47	0.000727442490551769
P2	19	26	ENSMUSG00000063253	3	8:83442422-83442450	-	CE	0.8909392	0.5108542	0.380085	0.0655333047046325	0.9347	0.0472894905699707	0.00223629591836735	50	0.0161953946039029
P2	19	26	ENSMUSG00000032366	13	9:67043779-67043841	-	AA	0.4657866	0.8166596	-0.3508736	0.0360786334960011	0.91958	0.0234617274100017	0.000550452653061224	50	4.83655695427969e-05
P2	19	26	ENSMUSG00000032366	14	9:67043578-67043778	-	CE	0.5333178	0.899199	-0.3658814	0.0186885798381618	0.97158	0.0142929838646485	0.000204289387755102	50	5.34952985400691e-10
P2	19	26	ENSMUSG00000011958	9	9:69998248-69998306	+	CE	0.251678055555556	0.786667777777778	-0.534989166666667	0.064381998432348	0.972694444444444	0.0278288847314589	0.000774446825396825	36	0.000571562457411556
P2	19	26	ENSMUSG00000066687	151	9:48713566-48714445	-	AF	0.8687354	0.5050168	0.363719	0.0333665261351333	0.92584	0.031114246359676	0.000968096326530611	50	0.00116557442243241
P2	19	26	ENSMUSG00000066687	152	9:48711736-48712149	-	CE	0.8691964	0.5055778	0.3636202	0.030502593766593	0.9251	0.0304337688384841	0.000926214285714285	50	0.000964436349180139
P2	19	26	ENSMUSG00000044791	6	9:110532564-110532752	+	CE	0.2465925	0.612903571428571	-0.366310357142857	0.0780864264053402	0.903821428571429	0.0529318594613088	0.00280178174603175	28	0.0453161662683596
P2	19	26	ENSMUSG00000079487	41	X:101286201-101286367	+	RI	0.391882608695652	0.108828652173913	0.283053913043478	0.0581795918964435	0.905521739130435	0.0468433508292075	0.00219429951690821	46	0.0285999647195105
P2	19	26	ENSMUSG00000031150	10	X:7739434-7739531	-	AF	0.1494184	0.4631704	-0.313752	0.0509160109135323	0.90474	0.0418446153851926	0.00175097183673469	50	0.0181097580646477
P2	19	26	ENSMUSG00000031422	6	X:136741210-136741276	-	CE	0.5183352	0.05114988	0.4671852	0.0122802268874872	0.99984	0.00042185208743524	1.7795918367347e-07	50	1.77472626219885e-90
P2	19	26	ENSMUSG00000073131	6	X:71816813-71816940	+	CE	0.5108	0.8319992	-0.3211988	0.026818569688991	0.90318	0.0335082627641211	0.00112280367346939	50	0.00541099569038303
P2	19	26	ENSMUSG00000004317	11	X:7188674-7188714	-	AA	0.1363374	0.5751882	-0.4388504	0.0210422778467444	0.96716	0.0216185483474969	0.000467361632653061	50	1.13638584919359e-05
P2	19	26	ENSMUSG00000004317	12	X:7188532-7188673	-	CE	0.1531278	0.620463	-0.4673338	0.0140849243316594	0.98564	0.00700367250600916	4.90514285714287e-05	50	1.58528656935407e-23
P2	19	26	ENSMUSG00000035299	149	X:170012491-170013208	+	AD	0.4949134	0.7097884	-0.2148748	0.0117956208131385	0.9236	0.0236202956659509	0.000557918367346938	50	4.20996974129127e-05
P2	19	26	ENSMUSG00000035299	150	X:170013209-170013302	+	AD	0.4746672	0.7038244	-0.2291576	0.0171739094428444	0.9308	0.0301580868770158	0.000909510204081632	50	0.000732413360278481
P2	19	26	ENSMUSG00000035299	153	X:170013792-170013887	+	CE	0.4971748	0.705958	-0.2087828	0.0108479289926037	0.91164	0.0222047613941566	0.000493051428571429	50	3.63370846937337e-05
P2	19	26	ENSMUSG00000035299	154	X:170013888-170013932	+	AD	0.505516	0.7168016	-0.2112862	0.0115275701264581	0.9364	0.0230119755868148	0.000529551020408162	50	1.53641265677073e-05
P2	19	26	ENSMUSG00000035299	155	X:170013933-170014022	+	AD	0.5054936	0.7188986	-0.2134048	0.0117935236880074	0.94328	0.0229853902134661	0.000528328163265305	50	1.31066711601592e-05
P2	19	26	ENSMUSG00000035299	156	X:170014023-170014040	+	AD	0.505573	0.7201878	-0.2146146	0.0117314080804915	0.94596	0.025586954584279	0.000654692244897958	50	7.29088801718815e-05
P2	19	26	ENSMUSG00000035299	157	X:170014041-170014157	+	AD	0.505336	0.7190458	-0.2137102	0.011729577386823	0.94284	0.023951788310381	0.000573688163265305	50	2.66998918718758e-05
P2	19	26	ENSMUSG00000035299	158	X:170014158-170014292	+	AD	0.505547	0.7233292	-0.2177828	0.0119535090979637	0.95904	0.023100454982709	0.000533631020408163	50	1.92888445376242e-05
P2	19	26	ENSMUSG00000035299	159	X:170014293-170014382	+	RI	0.5056286	0.7245356	-0.2189064	0.0120809187986845	0.9682	0.0246617939662275	0.000608204081632653	50	9.67171233327879e-05
P2	19	26	ENSMUSG00000035299	160	X:170014383-170016131	+	CE	0.5093078	0.7310946	-0.221787	0.0123955443360812	0.97218	0.023118761706829	0.000534477142857143	50	5.84792146109817e-05
P2	19	26	ENSMUSG00000035299	161	X:170016132-170016335	+	RI	0.5098672	0.7279566	-0.2180886	0.0143103175295281	0.9589	0.0204213273869476	0.000417030612244897	50	1.83021708943497e-06
P2	19	26	ENSMUSG00000035299	162	X:170016336-170016671	+	AA	0.5130796	0.7138242	-0.2007446	0.0101716491167904	0.90706	0.0197074625873716	0.000388384081632653	50	6.81702302542254e-06
P2	19	26	ENSMUSG00000001924	5	X:20662898-20663125	+	CE	0.3125096	0.6135166	-0.3010068	0.00989009016281306	0.93232	0.0207752207188845	0.000431609795918366	50	2.48695445161473e-06
P2	19	26	ENSMUSG00000063018	6	X:7412685-7412825	-	CE	0.1095675	0.6045246	-0.4949568	0.0205027622270458	0.97832	0.00995590277172292	9.91200000000002e-05	50	3.78098343235424e-16
P2	19	26	ENSMUSG00000018334	93	11:79016264-79017035	-	RI	0.399729302325581	0.848427906976744	-0.448697209302326	0.0611098539449198	0.952906976744186	0.0368741837381736	0.00135970542635659	43	0.00335959199870724
P2	19	26	ENSMUSG00000024423	24	18:12988386-12988627	+	AD	0.388525294117647	0.101557205882353	0.286968235294118	0.0725420717415006	0.910117647058824	0.0568089646712838	0.00322725846702317	34	0.0489313439053912
P2	19	26	ENSMUSG00000038844	29	2:142699218-142699895	-	CE	0.23255	0.679192826086957	-0.446643695652174	0.0918953764611013	0.935086956521739	0.0470365465885395	0.00221243671497584	46	0.0157178695836577
P2	19	26	ENSMUSG00000001827	10	7:101868993-101869018	-	CE	0.778500810810811	0.0375549189189189	0.740945675675676	0.056934852318756	0.999648648648649	0.000919426639458172	8.45345345345347e-07	37	2.49161724922899e-43
P2	19	26	ENSMUSG00000046942	3	X:79635491-79635582	-	CE	0.412548108108108	0.847604594594595	-0.435058108108108	0.0271390790228816	0.969378378378378	0.0132881554429151	0.000176575075075075	37	1.36727664550311e-11
P17	27	17	ENSMUSG00000019997	3	10:24595789-24595875	+	RI	0.6501722	0.2468394	0.4033322	0.0595283884357296	0.90742	0.0426112421689825	0.00181571795918367	50	0.0181630207122645
P17	27	17	ENSMUSG00000069601	108	10:69925954-69926079	+	AA	0.316988846153846	0.728424615384615	-0.411435769230769	0.0733120087392551	0.909807692307692	0.056701336302256	0.00321504153846154	26	0.0489613103096716
P17	27	17	ENSMUSG00000069601	109	10:69926080-69926132	+	AA	0.3499148	0.7884624	-0.4385482	0.0606096077010359	0.92376	0.0393018460385872	0.00154463510204082	50	0.00746763494669372
P17	27	17	ENSMUSG00000069601	110	10:69926133-69926191	+	CE	0.369716875	0.776788958333333	-0.40707125	0.0663747292858205	0.911833333333333	0.0504854448514022	0.00254878014184397	48	0.0324252057884584
P17	27	17	ENSMUSG00000034813	253	10:119508444-119508524	+	CE	0.805893571428571	0.407313928571429	0.398580357142857	0.0718265846008515	0.929071428571429	0.0605786471190343	0.00366977248677249	28	0.0429406220529215
P17	27	17	ENSMUSG00000000631	25	11:77801350-77801380	+	CE	0.6966014	0.1360928	0.5605088	0.0389757824673062	0.98048	0.0110494990190247	0.000122091428571429	50	8.79708231204885e-13
P17	27	17	ENSMUSG00000000631	113	11:77859019-77860331	+	CE	0.617917567567568	0.133483918918919	0.484434864864865	0.105233545127588	0.955378378378378	0.0375879349373287	0.00141285285285285	37	0.00389676503003791
P17	27	17	ENSMUSG00000025290	22	14:24495430-24495432	+	CE	0.8926476	0.6161998	0.2764472	0.00325806568380688	0.9997	0.000707106781186548	5.00000000000001e-07	50	3.69246243553431e-61
P17	27	17	ENSMUSG00000025290	23	14:24495433-24495449	+	AD	0.8921118	0.6160344	0.2760774	0.00316217944088038	0.99952	0.00114713485142199	1.31591836734694e-06	50	3.2847303847978e-38
P17	27	17	ENSMUSG00000034243	19	16:36893331-36893438	+	CE	0.847488285714286	0.482254285714286	0.365234	0.0455351222684205	0.918771428571429	0.0430561095714484	0.00185382857142857	35	0.0140212039732721
P17	27	17	ENSMUSG00000024993	4	19:60814592-60814611	+	AA	0.653611304347826	0.238211086956522	0.415401086956522	0.0782113877252116	0.923521739130435	0.0509006610437035	0.00259087729468599	46	0.0264163480662477
P17	27	17	ENSMUSG00000040423	23	1:160946289-160946533	+	AA	0.7132	0.241802692307692	0.471397692307692	0.0957334827239746	0.9395	0.0591359450757321	0.00349706	26	0.0351656690529332
P17	27	17	ENSMUSG00000034101	67	2:84612532-84612549	-	CE	0.9032972	0.6591508	0.244147	0.00796224362032385	0.95812	0.0153418728069454	0.00023537306122449	50	4.66539535477707e-10
P17	27	17	ENSMUSG00000027185	4	2:103757794-103758416	-	AA	0.543629583333333	0.145836875	0.397792083333333	0.0578438126652495	0.939854166666667	0.043530370705507	0.00189489317375886	48	0.0100693889914591
P17	27	17	ENSMUSG00000039831	5	3:121967829-121967957	+	CE	0.818625	0.542755	0.2758698	0.0255467983928016	0.90624	0.0323794845605696	0.00104843102040816	50	0.00366832095984662
P17	27	17	ENSMUSG00000018076	66	5:118751755-118751839	+	RI	0.432652857142857	0.1177	0.314953673469388	0.0440104994430248	0.914244897959184	0.0340376816999954	0.0011585637755102	49	0.00379945956563503
P17	27	17	ENSMUSG00000057691	16	6:48082268-48082278	-	AA	0.507283421052632	0.155196315789474	0.352086842105263	0.0978717683144707	0.916078947368421	0.0557956607723592	0.00311315576102418	38	0.0414624346148353
P17	27	17	ENSMUSG00000054808	13	7:28911490-28911575	-	CE	0.5869846	0.857108	-0.2701234	0.0098801992481768	0.95446	0.0226870546563363	0.000514702448979591	50	1.16405175694887e-05
P17	27	17	ENSMUSG00000054808	14	7:28909903-28909988	-	CE	0.4167808	0.144372	0.27241	0.00843786074058769	0.95824	0.0136554691144132	0.000186471836734694	50	3.51539019837369e-12
P17	27	17	ENSMUSG00000032366	25	9:67031951-67032026	-	CE	0.6253986	0.4069866	0.2184124	0.00711006517378781	0.95636	0.0191766865261559	0.000367745306122449	50	3.68014837685339e-07
P17	27	17	ENSMUSG00000032366	29	9:67029664-67029742	-	CE	0.5396088	0.1382608	0.4013486	0.0113698706775622	0.99932	0.00142054890224641	2.01795918367347e-06	50	2.95315576394085e-35
P17	27	17	ENSMUSG00000032366	32	9:67028048-67028167	-	CE	0.4413934	0.1229344	0.3184604	0.0193741194886163	0.9914	0.00847806292854732	7.18775510204083e-05	50	5.2283044951676e-12
P17	27	17	ENSMUSG00000032366	33	9:67027966-67028047	-	AD	0.4419524	0.1237518	0.3181998	0.0190497531710401	0.98882	0.00981812152115066	9.63955102040818e-05	50	3.32455112020006e-11
P17	27	17	ENSMUSG00000032366	34	9:67027892-67027965	-	AD	0.441161	0.1221652	0.3189964	0.0197651892260827	0.98318	0.0125498028279495	0.000157497551020408	50	1.33305916316317e-09
P17	27	17	ENSMUSG00000063382	21	9:44499448-44499549	+	CE	0.869811304347826	0.509194130434783	0.360617608695652	0.053574854515685	0.928608695652174	0.0489319156292676	0.00239433236714976	46	0.0206536957983611
P17	27	17	ENSMUSG00000068922	11	3:88912779-88912857	-	RI	0.716602068965517	0.162309586206897	0.554291724137931	0.0822990655245058	0.977103448275862	0.0342223244050536	0.00117116748768473	29	0.00386211250105296
P17	27	17	ENSMUSG00000034813	164	10:119484983-119484999	+	AD	0.781089090909091	0.313036666666667	0.468053939393939	0.0937218748458502	0.942636363636364	0.0611671982059309	0.00374142613636364	33	0.0375296067319932
P38	27	40	ENSMUSG00000090841	27	10:128491348-128491719	-	RI	0.0566095263157895	0.319306315789474	-0.262696052631579	0.0335968012907498	0.961236842105263	0.0195578617779589	0.000382509957325746	38	8.42746258805026e-07
P38	27	40	ENSMUSG00000090841	28	10:128491290-128491347	-	CE	0.0757101764705882	0.302854705882353	-0.227144705882353	0.0494826744846446	0.913	0.0510768879714542	0.00260884848484849	34	0.0329465482763363
P38	27	40	ENSMUSG00000025290	19	14:24494052-24494069	+	CE	0.0489581136363637	0.255504318181818	-0.206546136363636	0.0221164883473435	0.952840909090909	0.0225233142071779	0.000507299682875264	44	9.7358896783239e-06
P38	27	40	ENSMUSG00000071172	10	17:29039518-29039693	+	AA	0.0993552857142857	0.381668163265306	-0.282313469387755	0.0579036061611242	0.921938775510204	0.0508954844768773	0.00259035034013605	49	0.0271837847979067
P38	27	40	ENSMUSG00000071172	12	17:29039910-29040141	+	AD	0.0729464081632653	0.357464897959184	-0.284518163265306	0.0574882684290698	0.953163265306122	0.0340754964128523	0.00116113945578231	49	0.00182895478067801
P38	27	40	ENSMUSG00000071172	13	17:29040142-29040665	+	RI	0.0737502380952381	0.340872619047619	-0.267121904761905	0.0620850586965702	0.940071428571428	0.0450573579476924	0.00203016550522648	42	0.0120101335907681
P38	27	40	ENSMUSG00000003038	9	4:133967164-133967251	-	CE	0.0466657333333333	0.509675666666667	-0.463009666666667	0.0578767883604433	0.991333333333333	0.0300084279349392	0.000900505747126437	30	0.00540281221431198
P38	27	40	ENSMUSG00000001847	14	5:143506862-143507059	-	TE	0.960841	0.2765772	0.6842632	0.0920270268961621	0.95042	0.040191424610791	0.0016153506122449	50	0.00593174974839639
P38	27	40	ENSMUSG00000001847	15	5:143506042-143506861	-	TE	0.03919338	0.723895	-0.6847022	0.0920346260103074	0.95042	0.0392719924087778	0.0015422893877551	50	0.00512920304360937
P38	27	40	ENSMUSG00000058558	11	5:107904114-107904123	+	CE	0.0398379444444445	0.2456625	-0.205823888888889	0.0430259837956938	0.927638888888889	0.0429445840774748	0.0018442373015873	36	0.0113494149919365
P38	27	40	ENSMUSG00000031328	70	X:74226448-74226479	-	CE	0.128971777777778	0.473009555555556	-0.344036888888889	0.0381112130852363	0.960111111111111	0.0127176009426847	0.000161737373737374	45	1.366668146338e-13
P38	27	40	ENSMUSG00000031328	71	X:74226417-74226447	-	AD	0.128509333333333	0.473147777777778	-0.344638	0.0389733953894425	0.962377777777778	0.0115015589632823	0.000132285858585859	45	6.62138898287316e-16
P1	27	32	ENSMUSG00000019943	48	10:99019278-99019364	+	CE	0.2717298	0.8739772	-0.6022468	0.0195799724249874	0.99212	0.00608323222355635	3.70057142857144e-05	50	7.94540233736288e-20
P1	27	32	ENSMUSG00000069601	117	10:69953440-69953472	+	CE	0.4876654	0.824185	-0.3365194	0.0435607144864662	0.90408	0.0504966517378598	0.00254991183673469	50	0.0387861328526413
P1	27	32	ENSMUSG00000061904	6	10:91122224-91122331	-	AA	0.08024876	0.4127462	-0.3324978	0.0174826579133233	0.9968	0.00308386187784613	9.51020408163267e-06	50	6.93005251237705e-33
P1	27	32	ENSMUSG00000061904	7	10:91122207-91122223	-	CE	0.08150998	0.4946356	-0.4131262	0.00572716473288058	0.99968	0.000867555797182228	7.52653061224491e-07	50	2.57582813113386e-44
P1	27	32	ENSMUSG00000061904	10	10:91121922-91122043	-	CE	0.9546686	0.561649	0.3930192	0.00746895256432676	0.9994	0.000968904283303611	9.38775510204083e-07	50	3.67877334302647e-64
P1	27	32	ENSMUSG00000032740	37	11:29497343-29497426	+	CE	0.401212631578947	0.861245526315789	-0.460033947368421	0.0654875172565703	0.958394736842105	0.0348095509367093	0.00121170483641536	38	0.00230353369322032
P1	27	32	ENSMUSG00000000631	27	11:77807791-77807937	+	CE	0.19789814	0.6912822	-0.4933842	0.0440799800497196	0.96156	0.0228331659957124	0.000521353469387755	50	1.83180397703637e-05
P1	27	32	ENSMUSG00000000631	28	11:77807938-77807938	+	AD	0.211517	0.675634	-0.4641162	0.0280691586061489	0.9422	0.0259866527750108	0.000675306122448979	50	9.34529875624728e-05
P1	27	32	ENSMUSG00000000631	33	11:77809797-77809798	+	AA	0.2864644	0.7425712	-0.4561072	0.0356997495583738	0.94894	0.0301041796542118	0.00090626163265306	50	0.000556256362896672
P1	27	32	ENSMUSG00000000631	34	11:77809799-77809805	+	AA	0.3628242	0.7772804	-0.4144562	0.0371287940899166	0.92598	0.0454692046491751	0.00206744857142857	50	0.0156134057515108
P1	27	32	ENSMUSG00000000631	35	11:77809806-77809858	+	CE	0.3653264	0.7742294	-0.4089024	0.0365165076207505	0.92854	0.0436994419242374	0.0019096412244898	50	0.0122162509580706
P1	27	32	ENSMUSG00000000631	39	11:77812009-77812191	+	CE	0.241946	0.6433054	-0.4013588	0.0381285858609404	0.9328	0.0268928334281815	0.000723224489795917	50	0.000182553216030085
P1	27	32	ENSMUSG00000000631	40	11:77812192-77812719	+	AD	0.248624	0.641552	-0.392928	0.0315239944247203	0.93906	0.0190920541223893	0.000364506530612244	50	2.66344324127227e-07
P1	27	32	ENSMUSG00000000631	41	11:77814634-77814711	+	CE	0.1976872	0.576255	-0.3785662	0.0376463955989393	0.9371	0.0281557258467826	0.000792744897959183	50	0.000289889997816666
P1	27	32	ENSMUSG00000000631	42	11:77815856-77815891	+	CE	0.3140238	0.790703	-0.4766804	0.0346024376845662	0.9579	0.0247932265272726	0.000614704081632652	50	5.61467226362373e-05
P1	27	32	ENSMUSG00000020458	12	11:29705535-29705591	+	CE	0.5796362	0.8670068	-0.2873708	0.0153926064732655	0.91	0.023430313524081	0.000548979591836735	50	9.43415891065422e-05
P1	27	32	ENSMUSG00000020458	13	11:29706410-29708770	+	CE	0.462078	0.8114602	-0.3493818	0.0151865861448416	0.94828	0.0182712442747323	0.000333838367346938	50	7.64184286601888e-08
P1	27	32	ENSMUSG00000021268	17	12:109549157-109549254	+	AA	0.6339352	0.226939	0.4069974	0.0433881853950768	0.91884	0.0363022234659453	0.00131785142857143	50	0.00512903741853054
P1	27	32	ENSMUSG00000021268	18	12:109549255-109549290	+	AA	0.6501388	0.2576498	0.3924886	0.0377188043835227	0.90382	0.0349872804876053	0.00122410979591837	50	0.0070080946851083
P1	27	32	ENSMUSG00000021268	19	12:109549291-109549371	+	CE	0.840679	0.407489	0.433191	0.0336161600017805	0.9408	0.0324043332955105	0.00105004081632653	50	0.00121129373895963
P1	27	32	ENSMUSG00000001270	11	12:111671123-111671214	-	AD	0.36187027027027	0.0448802702702703	0.316990540540541	0.0535232710004591	0.944864864864865	0.0439944202031236	0.00193550900900901	37	0.0101652227888041
P1	27	32	ENSMUSG00000001270	12	12:111671045-111671122	-	RI	0.3648575	0.039851075	0.32500575	0.0588921857115578	0.9533	0.0392508043360342	0.00154062564102564	40	0.00512964772034301
P1	27	32	ENSMUSG00000040752	22	14:54957831-54957907	-	AA	0.2463734	0.0210634	0.2253104	0.0348866666513271	0.96968	0.0232540889535846	0.000540752653061224	50	4.82564396344248e-05
P1	27	32	ENSMUSG00000042323	12	14:31023067-31023170	+	CE	0.4819198	0.8166698	-0.334749	0.0287642861931959	0.90212	0.0292865087000266	0.000857699591836736	50	0.0020108202599794
P1	27	32	ENSMUSG00000042323	57	14:31113946-31114004	+	AD	0.7121644	0.3479638	0.3642022	0.049313285716148	0.90148	0.0393042761343976	0.00154482612244898	50	0.0148950544906904
P1	27	32	ENSMUSG00000021990	32	14:60732906-60733206	+	CE	0.5039154	0.8603138	-0.3563972	0.0604056518182847	0.90868	0.0471413159921251	0.00222230367346939	50	0.0270271070398391
P1	27	32	ENSMUSG00000033565	143	15:77094451-77094490	-	CE	0.8541668	0.2135072	0.6406586	0.0129004409052955	0.99752	0.00232326301145785	5.39755102040817e-06	50	1.20617008752878e-44
P1	27	32	ENSMUSG00000033565	144	15:77091812-77091854	-	CE	0.162872	0.7556904	-0.5928184	0.0134395618186588	0.9953	0.00381324223286833	1.45408163265306e-05	50	1.09025751262984e-30
P1	27	32	ENSMUSG00000023021	19	15:99737547-99737653	-	CE	0.2183776	0.832487	-0.6141082	0.0280020007076754	0.98928	0.00785334973376434	6.16751020408164e-05	50	8.33647779104499e-16
P1	27	32	ENSMUSG00000054640	74	17:81549340-81556680	-	AA	0.4322946	0.1649174	0.267378	0.0238515232902493	0.91214	0.0240034096217472	0.000576163673469388	50	0.000113205892173781
P1	27	32	ENSMUSG00000054640	105	17:81445487-81445593	-	CE	0.5966874	0.970935	-0.3742474	0.0648233601069169	0.96296	0.0350742419587308	0.00123020244897959	50	0.00266517151744953
P1	27	32	ENSMUSG00000054640	111	17:81441652-81441666	-	CE	0.616849310344828	0.965040344827586	-0.348193448275862	0.0740410881237025	0.981206896551724	0.0264526251874997	0.000699741379310344	29	0.000837171882221129
P1	27	32	ENSMUSG00000054640	112	17:81437745-81437813	-	CE	0.726227631578948	0.970131052631579	-0.243902736842105	0.0857911801208229	0.9055	0.0523242231124775	0.00273782432432432	38	0.0421063870469852
P1	27	32	ENSMUSG00000024044	46	17:69274101-69274166	+	CE	0.47133	0.8769986	-0.4056704	0.0279113226209182	0.95214	0.0222976250222451	0.000497184081632652	50	7.9410334185004e-06
P1	27	32	ENSMUSG00000024236	88	18:5060515-5060610	+	CE	0.589444565217391	0.953345652173913	-0.363901739130435	0.0953912737519492	0.955347826086957	0.0434921282232924	0.0018915652173913	46	0.00930179601626278
P1	27	32	ENSMUSG00000025026	34	19:53244310-53244405	+	CE	0.886908	0.5636734	0.323234	0.0118875472487741	0.95838	0.0157115452155803	0.000246852653061224	50	1.14914044001538e-09
P1	27	32	ENSMUSG00000053617	31	19:47270474-47270634	-	AD	0.53108	0.170985	0.360095	0.0921660498050484	0.909043478260869	0.0533907842741669	0.00285057584541063	46	0.0415370425752472
P1	27	32	ENSMUSG00000053617	32	19:47270160-47270473	-	AA	0.564922	0.18915925	0.375763	0.0930275519761036	0.91585	0.0568193493586336	0.00322843846153846	40	0.0439835852526247
P1	27	32	ENSMUSG00000025006	81	19:40344356-40344439	-	CE	0.32304	0.79370875	-0.47066875	0.0710849079645081	0.93475	0.0638491164967798	0.00407670967741935	32	0.0459913204326563
P1	27	32	ENSMUSG00000071650	24	19:8907851-8907916	+	CE	0.3423406	0.7127354	-0.3703962	0.0184177550638463	0.92792	0.0221882851973738	0.000492319999999999	50	1.14041947159851e-05
P1	27	32	ENSMUSG00000026131	51	1:34114549-34114641	+	CE	0.218523043478261	0.836707391304348	-0.618185	0.0675691412061256	0.989021739130435	0.0153325929247829	0.000235088405797102	46	8.30126686934828e-06
P1	27	32	ENSMUSG00000026155	8	1:23871438-23871518	-	CE	0.182346595744681	0.795114468085106	-0.612767021276596	0.0680088056611499	0.982510638297872	0.0187754144751628	0.000352516188714154	47	1.71955930380063e-05
P1	27	32	ENSMUSG00000026305	15	1:91073324-91073341	+	CE	0.1394906	0.7884794	-0.6489888	0.0254270920629063	0.99144	0.00651892065687352	4.24963265306123e-05	50	1.1900288690412e-18
P1	27	32	ENSMUSG00000026305	17	1:91076944-91076991	+	CE	0.15675062	0.6966866	-0.539936	0.0378418808588946	0.97268	0.0158904926009876	0.000252507755102041	50	2.452867816668e-08
P1	27	32	ENSMUSG00000026305	20	1:91078391-91078435	+	CE	0.2913218	0.8062264	-0.5149044	0.0291517545353585	0.96938	0.0169138151478944	0.000286077142857143	50	6.69677130223494e-08
P1	27	32	ENSMUSG00000026305	22	1:91079031-91079081	+	CE	0.2908958	0.8712904	-0.5803956	0.0294268224279157	0.9864	0.0108946719799644	0.000118693877551021	50	1.13984624020367e-10
P1	27	32	ENSMUSG00000026305	26	1:91082141-91082179	+	CE	0.1682936	0.8384638	-0.6701698	0.0326506374279122	0.99152	0.00831580742088371	6.91526530612246e-05	50	2.81801164431315e-12
P1	27	32	ENSMUSG00000026305	28	1:91084946-91085005	+	CE	0.3491102	0.8655026	-0.5163916	0.0288590166548639	0.96788	0.0175390409995437	0.000307617959183674	50	1.34515428169605e-07
P1	27	32	ENSMUSG00000026305	29	1:91087059-91087124	+	CE	0.1526512	0.6861534	-0.5335024	0.0320554262056284	0.97334	0.0161316142897057	0.000260228979591837	50	4.52886682341104e-08
P1	27	32	ENSMUSG00000026305	31	1:91088634-91088711	+	CE	0.274064	0.8708692	-0.5968058	0.0291807542173583	0.9887	0.00847384932890476	7.18061224489797e-05	50	2.21012780168812e-14
P1	27	32	ENSMUSG00000026305	33	1:91090455-91090499	+	CE	0.2442798	0.8725642	-0.6282846	0.0313556838066018	0.99314	0.00590748401156862	3.48983673469388e-05	50	7.70556636876346e-19
P1	27	32	ENSMUSG00000026305	35	1:91091602-91091667	+	CE	0.3274216	0.9395136	-0.6120924	0.0277166305016924	0.99608	0.00542796989148403	2.94628571428572e-05	50	2.36855346642455e-14
P1	27	32	ENSMUSG00000026305	37	1:91093560-91093637	+	CE	0.53845	0.9383906	-0.3999402	0.0306745430243892	0.96524	0.0219299068927921	0.000480920816326531	50	1.21177475543483e-05
P1	27	32	ENSMUSG00000026305	47	1:91110355-91110447	+	CE	0.283366486486487	0.741447027027027	-0.458080810810811	0.0742161293257881	0.940297297297297	0.0395108036314576	0.0015611036036036	37	0.00567632564290115
P1	27	32	ENSMUSG00000022995	170	1:181911597-181911659	-	CE	0.250559	0.617384	-0.3668268	0.0298322492560227	0.91426	0.0235881412613047	0.000556400408163265	50	7.5533050057502e-05
P1	27	32	ENSMUSG00000056050	50	1:183329586-183329657	-	CE	0.1595977	0.6725518	-0.5129546	0.069508646803466	0.97036	0.0244329653525389	0.000596969795918367	50	0.000103504719852086
P1	27	32	ENSMUSG00000064302	62	1:118541675-118541698	+	CE	0.4230286	0.7972926	-0.374264	0.0240736917121795	0.92128	0.0305480818730481	0.000933185306122448	50	0.00115387919459195
P1	27	32	ENSMUSG00000025781	22	2:10056770-10056806	-	CE	0.9262606	0.2680254	0.6582348	0.0059713852493302	0.99996	0.000197948663722158	3.91836734693878e-08	50	3.79417120263967e-103
P1	27	32	ENSMUSG00000051747	153	2:76862350-76862427	-	CE	0.7987846	0.4336774	0.3651058	0.0441772902269471	0.90366	0.0445744550254552	0.00198688204081633	50	0.0246966467503258
P1	27	32	ENSMUSG00000051747	154	2:76862112-76862189	-	CE	0.823728	0.4403704	0.3833574	0.0582892598644984	0.91822	0.0397488492966547	0.00157997102040816	50	0.00925003249291887
P1	27	32	ENSMUSG00000051747	155	2:76861423-76861509	-	CE	0.834476	0.403104	0.4313718	0.0530113992627616	0.94532	0.0394986127371996	0.00156014040816326	50	0.00541717167854394
P1	27	32	ENSMUSG00000051747	156	2:76861097-76861177	-	CE	0.8509078	0.4364262	0.4144812	0.0585116921732707	0.9376	0.0375260453769466	0.00140820408163265	50	0.00415829372946495
P1	27	32	ENSMUSG00000051747	161	2:76857904-76857987	-	CE	0.8141944	0.410997	0.4031986	0.0472113322184064	0.93264	0.0366532343980273	0.00134345959183673	50	0.00382974003945323
P1	27	32	ENSMUSG00000051747	290	2:76828101-76828187	-	CE	0.8404822	0.469863	0.3706194	0.0669516505842775	0.9253	0.0410739750763355	0.00168707142857143	50	0.00933829473088694
P1	27	32	ENSMUSG00000051747	291	2:76827885-76827968	-	CE	0.8511634	0.4726508	0.3785128	0.0643839141413697	0.92754	0.04342209068186	0.00188547795918367	50	0.012050768255218
P1	27	32	ENSMUSG00000051747	292	2:76827692-76827766	-	CE	0.8588558	0.4835032	0.3753526	0.0620946730046227	0.93202	0.0444423451318259	0.00197512204081633	50	0.0125196613706356
P1	27	32	ENSMUSG00000051747	293	2:76827483-76827560	-	CE	0.864506	0.514664	0.3498418	0.0693998106710939	0.91484	0.0556719106251354	0.00309936163265306	50	0.0421390863874547
P1	27	32	ENSMUSG00000057738	74	2:30028644-30028706	+	CE	0.1397466	0.6622598	-0.5225138	0.0134691408283179	0.99012	0.0049883128717155	2.48832653061225e-05	50	1.30420863865109e-33
P1	27	32	ENSMUSG00000000827	13	2:181510504-181510530	+	CE	0.16030023255814	0.533253023255814	-0.372952558139535	0.0634522305170262	0.908604651162791	0.0554699144259574	0.00307691140642303	43	0.0470657592262658
P1	27	32	ENSMUSG00000027940	34	3:90091013-90091091	+	CE	0.0809248	0.5418842	-0.4609594	0.0140669242116218	0.98924	0.00669620666298984	4.48391836734695e-05	50	6.21943252621376e-21
P1	27	32	ENSMUSG00000027680	42	3:34064974-34065054	+	CE	0.1456242	0.4328554	-0.2872314	0.0157689757422346	0.92916	0.0210532463927412	0.000443239183673469	50	3.86599319438224e-06
P1	27	32	ENSMUSG00000028273	14	3:142312215-142312541	-	AA	0.7098348	0.2582938	0.4515408	0.0187630401827092	0.96512	0.0160288515381687	0.000256924081632653	50	5.98448945401764e-09
P1	27	32	ENSMUSG00000028273	34	3:142281852-142281983	-	CE	0.285778	0.668992666666667	-0.383215	0.0702634206961989	0.9364	0.0462031496164792	0.00213473103448276	30	0.0142005050744186
P1	27	32	ENSMUSG00000028464	20	4:43515842-43516003	-	AA	0.2308486	0.7061768	-0.4753284	0.0347479216444991	0.96148	0.0180172706261611	0.000324622040816326	50	1.13326659928439e-07
P1	27	32	ENSMUSG00000028464	21	4:43515682-43515841	-	CE	0.1947612	0.6849642	-0.4902026	0.0378807761708511	0.96742	0.0173899924305531	0.000302411836734694	50	9.9116309707756e-08
P1	27	32	ENSMUSG00000028464	22	4:43514862-43515681	-	RI	0.185066	0.5919494	-0.4068834	0.0436407312369758	0.93326	0.0339253742854543	0.00115093102040816	50	0.0020680054417601
P1	27	32	ENSMUSG00000041936	41	4:156169546-156169557	-	CE	0.170646	0.6873688	-0.516723	0.0368084354933674	0.96254	0.0235261122836663	0.000553477959183673	50	3.18223056369783e-05
P1	27	32	ENSMUSG00000038729	41	4:57845248-57845306	+	CE	0.5344064	0.1675564	0.3668492	0.051036675281965	0.91942	0.0385455415775963	0.0014857587755102	50	0.00744342999071595
P1	27	32	ENSMUSG00000028649	112	4:123542492-123542587	-	CE	0.5169908	0.918843	-0.4018522	0.023248514746503	0.96518	0.0234561597149113	0.000550191428571428	50	3.66513512656766e-05
P1	27	32	ENSMUSG00000028649	158	4:123476244-123476337	-	CE	0.3644492	0.8945438	-0.5300956	0.0228748529746585	0.98902	0.0108937165937292	0.00011867306122449	50	2.06890100123726e-09
P1	27	32	ENSMUSG00000028649	159	4:123472036-123476243	-	RI	0.364781	0.8865672	-0.5217844	0.0244263177874411	0.98964	0.00873594498001663	7.63167346938777e-05	50	6.46929485468073e-13
P1	27	32	ENSMUSG00000028649	160	4:123471007-123472035	-	CE	0.362106	0.8613604	-0.4992546	0.0276695299304384	0.98024	0.0127208008989294	0.000161818775510204	50	3.23372366696316e-10
P1	27	32	ENSMUSG00000028649	161	4:123469723-123469872	-	CE	0.3606556	0.8732528	-0.5125962	0.0187929349392971	0.98466	0.0125334002748249	0.00015708612244898	50	3.69396369567638e-09
P1	27	32	ENSMUSG00000028649	162	4:123465859-123466074	-	CE	0.403368	0.8774426	-0.4740738	0.0224942760873489	0.98052	0.0141395955835132	0.000199928163265307	50	1.34395412450303e-08
P1	27	32	ENSMUSG00000028649	164	4:123465356-123465505	-	CE	0.4015794	0.8942542	-0.4926746	0.0231636516110734	0.98688	0.00864407311398973	7.47200000000001e-05	50	2.58652717541538e-15
P1	27	32	ENSMUSG00000028649	165	4:123463538-123463771	-	CE	0.3614442	0.8876126	-0.5261698	0.0221753203957251	0.98906	0.00669574948937682	4.48330612244899e-05	50	3.51777364407803e-21
P1	27	32	ENSMUSG00000028649	268	4:123364057-123364074	-	CE	0.6530698	0.9368646	-0.2837956	0.0190601627677912	0.93658	0.0237874001976522	0.000565840408163264	50	2.69273158926087e-05
P1	27	32	ENSMUSG00000029516	80	5:115987688-115987732	+	CE	0.441914489795918	0.832848571428571	-0.390935102040816	0.0693908756946969	0.907551020408163	0.0535039177788606	0.00286266921768708	49	0.043159408330328
P1	27	32	ENSMUSG00000029467	40	5:122456340-122457302	-	AD	0.8318088	0.199637	0.6321706	0.00900258838289504	1	0	0	50
P1	27	32	ENSMUSG00000029467	41	5:122455893-122456339	-	AD	0.778326	0.1982022	0.5801234	0.0125628119187594	0.99896	0.0050747876199655	2.57534693877551e-05	50	8.26700822016467e-07
P1	27	32	ENSMUSG00000029106	37	5:34629136-34629138	+	AA	0.198394857142857	0.65412	-0.455724285714286	0.0563175018917541	0.938828571428571	0.0380954572822826	0.00145126386554622	35	0.00453830967890797
P1	27	32	ENSMUSG00000029106	38	5:34629139-34629172	+	CE	0.197226285714286	0.663960285714286	-0.466734285714286	0.0579267419848103	0.9466	0.0323075296268259	0.00104377647058823	35	0.00112619691443623
P1	27	32	ENSMUSG00000029761	9	6:34709490-34709633	+	AA	0.7998576	0.4170532	0.3828044	0.0204244262687637	0.92648	0.02442501227205	0.000596581224489795	50	6.07275569034477e-05
P1	27	32	ENSMUSG00000029761	10	6:34709634-34709697	+	CE	0.8293636	0.4597866	0.369576	0.0212158459262728	0.93038	0.027880129710119	0.00077730163265306	50	0.000309076985421382
P1	27	32	ENSMUSG00000051331	20	6:119108190-119108236	-	AA	0.879067297297297	0.478081621621622	0.400985135135135	0.0222218586858402	0.967594594594595	0.0159851657959974	0.000255525525525525	37	8.78623830158637e-09
P1	27	32	ENSMUSG00000051331	21	6:119108130-119108189	-	CE	0.8887958	0.490286	0.3985096	0.0205332000905651	0.97548	0.0116885431434515	0.000136622040816327	50	4.68264585435355e-13
P1	27	32	ENSMUSG00000051331	22	6:119108124-119108129	-	AD	0.9021246	0.4900876	0.4120386	0.0206122704697558	0.9822	0.0102419704736771	0.000104897959183674	50	8.43375119806022e-14
P1	27	32	ENSMUSG00000051331	23	6:119107976-119108123	-	RI	0.8321048	0.4897038	0.3424004	0.030741025434014	0.91914	0.0325870952297102	0.0010619187755102	50	0.00223689268002968
P1	27	32	ENSMUSG00000038388	22	6:50176877-50176918	+	CE	0.11882668	0.627454	-0.5086256	0.0482124612632587	0.95704	0.026160384444532	0.000684365714285714	50	0.000116386313340371
P1	27	32	ENSMUSG00000068699	36	6:29452799-29452897	+	CE	0.8699946	0.3697646	0.5002282	0.0111837151452002	0.99176	0.0077868544381423	6.06351020408164e-05	50	2.05070620314316e-13
P1	27	32	ENSMUSG00000054808	13	7:28911490-28911575	-	CE	0.5862506	0.1394992	0.4467498	0.0123255704823057	0.98812	0.00760139621976095	5.7781224489796e-05	50	6.4155485642514e-18
P1	27	32	ENSMUSG00000054808	14	7:28909903-28909988	-	CE	0.4175606	0.8928422	-0.4752828	0.00981876255555907	0.99478	0.0043060943997539	1.85424489795919e-05	50	8.94095865599676e-27
P1	27	32	ENSMUSG00000008892	5	8:22587550-22587552	-	AD	0.08908312	0.5174378	-0.4283536	0.00957282052991484	0.99318	0.0045611044133398	2.08036734693878e-05	50	8.26848327256995e-30
P1	27	32	ENSMUSG00000013033	16	8:83926262-83926276	+	CE	0.241252391304348	0.657087826086957	-0.415835652173913	0.0963370729759069	0.911847826086957	0.0573794261972411	0.00329239855072464	46	0.0487079463521242
P1	27	32	ENSMUSG00000025812	148	8:127410732-127410773	+	CE	0.6344392	0.2535084	0.3809306	0.0540944628578337	0.90292	0.0444783093203867	0.00197832	50	0.0250074126501525
P1	27	32	ENSMUSG00000032366	22	9:67032466-67032541	-	CE	0.4650852	0.0560329	0.4090522	0.00588324403431873	0.99998	0.00014142135623731	2e-08	50	1.73746182386422e-101
P1	27	32	ENSMUSG00000032366	25	9:67031951-67032026	-	CE	0.6274414	0.9705588	-0.3431184	0.00677537749833159	0.99994	0.000239897937482095	5.75510204081634e-08	50	5.12824323219476e-105
P1	27	32	ENSMUSG00000032366	29	9:67029664-67029742	-	CE	0.5394162	0.984498	-0.4450824	0.0102065786228135	1	0	0	50
P1	27	32	ENSMUSG00000011958	24	9:70004306-70004341	+	CE	0.2877684	0.7110302	-0.4232646	0.0226869652596789	0.93596	0.0190219636746792	0.000361835102040815	50	2.71437766228889e-07
P1	27	32	ENSMUSG00000032497	37	9:111175777-111175842	+	CE	0.251648085106383	0.760324680851064	-0.508677021276596	0.0445384338626126	0.961042553191489	0.0213459673890476	0.000455650323774283	47	5.22898171763378e-06
P1	27	32	ENSMUSG00000032497	46	9:111179873-111179920	+	CE	0.3586404	0.8032264	-0.4445858	0.0545437529706423	0.92896	0.0354878306247223	0.00125938612244898	50	0.00327012623640107
P1	27	32	ENSMUSG00000032497	48	9:111180216-111180272	+	CE	0.4156414	0.8266496	-0.4110092	0.0519166508950959	0.91814	0.0496477428222768	0.00246489836734694	50	0.0266393362436726
P1	27	32	ENSMUSG00000032497	52	9:111182819-111182887	+	CE	0.156667428571429	0.676234	-0.519567142857143	0.0550803218609198	0.970171428571429	0.0212720276340519	0.000452499159663866	35	1.21643975949436e-05
P1	27	32	ENSMUSG00000032497	53	9:111182888-111182896	+	AD	0.128320967741936	0.457192580645161	-0.328871612903226	0.0233823610294561	0.914612903225806	0.0299173053815066	0.000895045161290322	31	0.00126178485268749
P1	27	32	ENSMUSG00000032497	54	9:111184190-111184279	+	CE	0.129483225806452	0.697148709677419	-0.567666129032258	0.0326102096157445	0.981870967741935	0.0111676375761509	0.000124716129032258	31	4.58672263079148e-12
P1	27	32	ENSMUSG00000032590	16	9:108092012-108092087	-	RI	0.570753333333333	0.127239	0.443514666666667	0.0864703276487268	0.9485	0.0308910767162567	0.000954258620689654	30	0.000726570794415912
P1	27	32	ENSMUSG00000032336	40	9:58650497-58650508	+	AA	0.941545	0.5949988	0.3465454	0.016116849619993	0.9663	0.0174522672639706	0.000304581632653061	50	9.07927438227249e-08
P1	27	32	ENSMUSG00000033737	34	X:106432433-106432546	-	CE	0.811363548387097	0.385837419354839	0.425525161290323	0.0612271813751032	0.940774193548387	0.0351678922479197	0.00123678064516129	31	0.00245201347230055
P1	27	32	ENSMUSG00000002010	8	X:73782298-73782309	-	CE	0.2810574	0.678173	-0.3971146	0.0338452468679284	0.90764	0.029000886685952	0.000841051428571429	50	0.00134476034847952
P1	27	32	ENSMUSG00000031328	13	X:74240816-74240872	-	CE	0.06230194	0.3127302	-0.2504284	0.0142774736746601	0.96128	0.0147247396983333	0.000216817959183673	50	1.47698595933471e-10
P1	27	32	ENSMUSG00000021224	84	12:83812419-83812456	-	AD	0.824374	0.408569333333333	0.415805333333333	0.0924239759434499	0.936266666666667	0.0556286538254952	0.00309454712643678	30	0.0300449069853985
P1	27	32	ENSMUSG00000061607	8	17:35841680-35841765	+	AD	0.378474615384615	0.783537692307692	-0.405061538461539	0.0899490205257315	0.922038461538462	0.0549075446686379	0.00301483846153846	26	0.0354442678998664
P1	27	32	ENSMUSG00000058056	9	8:61759811-61760089	-	CE	0.7135528125	0.346474375	0.3670765625	0.0618243094275182	0.912625	0.044500634283265	0.0019803064516129	32	0.0191703478068053
P1	27	32	ENSMUSG00000032267	32	9:49032509-49032688	+	CE	0.281487857142857	0.762735714285714	-0.481248214285714	0.0672489049919703	0.951357142857143	0.0305168008197965	0.000931275132275132	28	0.000649232490386905
P1	27	32	ENSMUSG00000032497	39	9:111177242-111177316	+	CE	0.212833023255814	0.77728023255814	-0.564447674418605	0.0656932724988317	0.975139534883721	0.0218649332160064	0.000478075304540421	43	3.84946515636362e-05
P1	27	32	ENSMUSG00000052593	45	12:21329236-21329290	-	CE	0.66768027027027	0.178906756756757	0.488772972972973	0.0984601624985925	0.943027027027027	0.0551797499523585	0.0030448048048048	37	0.027167288891603
P1	27	32	ENSMUSG00000054942	55	3:152237580-152237664	-	RI	0.63153064516129	0.234144516129032	0.397386774193549	0.0969367602920274	0.934677419354839	0.0482744840102058	0.00233042580645161	31	0.0177614762222978
P1	27	32	ENSMUSG00000066406	40	7:75683394-75683459	+	CE	0.172933636363636	0.723636363636364	-0.550704545454545	0.104503114130959	0.973818181818182	0.0276794763153299	0.000766153409090909	33	0.000593855286045868
P14	27	34	ENSMUSG00000020484	10	11:5524278-5524295	+	RI	0.5986938	0.9246058	-0.3259118	0.0146315802834771	0.96706	0.0167141758238146	0.000279363673469388	50	3.06751262548146e-08
P14	27	34	ENSMUSG00000020484	11	11:5524296-5524303	+	AA	0.5985518	0.9236036	-0.325051	0.014447822977027	0.96438	0.0171010084438292	0.000292444489795918	50	3.83955024007982e-08
P14	27	34	ENSMUSG00000097451	57	12:109642446-109642564	+	RI	0.202176326530612	0.550299591836735	-0.34812306122449	0.0730366883320774	0.907428571428571	0.0496349171450905	0.002463625	49	0.0337631564121747
P14	27	34	ENSMUSG00000021144	33	12:113133541-113133576	+	CE	0.2613765625	0.85043875	-0.58906375	0.050324231176923	0.98653125	0.0207068390992897	0.000428773185483871	32	0.000199373407205358
P14	27	34	ENSMUSG00000025290	22	14:24495430-24495432	+	CE	0.8926016	0.5652966	0.3273056	0.0150784438865825	0.97074	0.0250776833874589	0.000628890204081633	50	0.000150328955420696
P14	27	34	ENSMUSG00000025290	23	14:24495433-24495449	+	AD	0.8920156	0.5640756	0.3279398	0.0146994143281913	0.97166	0.0226532062874561	0.000513167755102041	50	4.07235402666432e-05
P14	27	34	ENSMUSG00000022119	57	14:105139091-105139162	-	CE	0.485326153846154	0.849262051282051	-0.363935897435898	0.0472943302331234	0.911358974358974	0.0520412221120947	0.00270828879892038	39	0.0363879274710339
P14	27	34	MSTRG.23097	28	15:26707395-26709467	-	TE	0.329430487804878	0.872218048780488	-0.542786585365854	0.0436818780279509	0.921756097560976	0.0475493325335934	0.00226093902439024	41	0.0207666748559913
P14	27	34	MSTRG.23097	29	15:26706930-26707394	-	TE	0.670740487804878	0.127544536585366	0.543196585365854	0.0438475185506407	0.921780487804878	0.0460176662788988	0.0021176256097561	41	0.0179749068194518
P14	27	34	ENSMUSG00000024188	5	17:26253680-26253973	+	RI	0.15302037037037	0.493624444444445	-0.340604074074074	0.0741684972654138	0.907703703703704	0.0408861597937256	0.00167167806267806	27	0.014746760531899
P14	27	34	ENSMUSG00000025026	34	19:53244310-53244405	+	CE	0.885417	0.3174754	0.5679414	0.0330433656936963	0.98826	0.00833191552564779	6.94208163265307e-05	50	3.56171701083976e-15
P14	27	34	ENSMUSG00000108414	30	19:8725836-8725924	+	AD	0.4399936	0.7463998	-0.3064066	0.020103494224657	0.91854	0.0237565973650973	0.000564375918367346	50	6.26712421503722e-05
P14	27	34	ENSMUSG00000108414	31	19:8725925-8726002	+	AD	0.4368702	0.7463036	-0.3094344	0.0183393433617122	0.9179	0.0217980059001847	0.000475153061224489	50	1.6020323568081e-05
P14	27	34	ENSMUSG00000026103	47	1:52200618-52200651	-	CE	0.37340875	0.80932625	-0.435918125	0.0774369164987547	0.9375	0.0489219960971306	0.00239336170212766	48	0.0181386824497658
P14	27	34	ENSMUSG00000026103	48	1:52200483-52200617	-	RI	0.382422307692308	0.777991538461538	-0.395569487179487	0.0774725831622734	0.919384615384615	0.0562005878338874	0.00315850607287449	39	0.0399629090915268
P14	27	34	ENSMUSG00000034101	67	2:84612532-84612549	-	CE	0.9032626	0.4887264	0.4145356	0.0645676045062342	0.96264	0.0317031898221292	0.00100509224489796	50	0.00116359020786943
P14	27	34	ENSMUSG00000041459	38	4:148617308-148617450	-	AD	0.915326571428572	0.664076285714286	0.251250571428571	0.0540828842090522	0.913885714285714	0.0439858074895096	0.0019347512605042	35	0.0175908978771536
P14	27	34	ENSMUSG00000029823	59	6:38559122-38559169	+	RI	0.239408333333333	0.67665375	-0.437245416666667	0.070875678688884	0.929479166666667	0.0358620225743134	0.00128608466312057	48	0.00349458984246952
P14	27	34	ENSMUSG00000029823	60	6:38559170-38559203	+	AA	0.237362173913043	0.693072173913043	-0.455709782608696	0.0948782182353107	0.937369565217391	0.0519526958751483	0.00269908260869565	46	0.0231873416566995
P14	27	34	ENSMUSG00000029823	61	6:38559204-38559214	+	AA	0.267340697674419	0.693999069767442	-0.426657674418605	0.080261357150286	0.925232558139535	0.0475739210318818	0.00226327796234773	43	0.0194460540631605
P14	27	34	ENSMUSG00000029823	62	6:38559215-38559304	+	CE	0.302651290322581	0.686510645161291	-0.383858387096774	0.0722013878950986	0.908258064516129	0.0493821612473813	0.00243859784946237	31	0.0325093141075
P14	27	34	ENSMUSG00000029687	49	6:47542407-47543945	-	RI	0.160883571428571	0.563288571428572	-0.402405714285714	0.103483717610946	0.930892857142857	0.046935210888671	0.00220291402116402	28	0.0165789101687318
P14	27	34	ENSMUSG00000054808	13	7:28911490-28911575	-	CE	0.5889016	0.897264	-0.3083618	0.0139292389129441	0.9557	0.0150837796378515	0.000227520408163265	50	1.88687589968344e-10
P14	27	34	ENSMUSG00000054808	14	7:28909903-28909988	-	CE	0.416192653061225	0.123604285714286	0.292587959183673	0.0124349297980179	0.941326530612245	0.0143096525626091	0.000204766156462584	49	1.31302264828954e-11
P14	27	34	ENSMUSG00000048583	7	7:142657388-142657496	-	CE	0.2992566	0.5593122	-0.260057	0.0108523267983772	0.99652	0.00408701278067341	1.67036734693878e-05	50	3.07045459306836e-21
P14	27	34	ENSMUSG00000032366	7	9:67047786-67047911	-	CE	0.9826838	0.7439768	0.2387066	0.0206535840255884	0.9753	0.0204722310679115	0.000419112244897959	50	1.37744200455603e-05
P14	27	34	ENSMUSG00000032366	29	9:67029664-67029742	-	CE	0.5383616	0.2234852	0.3148758	0.0184192869291835	0.93744	0.0237711538445663	0.00056506775510204	50	2.60135090748132e-05
P14	27	34	ENSMUSG00000031328	41	X:74232967-74232990	-	CE	0.3483224	0.6242836	-0.2759604	0.0131430057382904	0.91198	0.024025063443608	0.000577203673469388	50	0.000115982913237717
P14	27	34	ENSMUSG00000029823	48	6:38558533-38558553	+	AA	0.182271071428571	0.578383571428572	-0.396113214285714	0.0876399456553397	0.925678571428571	0.046443955530198	0.00215704100529101	28	0.0173288469992299
P14	27	34	ENSMUSG00000024002	165	17:32274927-32274941	-	AD	0.4028775	0.860103333333334	-0.457225555555556	0.0536261896275342	0.958777777777778	0.0361774287257448	0.00130880634920635	36	0.00308885855181671
P14	27	34	ENSMUSG00000024002	166	17:32274914-32274926	-	AD	0.399944857142857	0.862186	-0.462241714285714	0.0537344057534897	0.961285714285714	0.0323378956612566	0.00104573949579832	35	0.00133368476750191
P69	12	10	ENSMUSG00000098202	54	12:109572546-109572660	+	TS	0.2500302	0.8504938	-0.6004634	0.0557196257005024	0.92944	0.0304685585682107	0.000928333061224489	50	0.000846369615718406
P69	12	10	ENSMUSG00000028078	9	3:86816431-86816433	-	AA	0.65252	0.205175	0.447343888888889	0.0863913120723797	0.942666666666667	0.0382876332141706	0.00146594285714286	36	0.00450019164965191
P24	12	30	ENSMUSG00000019820	74	10:12547947-12548879	-	CE	0.2242156	0.6769274	-0.452713	0.0468527927096548	0.9396	0.0335352388525557	0.00112461224489796	50	0.00167494343360414
P24	12	30	ENSMUSG00000018412	127	11:104356877-104357480	-	RI	0.3048445	0.66902175	-0.3641765	0.0729251353575918	0.902625	0.0502591680627423	0.00252598397435897	40	0.0395510160200088
P24	12	30	ENSMUSG00000098202	147	12:109600526-109600842	+	TS	0.699505	0.11899658	0.5805074	0.0460785777314698	0.98194	0.0242414807253002	0.000587649387755102	50	0.000409572629948294
P24	12	30	ENSMUSG00000049532	5	14:52316043-52316100	-	CE	0.2580692	0.721749	-0.4636802	0.0462138696157024	0.96464	0.0227145193159596	0.000515949387755102	50	2.09858200799773e-05
P24	12	30	ENSMUSG00000022111	12	14:101667078-101667822	+	AD	0.08286264	0.3352268	-0.2523644	0.0322223900581758	0.91162	0.0419474355227918	0.00175958734693877	50	0.0148971875025858
P24	12	30	ENSMUSG00000021905	5	14:32084982-32085107	-	AA	0.0943001153846154	0.472963076923077	-0.378661923076923	0.0855239247003659	0.943307692307692	0.0465864952369411	0.00217030153846154	26	0.013685544825744
P24	12	30	ENSMUSG00000025223	32	19:46033745-46034031	-	AD	0.4842772	0.8208	-0.3365234	0.0325154804958738	0.92414	0.0373767416494072	0.00139702081632653	50	0.00535898495020043
P24	12	30	ENSMUSG00000026234	21	1:86351212-86351366	-	RI	0.30368	0.5424304	-0.2387508	0.0195407757705339	0.94604	0.0229648889056529	0.000527386122448979	50	1.27200989528459e-05
P24	12	30	ENSMUSG00000026234	22	1:86351101-86351211	-	CE	0.303667	0.5425468	-0.2388796	0.019542531843575	0.94718	0.024210547541204	0.000586150612244897	50	3.12517058069519e-05
P24	12	30	ENSMUSG00000044783	6	1:88275028-88275041	-	AD	0.596579795918367	0.885310816326531	-0.288732040816327	0.0188754430389055	0.942979591836735	0.020339298779209	0.000413687074829931	49	1.12138351861345e-06
P24	12	30	ENSMUSG00000044783	9	1:88272766-88273119	-	AA	0.5678622	0.8755884	-0.307727	0.0212178631182813	0.9395	0.0194928034862895	0.000379969387755101	50	4.41415047797339e-07
P24	12	30	ENSMUSG00000009555	15	2:32709722-32709772	-	RI	0.258831136363636	0.629873181818182	-0.371042045454545	0.0807981198716194	0.910045454545455	0.0504578822963776	0.00254599788583509	44	0.0336774868546179
P24	12	30	ENSMUSG00000009555	16	2:32709656-32709721	-	CE	0.259930666666667	0.631638888888889	-0.371707111111111	0.0851033554680378	0.906488888888889	0.0531809185799766	0.0028282101010101	45	0.0433404750851818
P24	12	30	ENSMUSG00000009555	17	2:32709616-32709655	-	RI	0.258569565217391	0.626201521739131	-0.367632173913043	0.0830423315052976	0.905891304347826	0.0545886550121786	0.00297992125603865	46	0.0474976104744337
P24	12	30	ENSMUSG00000005378	7	5:135063848-135063883	-	AD	0.241614333333333	0.615716666666667	-0.374101666666667	0.0775114469892533	0.928033333333333	0.0415886948608619	0.00172961954022988	30	0.00944882053895906
P24	12	30	ENSMUSG00000071337	34	6:86423606-86423615	+	CE	0.237812765957447	0.634862340425532	-0.39705	0.0850385874304948	0.920914893617021	0.0503970451977331	0.00253986216466235	47	0.0266999793052269
P24	12	30	ENSMUSG00000071337	35	6:86423616-86423671	+	AD	0.242702244897959	0.641629591836735	-0.398927959183673	0.0726249235220364	0.924122448979592	0.0454168804213905	0.00206269302721088	49	0.0161140617789606
P24	12	30	ENSMUSG00000046364	9	7:109519994-109520179	+	AD	0.2990614	0.5162358	-0.2171746	0.0117795835500346	0.9736	0.016273178132455	0.000264816326530612	50	6.2007408082781e-08
P24	12	30	ENSMUSG00000046364	10	7:109520180-109520467	+	RI	0.2991654	0.5150174	-0.2158526	0.0113052669339994	0.9738	0.0166977940618099	0.000278816326530613	50	1.3056225962588e-07
P64	10	9	ENSMUSG00000026235	6	1:77483676-77499134	-	CE	0.613632	0.2649068	0.3487252	0.0408017025575139	0.9231	0.0369965525145139	0.00136874489795918	50	0.00514420337157932
P64	10	9	ENSMUSG00000026235	7	1:77475681-77477771	-	CE	0.6143444	0.2651714	0.3491742	0.0405925972486087	0.92318	0.0341728439745088	0.00116778326530612	50	0.00286739424911164
P64	10	9	ENSMUSG00000068457	113	Y:1119293-1119447	-	TE	0.780532222222222	0.171612222222222	0.60892037037037	0.114477377190077	0.957814814814815	0.0560590602277476	0.00314261823361823	27	0.0259518783082578
P29	10	30	ENSMUSG00000019820	74	10:12547947-12548879	-	CE	0.1789904	0.6765664	-0.497575	0.0404231825408972	0.96802	0.0157019302076177	0.000246550612244898	50	5.42161128180211e-09
P29	10	30	ENSMUSG00000049532	5	14:52316043-52316100	-	CE	0.3173826	0.7231842	-0.405803	0.0486723052984058	0.93168	0.0344664521894931	0.00118793632653061	50	0.00243949234757306
P29	10	30	ENSMUSG00000024287	28	18:9986356-9986431	+	AD	0.308642121212121	0.717491515151515	-0.408849090909091	0.0804421012422769	0.925878787878788	0.043691931159939	0.00190898484848485	33	0.0128626378848115
P29	10	30	ENSMUSG00000026234	21	1:86351212-86351366	-	RI	0.3300756	0.5399526	-0.209877	0.0168098126408478	0.92354	0.0331620695545808	0.00109972285714286	50	0.00222156608525994
P29	10	30	ENSMUSG00000026234	22	1:86351101-86351211	-	CE	0.33002	0.5399392	-0.2099182	0.0170244390587563	0.92566	0.0325479928219037	0.00105937183673469	50	0.00176971674777216
P29	10	30	MSTRG.2635	1	1:120601955-120602393	+	TS	0.0298717	0.7156402	-0.6857692	0.146422312992945	0.94058	0.0663829613004753	0.00440669755102041	50	0.0473802320618537
P29	10	30	ENSMUSG00000044783	6	1:88275028-88275041	-	AD	0.6068234	0.8842782	-0.2774548	0.0204281526670366	0.91768	0.0256144410799208	0.000656099591836734	50	0.000190093924948831
P29	10	30	ENSMUSG00000044783	9	1:88272766-88273119	-	AA	0.592704489795918	0.877011224489796	-0.284307142857143	0.020706848605393	0.914551020408163	0.0240936205461198	0.000580502551020408	49	0.000100665799237988
P29	10	30	ENSMUSG00000026867	17	2:34717298-34717315	-	RI	0.391845806451613	0.807081290322581	-0.415235483870968	0.0702479806987935	0.935677419354839	0.0482116079361075	0.00232435913978495	31	0.0174220434832213
P29	10	30	ENSMUSG00000009555	15	2:32709722-32709772	-	RI	0.220342954545455	0.617040454545455	-0.396697727272727	0.0926849521883485	0.927204545454545	0.0496787725691228	0.00246798044397463	44	0.0225095217725823
P29	10	30	ENSMUSG00000009555	16	2:32709656-32709721	-	CE	0.221008333333333	0.639367083333334	-0.418358125	0.0698154320457069	0.934125	0.0344708479980131	0.00118823936170213	48	0.00231795604073718
P29	10	30	ENSMUSG00000036377	24	5:76690299-76690329	+	RI	0.210300888888889	0.610024888888889	-0.399725111111111	0.0899865237542474	0.9196	0.045339326698293	0.00205565454545454	45	0.0176178345321489
P29	10	30	ENSMUSG00000046364	9	7:109519994-109520179	+	AD	0.2994282	0.5160924	-0.216665	0.0110452492788824	0.9767	0.0161678062576119	0.000261397959183673	50	1.2898598967165e-07
P29	10	30	ENSMUSG00000046364	10	7:109520180-109520467	+	RI	0.2994418	0.5148276	-0.2153872	0.0100461047461904	0.97674	0.0148719843453168	0.000221175918367347	50	1.23233166384147e-08
P29	10	30	ENSMUSG00000009555	17	2:32709616-32709655	-	RI	0.199985238095238	0.644815714285715	-0.444829285714286	0.0799394417864917	0.942738095238095	0.0361872228655698	0.00130951509872242	42	0.00299955786310827
P70	35	22	ENSMUSG00000059409	3	17:46700147-46700149	-	AA	0.584899230769231	0.189903076923077	0.394998461538462	0.0756716433384294	0.929115384615385	0.0463010383668245	0.00214378615384615	26	0.0160452832391659
P30	35	1	ENSMUSG00000098202	147	12:109600526-109600842	+	TS	0.122168659574468	0.661158510638298	-0.53899	0.0539599602362312	0.91868085106383	0.0596242241342206	0.00355504810360777	47	0.048086024891487
P30	35	1	ENSMUSG00000093954	3	14:69640173-69644596	-	TS	0.638915833333333	0.971889166666667	-0.332972333333333	0.143451502182047	0.932444444444444	0.0637057720840537	0.0040584253968254	36	0.0470478305364161
P30	35	1	ENSMUSG00000013236	57	17:56424978-56425133	-	AA	0.769594782608696	0.304566304347826	0.465028913043478	0.0746132974216098	0.955521739130435	0.0372354306365052	0.00138647729468599	46	0.00365582734147386
P30	35	1	ENSMUSG00000022995	223	1:181896585-181900962	-	TE	0.5961934	0.014121194	0.5820728	0.0645373922318034	0.90614	0.0390886016059695	0.0015279187755102	50	0.012293362680942
P30	35	1	ENSMUSG00000022995	224	1:181896420-181896584	-	TE	0.4037754	0.9858964	-0.5821218	0.0645143381845288	0.90964	0.0373482016068419	0.00139488816326531	50	0.0083959238919966
P30	35	1	ENSMUSG00000028059	30	3:88621555-88621599	+	CE	0.494123877551021	0.164885918367347	0.329238571428571	0.0708028521082779	0.908714285714286	0.0512245871953434	0.00262395833333333	49	0.0365502273127072
P30	35	1	ENSMUSG00000029814	24	6:49093111-49094139	-	AD	0.357229117647059	0.0766654411764706	0.280564705882353	0.0528168780550936	0.921970588235294	0.0516858138289284	0.00267142335115865	34	0.0287694895311711
P30	35	1	ENSMUSG00000031939	5	9:15306329-15306637	+	CE	0.844091666666667	0.497970555555556	0.346121111111111	0.0550498460762233	0.938694444444444	0.0585217026626847	0.00342478968253968	36	0.0343748523939278
P30	35	1	ENSMUSG00000047193	18	9:7168573-7168677	-	RI	0.834576	0.427853777777778	0.406721111111111	0.0587901105328494	0.937022222222222	0.0487369977480656	0.00237529494949495	45	0.0179507597077975
P30	35	1	ENSMUSG00000047045	78	X:142739321-142742297	+	TE	0.648111	0.0717541	0.5763578	0.114116655177668	0.94868	0.0588711633786102	0.00346581387755102	50	0.0318186577603173
P30	35	1	ENSMUSG00000047045	79	X:142742298-142743439	+	TE	0.3512652	0.9283144	-0.5770486	0.113733101996898	0.95096	0.0591166125344731	0.00349477387755102	50	0.0316536422665667
P30	35	1	ENSMUSG00000096768	181	Y:90803270-90807426	+	RI	0.843914042553191	0.415730425531915	0.428183829787234	0.0537919413130932	0.932893617021277	0.0411208368013279	0.00169092321924144	47	0.00807700124451301
P30	35	1	ENSMUSG00000059409	3	17:46700147-46700149	-	AA	0.581483214285714	0.151306785714286	0.4301775	0.0950620342343765	0.952892857142857	0.0433917036665991	0.00188283994708995	28	0.00916705373885338
P30	35	1	ENSMUSG00000026313	33	1:92141145-92141169	-	AD	0.714632592592593	0.326093333333333	0.38853962962963	0.0874234941790417	0.920703703703704	0.0545293250778633	0.00297344729344729	27	0.0354586636694707
P30	35	1	ENSMUSG00000029505	52	5:110711031-110711167	-	CE	0.693228148148148	0.959213703703704	-0.265986296296296	0.0424084451992351	0.901185185185185	0.0259437809904372	0.000673079772079773	27	0.000658529650082723
P31	3	35	ENSMUSG00000044950	22	11:43688729-43688748	+	RI	0.285552972972973	0.68255972972973	-0.397007027027027	0.0803629669362998	0.930918918918919	0.046344350236019	0.0021477987987988	37	0.0156308051323461
P31	3	35	ENSMUSG00000098202	147	12:109600526-109600842	+	TS	0.6437748	0.12095944	0.5228152	0.0339386755625315	0.97634	0.0263962041179548	0.000696759591836735	50	0.000468648163785856
P31	3	35	ENSMUSG00000097451	107	12:109650789-109650840	+	AA	0.690126739130435	0.365510217391304	0.324616304347826	0.0594158896577037	0.927347826086956	0.0575133674862942	0.00330778743961353	46	0.0377574600064727
P31	3	35	ENSMUSG00000021466	23	13:63565362-63565386	-	CE	0.251912666666667	0.725216	-0.473302666666667	0.0981755878053172	0.961533333333333	0.0285412385654613	0.000814602298850574	30	0.000393920674311104
P31	3	35	ENSMUSG00000013236	57	17:56424978-56425133	-	AA	0.296314222222222	0.786236444444444	-0.489923111111111	0.0846323736903594	0.961488888888889	0.0444801397061973	0.00197848282828283	45	0.0106946261109629
P31	3	35	ENSMUSG00000024858	43	19:4288396-4288411	-	AD	0.2818	0.636716153846154	-0.354915384615385	0.0567046418721268	0.917807692307692	0.036190627771034	0.00130976153846154	26	0.00519095498851074
P31	3	35	ENSMUSG00000026309	23	1:91384625-91384626	-	CE	0.9716362	0.7630538	0.2085838	0.0540224484216459	0.91476	0.0457890281840619	0.00209663510204082	50	0.020619071960905
P31	3	35	ENSMUSG00000026309	24	1:91384574-91384624	-	RI	0.9721232	0.7719786	0.2001442	0.0411120339445913	0.90918	0.0461654920158036	0.00213125265306122	50	0.0245405267634213
P31	3	35	ENSMUSG00000047193	18	9:7168573-7168677	-	RI	0.420605434782609	0.857443260869565	-0.436838695652174	0.044904228586265	0.966369565217391	0.0246390464242359	0.000607082608695652	46	8.26276890701614e-05
P31	3	35	ENSMUSG00000047045	78	X:142739321-142742297	+	TE	0.14039154	0.6855332	-0.5451408	0.118301360798149	0.9384	0.0619173247325885	0.00383375510204082	50	0.040613101446136
P31	3	35	ENSMUSG00000047045	79	X:142742298-142743439	+	TE	0.859418	0.3146382	0.5447802	0.118045276846105	0.93996	0.0594800463884095	0.00353787591836735	50	0.0356014094125185
P31	3	35	ENSMUSG00000025261	15	X:151803469-151803569	+	CE	0.5666432	0.8502164	-0.2835734	0.0375563112232003	0.90508	0.0414590232910147	0.0017188506122449	50	0.0171502448230262
P31	3	35	ENSMUSG00000096768	181	Y:90803270-90807426	+	RI	0.398285714285714	0.841866326530612	-0.443581020408163	0.0774822594545814	0.91830612244898	0.0570563333037449	0.00325542517006803	49	0.0426359459598882
P31	3	35	ENSMUSG00000028184	170	3:148818634-148818647	-	AD	0.129474736842105	0.489081052631579	-0.359606578947368	0.112095426897012	0.931447368421053	0.0585609857067116	0.00342938904694168	38	0.0376578047252427
P31	3	35	ENSMUSG00000022702	32	16:18925577-18925647	+	AA	0.114666571428571	0.406083142857143	-0.291416285714286	0.0762694360989849	0.9174	0.0454016066054159	0.00206130588235294	35	0.0186476895845891
P23	3	17	ENSMUSG00000020451	11	11:3371152-3371376	-	CE	0.3752738	0.7479988	-0.3727242	0.0411293370687431	0.91032	0.0326955279972722	0.00106899755102041	50	0.00328663130581376
P23	3	17	ENSMUSG00000020451	12	11:3370969-3371151	-	AD	0.3829386	0.751538	-0.3685992	0.0343423407282305	0.9067	0.0319880398567582	0.00102323469387755	50	0.00326983233646813
P23	3	17	ENSMUSG00000015143	30	12:80170686-80170766	-	CE	0.849469	0.2509138	0.5985562	0.00540760193937145	0.99996	0.000197948663722158	3.91836734693878e-08	50	3.79417120263967e-103
P23	3	17	ENSMUSG00000015143	31	12:80170183-80170248	-	CE	0.1492048	0.7003334	-0.5511284	0.00444666963660927	0.99996	0.000197948663722158	3.91836734693878e-08	50	3.79417120263967e-103
P23	3	17	ENSMUSG00000025278	33	14:7922675-7922713	+	CE	0.2844648	0.7113618	-0.4268974	0.0169939865486685	0.9489	0.0183994786971406	0.00033854081632653	50	9.36401872514605e-08
P23	3	17	ENSMUSG00000025290	22	14:24495430-24495432	+	CE	0.826949	0.6157896	0.2111574	0.00357790145425032	0.99812	0.00259229627936315	6.72000000000001e-06	50	1.05253771644702e-28
P23	3	17	ENSMUSG00000025290	23	14:24495433-24495449	+	AD	0.8269036	0.6157772	0.2111262	0.00360413078767875	0.99822	0.00267482595275862	7.15469387755103e-06	50	6.55945576518283e-26
P23	3	17	ENSMUSG00000013236	6	17:56462104-56462161	-	CE	0.4213288	0.7751596	-0.3538296	0.0187130156559218	0.92878	0.0229358377449184	0.000526052653061224	50	1.96486900742279e-05
P23	3	17	ENSMUSG00000024231	8	18:3383311-3383397	+	CE	0.4755692	0.8125634	-0.3369948	0.032506517979994	0.908	0.0333729696317366	0.00111375510204082	50	0.00424170268262008
P23	3	17	ENSMUSG00000073563	32	18:53948645-53948668	+	CE	0.162125	0.5279106	-0.3657852	0.019359970825581	0.92786	0.0215292966035794	0.000463510612244897	50	6.48724113156249e-06
P23	3	17	ENSMUSG00000026131	118	1:34193392-34193541	+	CE	0.5908596	0.8958326	-0.3049744	0.0199083689878177	0.91686	0.0232449336152098	0.00054032693877551	50	5.02749994426191e-05
P23	3	17	ENSMUSG00000026305	5	1:91053437-91053506	+	AA	0.2191466	0.557163	-0.3380162	0.0509543353742208	0.90458	0.0482929369069851	0.00233220775510204	50	0.0328291342198557
P23	3	17	ENSMUSG00000039831	5	3:121967829-121967957	+	CE	0.8366308	0.5343434	0.302288	0.0209123520768888	0.9412	0.0210606509967798	0.000443551020408162	50	2.46487500593159e-06
P23	3	17	ENSMUSG00000029207	31	5:66392273-66392335	-	CE	0.211908936170213	0.64234085106383	-0.43043255319149	0.0632790210949159	0.927148936170213	0.0417226758924481	0.00174078168362627	47	0.00979824520177096
P23	3	17	ENSMUSG00000058145	21	7:66969211-66969555	+	CE	0.522355909090909	0.1831425	0.339213181818182	0.072020663855582	0.904227272727273	0.045635493956657	0.00208259830866808	44	0.0267363612500544
P23	3	17	ENSMUSG00000040813	10	9:106685244-106685305	-	CE	0.884463125	0.311019791666667	0.573443541666667	0.0356541415629934	0.989875	0.0086458082328953	7.47500000000001e-05	48	6.06079289482794e-13
P23	3	17	ENSMUSG00000031274	54	X:141658532-141658540	+	CE	0.4282472	0.84377	-0.4155228	0.0371619039647555	0.93924	0.0354899008342442	0.00125953306122449	50	0.00268632991809701
P23	3	17	ENSMUSG00000031274	55	X:141664676-141664684	+	CE	0.4691994	0.8639252	-0.394726	0.0381049581111574	0.942	0.0271263107460981	0.000735836734693876	50	0.000167604803452313
P23	3	17	ENSMUSG00000031328	41	X:74232967-74232990	-	CE	0.238378	0.4636794	-0.2253006	0.0048504510246839	0.97576	0.0132273063264242	0.000174961632653061	50	1.38010560373435e-10
P23	3	17	ENSMUSG00000021585	11	13:74770546-74770590	-	CE	0.786338461538462	0.285464230769231	0.500874230769231	0.0823976417222278	0.956961538461538	0.0354372468109257	0.00125579846153846	26	0.00258978906062051
P51	3	22	ENSMUSG00000021466	9	13:63565976-63566040	-	AD	0.237294	0.5947618	-0.357468	0.0396957359556568	0.90474	0.0317263876523847	0.00100656367346939	50	0.00337266799877224
P51	3	22	ENSMUSG00000021792	7	14:41004221-41004533	-	AA	0.1939488	0.6680282	-0.474079	0.0181927495369525	0.96266	0.0146086499397181	0.000213412653061224	50	1.36637353844324e-10
P51	3	22	ENSMUSG00000027710	36	3:36091373-36092267	+	TE	0.1940524	0.6567222	-0.4626694	0.0793398606463848	0.9081	0.0559665534229223	0.00313225510204082	50	0.048788995528054
P51	3	22	ENSMUSG00000027710	37	3:36092268-36092853	+	TE	0.8060248	0.3436874	0.4623368	0.0795147916271571	0.90642	0.0552264688092844	0.00304996285714286	50	0.0485916428050023
P51	3	22	ENSMUSG00000040860	16	4:141053520-141053661	-	CE	0.154109090909091	0.604110606060606	-0.450000909090909	0.0985587851349271	0.938424242424242	0.0595246956643996	0.00354318939393939	33	0.0362885934980339
P51	3	22	ENSMUSG00000066687	151	9:48713566-48714445	-	AF	0.448918	0.8103206	-0.361403	0.0335628187895779	0.92458	0.0280313891113195	0.000785758775510203	50	0.000408658286992162
P51	3	22	ENSMUSG00000066687	152	9:48711736-48712149	-	CE	0.448977	0.8113908	-0.3624136	0.0340094436320747	0.924	0.0304423174853287	0.00092673469387755	50	0.0010061614493673
P34	3	31	ENSMUSG00000015755	6	10:7933068-7933208	-	CE	0.203303636363636	0.595860606060606	-0.392555757575757	0.100669840382755	0.916606060606061	0.0583512742973211	0.00340487121212121	33	0.0468819361540973
P34	3	31	ENSMUSG00000000782	20	11:52255156-52255171	-	CE	0.516769705882353	0.880122941176471	-0.363353529411765	0.0226204052267045	0.936529411764706	0.0249244133624379	0.000621226381461675	34	5.64898987838368e-05
P34	3	31	ENSMUSG00000007570	12	17:28317050-28317139	+	CE	0.21446	0.582242222222222	-0.367781666666667	0.0712298993601503	0.921861111111111	0.0356748432995079	0.00127269444444444	36	0.00413166459689485
P34	3	31	ENSMUSG00000007570	13	17:28317140-28317157	+	RI	0.215499166666667	0.582518333333333	-0.36702	0.0735118083420228	0.925611111111111	0.0373602369048605	0.0013957873015873	36	0.00514236226434923
P34	3	31	ENSMUSG00000002496	73	17:24597138-24597204	-	RI	0.208008837209302	0.632522790697674	-0.424513023255814	0.0825891600616565	0.936372093023256	0.0510032787255196	0.00260133444075304	43	0.0218435729338531
P34	3	31	ENSMUSG00000028760	521	4:138093669-138093777	+	RI	0.52968425	0.87866775	-0.34898225	0.0315371027308129	0.9199	0.0340315087785362	0.00115814358974359	40	0.0030901996776212
P34	3	31	ENSMUSG00000070867	26	4:114421732-114422065	+	RI	0.457963333333333	0.821196944444445	-0.363233888888889	0.0604181721612098	0.918527777777778	0.0465939825122215	0.00217099920634921	36	0.0203811241479833
P34	3	31	ENSMUSG00000030067	175	6:99422268-99422316	-	RI	0.271359375	0.652566875	-0.3812065625	0.0549599011367716	0.93603125	0.0341953443114797	0.00116932157258064	32	0.00209252087518755
P34	3	31	ENSMUSG00000035357	97	6:101298474-101298527	-	CE	0.322920434782609	0.763500217391304	-0.440580217391304	0.0728310782408819	0.951891304347826	0.0375459589545456	0.00140969903381642	46	0.00380337939508999
P34	3	31	ENSMUSG00000029629	42	6:12047125-12047154	+	CE	0.1916168	0.6152746	-0.4236576	0.0876120751289922	0.92614	0.0432269804258254	0.00186857183673469	50	0.0121085893221128
P34	3	31	ENSMUSG00000015474	18	17:34625745-34625835	-	RI	0.345647708333333	0.862529583333333	-0.516881666666667	0.0738895113143233	0.963145833333333	0.0398401003925791	0.00158723359929078	48	0.00613058387285532
P34	3	31	ENSMUSG00000024969	85	19:7284578-7284659	-	RI	0.195814615384615	0.619664615384615	-0.423850384615385	0.0913623651392966	0.933307692307692	0.051429772879739	0.00264502153846154	26	0.0235017108731575
P34	3	31	ENSMUSG00000026276	5	1:93479181-93479219	+	RI	0.163263448275862	0.510191034482759	-0.346928620689655	0.10188909337132	0.914551724137931	0.0532712641694084	0.0028378275862069	29	0.0368352938577638
P25	5	35	ENSMUSG00000041961	54	11:5428627-5428638	-	AD	0.427643191489362	0.786015744680851	-0.358372340425532	0.0674102706086674	0.911276595744681	0.0494573606987832	0.00244603052728955	47	0.0304748887111004
P25	5	35	ENSMUSG00000048763	53	11:96329681-96329688	+	AD	0.331465	0.707235384615385	-0.375772307692308	0.0865903357798175	0.905923076923077	0.0525242215187798	0.00275879384615385	26	0.0422144748658587
P25	5	35	ENSMUSG00000085645	18	11:96291024-96291166	-	AD	0.547641875	0.872738333333333	-0.325096666666667	0.0420581429023817	0.925958333333333	0.0391641164101068	0.0015338280141844	48	0.00692761454277223
P25	5	35	ENSMUSG00000098202	28	12:109546543-109547613	+	AD	0.388921153846154	0.855545384615384	-0.466625	0.0753414751780186	0.949115384615385	0.0662946917471237	0.00439498615384616	26	0.0433150954808736
P25	5	35	ENSMUSG00000098202	147	12:109600526-109600842	+	TS	0.761495918367347	0.121319346938776	0.640176530612245	0.0419253434964571	0.988285714285714	0.0240156199170457	0.00057675	49	0.00114079050001005
P25	5	35	ENSMUSG00000021466	23	13:63565362-63565386	-	CE	0.287775	0.7358615625	-0.4480871875	0.110483952366596	0.9428125	0.0421574908202334	0.00177725403225806	32	0.00818763928352091
P25	5	35	ENSMUSG00000013089	11	16:22435928-22436019	-	RI	0.117466136363636	0.380190909090909	-0.262725681818182	0.0596585465678982	0.90725	0.0423913796634108	0.00179702906976744	44	0.0178198311637784
P25	5	35	ENSMUSG00000003166	14	16:17858580-17859403	-	RI	0.102558685714286	0.358709714285714	-0.25615	0.0656434509076025	0.905885714285714	0.0541771448602645	0.00293516302521008	35	0.0464523799397003
P25	5	35	ENSMUSG00000026313	33	1:92141145-92141169	-	AD	0.338998387096774	0.700966451612903	-0.361969032258064	0.078077959645252	0.916903225806452	0.0506651457043924	0.00256695698924731	31	0.0294917613236124
P25	5	35	ENSMUSG00000064302	49	1:118523321-118523347	+	CE	0.153606875	0.5268184375	-0.373211875	0.102304456322624	0.93228125	0.0609067157560933	0.00370962802419355	32	0.0417696042132306
P25	5	35	ENSMUSG00000026309	23	1:91384625-91384626	-	CE	0.9780024	0.769283	0.20871966	0.0549074152226551	0.92184	0.042254505858028	0.00178544326530612	50	0.0118184492000733
P25	5	35	ENSMUSG00000047193	18	9:7168573-7168677	-	RI	0.411647906976744	0.836691162790698	-0.425042790697674	0.0518398287918608	0.955767441860465	0.0296991559999545	0.000882039867109634	43	0.00051692940307883
P25	5	35	ENSMUSG00000032115	42	9:44389472-44389576	+	RI	0.0497651219512195	0.38631756097561	-0.336551951219512	0.0901150727464477	0.941341463414634	0.0569361966397904	0.00324173048780488	41	0.0306518882387264
P25	5	35	ENSMUSG00000047045	78	X:142739321-142742297	+	TE	0.14407486	0.682507	-0.538431	0.10192315190818	0.93216	0.0510223480447539	0.00260328	50	0.0231575090830885
P25	5	35	ENSMUSG00000047045	79	X:142742298-142743439	+	TE	0.8559624	0.3171712	0.5387916	0.102012105431319	0.93398	0.0499413901386374	0.00249414244897959	50	0.0207093258921337
P25	5	35	ENSMUSG00000022702	32	16:18925577-18925647	+	AA	0.126254411764706	0.407282647058823	-0.281028823529412	0.064479867742021	0.911294117647059	0.0437988026761523	0.00191833511586453	34	0.0184755686598595
P25	5	35	ENSMUSG00000024425	15	18:38464237-38464260	+	AA	0.0681270606060606	0.402372424242424	-0.334245454545455	0.0705286659846064	0.92369696969697	0.0556498454897253	0.0030969053030303	33	0.0360158126795092
P25	5	35	ENSMUSG00000028184	170	3:148818634-148818647	-	AD	0.146549444444444	0.492476944444444	-0.3459275	0.0971176010051731	0.919611111111111	0.0596045433444598	0.00355270158730159	36	0.0473146072284597
P35	5	15	ENSMUSG00000056648	32	11:96269048-96269147	+	AA	0.3321996	0.7488672	-0.4166676	0.030856374432231	0.94312	0.0223603512074933	0.000499985306122448	50	7.91849382526114e-06
P35	5	15	ENSMUSG00000056648	33	11:96269148-96269458	+	AA	0.333614	0.7249612	-0.391346	0.0343499978314469	0.92874	0.0261399764220808	0.000683298367346938	50	0.000144687379427061
P35	5	15	ENSMUSG00000056648	60	11:96271901-96272058	+	CE	0.260542941176471	0.648831176470588	-0.388287352941176	0.0803565484992987	0.910647058823529	0.0550888441398356	0.0030347807486631	34	0.044260652214927
P35	5	15	ENSMUSG00000015143	30	12:80170686-80170766	-	CE	0.7648632	0.3517974	0.4130656	0.00626917179049797	0.99776	0.00249538349267407	6.22693877551022e-06	50	9.07038079138937e-36
P35	5	15	ENSMUSG00000015143	31	12:80170183-80170248	-	CE	0.2233702	0.6309938	-0.4076232	0.00593180512154605	0.99762	0.00241500411965678	5.83224489795919e-06	50	4.62588033244896e-40
P35	5	15	ENSMUSG00000001288	9	15:102246060-102246500	-	CE	0.7806648	0.450306	0.3303592	0.0147448950474116	0.91364	0.0196902130459759	0.000387704489795918	50	3.31324572512161e-06
P35	5	15	ENSMUSG00000004631	16	6:4695844-4696639	-	CE	0.1895362	0.5386238	-0.3490878	0.0169733029616681	0.94576	0.0189688896752077	0.000359818775510203	50	2.04231627149162e-07
P35	5	15	ENSMUSG00000031523	61	8:36613875-36613943	-	AA	0.9051854	0.5684794	0.3367066	0.0150150833837314	0.9495	0.0160753963356098	0.000258418367346938	50	1.40194606828238e-09
P35	5	15	ENSMUSG00000031523	62	8:36613559-36613874	-	CE	0.9270864	0.5792258	0.3478608	0.0140231592469495	0.96498	0.0160680821912922	0.000258183265306123	50	6.32008868149987e-09
P35	5	15	ENSMUSG00000066687	151	9:48713566-48714445	-	AF	0.2909178	0.6945608	-0.403643	0.0343084873922308	0.933	0.0231992258843404	0.000538204081632652	50	1.98791213803305e-05
P35	5	15	ENSMUSG00000066687	152	9:48711736-48712149	-	CE	0.2883958	0.6962362	-0.4078404	0.0328496196952484	0.93614	0.0235380803059594	0.000554041224489795	50	2.28677174198203e-05
P35	5	15	ENSMUSG00000079509	10	X:94114196-94114263	-	CE	0.847794	0.4576318	0.3901644	0.02107489145008	0.95172	0.0217500082101791	0.000473062857142856	50	4.8824303509146e-06
P35	5	15	ENSMUSG00000002985	7	7:19698273-19698403	-	RI	0.646713461538462	0.195540384615385	0.451174230769231	0.108843616704815	0.932653846153846	0.0522164283019759	0.00272655538461538	26	0.0251332654382305
P42	5	3	ENSMUSG00000057411	7	17:25792002-25792052	-	AD	0.411238	0.8023422	-0.3911034	0.062741716116674	0.90866	0.05230546465383	0.00273586163265306	50	0.0392172108131311
P42	5	3	ENSMUSG00000057411	8	17:25791677-25792001	-	RI	0.3585476	0.7645488	-0.4060012	0.0704372118038035	0.92154	0.049786978873056	0.00247874326530612	50	0.0251678431939639
P42	5	3	ENSMUSG00000032826	9	3:127408955-127409040	-	AA	0.528112857142857	0.872627959183673	-0.344514897959184	0.0471789770061151	0.926428571428571	0.0385362383564699	0.00148504166666667	49	0.00618476295013476
P42	5	3	ENSMUSG00000032826	10	3:127408845-127408954	-	CE	0.5663606	0.8975072	-0.3311456	0.0268329492214025	0.92156	0.0412687360047357	0.00170310857142857	50	0.0104737504574068
P42	5	3	ENSMUSG00000032826	12	3:127339188-127339192	-	AA	0.5825442	0.9022508	-0.3197076	0.0262263464322363	0.9188	0.0444595665883563	0.00197665306122449	50	0.0163799477521903
P42	5	3	ENSMUSG00000101298	26	6:52191178-52191271	-	CE	0.194621836734694	0.761455714285715	-0.566833469387755	0.0512641169399147	0.982020408163265	0.0112203123023945	0.000125895408163266	49	6.43993472050204e-12
P42	5	3	ENSMUSG00000101298	29	6:52189875-52190688	-	CE	0.4151934	0.7835188	-0.3683268	0.022299692359917	0.92878	0.0217136184107991	0.000471481224489795	50	7.26330597127893e-06
P42	5	3	ENSMUSG00000101298	30	6:52188840-52189874	-	AD	0.4144628	0.77961	-0.3651468	0.0462674073778658	0.92864	0.0332644076503179	0.00110652081632653	50	0.00195847563299822
P42	5	3	ENSMUSG00000038236	12	6:52217298-52217370	-	AA	0.5348926	0.8852746	-0.3503824	0.0200894846654276	0.95404	0.0174308663594446	0.000303835102040816	50	2.40945240787487e-08
P42	5	3	ENSMUSG00000087177	40	10:39640512-39640626	-	RI	0.215578846153846	0.664757307692308	-0.449178076923077	0.0893702298539835	0.939769230769231	0.0442938439897083	0.00196194461538461	26	0.011045084053064
P43	17	15	ENSMUSG00000019997	3	10:24595789-24595875	+	RI	0.245292631578947	0.689523684210526	-0.444230789473684	0.114869255533965	0.928578947368421	0.0475551637455074	0.00226149359886202	38	0.0182782266912582
P43	17	15	ENSMUSG00000020484	10	11:5524278-5524295	+	RI	0.7814216	0.5154804	0.2659406	0.0111497774133544	0.92818	0.0240413674099202	0.000577987346938775	50	4.38865435137084e-05
P43	17	15	ENSMUSG00000020484	11	11:5524296-5524303	+	AA	0.7811864	0.5151534	0.266033	0.0114548241775584	0.93278	0.0224683814117819	0.000504828163265305	50	1.13782248650528e-05
P43	17	15	ENSMUSG00000073563	32	18:53948645-53948668	+	CE	0.526859	0.164971	0.3618884	0.0199437649568245	0.91564	0.0263080340022059	0.000692112653061224	50	0.000299436205223497
P43	17	15	ENSMUSG00000057530	5	4:137913471-137913629	+	CE	0.1808624	0.4548518	-0.2739898	0.0077375950727732	0.94194	0.0185487883976395	0.000344057551020407	50	1.16683022186378e-07
P43	17	15	ENSMUSG00000004631	16	6:4695844-4696639	-	CE	0.1193682	0.5379382	-0.4185694	0.0141002220868311	0.98164	0.00760976815866105	5.79085714285715e-05	50	1.13933780715487e-23
P43	17	15	ENSMUSG00000035299	44	X:169972917-169973308	+	RI	0.5086456	0.8149242	-0.3062788	0.0195697310671561	0.90688	0.0227072226215289	0.000515617959183674	50	7.72019368112348e-05
P43	17	15	ENSMUSG00000035299	45	X:169973309-169973395	+	CE	0.5117046	0.8272572	-0.3155522	0.0200625768269875	0.9186	0.0227757479323413	0.00051873469387755	50	3.21456505363032e-05
P43	17	15	ENSMUSG00000035299	54	X:169975307-169975926	+	RI	0.5174312	0.8167484	-0.2993176	0.0185045175466061	0.9017	0.0260715264186031	0.000679724489795919	50	0.000669077394904659
P43	17	15	ENSMUSG00000035299	55	X:169975927-169975993	+	CE	0.5176086	0.8209364	-0.3033276	0.0180997695960079	0.90738	0.0295827376580826	0.000875138367346939	50	0.00163859065721782
P54	17	28	ENSMUSG00000021532	16	13:68584619-68584823	+	RI	0.5720462	0.879947	-0.3079012	0.0321997006349375	0.90302	0.0438473651268971	0.00192259142857143	50	0.0234933197839711
P54	17	28	ENSMUSG00000033306	6	16:24448048-24448248	+	CE	0.2251898	0.4864384	-0.2612474	0.0117327498751424	0.92238	0.016641342665611	0.000276934285714285	50	1.77355530463831e-08
P54	17	28	ENSMUSG00000059921	25	3:141513628-141515639	+	TE	0.126720441176471	0.746270294117647	-0.619550588235294	0.065940147606069	0.983058823529412	0.0165564986352436	0.000274117647058823	34	2.10768198383835e-06
P54	17	28	ENSMUSG00000059921	26	3:141515640-141516749	+	TE	0.873322941176471	0.254173823529412	0.619150294117647	0.0655824957931332	0.981941176470588	0.0198157286417704	0.000392663101604278	34	3.40841158570644e-05
P54	17	28	ENSMUSG00000031216	4	X:99042581-99042794	+	CE	0.6952398	0.4122648	0.2829762	0.0221575904799586	0.94568	0.0276674420020857	0.000765487346938774	50	0.000209784963838172
P54	17	28	ENSMUSG00000002307	21	17:33913727-33913805	+	RI	0.196477826086957	0.613401956521739	-0.416923913043478	0.0904412609985868	0.928804347826087	0.0402699885855003	0.00162167198067633	46	0.00771137120704673
P13	17	34	ENSMUSG00000058799	22	10:111494825-111495009	+	AD	0.1590094	0.4774038	-0.3183942	0.0304966477977164	0.91654	0.0416026932016745	0.00173078408163265	50	0.0124513685117048
P13	17	34	ENSMUSG00000001440	25	11:97164221-97164222	-	CE	0.08352858	0.4020082	-0.3184802	0.0612321811645091	0.93078	0.0442844654201789	0.00196111387755102	50	0.0125561414174765
P13	17	34	ENSMUSG00000001440	26	11:97164029-97164220	-	RI	0.0865462325581395	0.362067674418605	-0.275520930232558	0.0500119250928718	0.910232558139535	0.0572329563772575	0.00327561129568106	43	0.0498582887567981
P13	17	34	ENSMUSG00000017677	14	11:79242950-79243024	-	AA	0.353803	0.7285278	-0.3747254	0.0578334123189094	0.91348	0.0386978035552407	0.00149752	50	0.00911511003126976
P13	17	34	ENSMUSG00000098202	28	12:109546543-109547613	+	AD	0.4001006	0.882674	-0.4825736	0.0521894308543211	0.96522	0.0366824709291698	0.00134560367346939	50	0.00383959992150125
P13	17	34	ENSMUSG00000098202	29	12:109547614-109548145	+	AD	0.4010454	0.8692336	-0.4681886	0.051649353988097	0.95962	0.039818921766068	0.00158554653061224	50	0.0058462286112125
P13	17	34	ENSMUSG00000097451	89	12:109646620-109646751	+	AD	0.6810374	0.95119	-0.2701542	0.0470710467398344	0.93892	0.0461483145821763	0.00212966693877551	50	0.0136831196283514
P13	17	34	ENSMUSG00000063410	39	14:121284277-121286342	-	TE	0.1428787	0.7185662	-0.5756876	0.0705572838213384	0.9041	0.041843366821263	0.00175086734693878	50	0.0184754305904716
P13	17	34	ENSMUSG00000033565	111	15:77153530-77153556	-	CE	0.328477659574468	0.722226382978723	-0.393748297872341	0.0703651238747531	0.927829787234043	0.0451506267224721	0.00203857909343201	47	0.0145744580507761
P13	17	34	ENSMUSG00000078247	227	17:12808789-12808848	+	TS	0.22293934	0.8284224	-0.6054842	0.0680096278025158	0.90858	0.0449562553818619	0.00202106489795918	50	0.0223146989885095
P13	17	34	ENSMUSG00000078247	228	17:12808849-12810579	+	TS	0.777005	0.1715122	0.6054918	0.0680734136928354	0.90862	0.0449448142340205	0.00202003632653061	50	0.0222664249563587
P13	17	34	ENSMUSG00000024002	165	17:32274927-32274941	-	AD	0.466721891891892	0.845798918918919	-0.379077027027027	0.0665641152851421	0.925810810810811	0.0593800554983825	0.00352599099099099	37	0.0424972466996474
P13	17	34	ENSMUSG00000024002	166	17:32274914-32274926	-	AD	0.467877647058824	0.845191470588235	-0.377313823529412	0.0662223809560111	0.926382352941176	0.0591751456353304	0.00350169786096257	34	0.0417185797634499
P13	17	34	ENSMUSG00000025026	34	19:53244310-53244405	+	CE	0.7622408	0.3179788	0.4442624	0.0326850218183392	0.9536	0.0296833630307673	0.000881102040816325	50	0.000496372349933685
P13	17	34	ENSMUSG00000108414	30	19:8725836-8725924	+	AD	0.460805	0.7529908	-0.2921856	0.0156061097611657	0.90566	0.0221945111802583	0.000492596326530612	50	6.10696501035689e-05
P13	17	34	ENSMUSG00000108414	31	19:8725925-8726002	+	AD	0.4580198	0.7539234	-0.2959048	0.015348074297874	0.9097	0.023568614550642	0.000555479591836735	50	0.000105054241894384
P13	17	34	ENSMUSG00000026103	47	1:52200618-52200651	-	CE	0.401257021276596	0.808033829787234	-0.406777021276596	0.0640191420054052	0.937893617021277	0.0433229701311045	0.00187687974098057	47	0.0100491625401355
P13	17	34	ENSMUSG00000026103	48	1:52200483-52200617	-	RI	0.368484736842105	0.784927894736842	-0.416443947368421	0.0617919522678984	0.942526315789474	0.0357980347053081	0.00128149928876245	38	0.00276710392657599
P13	17	34	ENSMUSG00000025982	12	1:55014869-55014924	-	CE	0.189123541666667	0.547226666666667	-0.358103333333333	0.0710063908221553	0.913770833333333	0.0443459511852528	0.00196656338652482	48	0.0183192457664751
P13	17	34	ENSMUSG00000026837	78	2:28028967-28029035	+	CE	0.9094332	0.686561	0.222872	0.00913660277149453	0.9522	0.0233622755391538	0.000545795918367346	50	1.83057869414703e-05
P13	17	34	ENSMUSG00000026837	79	2:28029097-28029165	+	CE	0.100173	0.30116	-0.2009864	0.00758608305802575	0.9343	0.0229340224939957	0.000525969387755101	50	1.55075648496503e-05
P13	17	34	ENSMUSG00000039831	18	3:121991123-121991861	+	RI	0.09788424	0.3259586	-0.2280736	0.0160037008168965	0.91114	0.0270773721330681	0.000733184081632653	50	0.000545081206382484
P13	17	34	ENSMUSG00000027750	19	3:54380412-54380492	+	CE	0.0913234	0.3847526	-0.2934294	0.00669963794635538	0.99756	0.00292881532085475	8.57795918367349e-06	50	1.00274672760507e-28
P13	17	34	ENSMUSG00000060261	35	5:134272758-134274538	-	AD	0.162119302325581	0.452062325581395	-0.289942325581395	0.0534546323368932	0.914627906976744	0.0318456270869733	0.00101414396456257	43	0.00220609676607397
P13	17	34	ENSMUSG00000053907	19	6:72434659-72434739	-	CE	0.2378524	0.5943406	-0.3564888	0.066915602635571	0.92036	0.0467571930513458	0.00218623510204082	50	0.0198849892169207
P13	17	34	ENSMUSG00000029823	59	6:38559122-38559169	+	RI	0.235455319148936	0.685705957446808	-0.450250425531915	0.08172750454905	0.936234042553192	0.0386147149052734	0.00149109620721554	47	0.00516140974246293
P13	17	34	ENSMUSG00000029823	60	6:38559170-38559203	+	AA	0.217918333333333	0.675426428571429	-0.457507619047619	0.0745060030585038	0.943309523809524	0.0367579346637338	0.00135114576074332	42	0.00335389980232917
P13	17	34	ENSMUSG00000029823	61	6:38559204-38559214	+	AA	0.258450227272727	0.662264090909091	-0.403813181818182	0.0910045921604605	0.915	0.0529216182142856	0.0028006976744186	44	0.0357172685865132
P13	17	34	ENSMUSG00000048583	7	7:142657388-142657496	-	CE	0.3273548	0.5611972	-0.2338414	0.0111731423621512	0.99578	0.0056759068321588	3.2215918367347e-05	50	4.47787115349474e-14
P13	17	34	ENSMUSG00000032366	6	9:67048124-67048249	-	CE	0.07207958	0.2954134	-0.2233338	0.0140604084316675	0.9377	0.0225526594657834	0.000508622448979591	50	1.0295788281739e-05
P13	17	34	ENSMUSG00000032366	7	9:67047786-67047911	-	CE	0.9533418	0.7419318	0.2114092	0.0161588759762654	0.92648	0.0348490857198608	0.0012144587755102	50	0.00303395793934714
P13	17	34	ENSMUSG00000032366	22	9:67032466-67032541	-	CE	0.6538268	0.381892	0.2719358	0.0163567227756413	0.90866	0.0384142883706103	0.00147565755102041	50	0.0102422561033107
P13	17	34	ENSMUSG00000032366	25	9:67031951-67032026	-	CE	0.4077324	0.750157	-0.3424232	0.015275642401402	0.9615	0.0143217402887344	0.000205112244897959	50	4.94513852550943e-11
P13	17	34	ENSMUSG00000039231	4	X:8074116-8074258	-	CE	0.125265833333333	0.38971	-0.264443333333333	0.0621530773861716	0.910194444444444	0.0553780871797008	0.00306673253968254	36	0.0453672441820387
P13	17	34	ENSMUSG00000020859	56	11:94113263-94113301	+	CE	0.332742222222222	0.881397777777778	-0.548655185185185	0.020176185575759	0.980962962962963	0.0140670960358985	0.000197883190883191	27	1.43406883367624e-08
P13	17	34	ENSMUSG00000021144	33	12:113133541-113133576	+	CE	0.250762903225807	0.83357935483871	-0.582817096774194	0.0534899548322579	0.991387096774194	0.0101839004294518	0.000103711827956989	31	5.06723206895693e-09
P13	17	34	ENSMUSG00000029687	49	6:47542407-47543945	-	RI	0.12789275862069	0.523540344827586	-0.395646206896552	0.0731827440342615	0.950137931034483	0.0399836789362958	0.00159869458128079	29	0.00574656094254556
P13	17	34	ENSMUSG00000041459	38	4:148617308-148617450	-	AD	0.913530322580645	0.644631612903226	0.26889935483871	0.0595842601663383	0.930516129032258	0.0447815966424765	0.00200539139784946	31	0.0133406446050264
P44	14	21	ENSMUSG00000037876	31	10:67102975-67103062	+	AD	0.552681951219512	0.896078292682926	-0.343396097560976	0.0603678751439062	0.915463414634146	0.056633513735674	0.00320735487804878	41	0.0438640814686424
P44	14	21	ENSMUSG00000037876	32	10:67103063-67103080	+	AD	0.553638723404255	0.893516382978724	-0.339875957446809	0.0548188724111773	0.913106382978723	0.0508062106964139	0.0025812710453284	47	0.0322588938467871
P44	14	21	ENSMUSG00000022020	47	14:79350822-79350830	-	AA	0.4378842	0.7831036	-0.3452204	0.0334005386098573	0.90188	0.0313685400699881	0.000983985306122449	50	0.00357015521962753
P44	14	21	ENSMUSG00000022020	48	14:79350689-79350821	-	CE	0.4389598	0.779124	-0.3401634	0.0283845352124091	0.9008	0.0275088112043678	0.000756734693877551	50	0.00122904442491976
P44	14	21	ENSMUSG00000012114	10	16:17702607-17702629	-	AD	0.254155263157895	0.822530789473684	-0.568376315789474	0.0754018463614015	0.976394736842105	0.024818845796806	0.000615975106685633	38	0.00024266277793507
P44	14	21	ENSMUSG00000026670	19	1:170147996-170148043	-	CE	0.482070810810811	0.85142	-0.369349189189189	0.0585342399027355	0.920675675675676	0.0555052820579838	0.00308083633633633	37	0.0375782919761405
P44	14	21	ENSMUSG00000026872	16	2:45110453-45110479	-	RI	0.222365806451613	0.684598064516129	-0.462232903225806	0.0912909776189501	0.965838709677419	0.0254035388272232	0.000645339784946236	31	0.000120313435565895
P44	14	21	ENSMUSG00000026872	17	2:45110421-45110452	-	CE	0.223492564102564	0.695646153846154	-0.472152307692308	0.0921482079233328	0.963282051282051	0.0318936957291007	0.00101720782726046	39	0.00125197080199596
P44	14	21	ENSMUSG00000026872	18	2:45110393-45110420	-	AD	0.174259393939394	0.682996060606061	-0.508735454545455	0.0843680096026817	0.973666666666667	0.0213082534870098	0.000454041666666667	33	2.04809147443344e-05
P44	14	21	ENSMUSG00000039607	129	9:117051484-117051484	-	RI	0.31496	0.699879756097561	-0.38492	0.0698798535344773	0.914585365853659	0.0454285018516768	0.0020637487804878	41	0.0200022320758349
P60	13	10	ENSMUSG00000019820	74	10:12547947-12548879	-	CE	0.517185	0.1831056	0.3340796	0.0297706685507595	0.9015	0.0320708717737222	0.00102854081632653	50	0.00429536987847999
P60	13	10	ENSMUSG00000018501	189	11:62317411-62317503	-	TE	0.1011226	0.6878466	-0.5867238	0.034682180679621	0.98566	0.0180324084664817	0.000325167755102041	50	2.51175343065198e-05
P60	13	10	ENSMUSG00000018501	190	11:62317396-62317410	-	TE	0.8988722	0.3119584	0.5869146	0.0344660187105372	0.98588	0.018165497684414	0.000329985306122449	50	3.03195749339155e-05
P60	13	10	ENSMUSG00000024622	19	18:61159158-61159212	-	CE	0.485721956521739	0.122542913043478	0.363178695652174	0.0775537491208859	0.928021739130435	0.0610622593498489	0.00372859951690821	46	0.0445492492391075
P60	13	10	ENSMUSG00000026864	3	2:34772147-34772228	+	RI	0.4777006	0.2669334	0.2107668	0.00692488515781884	0.93492	0.0266395746733222	0.000709666938775509	50	0.000151660291570544
P55	41	25	ENSMUSG00000090841	26	10:128491720-128491764	-	CE	0.5669792	0.1810062	0.3859732	0.0491020287805641	0.94786	0.0276656495182258	0.000765388163265305	50	0.000209265160039606
P55	41	25	ENSMUSG00000020372	7	11:48802668-48803151	+	RI	0.2397494	0.0218511	0.2178984	0.037548088750512	0.92372	0.0385100251988534	0.00148302204081633	50	0.00658521791252266
P55	41	25	ENSMUSG00000019432	9	17:35243225-35243246	+	RI	0.691677586206896	0.972676551724138	-0.280998965517241	0.0279239054453384	0.929275862068966	0.0164140544127893	0.000269421182266009	29	5.72481900151012e-09
P55	41	25	ENSMUSG00000031328	68	X:74226790-74226860	-	RI	0.331555652173913	0.0992761739130435	0.23228	0.0344533780314468	0.924608695652174	0.0356323687183871	0.00126966570048309	46	0.00378004205649727
P55	41	25	ENSMUSG00000025132	5	11:120579668-120579744	-	CE	0.7687075	0.981238571428571	-0.212531785714286	0.0175780962297825	0.954357142857143	0.0121965820522232	0.000148756613756613	28	4.94809777119447e-15
P55	41	25	ENSMUSG00000031328	69	X:74226480-74226789	-	AA	0.334635925925926	0.100316888888889	0.234318888888889	0.0422462601288184	0.915333333333333	0.043815171239757	0.00191976923076923	27	0.0166416538270609
P65	33	20	ENSMUSG00000030849	43	7:130198419-130198563	-	CE	0.7367258	0.3720766	0.3646486	0.0461879539914724	0.9122	0.0405679072918584	0.00164575510204082	50	0.0123340548580508
P65	33	20	ENSMUSG00000047045	78	X:142739321-142742297	+	TE	0.756064	0.2078295	0.5482345	0.0973364766514747	0.92115	0.059176203637299	0.00350182307692308	40	0.0452241342002147
P65	33	20	ENSMUSG00000047045	79	X:142742298-142743439	+	TE	0.24283375	0.79232	-0.5494865	0.0977043193688658	0.920625	0.0569528313606971	0.003243625	40	0.0407539802213698
P48	2	35	ENSMUSG00000085645	18	11:96291024-96291166	-	AD	0.477053260869565	0.874940652173913	-0.397885217391305	0.0455222751696173	0.953630434782609	0.0377779234154624	0.00142717149758454	46	0.00399219442835887
P48	2	35	ENSMUSG00000098202	147	12:109600526-109600842	+	TS	0.6425788	0.11882628	0.523753	0.0520918062909423	0.9325	0.0524047240431702	0.00274625510204082	50	0.025529892614511
P48	2	35	ENSMUSG00000024858	43	19:4288396-4288411	-	AD	0.252425555555556	0.633917777777778	-0.381492962962963	0.0459622299632087	0.934703703703704	0.0247336812010462	0.000611754985754985	27	5.29472546232906e-05
P48	2	35	ENSMUSG00000047193	18	9:7168573-7168677	-	RI	0.491694146341463	0.840066341463415	-0.348370487804878	0.0523929932792172	0.918658536585366	0.0487286413498763	0.00237448048780488	41	0.0244914008370341
P48	2	35	ENSMUSG00000032115	42	9:44389472-44389576	+	RI	0.0613503243243243	0.377948378378378	-0.316597837837838	0.0654110153454946	0.932567567567568	0.0560225849995342	0.00313853003003003	37	0.0322486929260296
P48	2	35	ENSMUSG00000047045	78	X:142739321-142742297	+	TE	0.1784008	0.6817178	-0.5033174	0.0752689921469414	0.92152	0.0473304665223626	0.00224017306122449	50	0.0204590690938602
P48	2	35	ENSMUSG00000047045	79	X:142742298-142743439	+	TE	0.821756	0.317765	0.5039914	0.0757487181277677	0.92124	0.0459189881137178	0.00210855346938775	50	0.0180070798577788
P48	2	35	ENSMUSG00000096768	177	Y:90793525-90793549	+	AA	0.4292836	0.856354	-0.4270702	0.0528730791995399	0.94896	0.0427908821109911	0.00183105959183673	50	0.00856503388439401
P48	2	35	ENSMUSG00000096768	178	Y:90793550-90793680	+	CE	0.4605518	0.8869338	-0.4263818	0.059277197415436	0.94444	0.0521783284437483	0.00272257795918367	50	0.0219231730008762
P52	2	5	ENSMUSG00000060181	15	10:117736271-117736331	-	AA	0.732167	0.213344	0.518823666666667	0.0979486646855288	0.9607	0.0400638714193155	0.00160511379310345	30	0.00613262399528433
P52	2	5	ENSMUSG00000060181	16	10:117736234-117736270	-	AA	0.757828928571429	0.210176428571429	0.547650714285714	0.103587729036205	0.967357142857143	0.0343545935100111	0.0011802380952381	28	0.00259520773085388
P52	2	5	ENSMUSG00000101174	2	2:74721978-74722177	+	CE	0.6479684	0.26850062	0.3794672	0.0433623555369665	0.9029	0.0430330912063671	0.00185184693877551	50	0.0217562236657205
P52	2	5	ENSMUSG00000028677	225	4:117289203-117289250	-	AD	0.3886616	0.8859216	-0.497261	0.0376123669007622	0.97422	0.017921928194368	0.000321195510204082	50	8.07316579126477e-07
P52	2	5	ENSMUSG00000028677	226	4:117289199-117289202	-	AD	0.2065996	0.648778	-0.442179	0.0659261646132417	0.93938	0.036342413519305	0.00132077102040816	50	0.00321535471879933
P52	2	5	ENSMUSG00000097336	66	8:121056263-121057931	-	TE	0.585710612244898	0.0841506734693878	0.501561224489796	0.115808191089704	0.948571428571429	0.0525483903971695	0.00276133333333333	49	0.021822421918338
P52	2	5	ENSMUSG00000097336	67	8:121056194-121056262	-	TE	0.122267346938776	0.69802	-0.575752857142857	0.0517319524085453	0.968142857142857	0.0388217078449674	0.001507125	49	0.00581488510159261
P32	22	17	ENSMUSG00000019467	9	10:127188251-127188294	-	CE	0.8531804	0.4739208	0.3792596	0.0234379493391485	0.9416	0.0257261877217336	0.000661836734693876	50	8.15661531522491e-05
P32	22	17	ENSMUSG00000056427	148	11:35320016-35320019	+	AD	0.494885384615385	0.151924102564103	0.342962051282051	0.0660112263251083	0.910179487179487	0.0422516719039314	0.00178520377867746	39	0.0160907314616091
P32	22	17	ENSMUSG00000015143	30	12:80170686-80170766	-	CE	0.8091364	0.2509998	0.558137	0.0104559826151816	0.99908	0.00132233559604642	1.74857142857143e-06	50	7.78565699065118e-53
P32	22	17	ENSMUSG00000015143	31	12:80170183-80170248	-	CE	0.2084928	0.7009156	-0.4924234	0.00761513278858321	0.99774	0.00224799230153377	5.05346938775511e-06	50	9.24885922725987e-44
P32	22	17	ENSMUSG00000021221	33	12:83469181-83469228	-	AD	0.784295277777778	0.374647777777778	0.4096475	0.0773138532171675	0.928666666666667	0.0515347317003647	0.00265582857142857	36	0.0253792639311742
P32	22	17	ENSMUSG00000021792	7	14:41004221-41004533	-	AA	0.6654126	0.275418	0.3899948	0.0395629493360046	0.91684	0.0313481829047326	0.000982708571428571	50	0.00175398625850078
P32	22	17	ENSMUSG00000025278	33	14:7922675-7922713	+	CE	0.3407686	0.7131942	-0.3724258	0.035779072385621	0.91336	0.0353251716924637	0.00124786775510204	50	0.00512526126708266
P32	22	17	ENSMUSG00000073563	32	18:53948645-53948668	+	CE	0.160583	0.5270124	-0.36643	0.0249453944872084	0.92118	0.0261391019941624	0.000683252653061224	50	0.00020412255467716
P32	22	17	ENSMUSG00000059921	68	3:141573493-141573528	+	RI	0.3284432	0.08292726	0.2455162	0.0372281858816786	0.9041	0.0480375066049054	0.00230760204081633	50	0.0326018934599329
P32	22	17	ENSMUSG00000039831	5	3:121967829-121967957	+	CE	0.8345602	0.5367338	0.2978268	0.0286142249082872	0.91746	0.0332763383484053	0.00110731469387755	50	0.00282598646318184
P32	22	17	ENSMUSG00000029761	10	6:34709634-34709697	+	CE	0.940284	0.7194886	0.2207952	0.0102161671074502	0.9667	0.0126349854429222	0.000159642857142857	50	5.27653500972911e-13
P32	22	17	ENSMUSG00000038650	3	7:141168690-141168788	-	AA	0.243265151515152	0.605782727272727	-0.362517575757576	0.0630464785907143	0.906818181818182	0.0521580857498711	0.00272046590909091	33	0.0404706302934738
P32	22	17	ENSMUSG00000032366	29	9:67029664-67029742	-	CE	0.366069	0.1377616	0.2283066	0.0117408250952975	0.9648	0.0168825474429443	0.000285020408163265	50	2.81460443385701e-08
P32	22	17	ENSMUSG00000034593	51	9:75196126-75196200	+	CE	0.12967	0.515530810810811	-0.385860540540541	0.0621657237169749	0.91572972972973	0.0551390407407838	0.00304031381381381	37	0.0402283230242134
P32	22	17	ENSMUSG00000031328	41	X:74232967-74232990	-	CE	0.2066002	0.4634116	-0.2568122	0.0059544129716316	0.97598	0.0126676351223043	0.000160468979591837	50	2.59892718021028e-11
P56	22	31	ENSMUSG00000048402	30	1:119032906-119032963	-	RI	0.126912195121951	0.507834390243902	-0.380922195121951	0.0731408717992955	0.93790243902439	0.0305031185930625	0.000930440243902438	41	0.000698539450290471
P56	22	31	ENSMUSG00000016918	7	1:12718685-12718783	+	CE	0.223496530612245	0.61224387755102	-0.388747346938776	0.0723591355605125	0.918918367346939	0.0417696244969026	0.00174470153061224	49	0.0119470501891416
P56	22	31	ENSMUSG00000028760	419	4:138060259-138060287	+	AD	0.280081538461539	0.738323846153846	-0.458242692307692	0.102354538367683	0.938076923076923	0.0460989571048396	0.00212511384615385	26	0.0137508827498601
P56	22	31	ENSMUSG00000028760	521	4:138093669-138093777	+	RI	0.466991086956522	0.878599347826087	-0.411608043478261	0.0480143725065534	0.953978260869565	0.0323154515022938	0.0010442884057971	46	0.00115996636676355
P56	22	31	ENSMUSG00000066687	151	9:48713566-48714445	-	AF	0.814866808510638	0.411469787234043	0.403395531914894	0.0959828698441303	0.919553191489362	0.0548558619239462	0.00300916558741906	47	0.0369020664545567
P56	22	31	ENSMUSG00000066687	152	9:48711736-48712149	-	CE	0.811414680851064	0.412184680851064	0.399228723404255	0.0949288869219898	0.916702127659575	0.0557579843740931	0.00310895282146161	47	0.0409068576868018
P45	31	27	ENSMUSG00000015143	30	12:80170686-80170766	-	CE	0.8007688	0.393927	0.4068428	0.0160587036658807	0.9643	0.0177732314198077	0.000315887755102041	50	1.10632713272395e-07
P45	31	27	ENSMUSG00000015143	31	12:80170183-80170248	-	CE	0.2338958	0.625772	-0.3918766	0.0153214843968347	0.95524	0.0173658825733396	0.00030157387755102	50	2.3197215205078e-08
P45	31	27	ENSMUSG00000022799	45	16:38598869-38602495	-	TE	0.8733344	0.3517784	0.5215572	0.0228362852191911	0.96044	0.0224855146115658	0.000505598367346939	50	1.3107707225637e-05
P45	31	27	ENSMUSG00000022799	46	16:38598434-38598868	-	TE	0.1272742	0.6482632	-0.5209898	0.0228672697646614	0.95948	0.0236610762775543	0.000559846530612245	50	2.92611323865519e-05
P45	31	27	ENSMUSG00000016918	7	1:12718685-12718783	+	CE	0.6045212	0.2044326	0.4000892	0.0610050208318453	0.92132	0.0343145355052167	0.00117748734693877	50	0.00314267899867307
P45	31	27	ENSMUSG00000017760	12	2:164833815-164833850	+	CE	0.472634634146341	0.86203	-0.389395365853659	0.0761390009160076	0.92790243902439	0.061254307961991	0.00375209024390244	41	0.045011627227185
P45	31	27	ENSMUSG00000028556	77	4:98945365-98945484	-	RI	0.551719069767442	0.150750162790698	0.400968372093023	0.0848603220685176	0.919511627906977	0.0535992057923673	0.00287287486157254	43	0.0342032434589741
P45	31	27	ENSMUSG00000055296	78	4:56903212-56903247	-	CE	0.6545308	0.266525	0.3880064	0.0658539536184706	0.9035	0.0416581079645208	0.00173539795918367	50	0.0184464019625479
P45	31	27	ENSMUSG00000035357	97	6:101298474-101298527	-	CE	0.772516279069768	0.383013023255814	0.389501860465116	0.0763684281641686	0.914604651162791	0.05513582343151	0.00303995902547065	43	0.0410838395511702
P45	31	27	ENSMUSG00000032366	22	9:67032466-67032541	-	CE	0.6943214	0.466118	0.2282032	0.0103935355576317	0.90734	0.0242273331893832	0.000586963673469388	50	0.000183727967795055
P15	31	17	ENSMUSG00000069601	109	10:69926080-69926132	+	AA	0.3029934	0.773759	-0.4707662	0.0774364536022266	0.93546	0.0406238142684102	0.00165029428571428	50	0.00720405978989685
P15	31	17	ENSMUSG00000020315	9	11:30197724-30198257	-	CE	0.4318626	0.11735764	0.3145046	0.029863355963933	0.90076	0.037261108465552	0.00138839020408163	50	0.0115419963694709
P15	31	17	ENSMUSG00000015143	30	12:80170686-80170766	-	CE	0.7984688	0.2511196	0.547349	0.0121614948144728	0.9978	0.0028784916685157	8.2857142857143e-06	50	3.6937856481042e-27
P15	31	17	ENSMUSG00000015143	31	12:80170183-80170248	-	CE	0.2273278	0.6999904	-0.4726622	0.00776310065604707	0.99446	0.00434816405075118	1.89065306122449e-05	50	1.37638995156716e-27
P15	31	17	ENSMUSG00000025290	22	14:24495430-24495432	+	CE	0.8493978	0.615984	0.233414	0.00413390362534898	0.99458	0.00485331782160936	2.35546938775511e-05	50	2.95510250178044e-22
P15	31	17	ENSMUSG00000025290	23	14:24495433-24495449	+	AD	0.848769	0.6159412	0.2328274	0.00408488643461155	0.99408	0.00428018691180654	1.832e-05	50	6.16010156572454e-30
P15	31	17	ENSMUSG00000022799	45	16:38598869-38602495	-	TE	0.878101875	0.3386975	0.539405	0.0395260084587459	0.931145833333333	0.0414790331979358	0.00172051019503546	48	0.00876225650510459
P15	31	17	ENSMUSG00000022799	46	16:38598434-38598868	-	TE	0.122452895833333	0.661406875	-0.538953541666667	0.0391408869581486	0.9290625	0.0423960085686517	0.00179742154255319	48	0.0102995316593174
P15	31	17	ENSMUSG00000002249	29	17:28335497-28335536	-	AA	0.692246666666667	0.153592037037037	0.538655925925926	0.121740602204323	0.971925925925926	0.0314959410399864	0.000991994301994301	27	0.00163698280749158
P15	31	17	ENSMUSG00000026276	5	1:93479181-93479219	+	RI	0.549147567567568	0.169232702702703	0.379916216216216	0.103397190493514	0.931540540540541	0.0592605333321496	0.00351181081081081	37	0.038971148252808
P15	31	17	ENSMUSG00000026743	13	2:18064805-18064838	+	CE	0.288629302325581	0.690607674418604	-0.401978837209302	0.0792083049159831	0.910139534883721	0.0477999708085928	0.00228483720930233	43	0.0275193027465695
P15	31	17	ENSMUSG00000068040	12	2:153187432-153187530	+	RI	0.5199674	0.1737478	0.346219	0.0679647882798024	0.90508	0.04833422753102	0.00233619755102041	50	0.0325171893820078
P15	31	17	ENSMUSG00000039831	5	3:121967829-121967957	+	CE	0.862908	0.5355928	0.327315	0.0272234080886134	0.95022	0.0261239510091129	0.00068246081632653	50	9.95824143126994e-05
P15	31	17	ENSMUSG00000028556	69	4:98953866-98953880	-	CE	0.517021836734694	0.131388979591837	0.385633469387755	0.0966976769272626	0.918122448979592	0.0530654598322759	0.00281594302721088	49	0.0339266790597274
P15	31	17	ENSMUSG00000029108	77	5:57782463-57785519	+	TE	0.5985062	0.0905466	0.50796	0.0477140239941496	0.9316	0.0387630162470805	0.00150257142857143	50	0.00574246378369028
P15	31	17	ENSMUSG00000029108	78	5:57785520-57786744	+	TE	0.4011654	0.9094318	-0.5082668	0.0477652579507537	0.92948	0.0389202428836518	0.00151478530612245	50	0.00615450123235041
P15	31	17	ENSMUSG00000036435	22	5:76557819-76557863	+	CE	0.8671425	0.48242875	0.384714375	0.0532400338853358	0.9424375	0.0370220786627471	0.00137063430851064	48	0.00356129757999642
P15	31	17	ENSMUSG00000054808	13	7:28911490-28911575	-	CE	0.5555842	0.8581782	-0.3025924	0.0170515643617726	0.94158	0.0321305309699071	0.00103237102040816	50	0.00110851588087359
P15	31	17	ENSMUSG00000054808	14	7:28909903-28909988	-	CE	0.4559752	0.1441682	0.3118048	0.0131820725879615	0.94998	0.0198324512466054	0.000393326122448979	50	6.42915704804332e-07
P15	31	17	ENSMUSG00000053877	39	7:127533760-127534547	+	AA	0.695348913043478	0.29119847826087	0.40415152173913	0.0612845012840347	0.928	0.0435211315212379	0.00189408888888889	46	0.0120850805535282
P15	31	17	ENSMUSG00000032366	29	9:67029664-67029742	-	CE	0.467027	0.140012	0.3270134	0.0165960121359418	0.99084	0.00793174968473064	6.29126530612246e-05	50	5.61541078004527e-14
P15	31	17	ENSMUSG00000032366	32	9:67028048-67028167	-	CE	0.3495382	0.1217462	0.227791	0.0187590035253823	0.94658	0.0233247613020137	0.000544044489795917	50	1.67300950228682e-05
P15	31	17	ENSMUSG00000032366	33	9:67027966-67028047	-	AD	0.3396152	0.1222156	0.2173988	0.0205952254859306	0.91662	0.0398465884643202	0.0015877506122449	50	0.00981551438275969
P15	31	17	ENSMUSG00000042757	17	9:103744347-103744367	-	RI	0.695243695652174	0.256421956521739	0.438820652173913	0.111677096117973	0.947152173913043	0.0478274525496739	0.0022874652173913	46	0.0150025134056469
P15	31	17	ENSMUSG00000035299	45	X:169973309-169973395	+	CE	0.8239384	0.509855	0.3140852	0.0350680465776968	0.90308	0.0383021499902754	0.00146705469387755	50	0.0122852993499753
P15	31	17	ENSMUSG00000039231	4	X:8074116-8074258	-	CE	0.4020416	0.1258678	0.2761748	0.0379608684251538	0.90008	0.0415730682052696	0.00172832	50	0.0204235402032524
P15	31	17	ENSMUSG00000031328	41	X:74232967-74232990	-	CE	0.243586	0.4642522	-0.2206672	0.00945966497227862	0.93422	0.022717690670219	0.000516093469387754	50	1.31387931874963e-05
P15	31	17	ENSMUSG00000033088	34	15:78983106-78983208	+	CE	0.494620909090909	0.90775303030303	-0.413133636363636	0.0881182699493337	0.956090909090909	0.0446495826102857	0.00199358522727273	33	0.0106333195773203
P15	31	17	ENSMUSG00000016918	7	1:12718685-12718783	+	CE	0.620969795918367	0.237129183673469	0.383839183673469	0.0779207966152366	0.913591836734694	0.0533806762662244	0.00284949659863945	49	0.037800962296925
P15	31	17	ENSMUSG00000070867	26	4:114421732-114422065	+	RI	0.8195021875	0.43550875	0.3839925	0.054869059851908	0.92878125	0.0490245062977888	0.00240340221774194	32	0.0207579765483001
P3	31	32	ENSMUSG00000019943	48	10:99019278-99019364	+	CE	0.3587966	0.8754578	-0.5166612	0.0558432376422369	0.97156	0.0413852778713614	0.0017127412244898	50	0.00872803472629423
P3	31	32	ENSMUSG00000069601	91	10:69885139-69885237	+	CE	0.860590344827586	0.557507586206897	0.303081724137931	0.0445323148374113	0.924068965517241	0.0527683150564013	0.00278449507389162	29	0.0298781710861435
P3	31	32	ENSMUSG00000061904	6	10:91122224-91122331	-	AA	0.1244614	0.4127048	-0.2882444	0.0148137714692396	0.9778	0.0106272656647985	0.000112938775510204	50	1.30638395776751e-14
P3	31	32	ENSMUSG00000061904	7	10:91122207-91122223	-	CE	0.1298202	0.4925142	-0.3626938	0.00755992168461757	0.9948	0.00334419997449132	1.11836734693878e-05	50	1.46252109696197e-42
P3	31	32	ENSMUSG00000061904	10	10:91121922-91122043	-	CE	0.954496	0.5634316	0.391065	0.00948138826698853	0.99826	0.00213627560707596	4.56367346938776e-06	50	3.17103521597048e-38
P3	31	32	ENSMUSG00000017631	15	11:76494257-76494984	-	CE	0.389944791666667	0.831688541666667	-0.441741875	0.074347347722907	0.958416666666667	0.0274294711309719	0.000752375886524822	48	0.000222975489898034
P3	31	32	ENSMUSG00000035152	28	11:83364795-83364836	+	CE	0.35512	0.727069	-0.3719488	0.0221331190236326	0.91204	0.0261642847392847	0.000684569795918367	50	0.000347903335018827
P3	31	32	ENSMUSG00000021268	18	12:109549255-109549290	+	AA	0.7123104	0.2520254	0.4602846	0.0546315701212986	0.9449	0.0289441756856617	0.000837765306122448	50	0.000361943998738229
P3	31	32	ENSMUSG00000021268	19	12:109549291-109549371	+	CE	0.8843058	0.4048282	0.4794772	0.0313382969100826	0.97344	0.0184470118148702	0.000340292244897959	50	1.2919408201921e-06
P3	31	32	ENSMUSG00000098202	14	12:109544743-109544947	+	RI	0.7483196	0.3173208	0.4309988	0.0469669444175195	0.93248	0.0357834986482625	0.0012804587755102	50	0.00321599664203581
P3	31	32	ENSMUSG00000021144	33	12:113133541-113133576	+	CE	0.1851302	0.5613282	-0.376198	0.0249710527104763	0.9192	0.0204948973241275	0.00042004081632653	50	4.50193959417853e-06
P3	31	32	ENSMUSG00000015143	30	12:80170686-80170766	-	CE	0.7980564	0.1988632	0.5991934	0.0129468214695061	0.99776	0.00234355390336113	5.49224489795919e-06	50	3.54542646855679e-40
P3	31	32	ENSMUSG00000015143	31	12:80170183-80170248	-	CE	0.2310732	0.7733268	-0.5422534	0.0130784392768544	0.99656	0.00280058302967837	7.84326530612246e-06	50	8.11100709758542e-42
P3	31	32	ENSMUSG00000021466	30	13:63564458-63564535	-	CE	0.316695769230769	0.803423076923077	-0.486728461538462	0.0984919118990918	0.952230769230769	0.0379645178473876	0.00144130461538461	26	0.0041080624626293
P3	31	32	ENSMUSG00000042323	12	14:31023067-31023170	+	CE	0.4252422	0.8181378	-0.3928952	0.0297770822188707	0.92188	0.0304675404390995	0.000928271020408163	50	0.00109881358924343
P3	31	32	ENSMUSG00000042323	56	14:31113849-31113945	+	CE	0.755769	0.380867	0.3749026	0.0500529172144189	0.90766	0.0406862610316393	0.00165537183673469	50	0.0144066174594903
P3	31	32	ENSMUSG00000042323	57	14:31113946-31114004	+	AD	0.7635176	0.340807	0.4227106	0.047414267051604	0.93688	0.0308661627028693	0.000952719999999999	50	0.000803457473251938
P3	31	32	ENSMUSG00000033565	143	15:77094451-77094490	-	CE	0.8762278	0.2115246	0.6647024	0.011530517902594	0.99844	0.00186438149726577	3.47591836734695e-06	50	1.07864160556205e-44
P3	31	32	ENSMUSG00000033565	144	15:77091812-77091854	-	CE	0.1489172	0.7557724	-0.606855	0.0161421277015979	0.99582	0.00362919004850439	1.31710204081633e-05	50	1.64864927588925e-30
P3	31	32	ENSMUSG00000023021	19	15:99737547-99737653	-	CE	0.3061672	0.8272288	-0.5210608	0.0477810592582117	0.95748	0.0327278449754134	0.00107111183673469	50	0.00136450549284497
P3	31	32	ENSMUSG00000022884	43	16:23112351-23112409	+	CE	0.758749	0.477825	0.280924	0.01061816445185	0.90996	0.0218753052456837	0.000478528979591837	50	3.29316328634884e-05
P3	31	32	ENSMUSG00000022884	44	16:23112410-23112457	+	AD	0.7532678	0.4769046	0.2763646	0.00992978064784342	0.90068	0.020261998209174	0.000410548571428572	50	2.33319353936091e-05
P3	31	32	ENSMUSG00000022799	45	16:38598869-38602495	-	TE	0.876394693877551	0.36957306122449	0.506821020408163	0.0160535376740998	0.986	0.0116404467268228	0.0001355	49	9.05541567522352e-10
P3	31	32	ENSMUSG00000022799	46	16:38598434-38598868	-	TE	0.122905040816327	0.63036612244898	-0.507461020408163	0.0156014413389834	0.985142857142857	0.0118936257437896	0.000141458333333334	49	9.15149551548074e-10
P3	31	32	ENSMUSG00000002496	45	17:24606263-24606352	-	CE	0.5559982	0.8999494	-0.3439496	0.0494831184142633	0.91428	0.0556138435269199	0.00309289959183673	50	0.0424498271203583
P3	31	32	ENSMUSG00000002496	46	17:24606224-24606262	-	AD	0.5407472	0.894738	-0.3539906	0.0583804313527981	0.92472	0.0550309894143143	0.00302840979591837	50	0.0341479318567357
P3	31	32	ENSMUSG00000025026	34	19:53244310-53244405	+	CE	0.870613	0.5603974	0.3102156	0.0208727280479401	0.93664	0.0273941450619191	0.000750439183673468	50	0.00020874456673089
P3	31	32	ENSMUSG00000025085	22	19:57118914-57119009	-	AA	0.7324764	0.3760126	0.3564646	0.0238253036651098	0.91096	0.0287593534030803	0.000827100408163266	50	0.00103486585577363
P3	31	32	ENSMUSG00000025085	23	19:57118752-57118913	-	CE	0.7527656	0.3800626	0.3727028	0.021070937722128	0.92186	0.0287835057642677	0.000828490204081632	50	0.00061520801388413
P3	31	32	ENSMUSG00000026074	129	1:40008331-40008339	+	CE	0.6012262	0.9182004	-0.3169744	0.0202371522518685	0.93854	0.021425914120951	0.000459069795918366	50	3.73580090877751e-06
P3	31	32	ENSMUSG00000022995	170	1:181911597-181911659	-	CE	0.2324096	0.6184734	-0.3860642	0.033743026677329	0.91894	0.0251602293880072	0.000633037142857143	50	0.000139274697121398
P3	31	32	ENSMUSG00000064302	62	1:118541675-118541698	+	CE	0.4254096	0.8011852	-0.3757746	0.0406028884671713	0.9119	0.0397406130618365	0.00157931632653061	50	0.0111367753954886
P3	31	32	ENSMUSG00000026456	15	1:134406281-134406312	+	AA	0.5680444	0.1613366	0.4067086	0.0532282334169929	0.94	0.0268753737515539	0.000722285714285713	50	0.00015260571094287
P3	31	32	ENSMUSG00000025781	22	2:10056770-10056806	-	CE	0.955259	0.2699018	0.685358	0.00821857055945961	1	0	0	50
P3	31	32	ENSMUSG00000051747	9	2:76974911-76975198	-	CE	0.730608684210527	0.958681052631579	-0.228072105263158	0.0498719142733254	0.919473684210526	0.0444514535329822	0.00197593172119488	38	0.0161103048210893
P3	31	32	ENSMUSG00000051747	186	2:76847725-76847808	-	CE	0.847024838709677	0.472374516129032	0.374651290322581	0.0713713424161236	0.927032258064516	0.0504502949254463	0.00254523225806451	31	0.0240068034733989
P3	31	32	ENSMUSG00000051747	188	2:76847388-76847471	-	CE	0.860129333333333	0.452259333333333	0.407871333333333	0.0692687775977392	0.936466666666667	0.0532429262475524	0.0028348091954023	30	0.0256980480832516
P3	31	32	ENSMUSG00000051747	206	2:76841090-76841153	-	CE	0.825155777777778	0.370410666666667	0.454744	0.0690503624307518	0.953555555555556	0.0397895346882452	0.00158320707070707	45	0.00559171005025462
P3	31	32	ENSMUSG00000051747	207	2:76840233-76840313	-	CE	0.868238979591837	0.341056326530612	0.527182040816327	0.0553203959893181	0.984285714285714	0.0187294331645853	0.000350791666666667	49	2.82572067058314e-05
P3	31	32	ENSMUSG00000051747	208	2:76839405-76839482	-	CE	0.892736382978723	0.331717872340426	0.56102	0.0676747151742292	0.984702127659574	0.0195436133164164	0.000381952821461609	47	5.89718778857368e-05
P3	31	32	ENSMUSG00000051747	211	2:76838569-76838643	-	CE	0.865986097560976	0.281541219512195	0.584445121951219	0.0722182646261301	0.986951219512195	0.0186734453429358	0.00034869756097561	41	6.47147237836867e-05
P3	31	32	ENSMUSG00000051747	310	2:76821116-76821130	-	AD	0.879533181818182	0.566144090909091	0.313388181818182	0.0520662535118177	0.901136363636364	0.0464956066487161	0.00216184143763214	44	0.0312915727991056
P3	31	32	ENSMUSG00000057738	74	2:30028644-30028706	+	CE	0.10838836	0.6587714	-0.5503826	0.0111132850834908	0.9946	0.00393829964345435	1.55102040816327e-05	50	2.16444095289528e-32
P3	31	32	ENSMUSG00000027940	34	3:90091013-90091091	+	CE	0.126695	0.541825	-0.4151308	0.0153953867778895	0.96726	0.0132446523671454	0.000175420816326531	50	6.07011143639685e-12
P3	31	32	ENSMUSG00000028273	14	3:142312215-142312541	-	AA	0.798203333333333	0.257145833333333	0.541058125	0.0693073345618568	0.983875	0.0219502580801966	0.000481813829787234	48	0.0002031048255691
P3	31	32	ENSMUSG00000078515	9	4:141689270-141689331	-	CE	0.885314583333334	0.519554583333333	0.365759583333333	0.0706472500242784	0.927041666666667	0.0628246320893574	0.00394693439716312	48	0.0487525064404615
P3	31	32	ENSMUSG00000028464	21	4:43515682-43515841	-	CE	0.252238367346939	0.683459183673469	-0.431220816326531	0.0593824620867676	0.937551020408163	0.0405925184118996	0.00164775255102041	49	0.00695519480154857
P3	31	32	ENSMUSG00000041936	41	4:156169546-156169557	-	CE	0.25152	0.6873966	-0.435877	0.0384791611373836	0.91704	0.0320222881564624	0.00102542693877551	50	0.00209290102645548
P3	31	32	ENSMUSG00000028649	158	4:123476244-123476337	-	CE	0.2917966	0.895205	-0.6034068	0.0341762704668079	0.99212	0.00983255733130855	9.66791836734696e-05	50	5.17981545228248e-09
P3	31	32	ENSMUSG00000028649	159	4:123472036-123476243	-	RI	0.2905572	0.887289	-0.596732	0.02248921864143	0.99446	0.00599390847240015	3.59269387755103e-05	50	1.08701408671754e-15
P3	31	32	ENSMUSG00000028649	160	4:123471007-123472035	-	CE	0.2684296	0.862759	-0.59433	0.0329508325744121	0.9895	0.00963253415699703	9.27857142857144e-05	50	4.12321745436531e-11
P3	31	32	ENSMUSG00000028649	161	4:123469723-123469872	-	CE	0.2738752	0.8730224	-0.5991464	0.0339573269879015	0.99008	0.0104877771423574	0.000109993469387755	50	2.16074669851191e-09
P3	31	32	ENSMUSG00000028649	162	4:123465859-123466074	-	CE	0.239836	0.8774798	-0.6376434	0.0262392526967068	0.9977	0.001961361459678	3.84693877551021e-06	50	1.74476942963172e-57
P3	31	32	ENSMUSG00000028649	164	4:123465356-123465505	-	CE	0.2849388	0.8945892	-0.6096496	0.030388082583507	0.99682	0.00248825814003061	6.19142857142858e-06	50	8.77452149371695e-49
P3	31	32	ENSMUSG00000028649	165	4:123463538-123463771	-	CE	0.282918	0.8880298	-0.6051124	0.0312898482956909	0.99528	0.00423320209770335	1.792e-05	50	1.79161764225139e-25
P3	31	32	ENSMUSG00000028649	268	4:123364057-123364074	-	CE	0.5877188	0.9372118	-0.3494922	0.0250252550224523	0.95178	0.0329621242133006	0.00108650163265306	50	0.00136224709463985
P3	31	32	ENSMUSG00000029516	80	5:115987688-115987732	+	CE	0.283494285714286	0.835307755102041	-0.551812857142857	0.0565356560425955	0.970244897959184	0.0222481559275566	0.000494980442176871	49	2.59884719445787e-05
P3	31	32	ENSMUSG00000029108	77	5:57782463-57785519	+	TE	0.5981578	0.09269146	0.505466	0.0411278985703905	0.93028	0.036079866057039	0.00130175673469388	50	0.00358823044877146
P3	31	32	ENSMUSG00000029108	78	5:57785520-57786744	+	TE	0.401975	0.907314	-0.5053396	0.0412091231706014	0.92928	0.0358426493189898	0.00128469551020408	50	0.00349700911836799
P3	31	32	ENSMUSG00000029467	40	5:122456340-122457302	-	AD	0.8939804	0.1992616	0.6947186	0.00826228609220158	0.99998	0.00014142135623731	2e-08	50	1.73746182386422e-101
P3	31	32	ENSMUSG00000029467	41	5:122455893-122456339	-	AD	0.7786268	0.1984492	0.5801766	0.0238182241674268	0.99858	0.00175068499713217	3.06489795918368e-06	50	3.22477970598659e-46
P3	31	32	ENSMUSG00000029106	38	5:34629139-34629172	+	CE	0.204147073170732	0.659639024390244	-0.455491219512195	0.0616012037299241	0.937341463414634	0.0448980009332807	0.00201583048780488	41	0.0121894150495872
P3	31	32	ENSMUSG00000052337	9	6:71852766-71852867	+	CE	0.9281568	0.6992376	0.2289204	0.0141334167569095	0.9016	0.0266764437858802	0.000711632653061225	50	0.000857766255173762
P3	31	32	ENSMUSG00000038388	22	6:50176877-50176918	+	CE	0.130129791666667	0.627585625	-0.497455	0.0512062049099188	0.953854166666667	0.0317154835555619	0.00100587189716312	48	0.000972777140275231
P3	31	32	ENSMUSG00000068699	36	6:29452799-29452897	+	CE	0.8383494	0.3747122	0.4636364	0.0213158383923163	0.97706	0.013805367190528	0.000190588163265306	50	1.22056960130539e-09
P3	31	32	ENSMUSG00000054808	13	7:28911490-28911575	-	CE	0.5579132	0.1391008	0.4188126	0.0165510201683233	0.97566	0.010547482531633	0.000111249387755102	50	1.67210933780535e-15
P3	31	32	ENSMUSG00000054808	14	7:28909903-28909988	-	CE	0.453184	0.8922426	-0.4390586	0.0116202925970397	0.9882	0.00669145053064593	4.47755102040817e-05	50	2.36276367722469e-22
P3	31	32	ENSMUSG00000051527	15	7:6738807-6738855	+	AA	0.889616	0.5601046	0.329511	0.0544251351839931	0.90658	0.0540242160365826	0.00291861591836735	50	0.0453837415746181
P3	31	32	ENSMUSG00000008892	5	8:22587550-22587552	-	AD	0.06712438	0.5174278	-0.4503034	0.00945432167890237	0.997	0.00232992949004287	5.42857142857144e-06	50	1.72185297956421e-52
P3	31	32	ENSMUSG00000032366	22	9:67032466-67032541	-	CE	0.6929632	0.05621312	0.6367496	0.00917812794036976	1	0	0	50
P3	31	32	ENSMUSG00000032366	25	9:67031951-67032026	-	CE	0.4105526	0.9705744	-0.5600206	0.0080167280235818	1	0	0	50
P3	31	32	ENSMUSG00000032366	29	9:67029664-67029742	-	CE	0.4648366	0.9843078	-0.5194716	0.010129447344757	1	0	0	50
P3	31	32	ENSMUSG00000032366	32	9:67028048-67028167	-	CE	0.352349	0.7099216	-0.357573	0.040398022898177	0.9293	0.0228636151550708	0.000522744897959183	50	1.81395837158796e-05
P3	31	32	ENSMUSG00000032366	33	9:67027966-67028047	-	AD	0.3433956	0.7382388	-0.3948424	0.0400982638211355	0.93684	0.018505774057558	0.000342463673469387	50	1.27481166165078e-07
P3	31	32	ENSMUSG00000032366	34	9:67027892-67027965	-	AD	0.300281	0.7320804	-0.4317992	0.0441596399830045	0.94332	0.0183574930483551	0.000336997551020407	50	8.6204841481016e-08
P3	31	32	ENSMUSG00000011958	24	9:70004306-70004341	+	CE	0.313612	0.7086284	-0.3950158	0.02789309782885	0.9116	0.0372624448462305	0.00138848979591837	50	0.00773054576149898
P3	31	32	ENSMUSG00000032336	40	9:58650497-58650508	+	AA	0.9009502	0.6013776	0.2995734	0.018750907962778	0.9188	0.0304510312817554	0.000927265306122448	50	0.00123814327356909
P3	31	32	ENSMUSG00000033737	34	X:106432433-106432546	-	CE	0.846439142857143	0.428087714285714	0.418350857142857	0.0750342474502155	0.9476	0.0373167680335608	0.00139254117647059	35	0.00364933194596101
P3	31	32	ENSMUSG00000035299	56	X:169975994-169976034	+	RI	0.767218571428571	0.374774285714286	0.392443571428572	0.0799810899547414	0.919928571428571	0.0600907414877163	0.00361089721254355	42	0.0481406967224572
P3	31	32	ENSMUSG00000002010	8	X:73782298-73782309	-	CE	0.2658342	0.6760762	-0.410243	0.0374366225937182	0.90712	0.0331229250409034	0.00109712816326531	50	0.00417323845226616
P3	31	32	ENSMUSG00000031328	13	X:74240816-74240872	-	CE	0.08414118	0.3100988	-0.2259578	0.0176091139771774	0.92318	0.0225720524326081	0.000509497551020407	50	2.04014932393907e-05
P3	31	32	ENSMUSG00000051747	201	2:76842771-76842848	-	CE	0.86537052631579	0.477121578947368	0.388248421052632	0.0726877947495152	0.938394736842105	0.0541751610949022	0.0029349480796586	38	0.0267405433266762
P3	31	32	ENSMUSG00000051747	203	2:76841606-76841626	-	AA	0.849299545454545	0.370018863636364	0.479281363636364	0.0571526989165524	0.968431818181818	0.0310800898858901	0.00096597198731501	44	0.00122485365401232
P3	31	32	ENSMUSG00000051747	292	2:76827692-76827766	-	CE	0.853272093023256	0.477540232558139	0.375731162790698	0.0757804675238912	0.92846511627907	0.0536493681839197	0.00287825470653377	43	0.0295037903242384
P3	31	32	ENSMUSG00000051747	293	2:76827483-76827560	-	CE	0.880456296296296	0.502041111111111	0.378415555555556	0.0660068033983755	0.939962962962963	0.0377333574944805	0.00142380626780627	27	0.00418781495657962
P3	31	32	ENSMUSG00000028649	112	4:123542492-123542587	-	CE	0.303692121212121	0.919198484848485	-0.615507272727273	0.0716078002155111	0.993575757575758	0.0131268577328847	0.000172314393939394	33	1.75690314516415e-05
P3	31	32	ENSMUSG00000029106	37	5:34629136-34629138	+	AA	0.164080540540541	0.646477837837838	-0.482397837837838	0.0468860018872688	0.957864864864865	0.0252544409319784	0.000637786786786786	37	7.33575732862586e-05
P3	31	32	ENSMUSG00000051747	73	2:76906254-76906532	-	CE	0.74833	0.949432285714285	-0.201102571428571	0.0467878195777527	0.912857142857143	0.0525654454030418	0.00276312605042017	35	0.0364677508913587
P63	31	16	ENSMUSG00000034621	46	11:102523265-102523265	-	AA	0.585307297297297	0.161661081081081	0.423646216216216	0.08981277876633	0.937378378378378	0.042414850223943	0.00179901951951952	37	0.00900635077631076
P63	31	16	ENSMUSG00000016918	7	1:12718685-12718783	+	CE	0.610555106382979	0.208050212765957	0.402504893617021	0.0654160993305079	0.92236170212766	0.0378954084243523	0.00143606197964847	47	0.00615739084902131
P63	31	16	ENSMUSG00000036916	22	X:48578530-48578556	-	AA	0.820679795918368	0.435291428571429	0.385387959183674	0.0568093452912016	0.922020408163265	0.0433298827773235	0.0018774787414966	49	0.0134037303234146
P63	31	16	ENSMUSG00000002496	73	17:24597138-24597204	-	RI	0.643550731707317	0.218858536585366	0.42469243902439	0.0872271797314486	0.929634146341463	0.0547260249321842	0.00299493780487805	41	0.0310625088027935
P27	31	1	ENSMUSG00000037876	14	10:67097726-67097762	+	RI	0.875458846153846	0.552601153846154	0.322857692307692	0.0457750119001791	0.904076923076923	0.0480840290133205	0.00231207384615385	26	0.0327357965885502
P27	31	1	ENSMUSG00000025280	31	14:24457100-24457218	-	RI	0.644317272727273	0.219317878787879	0.425	0.106314697831485	0.930515151515151	0.0486204183009317	0.00236394507575758	33	0.0194890053395847
P27	31	1	ENSMUSG00000036158	65	15:93573583-93573599	-	RI	0.826121363636363	0.458440454545455	0.367680681818182	0.0573159464964169	0.906636363636364	0.0549554114859094	0.00302009725158562	44	0.0476870245669336
P27	31	1	ENSMUSG00000022799	45	16:38598869-38602495	-	TE	0.8741352	0.2413204	0.6328146	0.0693290641473763	0.93712	0.0523861798257393	0.00274431183673469	50	0.0240037560885098
P27	31	1	ENSMUSG00000022799	46	16:38598434-38598868	-	TE	0.1256396	0.758611	-0.632971	0.0687797381545775	0.93796	0.0526982011852707	0.00277710040816327	50	0.0243021394343074
P27	31	1	ENSMUSG00000037138	112	1:38530343-38530369	-	RI	0.614414	0.2660006	0.348413	0.0715418510669219	0.90132	0.0507524765656911	0.00257581387755102	50	0.0421406883627989
P27	31	1	ENSMUSG00000037138	139	1:38507883-38507961	-	RI	0.605674871794872	0.217311282051282	0.388363846153846	0.111297157896644	0.929153846153846	0.0624029935438907	0.00389413360323887	39	0.0465247856964123
P27	31	1	ENSMUSG00000068040	12	2:153187432-153187530	+	RI	0.508516734693878	0.180337346938776	0.328179387755102	0.0625187107128792	0.907836734693878	0.0395544703219368	0.00156455612244898	49	0.0123697806712494
P27	31	1	ENSMUSG00000028047	47	3:89225425-89225425	+	AD	0.694999310344828	0.286337931034483	0.408663103448276	0.083452522220869	0.918862068965517	0.0492092646169187	0.00242155172413793	29	0.0253564491202023
P27	31	1	ENSMUSG00000028556	69	4:98953866-98953880	-	CE	0.5452152	0.1434838	0.4017312	0.104408507191899	0.93488	0.0471816463797316	0.00222610775510204	50	0.0159873474487005
P27	31	1	ENSMUSG00000028556	77	4:98945365-98945484	-	RI	0.522474583333333	0.130367291666667	0.3921075	0.0688091123820713	0.9224375	0.0614276624393763	0.00377335771276596	48	0.0491289852445344
P27	31	1	ENSMUSG00000028760	521	4:138093669-138093777	+	RI	0.882263023255814	0.398138139534884	0.48412488372093	0.0301560632276648	0.976255813953488	0.0153422743444315	0.000235385382059801	43	2.62512910542762e-08
P27	31	1	ENSMUSG00000032366	13	9:67043779-67043841	-	AA	0.1268734	0.359027	-0.232154	0.017664708850573	0.91784	0.0296492144645916	0.000879075918367347	50	0.000996691894874706
P27	31	1	ENSMUSG00000032366	14	9:67043578-67043778	-	CE	0.1372584	0.3644392	-0.2271808	0.0173230731873147	0.92892	0.0211243548385966	0.000446238367346938	50	4.19572840801589e-06
P27	31	1	ENSMUSG00000036916	22	X:48578530-48578556	-	AA	0.8293116	0.491244	0.3380684	0.0433111511002958	0.90972	0.0450260876762413	0.00202734857142857	50	0.0217884687415082
P27	31	1	ENSMUSG00000002496	73	17:24597138-24597204	-	RI	0.61730625	0.187531	0.42977475	0.0793730290363007	0.95045	0.0480747014871328	0.00231117692307692	40	0.0150865037141861
P27	31	1	ENSMUSG00000030067	175	6:99422268-99422316	-	RI	0.635125454545454	0.283090303030303	0.352034545454545	0.0736677808259363	0.923727272727273	0.0516334876359766	0.00266601704545454	33	0.0277708229579633
P39	22	27	ENSMUSG00000015143	30	12:80170686-80170766	-	CE	0.8116182	0.3916862	0.4199318	0.0132950946439594	0.97686	0.0131599423111446	0.000173184081632653	50	1.89800313542713e-10
P39	22	27	ENSMUSG00000015143	31	12:80170183-80170248	-	CE	0.2076702	0.626622	-0.4189512	0.0166112372390573	0.9743	0.0122911117711714	0.000151071428571429	50	2.89361160834118e-12
P39	22	27	ENSMUSG00000021792	7	14:41004221-41004533	-	AA	0.662546	0.2901968	0.3723486	0.0432260138045202	0.9062	0.0397096605734315	0.00157685714285714	50	0.0133351255848542
P39	22	27	ENSMUSG00000025290	22	14:24495430-24495432	+	CE	0.68922	0.8924968	-0.203277	0.00257493986456431	0.9976	0.00302371578407382	9.14285714285716e-06	50	9.53484544906058e-27
P39	22	27	ENSMUSG00000025290	23	14:24495433-24495449	+	AD	0.689113	0.8919596	-0.202847	0.00259023381656749	0.99742	0.00287912968709332	8.28938775510206e-06	50	4.57812197448644e-31
P39	22	27	ENSMUSG00000025085	22	19:57118914-57119009	-	AA	0.86184	0.4968626	0.364976	0.047680118519576	0.92472	0.0427178880468554	0.00182481795918367	50	0.0117272955503497
P39	22	27	ENSMUSG00000025085	23	19:57118752-57118913	-	CE	0.8842034	0.4934038	0.3908	0.0411013094284683	0.94434	0.0329771782557921	0.00108749428571428	50	0.00137459924868079
P39	22	27	ENSMUSG00000101970	219	7:73475494-73475579	-	AA	0.356346808510638	0.777605319148936	-0.42125829787234	0.068024484380998	0.932893617021277	0.0386361140152315	0.00149274930619796	47	0.00548385056553967
P39	22	27	ENSMUSG00000031665	18	8:89041342-89041388	-	RI	0.121531282051282	0.456612307692308	-0.335080769230769	0.0879353266651606	0.924615384615385	0.0527489662580751	0.00278245344129555	39	0.0295621100440706
P39	22	27	ENSMUSG00000032366	22	9:67032466-67032541	-	CE	0.8160684	0.4656828	0.3503844	0.00998713236609785	0.98706	0.00855095173125215	7.31187755102042e-05	50	1.83501681182159e-15
P39	22	27	ENSMUSG00000032366	25	9:67031951-67032026	-	CE	0.2901358	0.6259548	-0.3358192	0.0110211493974456	0.97824	0.0118141388831781	0.000139573877551021	50	4.24593726042915e-12
P39	22	27	ENSMUSG00000068922	11	3:88912779-88912857	-	RI	0.197183235294118	0.732142941176471	-0.534959411764706	0.0906200816911136	0.967941176470588	0.034822442412095	0.00121260249554367	34	0.00291423118789985
P36	22	1	ENSMUSG00000017631	15	11:76494257-76494984	-	CE	0.706501	0.2155494	0.4909512	0.0237237294999702	0.96372	0.0139372354006182	0.000194246530612245	50	2.39129764383532e-11
P36	22	1	ENSMUSG00000021792	7	14:41004221-41004533	-	AA	0.6630456	0.303117	0.3599274	0.0529346268681802	0.90426	0.0391521417559963	0.00153289020408163	50	0.0132347949955492
P36	22	1	ENSMUSG00000025290	22	14:24495430-24495432	+	CE	0.6902356	0.8904742	-0.2002392	0.00228987464232237	0.99948	0.000862838221173801	7.44489795918369e-07	50	5.25286827980219e-70
P36	22	1	ENSMUSG00000025290	23	14:24495433-24495449	+	AD	0.6899468	0.8901872	-0.2002392	0.00224140611843439	0.99948	0.000735124590301064	5.40408163265307e-07	50	3.55631526632293e-95
P36	22	1	ENSMUSG00000036748	5	19:46338421-46338430	-	AA	0.5955292	0.203523	0.392007	0.0562653770093119	0.90462	0.0366889239806395	0.00134607714285714	50	0.00909075660712996
P36	22	1	ENSMUSG00000002985	6	7:19698404-19698407	-	CE	0.107701775510204	0.442387959183673	-0.334686530612245	0.0764474565892325	0.93634693877551	0.0442650873622054	0.00195939795918367	49	0.0114894615201295
P36	22	1	ENSMUSG00000002985	7	7:19698273-19698403	-	RI	0.09750758	0.469756	-0.3722486	0.0598423449151082	0.95526	0.0255652905642133	0.000653584081632652	50	8.04336613716852e-05
P36	22	1	ENSMUSG00000002985	8	7:19698268-19698272	-	AA	0.09030716	0.4904702	-0.400163	0.0469267903227996	0.96204	0.0202856740442257	0.000411508571428571	50	2.01922623160682e-06
P36	22	1	ENSMUSG00000002985	9	7:19698254-19698267	-	AA	0.09058334	0.4908788	-0.4002966	0.048399401185788	0.96056	0.0217566879232055	0.000473353469387755	50	7.26673800605615e-06
P36	22	1	ENSMUSG00000002985	14	7:19697256-19697478	-	AD	0.08571082	0.3403578	-0.2546468	0.0278719104036846	0.9082	0.0313003879483032	0.000979714285714286	50	0.00255775965634454
P36	22	1	ENSMUSG00000039607	143	9:117041124-117041143	-	RI	0.6555298	0.2574232	0.3981064	0.0716216140492548	0.92388	0.0403184466820975	0.00162557714285714	50	0.00867291361761102
P36	22	1	ENSMUSG00000050379	6	X:36989482-36989491	-	AA	0.515633333333333	0.885735416666667	-0.37010375	0.0909533665086418	0.9224375	0.0576670215317249	0.00332548537234042	48	0.0410738240767798
P36	22	1	ENSMUSG00000037138	188	1:38474722-38476942	-	CE	0.591148571428572	0.23773	0.353418571428572	0.0865379641251205	0.918428571428571	0.0533711175681772	0.00284847619047619	28	0.0343963299635317
P57	22	16	ENSMUSG00000045312	25	13:94174639-94174640	+	AD	0.154494222222222	0.594728666666667	-0.440234222222222	0.0838202003340508	0.937911111111111	0.0462738008646863	0.00214126464646465	45	0.0140305529924435
P57	22	16	ENSMUSG00000024987	29	19:37699072-37699150	+	RI	0.1901832	0.6203042	-0.4301208	0.0459148982908731	0.93528	0.0253980876670441	0.000645062857142856	50	7.73056247150088e-05
P57	22	16	ENSMUSG00000028433	26	4:41199903-41200077	-	AA	0.1755438	0.5117038	-0.33616	0.0519499690636509	0.90426	0.0385252686756447	0.00148419632653061	50	0.0121454141458257
P57	22	16	ENSMUSG00000038502	34	7:44863195-44863378	-	RI	0.420897	0.2026382	0.2182582	0.0079383064276189	0.92988	0.0150382369787343	0.000226148571428571	50	2.31403689030652e-10
P57	22	16	ENSMUSG00000066687	151	9:48713566-48714445	-	AF	0.8112822	0.433898	0.377385	0.0608110729461103	0.91536	0.0483861002135691	0.00234121469387755	50	0.0255671345466595
P57	22	16	ENSMUSG00000066687	152	9:48711736-48712149	-	CE	0.807273	0.433828	0.3734442	0.0573292332057493	0.91482	0.0464097500312077	0.00215386489795918	50	0.0218168284628638
P49	22	3	ENSMUSG00000021466	8	13:63566041-63566847	-	AF	0.586279	0.2343424	0.3519366	0.0333277807517503	0.90974	0.0271712708422641	0.000738277959183673	50	0.000615713923119412
P49	22	3	ENSMUSG00000021466	9	13:63565976-63566040	-	AD	0.5958308	0.2316122	0.3642192	0.0312624648668498	0.91444	0.0266198943557296	0.000708618775510204	50	0.000369600874000001
P49	22	3	ENSMUSG00000021792	7	14:41004221-41004533	-	AA	0.6645846	0.1914566	0.4731272	0.0191071107652601	0.96608	0.0125354029265362	0.000157136326530612	50	2.89767687616103e-13
P49	22	3	ENSMUSG00000042197	23	1:33787781-33792135	-	AD	0.314345357142857	0.735515357142857	-0.421168214285714	0.0754405222701754	0.929142857142857	0.0475882916550437	0.0022646455026455	28	0.0181590728759814
P49	22	3	ENSMUSG00000027710	36	3:36091373-36092267	+	TE	0.688458	0.1883484	0.5001092	0.0821648791310025	0.92562	0.0534918990624386	0.00286138326530612	50	0.0305482853915014
P49	22	3	ENSMUSG00000027710	37	3:36092268-36092853	+	TE	0.311201	0.8114734	-0.500272	0.0817429915363153	0.92492	0.0557266799400687	0.00310546285714286	50	0.0354688006102549
P49	22	3	ENSMUSG00000066687	151	9:48713566-48714445	-	AF	0.8140484	0.458719	0.3553302	0.0436352191815328	0.91504	0.0409872852360388	0.00167995755102041	50	0.0119933471531041
P49	22	3	ENSMUSG00000066687	152	9:48711736-48712149	-	CE	0.812723	0.460007	0.352717	0.0445121128320765	0.91282	0.0438995560388504	0.00192717102040816	50	0.0179248833788456
P49	22	3	ENSMUSG00000028677	68	4:117461964-117462004	-	RI	0.315123846153846	0.750886923076923	-0.435761153846154	0.0841777012433541	0.924384615384615	0.0581928359323221	0.00338640615384615	26	0.0409255491597768
P46	8	41	ENSMUSG00000090841	26	10:128491720-128491764	-	CE	0.176872	0.5830964	-0.4062232	0.0453150936443918	0.9429	0.0340373444370522	0.00115854081632653	50	0.00183333499612372
P46	8	41	ENSMUSG00000020372	7	11:48802668-48803151	+	RI	0.0200372	0.23668	-0.2166436	0.0435708392353587	0.92788	0.0282652451189204	0.000798924081632652	50	0.000395952966721754
P46	8	41	ENSMUSG00000071172	9	17:29039454-29039517	+	AA	0.0790084634146341	0.323881463414634	-0.244873170731707	0.0472950869244906	0.938243902439024	0.049858690560325	0.00248588902439024	41	0.0194756940496717
P46	8	41	ENSMUSG00000026234	21	1:86351212-86351366	-	RI	0.339196086956522	0.618132173913044	-0.278936956521739	0.0452374059021251	0.906913043478261	0.0451687335748261	0.00204021449275362	46	0.0238163185728225
P46	8	41	ENSMUSG00000026234	22	1:86351101-86351211	-	CE	0.33917847826087	0.615795217391305	-0.276617173913043	0.0447421164086439	0.905369565217391	0.0446031183242966	0.00198943816425121	46	0.0235842560099083
P46	8	41	ENSMUSG00000058076	7	1:171138694-171138725	-	AD	0.9819525	0.77963375	0.202319375	0.0323540680730825	0.921375	0.0174070479734197	0.000303005319148935	48	7.43308820904012e-08
P46	8	41	ENSMUSG00000031328	68	X:74226790-74226860	-	RI	0.116253404255319	0.330292553191489	-0.214039361702128	0.0298527000748279	0.901425531914894	0.0378714901836811	0.00143424976873266	47	0.0122933376608298
P46	8	41	ENSMUSG00000071172	11	17:29039694-29039909	+	CE	0.0793487894736842	0.304363684210526	-0.225015	0.0429568774187274	0.923078947368421	0.0501669545477075	0.00251672332859175	38	0.0251836722815656
P46	8	41	ENSMUSG00000025132	5	11:120579668-120579744	-	CE	0.987958666666666	0.773325666666667	0.214633666666667	0.023293545721913	0.9711	0.00875864105346534	7.67137931034484e-05	30	2.17170026327761e-23
P46	8	41	ENSMUSG00000021218	13	13:3554433-3554441	+	RI	0.974309230769231	0.735400769230769	0.238909615384615	0.0435877039065624	0.900115384615385	0.0420517080966535	0.00176834615384615	26	0.0214661611165791
P16	8	38	ENSMUSG00000058799	22	10:111494825-111495009	+	AD	0.1088025	0.4157768	-0.306974	0.0259943159406915	0.93346	0.0358894049512541	0.0012880493877551	50	0.00322417748093398
P16	8	38	ENSMUSG00000007850	11	11:50379624-50379820	+	RI	0.1600402	0.48762	-0.3275802	0.043659523705181	0.92074	0.0383010683497823	0.00146697183673469	50	0.00689265147491206
P16	8	38	ENSMUSG00000020914	25	11:99006152-99006522	-	AA	0.0492540909090909	0.256463636363636	-0.207210068181818	0.0531752436997719	0.912886363636364	0.0524888541475727	0.00275507980972516	44	0.0362684411575786
P16	8	38	ENSMUSG00000055762	21	15:75896741-75896819	-	RI	0.0444980294117647	0.401277647058824	-0.356778529411765	0.0728460212982422	0.957411764705882	0.0430229802209758	0.00185097682709447	34	0.00885294114677057
P16	8	38	ENSMUSG00000071172	11	17:29039694-29039909	+	CE	0.07961138	0.2925292	-0.2129174	0.0173379483297683	0.9321	0.0180342644396036	0.00032523469387755	50	8.04906428557098e-08
P16	8	38	ENSMUSG00000071172	12	17:29039910-29040141	+	AD	0.04961362	0.2740362	-0.224423	0.0195867292901524	0.95772	0.0166856164380693	0.000278409795918367	50	8.20229761116825e-09
P16	8	38	ENSMUSG00000048915	34	17:62857892-62857997	-	RI	0.341414166666667	0.733378125	-0.391965416666667	0.0685460375488801	0.938645833333333	0.0409043979237385	0.00167316976950355	48	0.00717963228393891
P16	8	38	ENSMUSG00000026234	21	1:86351212-86351366	-	RI	0.3376646	0.6189582	-0.281293	0.0174948606155975	0.9039	0.035603399287376	0.00126760204081633	50	0.00779738478688262
P16	8	38	ENSMUSG00000026234	22	1:86351101-86351211	-	CE	0.3376512	0.6206334	-0.2829822	0.0193415121171948	0.90902	0.0334184905434713	0.00111679551020408	50	0.00409988749063063
P16	8	38	ENSMUSG00000027523	33	2:174341650-174341652	+	AA	0.04748198	0.2894842	-0.2420014	0.0443192009805121	0.92978	0.0343001695717829	0.00117650163265306	50	0.00245397800240203
P16	8	38	ENSMUSG00000016921	9	2:162932980-162933082	+	AD	0.394491	0.7257326	-0.331241	0.0609662240465145	0.91514	0.0509277238959733	0.00259363306122449	50	0.0311654050185558
P16	8	38	ENSMUSG00000028134	39	3:119726206-119726220	-	AA	0.369896744186047	0.691930930232558	-0.322033953488372	0.0658330737959755	0.909232558139535	0.0548755462970105	0.00301132558139535	43	0.0450114756483574
P16	8	38	ENSMUSG00000028788	29	4:129846465-129846501	+	CE	0.983305714285714	0.731775	0.251531428571429	0.0354962974071483	0.944142857142857	0.0244416392294583	0.000597393728222995	42	3.66341050635629e-05
P16	8	38	ENSMUSG00000028788	30	4:129846502-129846539	+	AD	0.981372093023256	0.742354418604651	0.239017441860465	0.0300137309920312	0.930651162790698	0.0251034846005871	0.000630184939091915	43	7.6124081050346e-05
P16	8	38	ENSMUSG00000029730	6	5:138170423-138170661	-	AA	0.0468318	0.2896836	-0.242852	0.0423972214145393	0.93798	0.0316585675285409	0.00100226489795918	50	0.00101214797294266
P16	8	38	ENSMUSG00000029730	7	5:138170397-138170422	-	AA	0.04703604	0.3229218	-0.2758856	0.0448867162823507	0.9469	0.026883156095084	0.000722704081632652	50	0.000144565890472631
P16	8	38	ENSMUSG00000029422	8	5:123745570-123745589	-	AA	0.409981333333333	0.786134333333333	-0.376153333333333	0.066277692264849	0.926466666666667	0.0533386922595035	0.00284501609195402	30	0.0298276462352676
P16	8	38	ENSMUSG00000029422	9	5:123745497-123745569	-	CE	0.412398333333333	0.799085333333334	-0.386687	0.0583037645410241	0.9398	0.0470666438735251	0.00221526896551724	30	0.0148643206480517
P16	8	38	ENSMUSG00000038502	16	7:44865510-44865623	-	AA	0.521301538461538	0.868928974358974	-0.347627948717949	0.0392239089398751	0.956923076923077	0.0296677963059581	0.000880178137651821	39	0.000523237904280022
P16	8	38	ENSMUSG00000038502	17	7:44865472-44865509	-	CE	0.5214476	0.880452	-0.3590034	0.0333498599948106	0.9621	0.0268147461715545	0.000719030612244897	50	0.000194526924993641
P16	8	38	ENSMUSG00000038502	18	7:44864968-44865002	-	CE	0.5215224	0.8814614	-0.3599378	0.035071155325674	0.96262	0.0277127319152061	0.000767995510204081	50	0.000295229189999223
P16	8	38	ENSMUSG00000038502	19	7:44864941-44864967	-	RI	0.5214708	0.8772238	-0.3557546	0.0388132054747413	0.95884	0.0313527396843447	0.000982994285714285	50	0.000948883035481463
P16	8	38	ENSMUSG00000038502	20	7:44864913-44864940	-	CE	0.521436	0.876954	-0.3555182	0.0361991558527126	0.96076	0.0293442342144526	0.000861084081632652	50	0.000517044581813386
P16	8	38	ENSMUSG00000038502	22	7:44864762-44864835	-	CE	0.6606816	0.8878174	-0.2271356	0.0279902023791271	0.91264	0.0448856870055387	0.00201472489795918	50	0.0199152396728648
P16	8	38	ENSMUSG00000037286	7	9:100663250-100663298	+	CE	0.17017064516129	0.621225483870968	-0.451054193548387	0.0958841348285938	0.955	0.0448174073324194	0.0020086	31	0.0108131269676586
P16	8	38	ENSMUSG00000053110	17	9:7952953-7953134	-	CE	0.980101707317073	0.74306756097561	0.237034634146341	0.0604325974990965	0.925170731707317	0.0358252023295224	0.00128344512195122	41	0.00387176054120632
P16	8	38	ENSMUSG00000041961	54	11:5428627-5428638	-	AD	0.465482727272727	0.832920909090909	-0.367440606060606	0.0631741056495556	0.919666666666667	0.0575563130044539	0.00331272916666667	33	0.0427509320170801
P16	8	38	ENSMUSG00000048915	33	17:62857998-62858322	-	AD	0.340466	0.718279142857143	-0.377812857142857	0.0783995441752741	0.928485714285714	0.0497206143948194	0.00247213949579832	35	0.0221069175574982
P53	8	25	ENSMUSG00000033060	14	14:101840819-101840871	+	AA	0.350383829787234	0.759518723404255	-0.409134893617021	0.0576880475855057	0.909425531914894	0.0514839547317376	0.00265059759481961	47	0.036595173450306
P53	8	25	ENSMUSG00000022150	28	15:6429296-6429949	+	CE	0.8216338	0.4198518	0.4017826	0.0274686022474492	0.93322	0.0272219074441516	0.000741032244897958	50	0.000210675986718654
P53	8	25	ENSMUSG00000016918	7	1:12718685-12718783	+	CE	0.2685312	0.6489662	-0.3804366	0.0683011950655899	0.91926	0.0421546278961305	0.00177701265306122	50	0.0124301792306885
P53	8	25	ENSMUSG00000101970	72	7:73535947-73535970	-	AD	0.419074693877551	0.826040816326531	-0.406966734693878	0.0659975136333356	0.935591836734694	0.0532024115866889	0.00283049659863945	49	0.0259068859712477
P53	8	25	ENSMUSG00000002985	6	7:19698404-19698407	-	CE	0.442907441860465	0.074202534883721	0.36870511627907	0.114933766089371	0.951651162790698	0.0421481986967134	0.00177647065337763	43	0.00783200744239579
P53	8	25	ENSMUSG00000046111	48	9:15325542-15325604	-	AD	0.5788368	0.8867444	-0.3079084	0.0242873599744932	0.9133	0.0351586782041251	0.00123613265306122	50	0.00497114467800642
P53	8	25	ENSMUSG00000046111	49	9:15325507-15325541	-	AD	0.580421	0.8957952	-0.315374	0.0245112514772215	0.92268	0.0357225361898723	0.00127609959183673	50	0.00407080875320054
P12	37	29	ENSMUSG00000019997	3	10:24595789-24595875	+	RI	0.1752452	0.6584264	-0.4831812	0.0333512301667068	0.95806	0.0227186967864239	0.000516139183673469	50	1.37964144350996e-05
P12	37	29	ENSMUSG00000019997	8	10:24596944-24597314	+	RI	0.138880238095238	0.484229761904762	-0.345348785714286	0.0874507544737387	0.917333333333333	0.0585302367831036	0.00342578861788618	42	0.0467018737600564
P12	37	29	ENSMUSG00000058799	22	10:111494825-111495009	+	AD	0.4653622	0.0993183	0.3660434	0.0337142896253024	0.96636	0.0218387037067642	0.000476928979591837	50	1.25202613415583e-05
P12	37	29	ENSMUSG00000010608	25	12:83639128-83639191	+	CE	0.855014	0.509499	0.34551525	0.0430875199962016	0.942525	0.0418305418416882	0.00174979423076923	40	0.00785097389645526
P12	37	29	ENSMUSG00000061477	4	12:28635664-28635696	-	AA	0.4918628	0.1861642	0.305699	0.0162467024283674	0.96546	0.0162332613947476	0.000263518775510204	50	9.52057655282332e-09
P12	37	29	ENSMUSG00000044573	8	12:30904718-30904720	-	AD	0.581249615384616	0.25975	0.321500384615385	0.0686040716856234	0.905307692307692	0.0502750588111196	0.00252758153846154	26	0.0371163823409722
P12	37	29	ENSMUSG00000015143	30	12:80170686-80170766	-	CE	0.8716768	0.3142756	0.557401	0.0275067819652106	0.98734	0.0108958145868129	0.000118718775510204	50	3.13744553857491e-10
P12	37	29	ENSMUSG00000015143	31	12:80170183-80170248	-	CE	0.185905952380952	0.639204761904762	-0.4533	0.0503739421604115	0.954857142857143	0.0310370128596066	0.000963296167247386	42	0.000799504250201388
P12	37	29	ENSMUSG00000063410	39	14:121284277-121286342	-	TE	0.793445	0.045873748	0.7475708	0.0562111740594596	0.98552	0.0158799578470627	0.00025217306122449	50	2.61673139310917e-06
P12	37	29	ENSMUSG00000063410	40	14:121284187-121284276	-	TE	0.17994476	0.858971800000001	-0.6790276	0.0568370587844349	0.96558	0.0264637526454891	0.000700330204081633	50	0.000198911558468433
P12	37	29	ENSMUSG00000022884	43	16:23112351-23112409	+	CE	0.5122296	0.8465346	-0.3343066	0.034756925876253	0.92662	0.0360435620790584	0.00129913836734694	50	0.00389366209801107
P12	37	29	ENSMUSG00000022884	44	16:23112410-23112457	+	AD	0.5199818	0.8446518	-0.324668	0.0352482351562834	0.90852	0.0473671030249855	0.00224364244897959	50	0.0276464934336348
P12	37	29	ENSMUSG00000026234	21	1:86351212-86351366	-	RI	0.5254134	0.273202	0.2522114	0.0150997423967755	0.91502	0.0271484881377079	0.000737040408163265	50	0.000449292915156446
P12	37	29	ENSMUSG00000026234	22	1:86351101-86351211	-	CE	0.5249286	0.2732162	0.2517118	0.0146841464824609	0.91056	0.0247651499704973	0.000613312653061224	50	0.000193380486735555
P12	37	29	ENSMUSG00000090553	5	1:133609745-133609907	-	RI	0.253303	0.03998522	0.21331818	0.0634872206802411	0.91464	0.0518623610125486	0.00268970448979592	50	0.03357961351834
P12	37	29	ENSMUSG00000026355	19	1:128334763-128334918	-	CE	0.758775	0.984920869565217	-0.226145	0.0730218590332146	0.904239130434783	0.033911771003007	0.00115000821256039	46	0.00560022890916081
P12	37	29	ENSMUSG00000005506	45	2:91013491-91016565	+	AA	0.5142812	0.2044062	0.3098744	0.0609308554976333	0.9054	0.0459409558952731	0.00211057142857143	50	0.0265894965482768
P12	37	29	ENSMUSG00000027523	27	2:174330305-174330400	+	CE	0.8676798	0.5635346	0.3041456	0.0247495716029715	0.94528	0.0243445002798897	0.00059265469387755	50	3.41811759713011e-05
P12	37	29	ENSMUSG00000027523	28	2:174330401-174330434	+	AD	0.8906322	0.5654952	0.3251384	0.017466339214358	0.96126	0.0167524716421921	0.000280645306122449	50	1.36300498792477e-08
P12	37	29	ENSMUSG00000027111	44	2:71853534-71853663	+	CE	0.4421608	0.1366584	0.3055034	0.0229704848429102	0.9009	0.0233633674536765	0.00054584693877551	50	0.000193562491437518
P12	37	29	ENSMUSG00000054766	6	2:30066456-30066893	+	CE	0.5377754	0.1910128	0.3467624	0.0178493431606126	0.94398	0.0271635184520319	0.000737856734693876	50	0.000167428638822309
P12	37	29	ENSMUSG00000052337	20	6:71866726-71866740	+	CE	0.5750056	0.9517616	-0.376755	0.0721118255820466	0.96546	0.0303383706664329	0.000920416734693877	50	0.000860928417124179
P12	37	29	ENSMUSG00000004980	31	6:51462339-51462759	-	AD	0.5759684	0.8655708	-0.2896022	0.0502679695675982	0.9162	0.043813612645629	0.00191963265306122	50	0.0162777155025005
P12	37	29	ENSMUSG00000004980	33	6:51461920-51462055	-	CE	0.5005252	0.9072774	-0.406751	0.0341525016414222	0.97446	0.0199920494401231	0.000399682040816326	50	7.79207267063526e-06
P12	37	29	ENSMUSG00000054808	13	7:28911490-28911575	-	CE	0.8825352	0.6529928	0.2295426	0.0120345739705675	0.93028	0.0177603548410957	0.000315430204081632	50	5.91630543866627e-08
P12	37	29	ENSMUSG00000037286	4	9:100643768-100643796	+	CE	0.698555365853658	0.962667317073171	-0.264111829268293	0.0770464865013008	0.934146341463414	0.0545144755893376	0.00297182804878049	41	0.0287907530769939
P12	37	29	ENSMUSG00000031422	6	X:136741210-136741276	-	CE	0.5782872	0.958907	-0.3806196	0.0304509759208242	0.97816	0.0199318840052816	0.00039728	50	1.54199126431776e-05
P12	37	29	ENSMUSG00000025261	111	X:151909950-151910100	+	RI	0.485652444444445	0.158134666666667	0.327518444444444	0.0677375614195751	0.907111111111111	0.0484900281324194	0.00235128282828283	45	0.0312790318126047
P12	37	29	ENSMUSG00000031328	41	X:74232967-74232990	-	CE	0.504268222222222	0.129841111111111	0.374426222222222	0.0721130426448292	0.9236	0.0559591571838539	0.00313142727272727	45	0.0367209682423041
P12	37	29	ENSMUSG00000096768	94	Y:90758670-90759521	+	RI	0.790936595744681	0.373946382978723	0.416989574468085	0.0831131908893828	0.929212765957447	0.0582841376624269	0.00339704070305273	47	0.0382809935772149
P12	37	29	ENSMUSG00000019907	48	10:108264782-108264833	+	RI	0.761850606060606	0.303134848484848	0.458715454545455	0.0958218552213856	0.938727272727273	0.0498392871684031	0.00248395454545455	33	0.0193357008513664
P12	37	29	ENSMUSG00000038914	19	2:180697997-180698010	-	AD	0.602528518518519	0.226972592592593	0.375557037037037	0.0771051288234654	0.933481481481481	0.0444101256388592	0.00197225925925926	27	0.0121848143241065
P12	37	29	ENSMUSG00000038914	20	2:180697990-180697996	-	AD	0.603126666666667	0.17463962962963	0.428485185185185	0.0783551534494048	0.957259259259259	0.0327526776269955	0.00107273789173789	27	0.00136849303834755
P12	37	29	ENSMUSG00000038914	22	2:180697528-180697553	-	AA	0.602012592592593	0.185394074074074	0.416619259259259	0.0734789579469433	0.954185185185185	0.0316179562384281	0.000999695156695156	27	0.000948343881134051
P12	37	29	ENSMUSG00000038914	23	2:180697514-180697527	-	AA	0.600752222222222	0.224835925925926	0.375915555555556	0.0772480888652485	0.931444444444444	0.0440037877157562	0.00193633333333333	27	0.0120168715295585
P12	37	29	ENSMUSG00000025764	7	3:41563607-41563789	+	CE	0.27846487804878	0.648059268292683	-0.369594878048781	0.0779753317441469	0.900975609756098	0.0525406927080706	0.0027605243902439	41	0.0472863867974796
P12	37	29	ENSMUSG00000098202	256	12:109660708-109660745	+	AA	0.497891315789474	0.143048157894737	0.354842368421053	0.0675491677758649	0.946394736842105	0.0403943663945279	0.00163170483641536	38	0.00619725853350143
P12	37	29	ENSMUSG00000063229	6	7:46847131-46847388	+	CE	0.212922413793103	0.0063772275862069	0.20654724137931	0.059680865975175	0.975586206896552	0.0134629577555266	0.000181251231527094	29	2.53595209896432e-10
P12	37	29	ENSMUSG00000063229	7	7:46847389-46847496	+	CE	0.21275275862069	0.00639451034482759	0.206358965517241	0.0584992628979709	0.974827586206897	0.0132882035911482	0.000176576354679803	29	1.09312956761006e-10
P12	37	29	ENSMUSG00000043962	37	4:126173330-126173443	-	RI	0.546715	0.135911153846154	0.410803076923077	0.0815832521915733	0.955884615384615	0.0327613515265496	0.00107330615384615	26	0.00134321081142541
P61	9	30	ENSMUSG00000019820	74	10:12547947-12548879	-	CE	0.2680328	0.6792632	-0.41123	0.0395740370465696	0.9111	0.0362318216207684	0.00131274489795918	50	0.0065925479043439
P61	9	30	ENSMUSG00000021745	52	14:11795030-11795100	+	RI	0.23075488372093	0.598515581395349	-0.367760697674419	0.089383204755473	0.906302325581395	0.047554747839537	0.00226145404208195	43	0.0296855795817147
P61	9	30	ENSMUSG00000025223	32	19:46033745-46034031	-	AD	0.4927806	0.8171556	-0.3243762	0.0263056148960868	0.91016	0.0341230426664494	0.00116438204081633	50	0.00454746912883509
P61	9	30	ENSMUSG00000044783	6	1:88275028-88275041	-	AD	0.570365957446809	0.886705531914893	-0.316338723404255	0.0337496555613356	0.935893617021277	0.0312550754435271	0.000976879740980572	47	0.000928236696311095
P61	9	30	ENSMUSG00000044783	9	1:88272766-88273119	-	AA	0.565773469387755	0.87676	-0.31098693877551	0.0304626124812642	0.926775510204082	0.0286038060594816	0.000818177721088435	49	0.000472041094976678
P66	9	6	ENSMUSG00000019820	74	10:12547947-12548879	-	CE	0.2654078	0.652393	-0.386984	0.0217222635720561	0.93178	0.0226195598939484	0.000511644489795917	50	1.33982688802096e-05
P66	9	6	ENSMUSG00000026235	6	1:77483676-77499134	-	CE	0.2665842	0.5702882	-0.3037026	0.0248497739331893	0.90166	0.0248601065556683	0.000618024897959184	50	0.000392915109701507
P66	9	6	ENSMUSG00000026235	7	1:77475681-77477771	-	CE	0.2665744	0.5702252	-0.303651	0.02490382023395	0.90178	0.0233852299452419	0.000546868979591837	50	0.00018146977699364
P19	34	28	ENSMUSG00000019467	25	10:127185173-127185186	-	AA	0.764468823529412	0.344762058823529	0.419707647058824	0.088238649267761	0.926764705882353	0.0515411332194708	0.00265648841354724	34	0.0261860724938357
P19	34	28	ENSMUSG00000001440	25	11:97164221-97164222	-	CE	0.3793738	0.09926532	0.2801088	0.0520618602472882	0.90712	0.0486183135059544	0.00236374040816326	50	0.0315765129523319
P19	34	28	ENSMUSG00000017677	14	11:79242950-79243024	-	AA	0.7029964	0.3178	0.3851966	0.0450147464096659	0.91284	0.0305770088365058	0.000934953469387755	50	0.00167719223968352
P19	34	28	ENSMUSG00000040856	23	12:109460046-109460111	+	AA	0.8000724	0.5812494	0.218823	0.0088607246789828	0.98464	0.01005040358617	0.000101010612244898	50	4.45128561093916e-13
P19	34	28	ENSMUSG00000039197	7	14:21076152-21076321	+	CE	0.325603666666667	0.0489601333333333	0.276643333333333	0.0752801984008037	0.9422	0.0463081135365105	0.00214444137931034	30	0.0134367723845243
P19	34	28	ENSMUSG00000108414	30	19:8725836-8725924	+	AD	0.7436654	0.435296	0.308369	0.0205251087893908	0.91316	0.0252605686105957	0.000638096326530612	50	0.000209635366337893
P19	34	28	ENSMUSG00000108414	31	19:8725925-8726002	+	AD	0.7450526	0.4290664	0.3159856	0.019764586053787	0.92106	0.0250724745406559	0.000628628979591836	50	0.000117712192797897
P19	34	28	ENSMUSG00000039671	106	2:165833308-165833308	-	AD	0.456070217391304	0.109413913043478	0.346657391304348	0.0810694845846528	0.904826086956522	0.0534009173237173	0.00285165797101449	46	0.045517601427448
P19	34	28	ENSMUSG00000026837	78	2:28028967-28029035	+	CE	0.684164	0.9027688	-0.2186058	0.00822281819955039	0.95536	0.0169027953249135	0.000285704489795918	50	1.01928444424815e-08
P19	34	28	ENSMUSG00000026837	79	2:28029097-28029165	+	CE	0.3027366	0.09825016	0.2044868	0.00753601026906879	0.94168	0.0180140987868403	0.00032450775510204	50	5.20596916680276e-08
P19	34	28	ENSMUSG00000059921	25	3:141513628-141515639	+	TE	0.153521441176471	0.709831470588235	-0.556309705882353	0.0844390495074942	0.964088235294118	0.0369162587544812	0.00136281016042781	34	0.0039022954494192
P19	34	28	ENSMUSG00000059921	26	3:141515640-141516749	+	TE	0.846687352941176	0.290232647058823	0.556455	0.0850683489283408	0.963764705882353	0.0347074865939389	0.00120460962566845	34	0.00251510300573023
P19	34	28	ENSMUSG00000027750	19	3:54380412-54380492	+	CE	0.3857416	0.07952064	0.3062208	0.00650545198040749	0.99758	0.00205128133176335	4.20775510204082e-06	50	3.00403584236798e-55
P19	34	28	ENSMUSG00000029823	59	6:38559122-38559169	+	RI	0.676271836734694	0.261598775510204	0.41467306122449	0.0806049632778094	0.925163265306123	0.0461683274094082	0.00213151445578231	49	0.0170325992799355
P19	34	28	ENSMUSG00000029823	60	6:38559170-38559203	+	AA	0.6646585	0.2446735	0.419985	0.0914205954465123	0.925475	0.0481519962575773	0.00231861474358974	40	0.020389831614078
P19	34	28	ENSMUSG00000048583	7	7:142657388-142657496	-	CE	0.5614494	0.2874422	0.2740068	0.00908605108090957	0.99892	0.00216502816119687	4.68734693877552e-06	50	9.92615493770494e-25
P19	34	28	ENSMUSG00000006589	9	8:122576119-122576231	-	CE	0.325290909090909	0.0649077272727273	0.260382424242424	0.0603218211465751	0.915181818181818	0.0562708042335536	0.00316640340909091	33	0.0432520796673444
P19	34	28	ENSMUSG00000032366	7	9:67047786-67047911	-	CE	0.740796	0.9479384	-0.2071424	0.0182989973585038	0.90828	0.0345537380948361	0.00119396081632653	50	0.00536059909145526
P19	34	28	ENSMUSG00000032366	25	9:67031951-67032026	-	CE	0.7496574	0.4584198	0.2912372	0.0169956450652417	0.92178	0.0220651077403179	0.000486868979591836	50	1.50163720294558e-05
P19	34	28	ENSMUSG00000026103	47	1:52200618-52200651	-	CE	0.823224893617021	0.370172127659575	0.453052765957447	0.0747279446799938	0.952468085106383	0.0512469940004246	0.00262625439407956	47	0.0194426612075954
P19	34	28	ENSMUSG00000006589	10	8:122576007-122576118	-	RI	0.295627931034483	0.0476230344827586	0.248005517241379	0.0546975166311576	0.947965517241379	0.0386185399208173	0.00149139162561576	29	0.00461628032766007
P19	34	28	ENSMUSG00000021144	33	12:113133541-113133576	+	CE	0.831957777777778	0.277402222222222	0.554555185185185	0.0531757655451291	0.984222222222222	0.0177814365893054	0.000316179487179487	27	1.21008508844011e-05
P19	34	28	ENSMUSG00000006589	8	8:122576232-122576252	-	AA	0.306812413793103	0.0577831034482759	0.249028965517241	0.0666277377537114	0.928758620689655	0.0532169784751968	0.00283204679802956	29	0.0285374718789669
P6	34	32	ENSMUSG00000061904	6	10:91122224-91122331	-	AA	0.157015	0.412523	-0.2555072	0.0178454246168339	0.9196	0.0230226153233409	0.00053004081632653	50	3.57808459247073e-05
P6	34	32	ENSMUSG00000061904	7	10:91122207-91122223	-	CE	0.149139	0.4942876	-0.3451472	0.00919873994032856	0.96942	0.0109583441323244	0.000120085306122449	50	4.4364301862438e-16
P6	34	32	ENSMUSG00000061904	10	10:91121922-91122043	-	CE	0.932343	0.561532	0.3708096	0.00621048946771278	0.9956	0.00253948411923303	6.44897959183675e-06	50	3.14394662262431e-62
P6	34	32	ENSMUSG00000020859	56	11:94113263-94113301	+	CE	0.879391481481481	0.336694444444444	0.542696666666667	0.0685076515097738	0.979666666666667	0.0183219078616914	0.000335692307692308	27	5.0084413460793e-06
P6	34	32	ENSMUSG00000021268	17	12:109549157-109549254	+	AA	0.7837034	0.222862	0.5608418	0.0546390343271555	0.97688	0.0229752662039607	0.000527862857142857	50	0.000100645634736321
P6	34	32	ENSMUSG00000021268	18	12:109549255-109549290	+	AA	0.8093488	0.2576236	0.5517242	0.0374173179969066	0.97432	0.0212030417532918	0.000449568979591837	50	2.09215004344684e-05
P6	34	32	ENSMUSG00000021268	19	12:109549291-109549371	+	CE	0.9408638	0.4088862	0.5319782	0.0205562266935727	0.99262	0.00673671027328046	4.53832653061225e-05	50	7.62954814649538e-16
P6	34	32	ENSMUSG00000098202	14	12:109544743-109544947	+	RI	0.774682	0.3243344	0.450348	0.0376315654519892	0.94828	0.028971513102159	0.00083934857142857	50	0.000363739763797712
P6	34	32	ENSMUSG00000098202	16	12:109545042-109545192	+	AD	0.784201875	0.296903541666667	0.487299375	0.0572722187082994	0.948604166666667	0.0418720134957037	0.0017532655141844	48	0.00759413316711304
P6	34	32	ENSMUSG00000098202	17	12:109545193-109545360	+	AD	0.773879090909091	0.280923333333333	0.492956060606061	0.0522157500747735	0.953363636363637	0.0347884842492977	0.00121023863636364	33	0.00216797546060083
P6	34	32	ENSMUSG00000098202	28	12:109546543-109547613	+	AD	0.885529	0.392563	0.492965	0.0387504171011127	0.97954	0.0192037517592957	0.000368784081632653	50	1.12875890689775e-05
P6	34	32	ENSMUSG00000098202	29	12:109547614-109548145	+	AD	0.8726162	0.3906378	0.481979	0.0517902602635212	0.97734	0.0224259416110641	0.000502922857142857	50	7.82498144069859e-05
P6	34	32	ENSMUSG00000098202	36	12:109548544-109548584	+	RI	0.7973128	0.4040696	0.3932432	0.0625431314827893	0.91656	0.0553560497587929	0.00306429224489796	50	0.0401021995862576
P6	34	32	ENSMUSG00000098202	37	12:109548585-109549199	+	AA	0.773374054054054	0.350889459459459	0.422485405405405	0.0611413656389207	0.93527027027027	0.0508235775603807	0.00258303603603604	37	0.0218454980696715
P6	34	32	ENSMUSG00000098202	38	12:109549200-109549290	+	AA	0.8367692	0.4441108	0.392658	0.0648622860452853	0.92528	0.04491399491	0.00201726693877551	50	0.0149278737478912
P6	34	32	ENSMUSG00000015143	30	12:80170686-80170766	-	CE	0.5181238	0.1995548	0.318569	0.0262455779171289	0.90458	0.0287196796639517	0.00082482	50	0.0014614806919611
P6	34	32	ENSMUSG00000042323	56	14:31113849-31113945	+	CE	0.778568055555556	0.378501944444444	0.400065555555556	0.0834149629415471	0.920111111111111	0.0595040348105081	0.00354073015873016	36	0.0467111010376831
P6	34	32	ENSMUSG00000025290	22	14:24495430-24495432	+	CE	0.5640874	0.9074838	-0.3433968	0.0140750615237717	0.97866	0.0186838465645857	0.000349086122448979	50	5.53797188091436e-06
P6	34	32	ENSMUSG00000025290	23	14:24495433-24495449	+	AD	0.5632878	0.9065402	-0.3432532	0.0126255229740137	0.97842	0.0173359247147156	0.000300534285714286	50	1.14804547340258e-06
P6	34	32	ENSMUSG00000037236	28	18:35577877-35577900	+	RI	0.408689	0.1168404	0.291848	0.0494109057201103	0.90264	0.0484467980871591	0.00234709224489796	50	0.0348883945837739
P6	34	32	ENSMUSG00000026103	47	1:52200618-52200651	-	CE	0.824666326530613	0.324508571428571	0.500157755102041	0.0641152875122003	0.956918367346939	0.038467971923999	0.00147978486394558	49	0.00460005536422312
P6	34	32	ENSMUSG00000026103	48	1:52200483-52200617	-	RI	0.790756486486487	0.321321621621622	0.469435135135135	0.0711640023553428	0.943783783783784	0.043037538611423	0.00185222972972973	37	0.00911169098651581
P6	34	32	ENSMUSG00000005506	44	2:91013403-91013490	+	RI	0.340620612244898	0.0816194285714285	0.259	0.0620474689250093	0.919734693877551	0.0431527208055896	0.00186215731292517	49	0.0138514749012691
P6	34	32	ENSMUSG00000005506	45	2:91013491-91016565	+	AA	0.475347	0.1333826	0.341964	0.0671869824612246	0.9327	0.035077319842698	0.00123041836734694	50	0.00274477325653284
P6	34	32	ENSMUSG00000034101	67	2:84612532-84612549	-	CE	0.5025694	0.9605494	-0.45798	0.057189070776911	0.98244	0.0293731517004275	0.000862782040816327	50	0.00214633499906676
P6	34	32	ENSMUSG00000025781	22	2:10056770-10056806	-	CE	0.8426448	0.268871	0.5737732	0.0167847287783647	0.9949	0.00431537356199807	1.86224489795919e-05	50	3.52230063645933e-26
P6	34	32	ENSMUSG00000026837	78	2:28028967-28029035	+	CE	0.6844362	0.9379884	-0.253552	0.00888017971871824	0.97714	0.0115228433282479	0.000132775918367347	50	6.30224840525724e-13
P6	34	32	ENSMUSG00000026837	79	2:28029097-28029165	+	CE	0.303172	0.08220628	0.2209644	0.00724699632641704	0.94696	0.0146426271758945	0.000214406530612244	50	3.44935428846165e-11
P6	34	32	ENSMUSG00000067818	2	2:156775507-156775538	+	AD	0.331653823529412	0.0658025882352941	0.265851176470588	0.0633269860502641	0.939235294117647	0.044178740824292	0.00195176114081996	34	0.0109639145803251
P6	34	32	ENSMUSG00000027940	34	3:90091013-90091091	+	CE	0.166426875	0.540569791666667	-0.3741425	0.0323061811818295	0.940895833333333	0.023126147661765	0.000534818705673758	48	1.50780508967199e-05
P6	34	32	ENSMUSG00000028464	20	4:43515842-43516003	-	AA	0.178858936170213	0.704718936170213	-0.525858723404255	0.0272628161817697	0.981404255319149	0.00915485040000319	8.38112858464386e-05	47	3.66500690584082e-17
P6	34	32	ENSMUSG00000028464	21	4:43515682-43515841	-	CE	0.160948666666667	0.681549777777778	-0.520601111111111	0.0261290121949305	0.981488888888889	0.00792184041467358	6.27555555555557e-05	45	4.01426538858625e-22
P6	34	32	ENSMUSG00000028464	22	4:43514862-43515681	-	RI	0.161496888888889	0.606202	-0.444705333333333	0.0376453341066327	0.957577777777778	0.0201714119135438	0.000406885858585858	45	1.28731324056528e-06
P6	34	32	ENSMUSG00000029467	40	5:122456340-122457302	-	AD	0.8547036	0.2001246	0.6545794	0.0126122398292375	0.99946	0.00111043289958907	1.2330612244898e-06	50	4.26479802666037e-45
P6	34	32	ENSMUSG00000029823	31	6:38555064-38555236	+	AD	0.7194672	0.3424592	0.3770086	0.0603488232308381	0.90398	0.0439589279548396	0.00193238734693878	50	0.0230847160573423
P6	34	32	ENSMUSG00000029823	48	6:38558533-38558553	+	AA	0.585786785714286	0.136739285714286	0.44905	0.0912337988864832	0.95275	0.030741002899373	0.000945009259259259	28	0.000708156213293427
P6	34	32	ENSMUSG00000029823	59	6:38559122-38559169	+	RI	0.70522375	0.268187083333333	0.4370375	0.0969629261351	0.931458333333333	0.0508447609524527	0.00258518971631206	48	0.0230782476393976
P6	34	32	ENSMUSG00000029823	60	6:38559170-38559203	+	AA	0.704301052631579	0.27141	0.432890789473684	0.0886945416944409	0.927973684210526	0.0564046609355019	0.00318148577524893	38	0.035184482914773
P6	34	32	ENSMUSG00000029823	80	6:38568847-38568917	+	CE	0.700601836734694	0.300039183673469	0.400562448979592	0.0842159266788507	0.911102040816326	0.0493964594286031	0.00244001020408163	49	0.0304581809606579
P6	34	32	ENSMUSG00000029823	81	6:38568918-38569534	+	AD	0.6926	0.2746858	0.4179146	0.0633081761560391	0.9281	0.0361991374347568	0.00131037755102041	50	0.00387032267380703
P6	34	32	ENSMUSG00000029823	82	6:38569535-38569565	+	AD	0.70952306122449	0.231374081632653	0.478148775510204	0.0729017643714429	0.954734693877551	0.0249230277640011	0.000621157312925169	49	5.47488383455965e-05
P6	34	32	ENSMUSG00000029823	83	6:38569566-38569934	+	RI	0.678814489795919	0.282886530612245	0.395928775510204	0.0765009194289153	0.917530612244898	0.0443255485211484	0.00196475425170068	49	0.0166441581239491
P6	34	32	ENSMUSG00000068699	36	6:29452799-29452897	+	CE	0.8730988	0.3710216	0.5020766	0.0146254689246296	0.99016	0.0073494689520775	5.40146938775511e-05	50	1.04137674238467e-16
P6	34	32	ENSMUSG00000054808	13	7:28911490-28911575	-	CE	0.8963008	0.140577	0.7557248	0.00690966942710263	0.99986	0.000452205479752698	2.04489795918368e-07	50	6.85478166123072e-70
P6	34	32	ENSMUSG00000054808	14	7:28909903-28909988	-	CE	0.1246894	0.8925986	-0.767909	0.0106628627411561	0.99986	0.000350509832753866	1.22857142857143e-07	50	8.8415898556324e-114
P6	34	32	ENSMUSG00000048583	7	7:142657388-142657496	-	CE	0.5612548	0.2876776	0.2735774	0.0126396744678438	0.99352	0.00604824143778966	3.6581224489796e-05	50	2.43718812374563e-17
P6	34	32	ENSMUSG00000008892	5	8:22587550-22587552	-	AD	0.129322978723404	0.517527234042553	-0.388203617021277	0.0140398512666363	0.974425531914894	0.0102802991854007	0.000105684551341351	47	1.3251654593427e-16
P6	34	32	ENSMUSG00000032366	6	9:67048124-67048249	-	CE	0.294863	0.04762202	0.2472412	0.0121076180505144	0.96868	0.015458225470405	0.000238956734693878	50	3.76406495973212e-09
P6	34	32	ENSMUSG00000032366	7	9:67047786-67047911	-	CE	0.7399952	0.9930792	-0.2530844	0.0155539473512058	0.99256	0.00786923744458024	6.19248979591838e-05	50	2.64978148176249e-12
P6	34	32	ENSMUSG00000032366	22	9:67032466-67032541	-	CE	0.3826966	0.05602946	0.3266668	0.0165635868687668	0.98588	0.0114938137753333	0.000132107755102041	50	5.15408605784836e-10
P6	34	32	ENSMUSG00000032366	23	9:67032220-67032465	-	AD	0.261761	0.03719212	0.2245686	0.0150857523010885	0.97256	0.0100268211740882	0.000100537142857143	50	6.24827290236164e-18
P6	34	32	ENSMUSG00000032366	24	9:67032027-67032219	-	RI	0.249148	0.0372643	0.2118836	0.0179950642620669	0.9577	0.0198445489353873	0.000393806122448979	50	8.9886270709044e-07
P6	34	32	ENSMUSG00000032366	25	9:67031951-67032026	-	CE	0.7483654	0.9703212	-0.2219556	0.0163465651587664	0.96302	0.0196556996978547	0.000386346530612245	50	1.11535625992752e-06
P6	34	32	ENSMUSG00000032366	29	9:67029664-67029742	-	CE	0.218717	0.98485	-0.766133	0.014985637103165	1	0	0	50
P6	34	32	ENSMUSG00000032366	32	9:67028048-67028167	-	CE	0.2638218	0.7182806	-0.454459	0.0490749975516441	0.95808	0.0185007887311182	0.000342279183673469	50	1.66954236101352e-07
P6	34	32	ENSMUSG00000032366	33	9:67027966-67028047	-	AD	0.245155	0.7425368	-0.4973826	0.0458512882693516	0.96402	0.0156355038163737	0.000244468979591836	50	2.15476995987595e-09
P6	34	32	ENSMUSG00000032366	34	9:67027892-67027965	-	AD	0.2184662	0.7362008	-0.517735	0.0484578055568735	0.96958	0.0147704752386479	0.00021816693877551	50	9.820765651238e-10
P6	34	32	ENSMUSG00000032366	35	9:67027337-67027891	-	AD	0.156856	0.566954	-0.4100986	0.0635734032120287	0.9178	0.0427259897963948	0.00182551020408163	50	0.0138197350908662
P6	34	32	ENSMUSG00000032336	40	9:58650497-58650508	+	AA	0.8946094	0.6026176	0.291992	0.0184424051067763	0.91446	0.0263463663606229	0.000694131020408163	50	0.000326466246577897
P6	34	32	ENSMUSG00000031328	13	X:74240816-74240872	-	CE	0.09000108	0.3095978	-0.2195974	0.0112574154807452	0.91368	0.0213067393764776	0.000453977142857143	50	1.51074178492744e-05
P6	34	32	ENSMUSG00000022201	55	15:12170914-12170922	+	AD	0.5474145	0.18099475	0.366419	0.0867214256139325	0.91065	0.0524265297882763	0.00274854102564103	40	0.0378587304747807
P6	34	32	ENSMUSG00000029687	49	6:47542407-47543945	-	RI	0.553611851851852	0.170171111111111	0.38344037037037	0.0836765966950911	0.918555555555556	0.0554612361740046	0.00307594871794872	27	0.0389068370515119
P6	34	32	ENSMUSG00000023021	19	15:99737547-99737653	-	CE	0.172403448275862	0.823464482758621	-0.651061379310345	0.045156204899069	0.991448275862069	0.00735131769964966	5.40418719211824e-05	29	3.73045576120889e-15
P67	1	16	ENSMUSG00000027522	11	2:174077825-174077905	+	TS	0.3395944	0.8905164	-0.5509214	0.0580154122735098	0.90574	0.0187951470071508	0.000353257551020409	50	3.06024188440394e-06
P67	1	16	ENSMUSG00000027522	12	2:174077906-174084645	+	TS	0.6604218	0.1094331	0.5509886	0.0579902891240756	0.90836	0.01926481407189	0.00037113306122449	50	3.73413214850718e-06
P67	1	16	ENSMUSG00000025145	41	11:120718721-120718846	+	AD	0.523309024390244	0.877338292682927	-0.354029512195122	0.0661459530111714	0.921	0.0530061317207736	0.00280965	41	0.0320427991713233
P21	6	13	ENSMUSG00000090841	26	10:128491720-128491764	-	CE	0.1913268	0.4640434	-0.2727174	0.013085771492389	0.9153	0.0249196668500678	0.000620989795918367	50	0.000152725884352077
P21	6	13	ENSMUSG00000005417	34	11:59772152-59772217	+	CE	0.8701522	0.559709	0.3104424	0.0158660842950346	0.91924	0.0338366785652276	0.00114492081632653	50	0.00302307704768557
P21	6	13	ENSMUSG00000018501	189	11:62317411-62317503	-	TE	0.8395094	0.10526748	0.734241	0.015515507614339	0.9997	0.000931314629314665	8.67346938775512e-07	50	9.58739504600576e-37
P21	6	13	ENSMUSG00000018501	190	11:62317396-62317410	-	TE	0.1601132	0.8947856	-0.7346712	0.0157704946203798	0.99956	0.00112775739177089	1.27183673469388e-06	50	1.76742648566094e-36
P21	6	13	ENSMUSG00000016624	61	15:84793896-84793918	-	CE	0.180085	0.6870462	-0.506961	0.0696545171850736	0.95606	0.0387242528023723	0.00149956775510204	50	0.00476989342398728
P21	6	13	ENSMUSG00000022961	38	16:91673441-91673670	+	AA	0.4003772	0.7066474	-0.3062706	0.0130427852305951	0.90796	0.024393006692702	0.000595018775510204	50	0.00019168329639538
P21	6	13	ENSMUSG00000022961	44	16:91674107-91674141	+	CE	0.3971656	0.7057474	-0.3085826	0.0173130378864353	0.90586	0.0193116333766326	0.000372939183673469	50	5.25048181954537e-06
P21	6	13	ENSMUSG00000022961	45	16:91674142-91674694	+	RI	0.3949824	0.7142838	-0.319302	0.013179537014568	0.91726	0.0215404792169988	0.000463992244897959	50	1.36198709467911e-05
P21	6	13	ENSMUSG00000044783	4	1:88275098-88277218	-	RI	0.4212228	0.7399062	-0.3186844	0.015366721817895	0.91382	0.0181059128914466	0.000327824081632653	50	4.89571541233972e-07
P21	6	13	ENSMUSG00000016921	8	2:162932815-162932979	+	CE	0.3783718	0.6169208	-0.2385494	0.0129250759931449	0.91202	0.0254233461726077	0.000646346530612245	50	0.000245048932097763
P21	6	13	ENSMUSG00000016921	9	2:162932980-162933082	+	AD	0.3760866	0.6132258	-0.237139	0.0129812092216844	0.9139	0.0242051183657928	0.00058588775510204	50	0.000112397178348081
P21	6	13	ENSMUSG00000027422	8	2:143983135-143983165	-	CE	0.1438003125	0.4601746875	-0.31637375	0.0762572326236624	0.90546875	0.050431674874479	0.00254335383064516	32	0.0373653320624012
P21	6	13	ENSMUSG00000027620	35	2:156170387-156170481	-	CE	0.225792	0.4536844	-0.2278912	0.0135537833621676	0.90264	0.0266747300734196	0.000711541224489796	50	0.00079839750233437
P21	6	13	ENSMUSG00000028207	25	4:9624360-9624401	-	CE	0.230045102040816	0.604852040816327	-0.374806734693878	0.077966594887056	0.909367346938776	0.0479551413117644	0.00229969557823129	49	0.028392730768327
P21	6	13	ENSMUSG00000036435	8	5:76540747-76540767	+	CE	0.2408305	0.66416275	-0.42333175	0.103574832030722	0.925325	0.0550102030163263	0.00302612243589744	40	0.0337738719458092
P21	6	13	ENSMUSG00000004980	32	6:51462056-51462338	-	RI	0.3183362	0.5678336	-0.2494984	0.0195620272894572	0.93054	0.0253056499297557	0.000640375918367346	50	8.58940237792081e-05
P21	6	13	ENSMUSG00000061286	6	7:25664248-25664326	+	AA	0.1879614	0.5156298	-0.3276676	0.0648195495693031	0.91282	0.0407905000944973	0.00166386489795918	50	0.0124646710772315
P21	6	13	ENSMUSG00000053091	14	7:66708554-66708638	+	RI	0.28795696969697	0.714557878787879	-0.426601818181818	0.0791048030484933	0.914757575757576	0.0545567538801512	0.00297643939393939	33	0.0396297802962216
P21	6	13	ENSMUSG00000040167	11	7:131392647-131392719	-	CE	0.190046904761905	0.566319047619048	-0.376271666666667	0.091717417233499	0.913238095238095	0.0570775294403594	0.0032578443670151	42	0.0467529522902556
P21	6	13	ENSMUSG00000074305	6	9:56417861-56417940	-	AD	0.299330882352941	0.762266470588235	-0.462934117647059	0.0827176577139531	0.932294117647059	0.0585395641460541	0.00342688057040998	34	0.03719507682385
P21	6	13	ENSMUSG00000057691	16	6:48082268-48082278	-	AA	0.133080303030303	0.539940909090909	-0.406860606060606	0.0983261090688593	0.931878787878788	0.0535109554062049	0.00286342234848485	33	0.0278013341785453
P22	6	30	ENSMUSG00000021500	19	13:55659099-55659169	+	AD	0.188196666666667	0.66564393939394	-0.47744696969697	0.0700759641605472	0.959575757575758	0.0377947006065585	0.00142843939393939	33	0.00421710369310374
P22	6	30	ENSMUSG00000022160	22	14:52297470-52297470	-	AD	0.318961481481482	0.792252962962963	-0.473291851851852	0.0681647851808134	0.947296296296296	0.0384075461483756	0.0014751396011396	27	0.00446019238200735
P22	6	30	ENSMUSG00000024287	28	18:9986356-9986431	+	AD	0.28401125	0.73231875	-0.4483078125	0.0815145104333548	0.9435625	0.0391876688142683	0.00153567338709677	32	0.00521307761045722
P22	6	30	ENSMUSG00000025223	32	19:46033745-46034031	-	AD	0.4722066	0.8234514	-0.3512444	0.027665346050278	0.9298	0.0276368579684331	0.000763795918367346	50	0.000283539894156438
P22	6	30	ENSMUSG00000026234	21	1:86351212-86351366	-	RI	0.306966	0.5433416	-0.2363772	0.0165517056325606	0.95082	0.0258043581194957	0.000665864897959183	50	8.43290464093268e-05
P22	6	30	ENSMUSG00000026234	22	1:86351101-86351211	-	CE	0.3070464	0.5432514	-0.2362042	0.0165903047775574	0.95092	0.022316681780997	0.000498034285714285	50	7.86147915099868e-06
P22	6	30	ENSMUSG00000044783	6	1:88275028-88275041	-	AD	0.548730638297872	0.885927021276596	-0.337196595744681	0.0202241035999122	0.965872340425532	0.0141937172587283	0.000201461609620721	47	8.36238723079678e-11
P22	6	30	ENSMUSG00000044783	9	1:88272766-88273119	-	AA	0.524235833333334	0.877349375	-0.353113541666667	0.0211479761608612	0.965458333333333	0.0144545631951685	0.000208934397163121	48	1.57813669009315e-10
P22	6	30	ENSMUSG00000044783	11	1:88272492-88272728	-	AD	0.201230322580645	0.620816774193548	-0.419586774193548	0.0765992109353222	0.933645161290323	0.0438676406075494	0.00192436989247312	31	0.0114078992526433
P22	6	30	ENSMUSG00000009555	15	2:32709722-32709772	-	RI	0.217404285714286	0.594850476190476	-0.377444285714286	0.0958269734963875	0.919571428571429	0.0545201430026679	0.00297244599303136	42	0.0361593971232629
P22	6	30	ENSMUSG00000009555	16	2:32709656-32709721	-	CE	0.2224336	0.6085182	-0.3860842	0.0897621843264814	0.91734	0.0490724620394396	0.00240810653061224	50	0.025889008957802
P22	6	30	ENSMUSG00000009555	17	2:32709616-32709655	-	RI	0.218261063829787	0.603771702127659	-0.385510212765957	0.0861491920648825	0.916723404255319	0.0477492099309368	0.00227998704902868	47	0.0235177265460432
P22	6	30	ENSMUSG00000028496	107	4:87926691-87926695	-	AD	0.0784882954545455	0.461660909090909	-0.383173181818182	0.0849492963621906	0.952909090909091	0.0485050072609714	0.00235273572938689	44	0.0155473785524047
P22	6	30	ENSMUSG00000028496	108	4:87926681-87926690	-	AD	0.0786265	0.461977954545455	-0.383351136363636	0.0861182975510852	0.951795454545455	0.0499402338360819	0.00249402695560254	44	0.0176109518722193
P22	6	30	ENSMUSG00000028496	109	4:87926654-87926680	-	RI	0.0785151363636364	0.462222727272727	-0.383708181818182	0.0869412462467782	0.952818181818182	0.0483385698604357	0.00233661733615222	44	0.015324661269743
P22	6	30	ENSMUSG00000028649	266	4:123365269-123365272	-	AD	0.1120379	0.454355	-0.3423168	0.0474222329430629	0.91184	0.0369369899218899	0.0013643412244898	50	0.00725930591413278
P22	6	30	ENSMUSG00000005378	7	5:135063848-135063883	-	AD	0.220790882352941	0.638188235294118	-0.417396470588235	0.0841112301399202	0.942294117647059	0.0370515851799808	0.00137281996434938	34	0.00358677938555213
P22	6	30	ENSMUSG00000046364	9	7:109519994-109520179	+	AD	0.3050138	0.5175198	-0.2125062	0.0104823816989095	0.97214	0.0157454366567017	0.000247918775510204	50	1.61209284201452e-08
P22	6	30	ENSMUSG00000046364	10	7:109520180-109520467	+	RI	0.3050206	0.5158002	-0.2107802	0.0104996994106634	0.96972	0.0173476340797028	0.000300940408163265	50	1.41328823834417e-07
P22	6	30	ENSMUSG00000030846	34	7:128445760-128446194	-	RI	0.189043448275862	0.518863103448276	-0.329819310344828	0.0837269674482411	0.913206896551724	0.0437226480298131	0.00191166995073892	29	0.0174125784633878
P22	6	30	ENSMUSG00000002496	77	17:24596954-24597045	-	RI	0.15526027027027	0.520196216216216	-0.364935945945946	0.0915304959337918	0.91472972972973	0.0464893348872433	0.00216125825825826	37	0.0220229779069279
P62	30	13	ENSMUSG00000028496	107	4:87926691-87926695	-	AD	0.467602068965517	0.127465172413793	0.340138275862069	0.0720105065781061	0.925310344827586	0.0506656430844666	0.00256700738916256	29	0.0251405029376002
P62	30	13	ENSMUSG00000028496	108	4:87926681-87926690	-	AD	0.467022068965517	0.126982103448276	0.340040689655173	0.0742017890586702	0.925172413793103	0.0525466248511856	0.00276114778325123	29	0.0288827353454609
P62	30	13	ENSMUSG00000028496	109	4:87926654-87926680	-	RI	0.467358620689655	0.128613793103448	0.338744482758621	0.0734965804154086	0.923931034482759	0.0518396780154812	0.00268735221674877	29	0.0280820138634904
P62	30	13	ENSMUSG00000046364	9	7:109519994-109520179	+	AD	0.5172652	0.293351	0.2239138	0.0160464281599949	0.97016	0.0193204554811733	0.00037328	50	1.9153104094851e-06
P62	30	13	ENSMUSG00000046364	10	7:109520180-109520467	+	RI	0.5156668	0.2935814	0.2220848	0.0151972244028645	0.96972	0.0195876262482419	0.000383675102040816	50	2.38215000274081e-06
P37	29	11	ENSMUSG00000015143	30	12:80170686-80170766	-	CE	0.3118386	0.775436	-0.4635976	0.013181689458472	0.97914	0.0114873666188877	0.000131959591836735	50	2.09150076898684e-12
P37	29	11	ENSMUSG00000015143	31	12:80170183-80170248	-	CE	0.642907	0.2327752	0.4101314	0.0155372241643961	0.95574	0.0184731575812152	0.000341257551020408	50	1.36634642612361e-07
P37	29	11	ENSMUSG00000025290	22	14:24495430-24495432	+	CE	0.2321692	0.62767	-0.3955012	0.00160073406630221	1	0	0	50
P37	29	11	ENSMUSG00000025290	23	14:24495433-24495449	+	AD	0.2322066	0.6275508	-0.3953434	0.00164922320614084	1	0	0	50
P37	29	11	ENSMUSG00000061859	43	4:98497282-98497633	+	AD	0.53197725	0.15012225	0.38185425	0.0584105206491091	0.939575	0.0260215763530466	0.000677122435897435	40	9.90241386220683e-05
P37	29	11	ENSMUSG00000037692	60	4:133039493-133039516	+	AA	0.7040094	0.3015932	0.402416	0.0226753798879142	0.93552	0.0200766287112195	0.000403071020408162	50	1.01569715974732e-06
P37	29	11	ENSMUSG00000037692	61	4:133039517-133039529	+	AA	0.724737	0.3130848	0.4116536	0.0199253685864559	0.94416	0.0198939638060987	0.000395769795918366	50	6.6532817952381e-07
P37	29	11	ENSMUSG00000037692	62	4:133039530-133039530	+	AA	0.7264078	0.314471	0.4119368	0.0201465083256202	0.94372	0.0207718805217092	0.000431471020408162	50	1.77367724925171e-06
P37	29	11	ENSMUSG00000037692	63	4:133039531-133039786	+	CE	0.75062	0.3235982	0.4270218	0.0199998594576695	0.95646	0.0179559665485843	0.000322416734693877	50	6.62089467911101e-08
P37	29	11	ENSMUSG00000003435	13	7:28330018-28330029	-	CE	0.249877	0.6596376	-0.4097624	0.0202478643429123	0.92554	0.0268268902561651	0.000719682040816326	50	0.000231335625793747
P37	29	11	ENSMUSG00000032366	13	9:67043779-67043841	-	AA	0.7404118	0.4233394	0.3170726	0.0270821475808666	0.90182	0.0314958306278589	0.000991987346938776	50	0.00369342271760661
P37	29	11	ENSMUSG00000032366	14	9:67043578-67043778	-	CE	0.8013928	0.4253224	0.3760706	0.0184752944148202	0.95206	0.021225139118796	0.000450506530612244	50	3.01437991741018e-06
P37	29	11	ENSMUSG00000020818	10	11:116853904-116853999	+	RI	0.870081176470588	0.397832941176471	0.472247941176471	0.0654728803805802	0.956794117647059	0.0445684896241692	0.00198635026737968	34	0.0105565131934664
P58	11	24	ENSMUSG00000071856	31	18:44573502-44574370	-	CE	0.5277158	0.1422722	0.3854432	0.0470577020714452	0.93446	0.0298357476315693	0.000890171836734693	50	0.000594161549212388
P58	11	24	ENSMUSG00000031565	4	8:25518763-25518894	+	AA	0.9439866	0.7329188	0.2110674	0.0138287870127824	0.90998	0.0219037691286412	0.000479775102040816	50	3.35809521435374e-05
P58	11	24	ENSMUSG00000031565	5	8:25518895-25519128	+	CE	0.9483444	0.7436098	0.2047356	0.0138911422606682	0.91066	0.0228487573904078	0.000522065714285714	50	6.17124710218903e-05
P58	11	24	ENSMUSG00000031565	7	8:25519210-25519343	+	AA	0.9466554	0.7269784	0.219678	0.0135193971004325	0.91884	0.0264947896302465	0.00070197387755102	50	0.00027343611264005
P58	11	24	ENSMUSG00000040209	13	3:9560870-9560961	-	RI	0.413852258064516	0.13465064516129	0.279201935483871	0.0195334310724554	0.901225806451613	0.0180660080029123	0.000326380645161291	31	2.4050656060812e-06
P58	11	24	ENSMUSG00000020092	10	10:61348384-61348386	-	AA	0.365170588235294	0.781839705882353	-0.416667352941177	0.0722395760461411	0.922352941176471	0.0513371991969797	0.00263550802139037	34	0.0278639673878481
P20	11	12	ENSMUSG00000020818	10	11:116853904-116853999	+	RI	0.404578913043478	0.844760652173913	-0.440181304347826	0.0914562556176132	0.942673913043478	0.0538908585724997	0.00290422463768116	46	0.0250948387880287
P20	11	12	ENSMUSG00000025278	33	14:7922675-7922713	+	CE	0.8353492	0.23496412	0.6003856	0.0504712777952542	0.98614	0.0142742954363458	0.000203755510204082	50	3.67341601914885e-07
P20	11	12	ENSMUSG00000025290	22	14:24495430-24495432	+	CE	0.627497	0.8854956	-0.2579978	0.00264636623408363	0.99968	0.00184545774422345	3.40571428571429e-06	50	1.69509713475918e-12
P20	11	12	ENSMUSG00000025290	23	14:24495433-24495449	+	AD	0.6274482	0.885194	-0.257745	0.00263274687777784	0.99974	0.00104608112222988	1.09428571428572e-06	50	2.03069192131264e-26
P20	11	12	ENSMUSG00000040565	115	19:36970039-36971803	+	AD	0.5246394	0.864437	-0.3397978	0.0210130097009895	0.93688	0.0202269168007708	0.000409128163265305	50	1.1430792317068e-06
P20	11	12	ENSMUSG00000040565	116	19:36971804-36971809	+	AD	0.5250354	0.8768974	-0.3518618	0.0212357621632251	0.94678	0.0228234483792079	0.000520909795918367	50	1.13906781105756e-05
P20	11	12	ENSMUSG00000040565	117	19:36971810-36971810	+	AD	0.5251652	0.8782824	-0.3531188	0.0219059746430335	0.94822	0.0223289781518573	0.000498583265306121	50	7.66081489091551e-06
P20	11	12	ENSMUSG00000026131	115	1:34187972-34189628	+	CE	0.750299387755102	0.282723265306123	0.46757612244898	0.0593811558498824	0.966469387755102	0.0203777881945191	0.00041525425170068	49	3.46295376089305e-06
P20	11	12	ENSMUSG00000026131	121	1:34194091-34194220	+	CE	0.7688196	0.4199812	0.3488376	0.0400751249917207	0.90648	0.0446598207770333	0.00199449959183673	50	0.0229828674209823
P20	11	12	ENSMUSG00000026131	122	1:34194515-34194664	+	CE	0.7632688	0.3988812	0.3643884	0.0433208130852521	0.91876	0.0410015231175524	0.00168112489795918	50	0.0108542410841999
P20	11	12	ENSMUSG00000027478	17	2:153670849-153670865	+	CE	0.8929002	0.4253758	0.4675244	0.00908577159910045	0.99922	0.00137455001913428	1.88938775510204e-06	50	2.53061092275432e-42
P20	11	12	ENSMUSG00000027478	18	2:153670866-153670908	+	AD	0.8885172	0.4250172	0.463501	0.00947792198227231	0.9987	0.00199233224014019	3.96938775510205e-06	50	1.18094583676623e-33
P20	11	12	ENSMUSG00000034101	67	2:84612532-84612549	-	CE	0.569437	0.819223	-0.2497858	0.00940242219986371	0.9282	0.0216436822096388	0.000468448979591836	50	7.04863330295168e-06
P20	11	12	ENSMUSG00000027699	8	3:27148795-27148887	-	CE	0.746235	0.4057962	0.3404384	0.0221008808911153	0.9044	0.0318677112514872	0.00101555102040816	50	0.00354867714862337
P20	11	12	ENSMUSG00000029086	20	5:44058626-44058652	-	CE	0.1320242	0.3978224	-0.2657988	0.0117975008837483	0.94156	0.0186472736968847	0.00034772081632653	50	1.35460140740568e-07
P20	11	12	ENSMUSG00000038143	40	8:47288934-47288957	-	AD	0.2683522	0.7056292	-0.4372766	0.0631195367281439	0.93006	0.040263119296823	0.0016211187755102	50	0.00750968483444014
P20	11	12	ENSMUSG00000038143	43	8:47288572-47288631	-	CE	0.4274296	0.8011044	-0.373676	0.0311357647231919	0.90454	0.0343221294710653	0.00117800857142857	50	0.00599420917047879
P20	11	12	ENSMUSG00000038143	44	8:47288508-47288571	-	RI	0.420453	0.8027628	-0.3823096	0.0377116566702701	0.911	0.0352940996398513	0.00124567346938776	50	0.00556368173388071
P20	11	12	ENSMUSG00000038143	45	8:47288344-47288507	-	AA	0.3776908	0.7721478	-0.3944568	0.0492331549744143	0.91522	0.0369253466400763	0.0013634812244898	50	0.00645831628638127
P20	11	12	ENSMUSG00000038143	46	8:47287880-47288343	-	CE	0.4029182	0.7781442	-0.375226	0.043886167594385	0.9108	0.0386612710286537	0.00149469387755102	50	0.00988552937149529
P20	11	12	ENSMUSG00000066687	151	9:48713566-48714445	-	AF	0.6249324	0.2711982	0.3537334	0.0260222388886028	0.92142	0.0270110257155126	0.000729595510204081	50	0.000303700106553589
P20	11	12	ENSMUSG00000066687	152	9:48711736-48712149	-	CE	0.6239256	0.271939	0.3519862	0.0248591227364219	0.92492	0.0260563283080705	0.000678932244897958	50	0.000163241762410451
P11	11	33	ENSMUSG00000020451	11	11:3371152-3371376	-	CE	0.4414168	0.8038168	-0.3623994	0.0472649269979596	0.91346	0.0357578077673468	0.00127862081632653	50	0.00554929782300248
P11	11	33	ENSMUSG00000020451	12	11:3370969-3371151	-	AD	0.4399972	0.818142	-0.3781446	0.0436747137046561	0.91922	0.0305188399490665	0.000931399591836735	50	0.0012425707864869
P11	11	33	ENSMUSG00000020315	9	11:30197724-30198257	-	CE	0.6649398	0.2496826	0.4152576	0.0186349295196972	0.94252	0.0167578674791567	0.000280826122448979	50	5.58481249632256e-09
P11	11	33	ENSMUSG00000021144	33	12:113133541-113133576	+	CE	0.07512392	0.3474668	-0.2723426	0.0472127253172018	0.90666	0.0450127464940629	0.00202614734693878	50	0.0236383908951779
P11	11	33	ENSMUSG00000015143	30	12:80170686-80170766	-	CE	0.7771664	0.351623	0.425544	0.01611793563021	0.97678	0.0142073421662383	0.000201848571428572	50	2.8961271287959e-09
P11	11	33	ENSMUSG00000015143	31	12:80170183-80170248	-	CE	0.23265	0.6509756	-0.4183242	0.0156775712782202	0.97422	0.013462404188354	0.000181236326530612	50	1.41833854351947e-10
P11	11	33	ENSMUSG00000021482	58	13:64192686-64195352	-	TE	0.13362966	0.6791996	-0.54557	0.0611862891137402	0.90512	0.0382423208244586	0.00146247510204082	50	0.0113112657596917
P11	11	33	ENSMUSG00000021482	59	13:64192545-64192685	-	TE	0.7696816	0.17974404	0.5899376	0.0677755453627965	0.9205	0.0459250720728663	0.00210911224489796	50	0.0183082439668302
P11	11	33	ENSMUSG00000022338	11	15:44433854-44433898	+	AA	0.103362780487805	0.429446829268293	-0.326083902439024	0.0747951544847007	0.914121951219512	0.0499015005395385	0.00249015975609756	41	0.0295652242323251
P11	11	33	ENSMUSG00000041215	9	16:20157124-20157132	+	AD	0.5539786	0.8512818	-0.2973034	0.0269485679154548	0.91414	0.0328807430771587	0.00108114326530612	50	0.00292495960909773
P11	11	33	ENSMUSG00000023977	15	17:46980489-46980587	-	CE	0.442756666666667	0.797283095238095	-0.354526428571429	0.0495011032063036	0.916238095238095	0.0416658071920648	0.00173603948896632	42	0.0126532276303724
P11	11	33	ENSMUSG00000023994	8	17:48399066-48399068	-	AA	0.20017052631579	0.619977368421053	-0.419806052631579	0.0959396029193444	0.922447368421053	0.0506662088834102	0.00256706472261735	38	0.0264711610853797
P11	11	33	ENSMUSG00000023994	9	17:48399039-48399065	-	AA	0.302150625	0.862776666666667	-0.560626875	0.050185423888592	0.9828125	0.0206960333849832	0.00042832579787234	48	7.77782905587656e-05
P11	11	33	ENSMUSG00000032624	46	17:83428216-83428248	+	CE	0.425025	0.81759925	-0.3925745	0.0515616834953223	0.945625	0.0355503885802269	0.00126383012820513	40	0.0025627692091884
P11	11	33	ENSMUSG00000117098	3	17:70996110-70996271	-	CE	0.6555338	0.8575584	-0.202024	0.0148376861609971	0.92792	0.0241067693092752	0.000581136326530612	50	4.63530985484034e-05
P11	11	33	ENSMUSG00000117098	4	17:70977048-70977246	-	CE	0.4374116	0.2087956	0.2286156	0.00733291744151546	0.94178	0.0202245456042394	0.000409032244897958	50	1.0030921777332e-06
P11	11	33	ENSMUSG00000117098	5	17:70975459-70975620	-	CE	0.4912314	0.236048	0.2551842	0.00768764078085795	0.9631	0.0187858500809866	0.000352908163265306	50	3.92342799720307e-07
P11	11	33	ENSMUSG00000027478	4	2:153650785-153650899	+	CE	0.227634318181818	0.547895909090909	-0.320261136363636	0.0700521869989068	0.916818181818182	0.051304504869194	0.00263215221987315	44	0.0309215793760879
P11	11	33	ENSMUSG00000027523	27	2:174330305-174330400	+	CE	0.6216366	0.8758662	-0.2542306	0.0110387326265292	0.93692	0.0197068723121283	0.000388360816326529	50	6.23713996361838e-07
P11	11	33	ENSMUSG00000027523	28	2:174330401-174330434	+	AD	0.6239802	0.8977032	-0.2737224	0.0112807181635619	0.95962	0.0145291965029181	0.000211097551020408	50	6.6536227371972e-11
P11	11	33	ENSMUSG00000051149	29	2:168200610-168202760	-	AD	0.2820474	0.6375398	-0.3554924	0.0488742886188638	0.90916	0.0472636374877286	0.00223385142857143	50	0.0269769491461094
P11	11	33	ENSMUSG00000029761	9	6:34709490-34709633	+	AA	0.884476	0.4738982	0.4105792	0.0213621848649449	0.9601	0.0160639665216335	0.000258051020408163	50	3.0430386514113e-09
P11	11	33	ENSMUSG00000029761	10	6:34709634-34709697	+	CE	0.9269928	0.497306	0.4296862	0.022459902583066	0.97764	0.0157282535325342	0.000247377959183674	50	8.5018960830642e-08
P11	11	33	ENSMUSG00000055799	236	6:72695715-72695758	-	RI	0.371801914893617	0.796900851063829	-0.425097446808511	0.0718172596570201	0.95563829787234	0.0450837026043563	0.00203254024051804	47	0.0111368277106134
P11	11	33	ENSMUSG00000034269	65	6:113134452-113134665	+	RI	0.1970544	0.5502222	-0.3531674	0.0695677624088301	0.93432	0.0371172659091618	0.00137769142857143	50	0.00406008339751622
P11	11	33	ENSMUSG00000034269	66	6:113134666-113135080	+	CE	0.1992175	0.555954791666667	-0.356736666666667	0.0757042845223139	0.934354166666667	0.0413246047893129	0.00170772296099291	48	0.00811398573929582
P11	11	33	ENSMUSG00000030609	17	7:78902230-78902343	+	AA	0.568608	0.8694896	-0.3008812	0.0228975145821728	0.93606	0.0255928960168757	0.000654996326530611	50	8.45234967530346e-05
P11	11	33	ENSMUSG00000030588	6	7:29238564-29238593	+	AD	0.11817375	0.447580833333333	-0.329405625	0.0765041668982321	0.918104166666667	0.056470379953182	0.00318890381205674	48	0.0414745445547388
P11	11	33	ENSMUSG00000030588	7	7:29238594-29238611	+	AD	0.1159834	0.4510856	-0.3351016	0.0704850694092916	0.93304	0.0389457812548551	0.00151677387755102	50	0.00576183128698867
P11	11	33	ENSMUSG00000038650	4	7:141168676-141168689	-	CE	0.24137925	0.7420525	-0.5006725	0.089184446118632	0.952025	0.0352278208093313	0.00124099935897436	40	0.00237653471527
P11	11	33	ENSMUSG00000032366	12	9:67043842-67043962	-	AA	0.3647608	0.07376026	0.291001	0.030942803406496	0.9427	0.0376440091989606	0.00141707142857143	50	0.00400113856186162
P11	11	33	ENSMUSG00000032366	13	9:67043779-67043841	-	AA	0.4226316	0.0720465	0.350584	0.0144877683807086	0.99268	0.00565844140940538	3.20179591836735e-05	50	2.48480546487708e-21
P11	11	33	ENSMUSG00000032366	14	9:67043578-67043778	-	CE	0.4212872	0.07241852	0.3488686	0.0135712263157861	0.99462	0.00357936261570323	1.28118367346939e-05	50	1.4954865714997e-38
P11	11	33	ENSMUSG00000067873	3	X:57053898-57053953	+	AA	0.516067346938776	0.847341836734694	-0.331274489795918	0.0372970288730229	0.900857142857143	0.0339012045017086	0.00114929166666667	49	0.00650642198146125
P11	11	33	ENSMUSG00000047045	78	X:142739321-142742297	+	TE	0.184472222222222	0.746098222222222	-0.561626	0.101003492657882	0.945955555555556	0.041172009222703	0.00169513434343434	45	0.00697053798991236
P11	11	33	ENSMUSG00000047045	79	X:142742298-142743439	+	TE	0.815663777777778	0.253810222222222	0.561853111111111	0.100909512138851	0.946266666666667	0.0419064976519697	0.00175615454545454	45	0.00771370588107466
P11	11	33	ENSMUSG00000025261	15	X:151803469-151803569	+	CE	0.5327244	0.8138668	-0.281142	0.0336149803218865	0.90832	0.029248715304074	0.000855487346938775	50	0.00140317781665674
P11	11	33	ENSMUSG00000031328	41	X:74232967-74232990	-	CE	0.1216516	0.3664346	-0.244783	0.0112011266288308	0.95242	0.019689518603997	0.000387677142857142	50	5.79237683477497e-07
P11	11	33	ENSMUSG00000023994	10	17:48398985-48399038	-	CE	0.301130810810811	0.852741621621622	-0.551611351351351	0.0477476139695984	0.980891891891892	0.0178166335886562	0.000317432432432433	37	4.21160050293644e-06
P11	11	33	ENSMUSG00000023994	11	17:48398982-48398984	-	AD	0.292807692307692	0.833260769230769	-0.540452692307692	0.0557152288379177	0.974807692307692	0.0229434421668053	0.000526401538461539	26	7.3466510557889e-05
P11	11	33	ENSMUSG00000000568	15	5:100035635-100035739	-	CE	0.36607652173913	0.674321956521739	-0.308246304347826	0.0472500960779127	0.918130434782609	0.0365060778474867	0.00133269371980676	46	0.00544937843403008
P11	11	33	ENSMUSG00000052512	99	7:49575247-49575255	+	CE	0.161965333333333	0.610552666666667	-0.448588666666667	0.106649120944155	0.946266666666667	0.0418230536437974	0.00174916781609195	30	0.00762587110329885
P26	11	8	ENSMUSG00000020020	8	10:93833864-93833891	+	CE	0.278976326530612	0.805735102040817	-0.526757755102041	0.0603461224681319	0.976755102040816	0.0232024878445582	0.000538355442176871	49	0.000112309014014411
P26	11	8	ENSMUSG00000059288	32	13:35744457-35744470	+	CE	0.27846	0.6043508	-0.3258908	0.0422849085270721	0.90142	0.0431759995689215	0.00186416693877551	50	0.0230950506829551
P26	11	8	ENSMUSG00000059288	77	13:35760531-35761016	+	CE	0.3170182	0.6640004	-0.3469826	0.0277535385359292	0.90134	0.0284738404827437	0.000810759591836735	50	0.00163994100000023
P26	11	8	ENSMUSG00000059288	78	13:35761017-35761083	+	RI	0.3159214	0.678994	-0.3630734	0.0242311728396228	0.9103	0.0256851024875494	0.000659724489795918	50	0.000311451969413322
P26	11	8	ENSMUSG00000059288	79	13:35761084-35761087	+	CE	0.3161928	0.6791424	-0.3629484	0.0275155104578327	0.90976	0.027790440288498	0.000772308571428572	50	0.000781539268072663
P26	11	8	ENSMUSG00000059288	80	13:35761088-35761151	+	AD	0.3162458	0.6767088	-0.360464	0.0274537170450895	0.91052	0.0258514121510621	0.000668295510204082	50	0.000331873905551853
P26	11	8	ENSMUSG00000022150	28	15:6429296-6429949	+	CE	0.4681956	0.8180922	-0.3498976	0.0229002789003603	0.90568	0.0310742625965343	0.000965609795918367	50	0.00272992226305933
P26	11	8	ENSMUSG00000027478	17	2:153670849-153670865	+	CE	0.8919318	0.6317754	0.260156	0.0127827465031293	0.95918	0.0211502786202519	0.000447334285714285	50	3.84819695836911e-06
P26	11	8	ENSMUSG00000027478	18	2:153670866-153670908	+	AD	0.8878704	0.6229748	0.264895	0.0128182198531653	0.96346	0.0208073868358998	0.000432947346938775	50	3.85491528892018e-06
P26	11	8	ENSMUSG00000027993	15	3:84220629-84220874	-	CE	0.885608	0.5236994	0.3619098	0.0491646827982553	0.9315	0.0411102301186476	0.00169005102040816	50	0.00826719779325413
P26	11	8	ENSMUSG00000027968	22	3:127541331-127543031	-	AD	0.4229952	0.09629104	0.3267044	0.0209219064140914	0.96396	0.0161029341983354	0.000259304489795918	50	5.71341316924339e-09
P26	11	8	ENSMUSG00000028059	25	3:88621204-88621321	+	CE	0.9255998	0.652883	0.2727168	0.0176285966010471	0.94676	0.0217786264816808	0.00047430857142857	50	4.69398648521261e-06
P26	11	8	ENSMUSG00000030849	40	7:130199807-130199905	-	CE	0.3035968	0.7597058	-0.4561106	0.0156958505383572	0.97456	0.0138035192200085	0.000190537142857143	50	4.24898297463248e-10
P26	11	8	ENSMUSG00000030849	41	7:130199758-130199806	-	AD	0.301936	0.7263026	-0.4243654	0.0268685794198505	0.95264	0.0184199980057168	0.000339296326530612	50	1.0797342812059e-07
P26	11	8	ENSMUSG00000030849	43	7:130198419-130198563	-	CE	0.9326982	0.5567998	0.375898	0.0200472232287585	0.98236	0.0136796586662274	0.00018713306122449	50	1.30104577120927e-08
P26	11	8	ENSMUSG00000002985	6	7:19698404-19698407	-	CE	0.122843720930233	0.44575511627907	-0.322911860465116	0.0796537215301276	0.910744186046512	0.0400363483797363	0.00160290919158361	43	0.0120198373103941
P26	11	8	ENSMUSG00000032366	13	9:67043779-67043841	-	AA	0.422918	0.1923992	0.2305192	0.0163166576759545	0.90288	0.0256201769975884	0.000656393469387756	50	0.000506947214038667
P26	11	8	ENSMUSG00000032366	14	9:67043578-67043778	-	CE	0.4233214	0.1995526	0.2237684	0.0163599477769737	0.91398	0.0246381900342388	0.000607040408163265	50	0.000142805334532635
P10	11	20	ENSMUSG00000025162	23	11:120964948-120965010	-	CE	0.245241	0.6260012	-0.3807602	0.0105372459884169	0.96548	0.0155409137440499	0.00024152	50	2.28306516566281e-09
P10	11	20	ENSMUSG00000098202	475	12:109735605-109735888	+	CE	0.494020263157895	0.830873421052632	-0.336852631578947	0.0488272723241567	0.909921052631579	0.0396821026980388	0.0015746692745377	38	0.0117600400679056
P10	11	20	ENSMUSG00000075054	2	13:17993104-17993180	-	RI	0.131959166666667	0.515066458333333	-0.383107083333333	0.0879704734545785	0.9329375	0.0513918638522944	0.00264112367021276	48	0.0235560799186124
P10	11	20	ENSMUSG00000059288	39	13:35747333-35747356	+	RI	0.266847	0.7438716	-0.4770244	0.0683067206231255	0.96632	0.0256096601671625	0.000655854693877551	50	0.000138133707124742
P10	11	20	ENSMUSG00000059288	68	13:35757016-35757807	+	CE	0.307533777777778	0.771403111111111	-0.463869555555556	0.0750727792017234	0.969444444444444	0.0226008402453975	0.00051079797979798	45	3.04667206231656e-05
P10	11	20	ENSMUSG00000059288	69	13:35757808-35757871	+	RI	0.306649302325581	0.752926744186047	-0.446278139534884	0.0746560442887058	0.958720930232558	0.0289904135069602	0.00084044407530454	43	0.000426585826390931
P10	11	20	ENSMUSG00000059288	70	13:35757872-35757912	+	CE	0.307689090909091	0.747267575757576	-0.439579090909091	0.0884615052354567	0.959151515151515	0.0323545989892871	0.00104682007575758	33	0.0012736045676381
P10	11	20	ENSMUSG00000059288	78	13:35761017-35761083	+	RI	0.31364375	0.7652225	-0.451579	0.0674700135406796	0.96315	0.0292719783743552	0.000856848717948718	40	0.000549491765173405
P10	11	20	ENSMUSG00000059288	79	13:35761084-35761087	+	CE	0.31473675	0.74598225	-0.43124425	0.0691016899451036	0.9554	0.0323647481540784	0.00104747692307692	40	0.00119655952248329
P10	11	20	ENSMUSG00000059288	80	13:35761088-35761151	+	AD	0.314166285714286	0.759328	-0.445161142857143	0.077892106402587	0.962428571428571	0.0330073839459898	0.00108948739495798	35	0.00163648073541278
P10	11	20	ENSMUSG00000059288	95	13:35766755-35766812	+	RI	0.362952424242424	0.808595454545455	-0.44564303030303	0.0760750362916792	0.964575757575757	0.0442817896424636	0.00196087689393939	33	0.0107486060684971
P10	11	20	ENSMUSG00000059288	96	13:35766813-35768603	+	CE	0.363949375	0.764251875	-0.4003025	0.0825422037114856	0.94484375	0.048412281416346	0.00234374899193548	32	0.0160924525157377
P10	11	20	ENSMUSG00000059288	102	13:35773540-35773929	+	CE	0.269228666666667	0.778371333333333	-0.509142444444445	0.0837439104205509	0.976288888888889	0.0284953123913887	0.000811982828282828	45	0.000960763334160783
P10	11	20	ENSMUSG00000022194	30	14:54897400-54897557	+	AD	0.3771582	0.6720828	-0.294925	0.0172606361471436	0.91524	0.023312920128074	0.000543492244897959	50	5.90088332893635e-05
P10	11	20	ENSMUSG00000022194	31	14:54897558-54898016	+	RI	0.3781612	0.6684966	-0.2903356	0.0170433442823447	0.90596	0.0218659739395832	0.000478120816326531	50	4.71399291171055e-05
P10	11	20	ENSMUSG00000049532	5	14:52316043-52316100	-	CE	0.4606524	0.845804	-0.3851508	0.0383183838140709	0.95612	0.0286774034631407	0.000822393469387754	50	0.000354244917348498
P10	11	20	ENSMUSG00000022106	12	14:73143110-73143188	+	CE	0.9340894	0.6699284	0.2641614	0.0232291263340854	0.90824	0.0408484306395519	0.00166859428571429	50	0.0144333666646064
P10	11	20	ENSMUSG00000002489	34	16:89960738-89960827	-	AA	0.1521654	0.5329686	-0.380804	0.0445965720747271	0.91624	0.0395693965440104	0.00156573714285714	50	0.00953609085374677
P10	11	20	ENSMUSG00000002489	35	16:89960677-89960737	-	CE	0.1672976	0.5495878	-0.3822898	0.0424001402332105	0.91514	0.0290137265191945	0.000841796326530612	50	0.000911286324325875
P10	11	20	ENSMUSG00000002249	13	17:28337139-28338958	-	AF	0.721822765957447	0.296896595744681	0.424926595744681	0.0815202244385216	0.928106382978723	0.0436010740008093	0.00190105365402405	47	0.0121753489791089
P10	11	20	ENSMUSG00000002249	14	17:28337072-28337138	-	RI	0.723035625	0.324812916666667	0.3982225	0.0722782616300041	0.91425	0.0458009105177541	0.00209772340425532	48	0.0208993503543605
P10	11	20	ENSMUSG00000041238	5	18:11657595-11657692	+	CE	0.9453604	0.673462	0.2718976	0.0352528785080317	0.91658	0.0392246746581895	0.00153857510204082	50	0.00897498360770772
P10	11	20	ENSMUSG00000042729	7	19:8737730-8737847	+	RI	0.14808	0.578877586206897	-0.430799310344828	0.0808017678347552	0.959310344827586	0.0461837196487153	0.00213293596059113	29	0.0125688152122004
P10	11	20	ENSMUSG00000102976	14	1:133654033-133654319	-	RI	0.5289552	0.8003992	-0.271442	0.0237589720110195	0.90084	0.0294655523537266	0.000868218775510204	50	0.00228234438268919
P10	11	20	ENSMUSG00000025925	10	1:15819764-15821916	+	RI	0.1925292	0.5445576	-0.352029	0.0604454788657193	0.9056	0.0437264222181509	0.001912	50	0.0215222863861406
P10	11	20	ENSMUSG00000039205	54	2:32374557-32375000	+	AD	0.259558571428572	0.630753571428572	-0.371195714285714	0.0858981020541661	0.912642857142857	0.0492718943893938	0.00242771957671958	28	0.0291361773921221
P10	11	20	ENSMUSG00000039205	55	2:32375001-32375107	+	RI	0.240036	0.631724	-0.391688	0.0942844704878402	0.914833333333333	0.0499414024448745	0.00249414367816092	30	0.0292012838870189
P10	11	20	ENSMUSG00000027993	15	3:84220629-84220874	-	CE	0.886704285714286	0.252132380952381	0.634570714285714	0.0487792454562617	0.994666666666667	0.00710776513422131	5.05203252032521e-05	42	1.50017736689828e-11
P10	11	20	ENSMUSG00000027968	22	3:127541331-127543031	-	AD	0.4161432	0.1396622	0.2764808	0.0222989457827138	0.91992	0.0243242047922539	0.00059166693877551	50	8.16483522007265e-05
P10	11	20	ENSMUSG00000028580	192	4:130743690-130743692	+	AA	0.2769252	0.6847492	-0.4078242	0.0277752146221433	0.93282	0.0253881621136742	0.000644558775510203	50	8.29493544382241e-05
P10	11	20	ENSMUSG00000040044	21	4:34593059-34593060	-	AD	0.169259	0.5303062	-0.3610478	0.0640968965560927	0.90648	0.0447584172906879	0.00200331591836735	50	0.0231979570210195
P10	11	20	ENSMUSG00000054808	13	7:28911490-28911575	-	CE	0.6087958	0.8350744	-0.2262782	0.00897864602537485	0.93974	0.0170877805726185	0.000291992244897958	50	1.12105228328608e-08
P10	11	20	ENSMUSG00000030849	40	7:130199807-130199905	-	CE	0.3035456	0.8294636	-0.5259192	0.0103221356831435	0.99232	0.00577976766710517	3.34057142857143e-05	50	2.70856265052534e-21
P10	11	20	ENSMUSG00000030849	41	7:130199758-130199806	-	AD	0.3031394	0.8448068	-0.541668	0.0192037124387076	0.99292	0.0069277319079014	4.79934693877552e-05	50	1.13014664823337e-14
P10	11	20	ENSMUSG00000030849	43	7:130198419-130198563	-	CE	0.93288	0.371214	0.5616658	0.0173221539276695	0.99922	0.00120017005597761	1.44040816326531e-06	50	1.58127312711462e-54
P10	11	20	ENSMUSG00000055629	17	7:141064556-141064640	+	RI	0.179107209302326	0.558392093023256	-0.37928511627907	0.0916937058226253	0.919790697674419	0.0510646453688314	0.00260759800664452	43	0.0286668791674715
P10	11	20	ENSMUSG00000031565	32	8:25563374-25563404	+	AA	0.08435806	0.3984326	-0.3140746	0.042163746455253	0.92918	0.0468252025285181	0.00219259959183673	50	0.0168787872642082
P10	11	20	ENSMUSG00000031565	33	8:25563405-25563524	+	CE	0.10213572	0.4504042	-0.348269	0.0240156792533545	0.96096	0.0135389988476223	0.000183304489795918	50	3.71076132346685e-12
P10	11	20	ENSMUSG00000031565	34	8:25563525-25563714	+	AD	0.10095754	0.4295928	-0.3286342	0.028739118763562	0.95088	0.023155763596891	0.000536189387755101	50	1.53125726153794e-05
P10	11	20	ENSMUSG00000032366	13	9:67043779-67043841	-	AA	0.418965	0.1472996	0.271665	0.0159402647982	0.93802	0.0237602738251245	0.000564550612244897	50	2.54429248812594e-05
P10	11	20	ENSMUSG00000032366	14	9:67043578-67043778	-	CE	0.4206222	0.1658544	0.254768	0.0169927622047429	0.93668	0.0250513269028177	0.000627568979591836	50	6.07459723233556e-05
P10	11	20	ENSMUSG00000059288	32	13:35744457-35744470	+	CE	0.274079565217391	0.783006956521739	-0.508927391304348	0.0640812738961593	0.978913043478261	0.0162122396656306	0.000262836714975846	46	2.87132926928031e-07
P10	11	20	ENSMUSG00000059288	38	13:35747212-35747332	+	AD	0.277199782608696	0.748216521739131	-0.471016739130435	0.0786933845886636	0.965195652173913	0.0310437823906942	0.000963716425120772	46	0.00105317365072861
P10	11	20	ENSMUSG00000059288	84	13:35761438-35761467	+	RI	0.25635	0.780698444444445	-0.524348222222222	0.0676754161181716	0.978955555555556	0.018800333115467	0.000353452525252525	45	6.69304047415745e-06
P59	24	11	ENSMUSG00000071856	31	18:44573502-44574370	-	CE	0.1433024	0.513823	-0.3705208	0.0351421868019691	0.92916	0.031385919109807	0.000985075918367346	50	0.00114186558490989
P59	24	11	ENSMUSG00000040209	13	3:9560870-9560961	-	RI	0.130843225806452	0.416751290322581	-0.285906451612903	0.0230308079968821	0.905225806451613	0.0231224417358539	0.000534647311827957	31	0.000115585789529785
P59	24	11	ENSMUSG00000031565	4	8:25518763-25518894	+	AA	0.7296052	0.9441872	-0.2145806	0.0137215676218135	0.90378	0.0252443487310951	0.000637277142857143	50	0.000400404830898634
P59	24	11	ENSMUSG00000031565	5	8:25518895-25519128	+	CE	0.7415162	0.9485692	-0.2070526	0.0119580277552746	0.90222	0.0304472042213724	0.000927032244897959	50	0.00277240842313457
P59	24	11	ENSMUSG00000031565	7	8:25519210-25519343	+	AA	0.7275394	0.946805	-0.2192666	0.0153748908222439	0.91192	0.0291945200337324	0.00085232	50	0.00113973212193155
P59	24	11	ENSMUSG00000020092	10	10:61348384-61348386	-	AA	0.761854242424242	0.358647272727273	0.403207575757576	0.086028018837989	0.913030303030303	0.053960335460691	0.0029117178030303	33	0.0395836332688215
P33	24	4	ENSMUSG00000021466	9	13:63565976-63566040	-	AD	0.7326558	0.3069504	0.4257054	0.0558723332362745	0.92354	0.0351342672428767	0.00123441673469388	50	0.00351115972263491
P33	24	4	ENSMUSG00000021466	22	13:63565387-63565426	-	AA	0.7215858	0.313882	0.4077048	0.0512134744801261	0.91306	0.0400160223012773	0.00160128204081633	50	0.0111626986151002
P33	24	4	ENSMUSG00000021466	23	13:63565362-63565386	-	CE	0.7386314	0.3121368	0.4264946	0.0429198537005133	0.92596	0.0339555291400925	0.00115297795918367	50	0.00250585805203894
P33	24	4	ENSMUSG00000025290	22	14:24495430-24495432	+	CE	0.6523282	0.881218	-0.2288892	0.00195983843565676	0.99988	0.000328260722659316	1.07755102040817e-07	50	2.07951543765413e-111
P33	24	4	ENSMUSG00000025290	23	14:24495433-24495449	+	AD	0.6522808	0.881041	-0.2287608	0.00188083225173955	0.99986	0.000404565778814466	1.63673469387755e-07	50	2.30410866093422e-86
P33	24	4	ENSMUSG00000027478	17	2:153670849-153670865	+	CE	0.8458478	0.4023904	0.4434574	0.0113447024065807	0.99054	0.00601090845115473	3.61310204081633e-05	50	3.75045040104438e-23
P33	24	4	ENSMUSG00000027478	18	2:153670866-153670908	+	AD	0.8388656	0.4027772	0.436088	0.0105354550089162	0.98952	0.00703704483430368	4.95200000000001e-05	50	7.96808685578404e-19
P33	24	4	ENSMUSG00000031565	8	8:25519344-25519429	+	CE	0.7301896	0.9453958	-0.2152078	0.0189558940583403	0.9032	0.0279365169552655	0.000780448979591837	50	0.0012231263821501
P33	24	4	ENSMUSG00000066687	151	9:48713566-48714445	-	AF	0.71465125	0.290702291666667	0.423948958333333	0.0660010538355448	0.931666666666667	0.0517667984179021	0.00267980141843972	48	0.0246681241098072
P33	24	4	ENSMUSG00000066687	152	9:48711736-48712149	-	CE	0.715131666666667	0.294726041666667	0.420405208333333	0.0651942941632551	0.932416666666667	0.0514330108969821	0.00264535460992908	48	0.0238042051872297
P33	24	4	ENSMUSG00000026494	85	1:178717663-178722786	+	TS	0.128812	0.629066857142857	-0.500255428571429	0.0352254632452199	0.980685714285714	0.0279598151013951	0.000781751260504202	35	0.00125118316905152
P33	24	4	ENSMUSG00000026494	86	1:178722787-178723113	+	TS	0.870886285714286	0.370774	0.500112285714286	0.0351143036956966	0.978857142857143	0.0301624453458883	0.000909773109243697	35	0.00188119079951731
P33	24	4	ENSMUSG00000038143	44	8:47288508-47288571	-	RI	0.392248333333333	0.852043333333333	-0.459793958333333	0.0844650370760207	0.941645833333333	0.0561750643489612	0.00315563785460993	48	0.0292432805813515
P33	24	4	ENSMUSG00000038143	45	8:47288344-47288507	-	AA	0.367297894736842	0.817234736842105	-0.449937631578947	0.0784065673074755	0.945578947368421	0.0487262799279688	0.00237425035561878	38	0.0164582771439596
P33	24	4	ENSMUSG00000038143	46	8:47287880-47288343	-	CE	0.341448333333333	0.806837	-0.465389	0.0831467552749873	0.959466666666667	0.0309546201034212	0.000958188505747126	30	0.000852903193357287
P71	24	18	ENSMUSG00000073664	24	1:60228622-60228708	+	CE	0.736378888888889	0.274218888888889	0.46216	0.086434685299694	0.930361111111111	0.0554210649883638	0.00307149444444444	36	0.0320773882766144
P41	24	41	ENSMUSG00000090841	26	10:128491720-128491764	-	CE	0.10344794	0.5639926	-0.460546	0.043905917875496	0.97146	0.0175768981034418	0.000308947346938775	50	2.79851655838331e-07
P41	24	41	ENSMUSG00000025132	5	11:120579668-120579744	-	CE	0.979009428571429	0.764783714285714	0.214225714285714	0.0215401671692833	0.943742857142857	0.014002820844267	0.000196078991596638	35	4.62976990835908e-12
P41	24	41	ENSMUSG00000020372	7	11:48802668-48803151	+	RI	0.02251798	0.2415808	-0.2190626	0.0314327798357715	0.92134	0.0309710925126733	0.000959208571428571	50	0.00131143003691733
P41	24	41	ENSMUSG00000108414	30	19:8725836-8725924	+	AD	0.381499	0.7657092	-0.384211	0.0451898567836019	0.94826	0.0347849427899193	0.00120999224489796	50	0.00213627773386097
P41	24	41	ENSMUSG00000108414	31	19:8725925-8726002	+	AD	0.3814614	0.7809172	-0.3994552	0.0512456760640867	0.95508	0.0378810382807083	0.00143497306122449	50	0.0040992705427404
P41	24	41	ENSMUSG00000026234	21	1:86351212-86351366	-	RI	0.312957755102041	0.620059387755102	-0.307102857142857	0.0475481171200992	0.923122448979592	0.0413912393372988	0.00171323469387755	49	0.0102530669833773
P41	24	41	ENSMUSG00000026234	22	1:86351101-86351211	-	CE	0.313084285714286	0.618192040816326	-0.30510693877551	0.047122219997757	0.921673469387755	0.0435260399814018	0.00189451615646258	49	0.0138208351321042
P41	24	41	ENSMUSG00000046364	9	7:109519994-109520179	+	AD	0.2385634	0.5098702	-0.2713066	0.0136839295898659	0.90932	0.0214993497765939	0.000462222040816327	50	2.61632868813765e-05
P41	24	41	ENSMUSG00000046364	10	7:109520180-109520467	+	RI	0.2385964	0.5098334	-0.2712374	0.0139119524018972	0.90934	0.023454349929432	0.000550106530612244	50	0.000100837741042559
P41	24	41	ENSMUSG00000032518	7	9:120128806-120128888	+	CE	0.1643748	0.4271002	-0.262725	0.0121352287382897	0.93746	0.0202577372469717	0.000410375918367346	50	1.15991489867799e-06
P41	24	41	ENSMUSG00000032518	8	9:120128889-120129157	+	RI	0.1646272	0.4267958	-0.2621686	0.0122731596999472	0.92704	0.0220675771027014	0.000486977959183673	50	1.08337656516077e-05
P50	24	35	ENSMUSG00000090841	26	10:128491720-128491764	-	CE	0.10432772	0.410707	-0.3063786	0.0136033363269637	0.93752	0.0163273152872661	0.000266581224489795	50	2.73229271838473e-09
P50	24	35	ENSMUSG00000025290	22	14:24495430-24495432	+	CE	0.6519476	0.8847252	-0.2327778	0.00650372649536638	0.98756	0.00722851496307704	5.22514285714287e-05	50	3.39644867012369e-20
P50	24	35	ENSMUSG00000025290	23	14:24495433-24495449	+	AD	0.651827	0.8830664	-0.2312394	0.00648359795867973	0.9874	0.00704794079059658	4.96734693877552e-05	50	2.61608780603374e-21
P50	24	35	ENSMUSG00000064302	49	1:118523321-118523347	+	CE	0.169592903225806	0.591158387096774	-0.421564838709678	0.0881624558744053	0.934838709677419	0.048455544419047	0.00234793978494624	31	0.0180138777933718
P50	24	35	ENSMUSG00000054766	6	2:30066456-30066893	+	CE	0.2067546	0.5618346	-0.35508	0.00853518025824975	0.99302	0.00629055008788288	3.95710204081633e-05	50	4.10376500649109e-17
P50	24	35	ENSMUSG00000044221	12	5:88672605-88672642	-	AD	0.988209166666667	0.776289444444445	0.211919722222222	0.0277171447185529	0.9675	0.0137081831660613	0.000187914285714286	36	2.98039919091671e-11
P50	24	35	ENSMUSG00000047193	18	9:7168573-7168677	-	RI	0.470187708333333	0.843817291666667	-0.373628541666667	0.0681053708317185	0.921375	0.0589553112399914	0.00347572872340426	48	0.0445823249779635
P50	24	35	ENSMUSG00000047045	78	X:142739321-142742297	+	TE	0.157464142857143	0.717191632653061	-0.559728367346939	0.0794425427942248	0.935265306122449	0.0478851819069167	0.0022929906462585	49	0.0170002826939247
P50	24	35	ENSMUSG00000047045	79	X:142742298-142743439	+	TE	0.842435306122449	0.283434897959184	0.559001020408163	0.079138568511317	0.934897959183673	0.0457822040107467	0.00209601020408163	49	0.0138743280023875
P68	20	8	ENSMUSG00000021773	7	14:21847928-21848001	-	RI	0.637244642857143	0.22342	0.413823571428571	0.0770490443238392	0.91675	0.0545096831357104	0.00297130555555555	28	0.0380550834665071
P68	20	8	ENSMUSG00000022565	28	15:76195424-76195730	-	CE	0.510660869565218	0.114872195652174	0.395789565217391	0.0670955139403364	0.929673913043478	0.0566564909874808	0.00320995797101449	46	0.0348178255383063
P68	20	8	ENSMUSG00000028649	106	4:123573061-123573072	-	AA	0.613676285714286	0.164012571428571	0.449662571428572	0.0775114068775329	0.913771428571429	0.0557220442777129	0.00310494621848739	35	0.0431141203412499
P4	19	29	ENSMUSG00000061589	48	10:80792143-80792773	+	CE	0.4209242	0.82311	-0.402187	0.0176944631314489	0.96952	0.0134562632408913	0.000181071020408163	50	2.47777300115433e-11
P4	19	29	MSTRG.8816	12	11:6472225-6474797	-	TE	0.4846624	0.1864216	0.2982408	0.00551047456751083	0.98706	0.0123510059079727	0.000152547346938776	50	1.54749104583905e-08
P4	19	29	MSTRG.8816	13	11:6467600-6472224	-	TE	0.515345	0.8135528	-0.2982082	0.0055622413959607	0.9875	0.0117980454970737	0.000139193877551021	50	5.63671045369718e-09
P4	19	29	ENSMUSG00000017631	15	11:76494257-76494984	-	CE	0.554657755102041	0.190304897959184	0.364353877551021	0.076819928751603	0.908489795918367	0.0455654851326544	0.00207621343537415	49	0.0236740789550007
P4	19	29	ENSMUSG00000017639	6	11:79660562-79660856	+	CE	0.8286648	0.4413054	0.3873596	0.0369920079598007	0.93062	0.0281699579448079	0.000793546530612244	50	0.000346743703976331
P4	19	29	ENSMUSG00000042032	4	11:40692478-40692628	-	CE	0.6637876	0.225187	0.4386018	0.0346111848555065	0.9443	0.0206340811795061	0.000425765306122448	50	1.52717905540913e-06
P4	19	29	ENSMUSG00000025162	23	11:120964948-120965010	-	CE	0.6361616	0.2975622	0.338599	0.0106060964851854	0.9643	0.018283761056395	0.000334295918367347	50	2.31042051849865e-07
P4	19	29	ENSMUSG00000018501	189	11:62317411-62317503	-	TE	0.3308266	0.8285366	-0.4977104	0.0559744740278449	0.90158	0.0380612235049516	0.00144865673469388	50	0.0125549635623688
P4	19	29	ENSMUSG00000018501	190	11:62317396-62317410	-	TE	0.6694136	0.1711832	0.49823	0.0559315571908732	0.9002	0.03664612906584	0.00134293877551021	50	0.0107545828555352
P4	19	29	ENSMUSG00000020439	33	11:3520848-3520916	-	CE	0.927159	0.650765	0.2763932	0.0347644969285315	0.90358	0.0390180962725591	0.00152241183673469	50	0.0133137105847667
P4	19	29	ENSMUSG00000020439	34	11:3520752-3520847	-	AD	0.9223928	0.6433424	0.2790502	0.0311232273318662	0.90366	0.0347402078407186	0.00120688204081633	50	0.0067411509885451
P4	19	29	ENSMUSG00000021189	19	12:101926087-101926207	-	CE	0.236669024390244	0.825093170731707	-0.588424390243902	0.052552861912972	0.988439024390244	0.00913796689775086	8.35024390243904e-05	41	7.26588852573089e-13
P4	19	29	ENSMUSG00000021189	20	12:101924010-101925172	-	AL	0.235090789473684	0.832519473684211	-0.597428684210526	0.0530461069295765	0.991684210526316	0.00608545125093069	3.70327169274538e-05	38	1.30135438186027e-20
P4	19	29	ENSMUSG00000015143	30	12:80170686-80170766	-	CE	0.7450758	0.3135482	0.431527	0.0174732238594032	0.97388	0.0158470237983448	0.000251128163265306	50	3.16989664065788e-08
P4	19	29	ENSMUSG00000015143	31	12:80170183-80170248	-	CE	0.2420952	0.6459394	-0.4038426	0.0173235065981788	0.96038	0.0151548335389022	0.000229668979591836	50	3.93027014836816e-10
P4	19	29	ENSMUSG00000020644	4	12:25095375-25095662	-	RI	0.02311626	0.2263768	-0.2032602	0.0165458046337914	0.958	0.0177165897119171	0.000313877551020408	50	5.11009960539437e-08
P4	19	29	ENSMUSG00000021767	205	14:21594305-21594348	+	AD	0.3106596	0.7001426	-0.3894824	0.0463572097538588	0.92238	0.037983288484301	0.00144273020408163	50	0.00624723380386601
P4	19	29	ENSMUSG00000072680	2	14:26066798-26066961	-	CE	0.7328582	0.3214402	0.4114174	0.0179484897676316	0.94504	0.0196083697248217	0.000384488163265305	50	4.68816343602622e-07
P4	19	29	ENSMUSG00000009575	34	15:103153449-103155172	-	TE	0.2657472	0.886922	-0.6211756	0.0599517741277206	0.932	0.0478390157567171	0.00228857142857143	50	0.0177480440961415
P4	19	29	ENSMUSG00000022565	20	15:76208965-76209165	-	CE	0.5091248	0.8329028	-0.3237788	0.0297368471792701	0.90918	0.0302180443457487	0.000913130204081633	50	0.00180445849044699
P4	19	29	ENSMUSG00000022565	28	15:76195424-76195730	-	CE	0.5674876	0.1213368	0.446151	0.0100916033494814	0.98856	0.0053914520402245	2.90677551020409e-05	50	2.001100834015e-32
P4	19	29	ENSMUSG00000055024	33	15:81633974-81633978	+	AA	0.07730878	0.277958	-0.2006488	0.0114478700701422	0.90728	0.0194601004674714	0.000378695510204082	50	5.18516443255733e-06
P4	19	29	ENSMUSG00000022521	47	16:4101639-4101668	-	AA	0.1416772	0.4497158	-0.3080398	0.0106593160346492	0.94322	0.0196627587492867	0.000386624081632652	50	5.07660019013418e-07
P4	19	29	ENSMUSG00000023460	12	17:66504989-66505178	-	CE	0.422794791666667	0.831621458333333	-0.408826458333333	0.0581010239954287	0.933916666666667	0.0446617706642409	0.00199467375886525	48	0.0124552032776489
P4	19	29	ENSMUSG00000024576	17	18:61580452-61580475	+	AD	0.3770568	0.6113548	-0.2342978	0.00504051758356263	0.96964	0.0144994862681688	0.000210235102040817	50	5.08437217840944e-10
P4	19	29	ENSMUSG00000024576	18	18:61580476-61580487	+	AD	0.3773064	0.6111832	-0.2338766	0.00518820821966623	0.96764	0.0147215793296502	0.000216724897959184	50	5.29021750343305e-10
P4	19	29	ENSMUSG00000026131	19	1:34005880-34006008	+	CE	0.18532	0.573686756756757	-0.388366486486487	0.0590852848862565	0.921567567567567	0.0371465121291806	0.00137986336336336	37	0.00552018230193783
P4	19	29	ENSMUSG00000022995	170	1:181911597-181911659	-	CE	0.649661	0.2940994	0.3555626	0.0182558738447858	0.94968	0.0195087003092236	0.000380589387755101	50	4.30738481540672e-07
P4	19	29	ENSMUSG00000005506	30	2:91006620-91006631	+	AA	0.6839996	0.4201188	0.2638796	0.00644618854638229	0.9715	0.0106718206085954	0.000113887755102041	50	2.39374457031997e-16
P4	19	29	ENSMUSG00000005506	45	2:91013491-91016565	+	AA	0.4855274	0.20488	0.2806474	0.00458745129985828	0.99118	0.00555010571695601	3.08036734693878e-05	50	2.17990288655848e-25
P4	19	29	ENSMUSG00000027523	27	2:174330305-174330400	+	CE	0.900674	0.5674518	0.3332228	0.0153563175911149	0.97246	0.0110678980545964	0.000122498367346939	50	4.08324403597342e-15
P4	19	29	ENSMUSG00000027523	28	2:174330401-174330434	+	AD	0.9293012	0.5696036	0.3596984	0.0147037002645384	0.9877	0.00760034907898638	5.77653061224491e-05	50	2.40235494952802e-18
P4	19	29	ENSMUSG00000001855	43	2:32025243-32025294	+	AA	0.7164496	0.444695	0.2717538	0.0192175183568513	0.9115	0.0269279082904328	0.000725112244897959	50	0.000501567028802826
P4	19	29	ENSMUSG00000001855	44	2:32025295-32025318	+	CE	0.6343736	0.3554662	0.2789082	0.0114525761632704	0.9134	0.0241356709507919	0.000582530612244898	50	0.000111779140116954
P4	19	29	ENSMUSG00000026785	80	2:30087202-30088519	+	RI	0.242707317073171	0.668829268292683	-0.426120731707317	0.0816514246474072	0.932682926829268	0.0441307370346283	0.00194752195121951	41	0.0119481285619216
P4	19	29	ENSMUSG00000027341	6	2:132246075-132247572	-	RI	0.2206784	0.689814	-0.4691352	0.0340474670003931	0.96016	0.0198467187438619	0.000393892244897959	50	1.07328002418708e-06
P4	19	29	ENSMUSG00000042745	2	2:152736746-152736971	+	RI	0.0444744	0.2545488	-0.2100752	0.0242673141421433	0.9303	0.026429150572805	0.000698499999999999	50	0.000157983329576218
P4	19	29	ENSMUSG00000036617	42	2:20547980-20548021	+	AA	0.2142266	0.5551628	-0.3409354	0.0264839699078826	0.91248	0.0250275277016557	0.000626377142857143	50	0.000194470419380358
P4	19	29	ENSMUSG00000036617	43	2:20548022-20548116	+	CE	0.2154532	0.5639598	-0.3485072	0.0224492377071618	0.91656	0.0238080418586421	0.000566822857142857	50	7.38053715383519e-05
P4	19	29	ENSMUSG00000027699	8	3:27148795-27148887	-	CE	0.6397942	0.89677	-0.2569762	0.0146272820148809	0.90304	0.0277863275731069	0.00077208	50	0.00117273765252127
P4	19	29	ENSMUSG00000025764	7	3:41563607-41563789	+	CE	0.179001818181818	0.683011818181818	-0.504011136363636	0.0606345921767937	0.983204545454545	0.0135622244615964	0.000183933932346723	44	1.63911247520414e-08
P4	19	29	ENSMUSG00000025764	8	3:41563790-41563883	+	RI	0.1614042	0.6913568	-0.5299514	0.0450089932061202	0.9823	0.0142202069504732	0.000202214285714286	50	3.8992371828559e-08
P4	19	29	ENSMUSG00000025764	9	3:41563884-41563916	+	CE	0.178932448979592	0.705059387755102	-0.526126122448979	0.0624117245868223	0.98265306122449	0.0126417809603845	0.00015981462585034	49	1.19818893625788e-09
P4	19	29	ENSMUSG00000078496	51	4:147451173-147451377	+	CE	0.82636	0.495314489795918	0.331044285714286	0.0447507376103084	0.903204081632653	0.0441606817919122	0.00195016581632653	49	0.0240752998142554
P4	19	29	ENSMUSG00000078496	52	4:147451378-147451713	+	RI	0.831765	0.480471875	0.351292708333333	0.0452993810365672	0.916854166666667	0.0400085041935014	0.00160068040780142	48	0.00997685785278784
P4	19	29	ENSMUSG00000033295	20	4:118227819-118227845	-	CE	0.34208	0.1243472	0.2177328	0.00926219043163315	0.90262	0.0190754570384169	0.00036387306122449	50	6.10773759169669e-06
P4	19	29	ENSMUSG00000028906	8	4:132048871-132049091	-	CE	0.385095306122449	0.770079795918367	-0.384984285714286	0.0690881172549472	0.914428571428572	0.0468983830567039	0.00219945833333333	49	0.0230101558020139
P4	19	29	ENSMUSG00000028906	10	4:132007422-132007437	-	AA	0.4259924	0.8026474	-0.3766544	0.0552291727540984	0.91108	0.04405415961736	0.00194076897959184	50	0.0190813890940546
P4	19	29	ENSMUSG00000037622	7	4:133338996-133339271	-	CE	0.225874583333333	0.726794166666667	-0.50092	0.0580464250003318	0.965416666666667	0.0282766224271309	0.000799567375886525	48	0.000422207728117329
P4	19	29	ENSMUSG00000028284	37	4:31994874-31994954	+	CE	0.6569358	0.915041799999999	-0.2581054	0.0131613353348328	0.93624	0.0213632910405123	0.000456390204081632	50	3.77597448483484e-06
P4	19	29	ENSMUSG00000037692	61	4:133039517-133039529	+	AA	0.3918264	0.7246138	-0.3327882	0.0165496690502701	0.9185	0.020943315138239	0.000438622448979592	50	7.30141422248707e-06
P4	19	29	ENSMUSG00000037692	62	4:133039530-133039530	+	AA	0.3915016	0.7260144	-0.3345136	0.0175432408938948	0.92066	0.0230320185296691	0.00053047387755102	50	3.35887072442105e-05
P4	19	29	ENSMUSG00000037692	63	4:133039531-133039786	+	CE	0.3938884	0.7499708	-0.356082	0.0186198547748562	0.93662	0.0184278958901654	0.000339587346938774	50	1.14822414461462e-07
P4	19	29	ENSMUSG00000064267	4	5:122209909-122209921	+	CE	0.206258333333333	0.739965	-0.533706111111111	0.124603461549665	0.950694444444444	0.0484931921256962	0.00235158968253968	36	0.0156485076943475
P4	19	29	ENSMUSG00000029636	10	5:146465850-146466019	+	CE	0.665107333333333	0.238875333333333	0.426231666666667	0.100380358605049	0.919333333333333	0.0560002052541394	0.00313602298850575	30	0.0395573601873079
P4	19	29	ENSMUSG00000029475	38	5:122900149-122900355	-	CE	0.8368384	0.2613808	0.5754576	0.0189617709454511	0.98878	0.00631257248897559	3.98485714285715e-05	50	5.80291183142743e-24
P4	19	29	ENSMUSG00000001517	16	6:128371968-128372012	+	CE	0.7373528	0.2763352	0.4610182	0.0180437458993867	0.95838	0.0134572490138367	0.000181097551020408	50	1.786438272625e-12
P4	19	29	ENSMUSG00000003435	13	7:28330018-28330029	-	CE	0.838243	0.2491168	0.5891262	0.0210306398332509	0.98254	0.0102204476917799	0.000104457551020408	50	1.0666729223288e-13
P4	19	29	ENSMUSG00000054808	13	7:28911490-28911575	-	CE	0.8672352	0.6521922	0.215042	0.00631728887858631	0.96968	0.0175294970066492	0.000307283265306122	50	1.8365003964838e-07
P4	19	29	ENSMUSG00000054808	14	7:28909903-28909988	-	CE	0.1379006	0.3393794	-0.2014768	0.00481061854396191	0.954	0.0172650407660411	0.000298081632653061	50	1.80175840753046e-08
P4	19	29	ENSMUSG00000040268	44	7:130909588-130909628	+	CE	0.8684948	0.5774844	0.2910104	0.0150070639094952	0.9288	0.0219154218368188	0.000480285714285713	50	8.64779659639732e-06
P4	19	29	ENSMUSG00000038650	3	7:141168690-141168788	-	AA	0.697887674418605	0.232644186046512	0.465243953488372	0.0480151040789466	0.957720930232558	0.0228487006834872	0.000522063122923587	43	1.49983838351106e-05
P4	19	29	ENSMUSG00000038650	4	7:141168676-141168689	-	CE	0.717717142857143	0.24247119047619	0.475245	0.0541168345950257	0.959119047619048	0.0326094422813411	0.00106337572590012	42	0.00136363860947075
P4	19	29	ENSMUSG00000031575	3	8:25840680-25840769	-	CE	0.3088408	0.8464906	-0.53765	0.0153797610182861	0.98582	0.00761494234638553	5.79873469387756e-05	50	4.37525657185315e-20
P4	19	29	ENSMUSG00000031575	4	8:25840613-25840679	-	RI	0.315078	0.8861784	-0.571102	0.0144981815890047	0.99354	0.00431991118578395	1.86616326530613e-05	50	1.4851580918525e-31
P4	19	29	ENSMUSG00000031575	5	8:25840582-25840612	-	CE	0.3149552	0.8875042	-0.5725482	0.0144347082691798	0.9929	0.00467843511251795	2.18877551020409e-05	50	2.29899130804604e-29
P4	19	29	ENSMUSG00000005410	5	8:75109622-75109623	+	RI	0.1274132	0.3491866	-0.2217734	0.00873963026584497	0.91764	0.0257005995324337	0.00066052081632653	50	0.000199016562770523
P4	19	29	ENSMUSG00000005410	6	8:75109624-75109699	+	AA	0.1342912	0.350033	-0.2157422	0.0106238363665324	0.91898	0.0216026169994399	0.00046667306122449	50	1.25487887674974e-05
P4	19	29	ENSMUSG00000032193	13	9:21736107-21737219	+	AA	0.1843866	0.5179222	-0.3335348	0.0413712178487135	0.90262	0.0346250410741671	0.00119889346938776	50	0.00690034919255728
P4	19	29	ENSMUSG00000037286	3	9:100643613-100643767	+	AA	0.5779968	0.9379184	-0.359922	0.0125527387043462	0.992	0.00548839220351388	3.01224489795919e-05	50	4.42459906138189e-24
P4	19	29	ENSMUSG00000037286	4	9:100643768-100643796	+	CE	0.5834102	0.9621544	-0.3787444	0.0135613149022339	0.99812	0.00221902718159401	4.92408163265307e-06	50	3.90810089732989e-38
P4	19	29	ENSMUSG00000033392	56	9:113887045-113887047	+	CE	0.7281808	0.3360728	0.3921086	0.0205512914346679	0.91896	0.0278222932196467	0.00077408	50	0.000483279166729113
P4	19	29	ENSMUSG00000031422	6	X:136741210-136741276	-	CE	0.5171358	0.9594718	-0.4423366	0.0141442170500591	0.99986	0.000452205479752698	2.04489795918368e-07	50	6.85478166123072e-70
P4	19	29	ENSMUSG00000073131	6	X:71816813-71816940	+	CE	0.508766	0.8366076	-0.3278412	0.0306818695143885	0.91532	0.0352746888500719	0.00124430367346939	50	0.00472832004932006
P4	19	29	ENSMUSG00000025665	12	X:111463102-111463195	-	AA	0.1200158	0.5099472	-0.3899306	0.0242441766128003	0.95408	0.0193652750445487	0.00037501387755102	50	4.14870805737976e-07
P4	19	29	ENSMUSG00000096768	94	Y:90758670-90759521	+	RI	0.829306363636364	0.376501363636364	0.452805909090909	0.0621394400959118	0.951181818181818	0.0357941613578948	0.00128122198731501	44	0.00268067993953182
P4	19	29	ENSMUSG00000059288	13	13:35741657-35741888	+	CE	0.722398965517242	0.116034275862069	0.606365862068966	0.0779581995374646	0.990206896551724	0.0113369790330608	0.000128527093596059	29	2.71833998374813e-08
P9	39,0,36	23	ENSMUSG00000037012	16	10:62340013-62340542	-	CE	0.07778114	0.6014202	-0.5236386	0.0133146140379506	0.99738	0.00426131147772656	1.81587755102041e-05	50	7.83386168629669e-16
P9	39,0,36	23	ENSMUSG00000037012	19	10:62327403-62327767	-	CE	0.07915866	0.3195318	-0.2403732	0.0124409377624102	0.9426	0.0204440500799981	0.000417959183673468	50	1.26458684412529e-06
P9	39,0,36	23	ENSMUSG00000001151	24	10:76403624-76403644	-	CE	0.5413822	0.2054608	0.3359216	0.0183552831031264	0.91986	0.0237916208882412	0.000566041224489795	50	5.89152413036153e-05
P9	39,0,36	23	ENSMUSG00000020295	10	11:32296509-32296618	+	CE	0.0441544897959184	0.272208571428572	-0.228053673469388	0.0432410082991191	0.952387755102041	0.0267914914404824	0.000717784013605442	49	0.000143834058049436
P9	39,0,36	23	ENSMUSG00000020295	11	11:32296741-32296945	+	CE	0.0443204347826087	0.244369130434783	-0.200048913043478	0.0401452438709611	0.933760869565217	0.0305178889488398	0.000931341545893719	46	0.000765538574722179
P9	39,0,36	23	ENSMUSG00000005417	34	11:59772152-59772217	+	CE	0.4201	0.712858	-0.2927586	0.0115644894555422	0.91978	0.0211305852416127	0.000446501632653061	50	7.81979309241102e-06
P9	39,0,36	23	ENSMUSG00000018501	189	11:62317411-62317503	-	TE	0.02534762	0.399478	-0.37413	0.0349532836330822	0.93628	0.0341497542346312	0.00116620571428571	50	0.00206022399093509
P9	39,0,36	23	ENSMUSG00000018501	190	11:62317396-62317410	-	TE	0.9746698	0.600595	0.3740752	0.0350665864705117	0.937	0.0354636922695276	0.00125767346938775	50	0.00276086978058323
P9	39,0,36	23	ENSMUSG00000035472	23	12:57182701-57182775	-	AD	0.294024081632653	0.633119591836735	-0.339095102040816	0.0863605897560352	0.912367346938776	0.0556427196037178	0.00309611224489796	49	0.0440985684037141
P9	39,0,36	23	ENSMUSG00000035472	24	12:57182680-57182700	-	AD	0.2939516	0.6291314	-0.3351792	0.0752139688730269	0.90696	0.053763639939943	0.00289052897959184	50	0.0443626623949105
P9	39,0,36	23	ENSMUSG00000035472	74	12:57039817-57039894	-	RI	0.249501956521739	0.677443043478261	-0.427942173913044	0.0993804308238027	0.93945652173913	0.0639665560262163	0.00409172028985507	46	0.0437624125767182
P9	39,0,36	23	ENSMUSG00000021144	33	12:113133541-113133576	+	CE	0.72446	0.2515428	0.472918	0.0125574217423931	0.99112	0.00694479690715522	4.82302040816327e-05	50	3.76310367633295e-17
P9	39,0,36	23	ENSMUSG00000039197	7	14:21076152-21076321	+	CE	0.3741746	0.1328906	0.2412818	0.00416262460866375	0.97976	0.00844806462560316	7.13697959183675e-05	50	9.04077043904553e-21
P9	39,0,36	23	ENSMUSG00000036167	25	15:93452117-93452173	+	CE	0.4328464	0.1830982	0.249747	0.0151438412416078	0.90316	0.0243757658173784	0.000594177959183674	50	0.000275294235127402
P9	39,0,36	23	ENSMUSG00000025728	8	17:25941815-25941883	-	CE	0.1556018	0.6611094	-0.5055076	0.0420919240186504	0.9847	0.0099473101686756	9.89489795918369e-05	50	2.83028187755016e-13
P9	39,0,36	23	ENSMUSG00000026193	32	1:71613763-71614035	-	CE	0.3489104	0.7817512	-0.4328396	0.0155301509198023	0.98242	0.0112451168540493	0.000126452653061225	50	9.94647287352043e-12
P9	39,0,36	23	ENSMUSG00000027939	9	3:90091013-90091091	+	CE	0.576814	0.2426476	0.3341682	0.0388679756270756	0.90288	0.0349218602959609	0.00121953632653061	50	0.00720659262270607
P9	39,0,36	23	ENSMUSG00000059921	52	3:141539027-141539040	+	AD	0.743904166666667	0.235460277777778	0.508443611111111	0.0699988688542395	0.962944444444444	0.0247316390126892	0.000611653968253968	36	6.92507133433066e-05
P9	39,0,36	23	ENSMUSG00000038170	18	3:97766474-97767931	-	CE	0.712121333333333	0.294245333333333	0.417875333333333	0.101546704380668	0.9262	0.0506117064283176	0.00256154482758621	30	0.0246546844311091
P9	39,0,36	23	ENSMUSG00000027860	19	3:102165812-102165940	-	AA	0.7789448	0.4530848	0.3258596	0.0408945802985667	0.90446	0.0426620368448941	0.0018200493877551	50	0.019962924631558
P9	39,0,36	23	ENSMUSG00000027763	21	3:60529631-60529804	+	CE	0.5245344	0.8580706	-0.333536	0.0328911740534181	0.93262	0.0363923573497154	0.00132440367346939	50	0.00363675987702277
P9	39,0,36	23	ENSMUSG00000027763	37	3:60614683-60614736	+	CE	0.6150804	0.9221174	-0.3070372	0.00787953615127082	0.98516	0.0106260365640828	0.000112912653061225	50	1.08949473851817e-11
P9	39,0,36	23	ENSMUSG00000027763	46	3:60621423-60621458	+	CE	0.9115342	0.6555338	0.256	0.0183684314373707	0.91256	0.0374139338880529	0.00139980244897959	50	0.00767043734517725
P9	39,0,36	23	ENSMUSG00000028693	17	4:116610403-116611377	-	CE	0.3183686	0.5860386	-0.2676692	0.0133795231665133	0.93014	0.0224790242362128	0.000505306530612244	50	1.29030394693149e-05
P9	39,0,36	23	ENSMUSG00000028496	150	4:87801433-87806210	-	RI	0.0509961914893617	0.261335957446809	-0.210339446808511	0.0504566770566629	0.904276595744681	0.0464438427274224	0.00215703052728955	47	0.0286025437806518
P9	39,0,36	23	ENSMUSG00000028717	15	4:115059940-115063129	+	AA	0.06819654	0.2898018	-0.2216054	0.0107442089214115	0.94474	0.0189357776040327	0.000358563673469387	50	1.95490281464432e-07
P9	39,0,36	23	ENSMUSG00000028393	9	4:62516614-62518786	-	AF	0.636733	0.363252	0.2734816	0.0102963951210992	0.90782	0.0220543762143499	0.000486395510204082	50	4.54787546359133e-05
P9	39,0,36	23	ENSMUSG00000041264	7	5:149187708-149187834	+	CE	0.584059	0.8189008	-0.2348414	0.00923056126491266	0.90738	0.0228927312231884	0.000524077142857143	50	8.3377946642145e-05
P9	39,0,36	23	ENSMUSG00000023328	7	5:137289021-137289087	+	AA	0.5470512	0.8924974	-0.3454468	0.0245838737951428	0.95264	0.0195862925828973	0.000383622857142857	50	5.14934297088099e-07
P9	39,0,36	23	ENSMUSG00000029106	37	5:34629136-34629138	+	AA	0.5554762	0.1750232	0.380453	0.0217670652029855	0.96602	0.0184041809801746	0.00033871387755102	50	3.41978611251577e-07
P9	39,0,36	23	ENSMUSG00000029106	38	5:34629139-34629172	+	CE	0.599872	0.1747406	0.4251298	0.0217673622458684	0.97746	0.014585721281655	0.000212743265306123	50	8.94396659333191e-09
P9	39,0,36	23	ENSMUSG00000037936	29	5:125281105-125281233	-	CE	0.8624636	0.4110542	0.4514092	0.0250422353308834	0.9733	0.0175444043059028	0.00030780612244898	50	3.98999798038387e-07
P9	39,0,36	23	ENSMUSG00000030189	14	6:131376162-131376180	-	CE	0.3648008	0.6229166	-0.2581168	0.00231550976447688	0.99962	0.000725342987130635	5.26122448979593e-07	50	1.17165509622931e-72
P9	39,0,36	23	ENSMUSG00000030189	15	6:131375974-131376161	-	AD	0.3648638	0.6228608	-0.2579978	0.00232829208666274	0.99954	0.000838122293935579	7.02448979591838e-07	50	5.45446636097821e-66
P9	39,0,36	23	ENSMUSG00000030979	11	7:133702470-133702538	-	AA	0.720291836734694	0.355893673469388	0.364399183673469	0.0601893761333321	0.922918367346939	0.0452855922335744	0.00205078486394558	49	0.0162981037105467
P9	39,0,36	23	ENSMUSG00000025102	7	7:81789252-81789324	-	AD	0.323298888888889	0.712878518518519	-0.38958037037037	0.0874450225298282	0.90237037037037	0.0537158823011967	0.00288539601139601	27	0.0489059222274823
P9	39,0,36	23	ENSMUSG00000031078	16	7:144450978-144451088	-	CE	0.1913064	0.5680158	-0.376708	0.0530068438784954	0.91644	0.0320026529512534	0.00102416979591837	50	0.00213309939806992
P9	39,0,36	23	ENSMUSG00000065954	6	8:25201265-25201449	-	AA	0.8056854	0.315872	0.4898136	0.0183547249947433	0.98398	0.00685860103543466	4.70404081632654e-05	50	2.98513914791434e-26
P9	39,0,36	23	ENSMUSG00000065954	7	8:25201122-25201264	-	CE	0.842957	0.3267968	0.5161618	0.0154386228752993	0.99442	0.00407626279419605	1.6615918367347e-05	50	3.19742831433477e-31
P9	39,0,36	23	ENSMUSG00000065954	11	8:25200091-25200206	-	CE	0.7270106	0.4872128	0.239797	0.0118945604528855	0.90618	0.0227395995513356	0.000517089387755102	50	8.37802386834525e-05
P9	39,0,36	23	ENSMUSG00000031543	43	8:23110347-23110370	+	CE	0.02930828	0.3318306	-0.3025226	0.0135533432595137	0.98986	0.00729553959342171	5.32248979591838e-05	50	2.81100836407222e-17
P9	39,0,36	23	ENSMUSG00000004677	76	8:71358616-71358663	+	CE	0.24326693877551	0.710448775510204	-0.467182040816326	0.0736423654953336	0.948020408163265	0.0338449219454942	0.0011454787414966	49	0.00170121755955414
P9	39,0,36	23	ENSMUSG00000032126	21	9:44342221-44342305	-	CE	0.8558998	0.5456414	0.3102586	0.00572330859427535	0.99822	0.00239293176855915	5.7261224489796e-06	50	1.15697298802642e-31
P9	39,0,36	23	ENSMUSG00000047045	19	X:142689001-142689896	+	TS	0.07123452	0.474612	-0.403379	0.0521356893409996	0.9077	0.042589761153381	0.00181388775510204	50	0.017970921916828
P9	39,0,36	23	ENSMUSG00000047045	20	X:142689897-142690331	+	TS	0.6214864	0.15208946	0.4693964	0.0569456248614162	0.90394	0.0436074371114443	0.00190160857142857	50	0.0223321729125828
P9	39,0,36	23	ENSMUSG00000032456	5	9:98354019-98354021	+	AA	0.579976896551724	0.891388275862069	-0.311410689655172	0.0170822489174821	0.92748275862069	0.0266023907218548	0.000707687192118226	29	0.000191679123340686
