# Supplementary material for: High-throughput total RNA sequencing in single cells using VASA-seq
Source: Nat Biotechnol. 2022 Jun 27;40(12):1780–93. doi: 10.1038/s41587-022-01361-8 (PMC9750877; doi:10.1038/s41587-022-01361-8)
Supplement: Supplementary file 10 — List of SNMs identified across cell clusters. For each splicing node, the coordinate and the Leiden ID of the cluster, where they were found to be markers, are indicated by the Coord and Leiden columns, respectively. Additional stats that were used to identify each SNM are reported between columns 4–9. [file 41587_2022_1361_MOESM10_ESM.tsv]

leiden	Coord	Type	mean_zscore	mean_delta	Total_Reads	n_hits	n_pools	ratio
10	12:109572546-109572660	TS	2.00094620850184	0.673100609756098	100	5	6	0.833333333333333
12	11:75175561-75175605	TE	2.26062613700628	0.796889240506329	76.78	5	6	0.833333333333333
13	14:11573070-11581079	CE	2.49302841867323	0.333824117647059	42	4	5	0.8
13	14:11581080-11583524	AD	2.57661357601914	0.340431176470588	43	4	5	0.8
13	16:28920596-28923145	CE	2.93400473465219	0.506176219512195	15	4	5	0.8
13	16:28923208-28923490	AF	2.93032141518622	0.508487195121951	15	4	5	0.8
13	17:25791487-25791571	RI	2.09119752419039	0.60356199376947	45.4	6	5	1.2
13	1:135426931-135427041	CE	3.31135399353374	0.517593021806854	15.01	4	5	0.8
13	3:100142546-100142954	RI	2.28753556939781	0.3158	12	4	5	0.8
13	4:9635970-9637658	RI	4.31323753033042	0.635724852071006	12	4	5	0.8
13	5:110788668-110788728	RI	2.85172224898325	0.696197452229299	11	4	5	0.8
13	5:124315189-124315286	CE	3.23900796374386	0.588901898734177	11	4	5	0.8
13	5:35557049-35557674	TE	2.10728419264392	0.724543421052632	19	4	5	0.8
13	5:5555755-5556064	RI	3.35244609737355	0.541183734939759	18	4	5	0.8
13	7:127787587-127788196	RI	2.93361234658136	0.318326100628931	17.24	4	5	0.8
13	8:20278171-20281230	AA	2.12073004978323	0.465969325153374	14.7	4	5	0.8
13	9:50663862-50664184	TE	3.18015892106114	0.590937903225806	26	4	5	0.8
13	9:57131282-57131285	AD	2.01768674901739	0.572121212121212	18	5	5	1
13	9:57131374-57131531	AA	2.13654140666722	0.515691358024691	12	4	5	0.8
13	9:80094485-80098885	RI	2.86243043192512	0.304489880952381	43	4	5	0.8
14	13:63564458-63564535	CE	2.19673224697958	0.402415151515152	13	4	5	0.8
14	19:40382756-40382782	CE	2.94326991600919	0.603102419354839	14	4	5	0.8
14	1:34236763-34238903	CE	2.71523007712703	0.42039872611465	19	4	5	0.8
14	6:4711381-4712028	AA	2.32197954382126	0.444590131578947	14	4	5	0.8
15	11:96270992-96271049	CE	2.61695237270588	0.532175283018868	15	4	5	0.8
15	5:113163058-113163351	CE	3.1585205345002	0.800086524822695	33	5	5	1
15	6:4695844-4696639	CE	3.85282754864975	0.46817987804878	252	5	5	1
15	9:3532307-3532777	TS	2.92345827386151	0.8960008	31	4	5	0.8
16	10:118152097-118152174	RI	2.24231720324682	0.431319135802469	26	3	4	0.75
16	10:25199997-25200158	CE	3.18013970859017	0.645845730027548	12	3	4	0.75
16	X:96475547-96475821	AD	3.56960517365718	0.455361936936937	15	3	4	0.75
17	12:109735889-109736090	TE	3.21263195854313	0.849305596107056	200	3	3	1
17	12:80170183-80170248	CE	2.07081483380927	0.488340935672515	711	3	3	1
17	17:35700514-35700552	AA	5.4661169377157	0.40402027027027	28	3	3	1
18	5:135725728-135726041	CE	2.68277415822641	0.548990566037736	79	3	3	1
18	6:47529131-47529407	TE	2.05122525218212	0.688032835820895	13	3	3	1
19	11:107463934-107464036	RI	2.26419104069655	0.580252941176471	20	3	3	1
19	11:40692478-40692628	CE	2.64380846824734	0.402164728682171	53	3	3	1
19	11:40692629-40692774	AA	4.67253270308609	0.546725146198831	17	3	3	1
19	11:6472225-6474797	TE	3.83898139491144	0.403366476190476	1954	3	3	1
19	12:18524643-18524762	AF	5.60511872167253	0.73462783171521	56.6	3	3	1
19	13:74807819-74807939	CE	3.29504018845495	0.724453951890034	22	3	3	1
19	14:120306452-120306541	CE	4.89155795537885	0.505450649350649	127	3	3	1
19	14:26066798-26066961	CE	2.29384619896203	0.582162186836518	142.3	3	3	1
19	14:61037850-61037891	CE	2.59675332965601	0.682560606060606	36	3	3	1
19	14:61037892-61037950	AA	2.64331344442187	0.692246951219512	18	3	3	1
19	16:89960677-89960737	CE	3.01405835781899	0.49885	88	3	3	1
19	16:89960738-89960827	AA	3.15105867276278	0.515798795180723	41	3	3	1
19	18:14988886-14989235	CE	5.26825516333841	0.377126253687316	17	3	3	1
19	18:44573502-44574370	CE	2.31993098113732	0.675260365853659	38	3	3	1
19	1:38533429-38533433	AA	2.09769155900662	0.649732298136646	14	3	3	1
19	1:38533434-38533437	AA	2.20188706980706	0.68113144654088	14	3	3	1
19	1:91053437-91053506	AA	2.12727641532016	0.626808333333333	54	3	3	1
19	1:91053507-91053723	CE	2.17505965046677	0.578769462365591	116	3	3	1
19	3:88813684-88813834	CE	2.40603938762073	0.363477317554241	316.2	3	3	1
19	3:88816527-88816599	AD	2.1722496212757	0.323472868217054	337	3	3	1
19	3:88816709-88817097	AD	2.86213767848366	0.441883040935672	258.4	3	3	1
19	3:88817098-88817308	AD	2.85845966536935	0.419695906432749	270.3	3	3	1
19	3:88817690-88817761	AD	2.57461325816827	0.386102958579882	133.8	3	3	1
19	4:124705612-124705612	AA	3.67233231931277	0.365624113475177	11	3	3	1
19	4:86577897-86578854	TE	2.3607542248207	0.551	30	3	3	1
19	5:110362274-110362434	TE	2.09587339322588	0.417132584269663	15	3	3	1
19	5:145208568-145208716	CE	5.74361640392707	0.442728070175439	19	3	3	1
19	5:146465850-146466019	CE	3.91436238238559	0.579350111856823	30	3	3	1
19	6:149084871-149084936	CE	1.99986117233701	0.531803797468354	14	3	3	1
19	7:101868993-101869018	CE	3.1989582739661	0.773459420289855	29	3	3	1
19	7:43187170-43187296	CE	3.76266098230548	0.919171052631579	19.69	3	3	1
19	7:43187493-43187553	CE	3.42655034692572	0.906506493506493	19.11	3	3	1
19	7:43214039-43214147	CE	2.78584811900089	0.486633333333333	122.9	3	3	1
19	8:75016222-75016406	CE	3.61299131619791	0.759817518248175	85.7	3	3	1
19	8:80859195-80859800	CE	4.485220484115	0.839069281045752	142	3	3	1
19	X:38576139-38576196	CE	2.28912857820026	0.778272727272727	72	3	3	1
19	X:50581403-50581556	CE	2.31461512305733	0.479586546184739	102.8	3	3	1
19	X:50585595-50585624	TE	2.02860766517007	0.761895061728395	289	3	3	1
19	X:7741212-7741308	CE	2.96332799448063	0.645545454545455	31	3	3	1
20	11:113751608-113751687	AD	3.82218028349208	0.384667871485944	11	3	3	1
20	11:8431466-8431651	TE	2.41400921437648	0.850036752136752	30	3	3	1
20	2:32374557-32375000	AD	2.46360513854251	0.399166081871345	28	3	3	1
20	2:32375001-32375107	RI	2.68855482019671	0.412848039215686	28	3	3	1
20	2:32375108-32375484	AA	2.30784345056032	0.368039411764706	15	3	3	1
20	7:130199758-130199806	AD	2.20715172108866	0.575061181434599	162	3	3	1
20	7:130199807-130199905	CE	2.20798573069186	0.514533974358974	162	3	3	1
20	9:21337828-21337962	CE	2.42023988608703	0.812461538461538	26	3	3	1
21	11:32491111-32491233	TS	2.78125511321472	0.343548484848485	59	3	3	1
21	12:109634276-109634354	CE	3.39649386057023	0.551196428571429	17.44	3	3	1
21	12:109635394-109635457	CE	2.83150227958138	0.400301801801802	40.31	4	3	1.33333333333333
21	3:51277369-51277424	AA	2.610230287365	0.557150406504065	16	3	3	1
21	5:66968577-66968625	AA	3.05066356114019	0.869989690721649	14	3	3	1
21	5:66968626-66968649	AA	3.05039880642238	0.869052577319588	16	3	3	1
21	5:66968650-66968733	CE	3.6259366516784	0.885798936170213	16	3	3	1
21	6:15185506-15185817	CE	2.25809812774223	0.69340350877193	20	3	3	1
21	X:50627251-50627309	AA	2.72523063190995	0.537608187134503	18	3	3	1
23	10:119484247-119484267	AD	2.29939425609455	0.643630817610063	11	3	3	1
23	10:58371454-58371699	CE	3.51493360515782	0.44917134502924	129	3	3	1
23	10:69785514-69785672	CE	3.17185690022632	0.807069270833333	52	3	3	1
23	11:30197724-30198257	CE	2.03656340755522	0.568450898203593	52	3	3	1
23	13:98890944-98890998	CE	2.31055219105822	0.319850574712644	346	3	3	1
23	13:98890999-98891040	AA	2.46511896561187	0.331013487475915	156	3	3	1
23	15:53257597-53258058	CE	3.15351421889743	0.383194642857143	23	3	3	1
23	15:53258059-53258330	RI	3.05531978477219	0.382177380952381	24	3	3	1
23	17:13844729-13846271	AA	4.87068909989734	0.537797076023392	16	3	3	1
23	17:62804580-62804735	CE	3.67676368113902	0.633667864271457	11	3	3	1
23	18:82930624-82930701	RI	3.10392177221143	0.55011889596603	12	3	3	1
23	1:132367698-132367886	CE	3.91253858751817	0.707789855072464	53	3	3	1
23	2:27261895-27262103	TE	2.30960788273023	0.8205112	15	3	3	1
23	3:119720461-119720606	RI	3.99509481466001	0.421038271604938	16	3	3	1
23	4:133872844-133873039	CE	6.33527334953289	0.700198765432099	26	3	3	1
23	4:137913471-137913629	CE	2.55250242469954	0.611369715447154	31	3	3	1
23	6:72739403-72739733	RI	2.10785603795038	0.465325153374233	11	3	3	1
23	6:72739734-72739816	AD	1.98555320464557	0.467266666666667	11	3	3	1
23	7:28182481-28182578	RI	2.08131354584755	0.592803797468354	15	3	3	1
23	8:120488752-120489151	CE	3.34262477206647	0.871047058823529	25	3	3	1
23	8:120516582-120516615	RI	3.28389969771861	0.309099290780142	23	3	3	1
23	8:33892854-33893385	RI	3.59780009324297	0.375417365269461	20	3	3	1
23	8:4257146-4257813	TE	4.03351986037077	0.367145283018868	28	3	3	1
23	9:37099682-37102871	AD	2.60424240007928	0.66291696969697	13	3	3	1
23	9:37102872-37103108	CE	3.11906227093951	0.677869811320755	13	3	3	1
23	9:44342221-44342305	CE	3.15225298622544	0.47346859344894	358	3	3	1
24	15:50784739-50784889	TE	2.27325990817473	0.831906021505376	171	3	3	1
24	3:27687049-27690974	AA	2.13559399501243	0.468309523809524	12	3	3	1
24	4:141498806-141499813	TE	2.78320440930235	0.877942857142857	13	3	3	1
25	19:37267337-37268435	TE	2.36688082938579	0.646336533333333	20	3	3	1
25	3:135689120-135690562	AF	3.77933128708131	0.445684684684685	19	3	3	1
25	4:131937015-131937211	CE	2.2202008644471	0.508839250493097	114	3	3	1
25	9:44726276-44726486	CE	3.06998214463596	0.413985539215686	27	3	3	1
26	10:81183344-81183419	CE	3.28249698623067	0.376134166666667	23	3	3	1
26	11:96968588-96968665	CE	4.28714930937491	0.370743421052632	18	3	3	1
26	12:109544498-109544540	TS	2.09349390692643	0.473754618473896	281.6	3	3	1
26	12:59146336-59146362	CE	5.70444200688086	0.318801754385965	297	3	3	1
26	12:99394214-99394531	AF	5.12016783980563	0.629054761904762	31	3	3	1
26	13:91582790-91583060	RI	2.94119111745828	0.537291666666667	17	3	3	1
26	14:51096359-51096473	CE	2.83311043111019	0.690660256410256	135	3	3	1
26	15:28024325-28024687	AF	2.79428317469692	0.452904320987654	13	3	3	1
26	15:67128849-67129023	CE	2.90264252166613	0.419881617647059	35	3	3	1
26	15:80810672-80811334	CE	2.87852071612384	0.37457005988024	14	3	3	1
26	15:80811335-80811359	AD	2.81208822168444	0.407162874251497	13	3	3	1
26	15:96641054-96641161	CE	2.67846330416651	0.383603448275862	23	3	3	1
26	15:96641162-96641885	AA	2.64414563507298	0.392827586206897	16	3	3	1
26	17:25222584-25222722	CE	2.22588613681764	0.73678	24	3	3	1
26	17:34627122-34627148	CE	3.23773005153754	0.450236526946108	125.9	3	3	1
26	17:35702004-35702044	CE	3.18449982403714	0.543814942528736	18	3	3	1
26	18:7869092-7869196	RI	2.46685109373794	0.553452083333333	13	3	3	1
26	19:7295038-7295447	CE	2.9616909141164	0.372013211382114	78	3	3	1
26	1:119590742-119595073	AD	4.19768291937055	0.716968699186992	10.08	3	3	1
26	1:119595074-119595441	AD	3.61423606318884	0.685685140562249	39.9	3	3	1
26	1:119595442-119596059	CE	4.08318855610931	0.70122	76.5	3	3	1
26	1:139059067-139059126	CE	2.50986199251047	0.669701840490798	45	3	3	1
26	1:156821387-156821464	CE	4.04105141303537	0.628039156626506	22	3	3	1
26	1:34296742-34296759	CE	3.02584021819038	0.633771794871795	51	3	3	1
26	1:91053437-91053506	AA	2.13858915799972	0.630141666666667	50	3	3	1
26	1:91053507-91053723	CE	2.1875865706074	0.582102795698925	124	3	3	1
26	2:18064793-18064804	AA	2.57048240061149	0.697722573839663	12	3	3	1
26	2:35132357-35132413	AD	1.98816476761834	0.571569696969697	13	3	3	1
26	2:76499097-76499115	CE	3.52198881612673	0.43411581920904	57	3	3	1
26	2:84603188-84603274	CE	5.01295570333737	0.300079761904762	87.5	3	3	1
26	3:106520009-106520032	AD	2.94912062429602	0.377293172690763	21	3	3	1
26	3:106520033-106520079	CE	2.98494351172919	0.367985140562249	23	3	3	1
26	3:106520080-106520093	AA	3.40040213571758	0.40130562248996	22	3	3	1
26	3:107330215-107333711	TS	3.7691162399392	0.588446857142857	352	3	3	1
26	3:37012485-37012685	CE	6.21872888179155	0.907249382716049	59	3	3	1
26	4:131937015-131937211	CE	2.41218455662691	0.552839250493097	127	3	3	1
26	4:142048268-142048565	CE	2.36626769517496	0.722285714285714	17	3	3	1
26	4:152199810-152199957	CE	3.75974416413788	0.371943655913979	37	3	3	1
26	5:121385309-121385355	CE	2.14027948131879	0.438482820512821	13	3	3	1
26	5:121385356-121385360	AA	2.72119055607246	0.476058974358974	12	3	3	1
26	5:150665347-150665500	RI	2.56811336535444	0.383812175648703	71	3	3	1
26	5:36581687-36581792	CE	3.09625238950573	0.61017037037037	31	3	3	1
26	5:66080939-66080984	CE	2.19020028496578	0.463	90	3	3	1
26	6:29853760-29853884	CE	2.59298847411541	0.636984126984127	41	3	3	1
26	6:29854016-29854139	CE	2.47116208962355	0.625154666666667	65	3	3	1
26	6:90736007-90736390	AF	4.29625226033255	0.56485033557047	26	3	3	1
26	7:65314093-65314332	CE	6.77688938604131	0.431066666666667	36	3	3	1
26	7:90194273-90194296	CE	5.44978762657039	0.517612643678161	98	3	3	1
26	8:3181702-3181737	CE	2.88636792023988	0.740938787878788	42	3	3	1
26	8:80859195-80859800	CE	3.13103450490759	0.585735947712418	75	3	3	1
26	9:20428428-20432102	TE	2.48333876285379	0.799175	16.36	3	3	1
26	9:22156946-22157027	CE	3.08806075808618	0.315946153846154	84	3	3	1
26	9:69998248-69998306	CE	6.37959305151563	0.775459171597633	29	3	3	1
26	9:80296643-80296681	CE	2.1904391645741	0.683800497512438	312	3	3	1
26	9:83948781-83948915	CE	2.76292463186798	0.406837106918239	20	3	3	1
26	X:53114295-53114530	CE	2.18084155140312	0.7886	11	3	3	1
26	X:7412685-7412825	CE	3.09516481456466	0.556339544513458	79	3	3	1
26	X:7739434-7739531	AF	5.05840293975236	0.438301481481481	38	3	3	1
26	X:7740349-7740405	CE	2.26595642046815	0.534245614035088	30	3	3	1
27	10:58500197-58500202	AA	2.34665315735743	0.726474025974026	15	3	3	1
27	10:58500203-58500359	CE	2.3437192979428	0.633496732026144	13	3	3	1
27	10:58500360-58500387	RI	2.20257579666334	0.653064516129032	12	3	3	1
27	11:11881004-11881203	AF	2.76092869750873	0.886363636363636	19	3	3	1
27	11:77801298-77801349	AA	2.79769751809262	0.617544680851064	23	3	3	1
27	11:77801350-77801380	CE	2.67194008156643	0.588041134751773	53	3	3	1
27	12:109749010-109749094	RI	2.65972595487719	0.57660582278481	15.84	3	3	1
27	12:84613443-84613904	TS	2.02253040706772	0.722790566037736	17	3	3	1
27	19:5111238-5111364	RI	2.51623327631131	0.575055063291139	16	3	3	1
27	2:104493221-104493690	CE	2.81501371046584	0.363695337995338	18	3	3	1
27	9:55195036-55195423	RI	2.12366148881203	0.413038441692466	14.33	3	3	1
28	11:70044197-70044275	AA	2.28110584721664	0.620128205128205	11	3	3	1
28	16:24448048-24448248	CE	4.47625441077577	0.439565269461078	213	3	3	1
28	1:178798438-178798853	CE	3.562805048367	0.832619117647059	38	3	3	1
28	1:178798854-178798855	AD	3.65382761440264	0.797417401960784	70	3	3	1
29	12:99412469-99412681	CE	4.67226334145373	0.426721428571429	25	3	3	1
29	19:8784892-8785121	AF	3.20026499257264	0.340139826839827	11.29	3	3	1
29	4:133039337-133039416	AF	3.64122436808242	0.589724691358025	23	3	3	1
29	4:133039487-133039492	AA	2.86084058580989	0.511825925925926	33	3	3	1
29	4:133039493-133039516	AA	2.54372614729545	0.467705930470348	87	3	3	1
29	4:133039517-133039529	AA	2.57156048081617	0.462141513292434	143	3	3	1
29	4:133039530-133039530	AA	2.57156048081617	0.462141513292434	152	3	3	1
29	4:133039531-133039786	CE	2.95141045810408	0.492141975308642	183	3	3	1
29	8:75016222-75016406	CE	3.82855483735134	0.805150851581508	60.6	3	3	1
29	9:107328290-107328434	RI	2.03113001039348	0.398171641791045	12	3	3	1
29	9:21977277-21977381	RI	2.9401935003488	0.318482269503546	14	3	3	1
29	9:51963429-51963546	TS	2.13745017736811	0.765740952380952	20	3	3	1
29	X:36920369-36920413	CE	2.3548514081402	0.463873417721519	55	3	3	1
30	10:12547947-12548879	CE	3.03321252510087	0.612024117647059	50	3	3	1
30	11:102309050-102309396	RI	4.54316822349356	0.456094477317554	22	3	3	1
30	12:21757435-21757558	TE	2.18961669644294	0.80415	15.42	3	3	1
30	16:55975478-55975531	RI	2.05597509801052	0.454646706586826	13	3	3	1
30	17:28599870-28600242	RI	2.79919990806747	0.335585996055227	23	3	3	1
30	17:32280024-32282766	CE	2.2880295848004	0.416287450980392	17	3	3	1
30	17:32282767-32282795	RI	2.18361595809784	0.417323391812865	24	3	3	1
30	17:32282796-32282872	AD	2.18416123666767	0.417159649122807	19	3	3	1
30	17:32320458-32320484	AD	2.30561601165397	0.380647598784194	22.4	3	3	1
30	18:60544147-60544778	AD	4.21393125315343	0.461635087719298	17	3	3	1
30	1:187282094-187283095	TE	2.86815806441291	0.499801898734177	33	3	3	1
30	1:88272766-88273119	AA	2.60752745617237	0.47264	35	3	3	1
30	1:88273120-88274711	RI	2.97189968975661	0.480520467836257	19	3	3	1
30	1:88274712-88275027	AD	2.72019612459821	0.477791907514451	23	3	3	1
30	1:88275028-88275041	AD	2.62341520216734	0.474867052023121	37	3	3	1
30	2:26387312-26387555	RI	3.22891706250784	0.441769865841073	12.941	3	3	1
30	5:32935541-32935594	CE	2.97929568463635	0.706701785714286	11	3	3	1
30	7:127787303-127787498	RI	3.03115858517488	0.306165392781316	13.89	3	3	1
30	7:37982949-37986882	AA	2.82758230034192	0.32185129740519	14	3	3	1
30	X:99468315-99468600	AA	2.47751804896877	0.347960749506903	17	3	3	1
31	10:100448178-100448823	AD	2.79286070449655	0.341648126232742	24	3	3	1
31	13:13975635-13977289	AD	2.32791521808151	0.603927272727273	13	3	3	1
31	2:174327760-174327941	CE	2.17278707876147	0.636156097560976	15	3	3	1
31	2:26385610-26385989	RI	2.61927462343617	0.392505138461538	10.08	3	3	1
31	4:138089759-138090008	RI	2.00921161563657	0.517121739130435	17	3	3	1
31	4:138092097-138092158	RI	2.02625090090657	0.531805696202532	24	3	3	1
31	4:138092159-138093330	CE	2.11211985283333	0.517707006369427	17	3	3	1
31	4:138093525-138093668	CE	2.04781661459652	0.49879125	21	3	3	1
31	4:138093669-138093777	RI	1.96998454366438	0.502071604938272	28	3	3	1
31	4:138093778-138095120	CE	2.01445426995843	0.509485	21	3	3	1
31	9:35087994-35088113	TE	2.08753407711008	0.795068181818182	23	3	3	1
32	10:61842604-61842681	CE	2.73406222378201	0.383710144927536	23	3	3	1
32	10:69953440-69953472	CE	2.77065592495939	0.661007855626327	308	3	3	1
32	10:75173965-75174167	CE	2.52081071591898	0.529955279503106	49	3	3	1
32	10:91122207-91122223	CE	6.62092036396997	0.417583047619048	438	3	3	1
32	10:91122224-91122331	AA	6.57233499206926	0.381993714285714	556	3	3	1
32	10:99019278-99019364	CE	4.91506752226059	0.778748643410853	118	3	3	1
32	11:107095002-107095190	CE	2.33578317082937	0.439682170542636	46	3	3	1
32	11:29497343-29497426	CE	3.08204720308864	0.647444375	51	3	3	1
32	11:29705535-29705591	CE	2.93190709127027	0.480059523809524	112	3	3	1
32	11:29706410-29708770	CE	2.84887338974921	0.469915789473684	220	3	3	1
32	11:77807791-77807937	CE	3.40256960797522	0.670356338028169	97	3	3	1
32	11:77807938-77807938	AD	3.16735990911605	0.588940845070423	134	3	3	1
32	11:77809797-77809798	AA	2.94625238556623	0.701028538812785	180	3	3	1
32	11:77809799-77809805	AA	2.98299928058202	0.720175799086758	189	3	3	1
32	11:77809806-77809858	CE	2.89527129959462	0.706018264840183	187	3	3	1
32	11:77812009-77812191	CE	2.86749638557101	0.561009219858156	131	3	3	1
32	11:77812192-77812719	AD	2.35296508579021	0.557023908045977	128	3	3	1
32	11:77814634-77814711	CE	4.66088789718681	0.57183896713615	139	3	3	1
32	11:77815856-77815891	CE	3.87351564729655	0.771261502347418	175	3	3	1
32	11:77859019-77860331	CE	4.23347064218497	0.895561904761905	139	3	3	1
32	11:83364795-83364836	CE	3.37565572932604	0.422498857142857	157	3	3	1
32	11:97491644-97491666	CE	4.46364071795457	0.847904641350211	41	3	3	1
32	12:55735034-55735174	CE	4.18638608117069	0.483587425149701	38	3	3	1
32	12:76100028-76100096	CE	2.28754835563121	0.637405405405405	32	3	3	1
32	12:80170183-80170248	CE	2.38602610951601	0.562674269005848	491	3	3	1
32	13:104152165-104152182	CE	3.5681217603829	0.637150909090909	46	3	3	1
32	13:46678811-46679904	TE	3.34242453132464	0.402861111111111	51	3	3	1
32	13:55507864-55507880	CE	3.74324618956502	0.32567875	117	3	3	1
32	13:96616994-96617071	CE	2.06634983787309	0.52523717948718	47	3	3	1
32	14:101884087-101884118	AA	3.46945385581866	0.852570175438596	15	3	3	1
32	14:101884119-101884161	AA	3.72826991299808	0.859781710914454	38	3	3	1
32	14:101915893-101915934	CE	2.43203903261969	0.548200757575758	63	3	3	1
32	14:20685212-20685280	CE	5.31788530646751	0.606119512195122	52.5	5	3	1.66666666666667
32	14:27776159-27776182	CE	3.88878924941199	0.552944444444444	11	3	3	1
32	14:31023067-31023170	CE	2.89906270245405	0.526040655105973	105	3	3	1
32	14:31023171-31023179	AD	2.51230527496297	0.393555172413793	135	3	3	1
32	14:31220893-31221120	RI	3.2439059178819	0.689060416666667	14	3	3	1
32	14:60732906-60733206	CE	3.47225783502471	0.718452164502165	49	3	3	1
32	14:7886026-7886123	CE	5.57727423543989	0.458913253012048	24	3	3	1
32	15:77091812-77091854	CE	7.01731488329643	0.729430588235294	232	3	3	1
32	15:79363658-79363678	CE	3.73314385997554	0.803496066252588	33	3	3	1
32	15:99737547-99737653	CE	4.97251342571898	0.767756087824351	73	3	3	1
32	16:30321806-30321895	CE	3.1532646814675	0.456927450980392	137	3	3	1
32	16:32678669-32678713	CE	3.50749251697614	0.780583333333333	12	3	3	1
32	16:43503622-43503753	CE	3.00295267809634	0.502193548387097	17	3	3	1
32	16:4522993-4523075	CE	4.43296948297035	0.575484703196347	55	3	3	1
32	16:50320300-50320413	CE	2.78495355285867	0.470453293413174	40	3	3	1
32	16:58460243-58460556	CE	3.00937840049839	0.320915204678363	88	3	3	1
32	16:77097649-77097762	CE	7.09567690833675	0.350534136546185	29	3	3	1
32	16:77099651-77099746	CE	7.09567690833675	0.350534136546185	23	3	3	1
32	17:24606224-24606262	AD	2.63963360057358	0.553417647058823	64	3	3	1
32	17:24606263-24606352	CE	2.69766479909491	0.556591715976331	72	3	3	1
32	17:69274101-69274166	CE	4.06470179019866	0.848507456140351	83	3	3	1
32	17:78771010-78771208	CE	5.90592568603881	0.482853333333333	27	3	3	1
32	17:81445487-81445593	CE	2.0008184555939	0.711075471698113	846	3	3	1
32	18:25020662-25020757	CE	2.91409587061837	0.840596244131455	94	3	3	1
32	18:25022622-25022978	CE	3.17047449952863	0.861266666666667	72	3	3	1
32	18:25124368-25124391	CE	4.26141980663848	0.67504802259887	113	3	3	1
32	18:46757382-46757435	CE	5.29100086824387	0.35714358974359	32	3	3	1
32	18:5054015-5054017	AA	2.86329719493536	0.346543165467626	86	3	3	1
32	18:5054018-5054098	CE	3.33823090695092	0.633780815347722	140	3	3	1
32	18:5055980-5056849	CE	2.38126738367441	0.628834731934732	210	3	3	1
32	18:5060515-5060610	CE	2.54795025249113	0.726330136986301	249	3	3	1
32	18:65083054-65084794	CE	5.47253096773266	0.752879901960784	14	3	3	1
32	19:10215274-10215354	CE	6.55873411653702	0.545308163265306	20	3	3	1
32	19:40340685-40340750	CE	3.43180026566094	0.554819298245614	92	3	3	1
32	19:47320276-47320320	CE	3.65144756372381	0.600756666666667	35	3	3	1
32	19:8907851-8907916	CE	2.44984356668336	0.360759770114943	147	3	3	1
32	1:118541675-118541698	CE	4.02860167876003	0.630147991967872	123	3	3	1
32	1:118555285-118555386	CE	2.97050193006913	0.392760465116279	154	3	3	1
32	1:135457861-135457869	CE	2.95629646924453	0.559618518518519	14	3	3	1
32	1:135463915-135463938	CE	3.15707364026137	0.464541875	46	3	3	1
32	1:183329586-183329657	CE	6.00655180661929	0.56554431372549	45	3	3	1
32	1:23871438-23871518	CE	5.33736051538893	0.772296138211382	45	3	3	1
32	1:34114549-34114641	CE	6.84005628692231	0.92758118609407	36	3	3	1
32	1:34296742-34296759	CE	3.35526948081222	0.702771794871795	29	3	3	1
32	1:34301861-34301932	CE	4.8290617780829	0.588617682926829	21	3	3	1
32	1:36347217-36347294	CE	4.81627239726321	0.686094176706827	31	3	3	1
32	1:40008331-40008339	CE	2.12637392176741	0.357890173410405	165	3	3	1
32	1:65192534-65192566	CE	3.33715548194683	0.306187878787879	18	3	3	1
32	1:68969394-68969412	TE	2.80612086884484	0.470445901639344	751	3	3	1
32	1:91073324-91073341	CE	4.04829381309043	0.606258174097665	98	3	3	1
32	1:91076944-91076991	CE	4.86714311987415	0.529653503184713	70	3	3	1
32	1:91078391-91078435	CE	2.64197286319464	0.554512629399586	143	3	3	1
32	1:91079031-91079081	CE	2.99513127205916	0.639467083333333	192	3	3	1
32	1:91082141-91082179	CE	7.03807483413609	0.869471762208068	130	3	3	1
32	1:91084946-91085005	CE	4.3183505204279	0.761091295116773	165	3	3	1
32	1:91087059-91087124	CE	4.12886600578519	0.581520382165605	122	3	3	1
32	1:91088634-91088711	CE	2.96219516523997	0.646889937106918	160	3	3	1
32	1:91090455-91090499	CE	4.2405951091288	0.809055907172996	158	3	3	1
32	1:91091602-91091667	CE	3.21423031044474	0.741826086956522	228	3	3	1
32	1:91093560-91093637	CE	3.75610933003781	0.787841666666667	182	3	3	1
32	1:91103247-91103318	CE	2.32755748570061	0.651473684210526	69	3	3	1
32	1:91110355-91110447	CE	3.03393913975	0.621394202898551	73	3	3	1
32	1:97864203-97864464	CE	2.61884575310862	0.468574642126789	445	3	3	1
32	1:97864465-97864520	AA	2.87577324051205	0.544104471544715	291	3	3	1
32	2:128142248-128144703	TE	2.07547966761394	0.710730769230769	24	3	3	1
32	2:14040834-14040955	CE	4.18834417684591	0.345877844311377	95	3	3	1
32	2:146418362-146418475	AD	3.95587871103303	0.65879376498801	11	3	3	1
32	2:17370459-17370551	CE	2.33145798038437	0.759062146892655	511	3	3	1
32	2:180028958-180029074	CE	3.04937562195414	0.459556725146199	96	3	3	1
32	2:181510504-181510530	CE	4.78481179598218	0.442223493975904	44	3	3	1
32	2:181571238-181571257	CE	3.26526913454073	0.860901960784314	14.43	3	3	1
32	2:29710156-29710308	CE	4.71362177849122	0.489829740518962	24	3	3	1
32	2:30028644-30028706	CE	7.19082938405997	0.655761960784314	187	3	3	1
32	2:30175290-30175713	RI	3.33322678121155	0.386230374753452	16	3	3	1
32	2:31044882-31044896	CE	4.32740684251835	0.935528925619835	13	3	3	1
32	2:34419108-34419265	CE	3.77471080085953	0.585517543859649	41	3	3	1
32	2:59350494-59350622	CE	2.31326726917894	0.597744375	21	3	3	1
32	2:71853534-71853663	CE	3.19766503936397	0.414894409937888	291	3	3	1
32	2:91682026-91682136	CE	5.21658873945866	0.818263461538462	18	3	3	1
32	3:136932011-136932040	CE	6.65444988725401	0.73074623655914	41	3	3	1
32	3:142281852-142281983	CE	5.43661153780436	0.629800414078675	275	3	3	1
32	3:142282969-142283112	CE	4.38532606550185	0.524752469135803	260	3	3	1
32	3:142304705-142304722	CE	7.15033003641539	0.327446830265849	231	3	3	1
32	3:34064974-34065054	CE	4.15957537315784	0.302499425287356	161	3	3	1
32	3:8936439-8936480	CE	6.09601323017711	0.433104670912951	18	3	3	1
32	3:90091013-90091091	CE	3.32686556754513	0.524145799410029	177	6	3	2
32	4:123463538-123463771	CE	4.75514821190327	0.748949122807018	197	3	3	1
32	4:123465356-123465505	CE	4.37376510746982	0.740533333333333	238	3	3	1
32	4:123465859-123466074	CE	4.47767117969314	0.747253216374269	244	3	3	1
32	4:123469723-123469872	CE	4.95917317588889	0.795805263157895	183	3	3	1
32	4:123471007-123472035	CE	4.92849004854942	0.789457894736842	118	3	3	1
32	4:123472036-123476243	RI	4.48221943337651	0.756025730994152	200	3	3	1
32	4:123476244-123476337	CE	4.47819633035987	0.760315789473684	253	3	3	1
32	4:123542492-123542587	CE	4.26385410205001	0.805213487475915	223	3	3	1
32	4:132281994-132282078	CE	6.10924003441048	0.338054166666667	19	3	3	1
32	4:137523852-137523890	CE	6.80927082554926	0.303604938271605	27	3	3	1
32	4:137524936-137525142	CE	6.60209448629168	0.361209012345679	27	3	3	1
32	4:137526338-137526421	CE	4.51531802870364	0.421146790123457	40	3	3	1
32	4:139364331-139364339	CE	6.12124766411564	0.6345675	49.5	3	3	1
32	4:148949471-148949770	CE	3.387289790049	0.369075555555556	36	3	3	1
32	4:156169546-156169557	CE	4.29798631626869	0.563126627218935	74	3	3	1
32	4:43514862-43515681	RI	3.08166433679406	0.566013725490196	50	3	3	1
32	4:57886289-57886327	CE	6.72234689336163	0.402127513227513	71.4	3	3	1
32	4:59546149-59546182	CE	3.15776945379277	0.366794797687861	87	3	3	1
32	4:98953866-98953880	CE	5.28185710902093	0.715099408284024	44	3	3	1
32	5:113137705-113137986	CE	5.40436068194411	0.66514965034965	51	3	3	1
32	5:113163058-113163351	CE	3.01903429717055	0.764753191489362	14	3	3	1
32	5:115987688-115987732	CE	3.30863045890837	0.685433928571429	46	3	3	1
32	5:123581592-123581597	CE	3.41545871562737	0.727855063291139	34	3	3	1
32	5:123638956-123638988	CE	3.37787293796779	0.694425	30	3	3	1
32	5:34629136-34629138	AA	4.19511347690598	0.585231952662722	63	3	3	1
32	5:34629139-34629172	CE	4.15777614470383	0.599997238658777	60	3	3	1
32	5:64283967-64284125	CE	5.62249888935488	0.700953413654618	43	3	3	1
32	5:64284690-64284739	CE	3.99293271837638	0.641819361277445	73	3	3	1
32	5:64284740-64284809	AD	4.00371677654871	0.640621756487026	77	3	3	1
32	5:88769359-88769603	AA	3.66108993350811	0.325669047619048	37.8	3	3	1
32	6:120969355-120969492	CE	3.84201238767319	0.492660766961652	20	3	3	1
32	6:39646725-39646844	CE	5.21492607034153	0.606235365853659	19	3	3	1
32	6:50176877-50176918	CE	6.98767786479429	0.612305917159763	53	3	3	1
32	6:5157004-5157027	CE	2.53375025250802	0.745198717948718	25	3	3	1
32	6:72706368-72706414	CE	2.18045716866369	0.489811320754717	17	3	3	1
32	6:72706415-72707159	AA	2.07730483998176	0.480796296296296	13	3	3	1
32	6:72716952-72718881	CE	2.22530709785166	0.499828025477707	13	3	3	1
32	6:72718882-72719041	RI	2.26216375990967	0.49515923566879	14	3	3	1
32	6:72734005-72734747	RI	2.27532546817085	0.469160493827161	13	3	3	1
32	6:72739403-72739733	RI	2.10785603795038	0.465325153374233	11	3	3	1
32	6:72739734-72739816	AD	1.98555320464557	0.467266666666667	19	3	3	1
32	6:72739817-72739818	AD	1.99128459435867	0.502549382716049	18	3	3	1
32	6:72739819-72739830	AD	1.96527057025691	0.491674846625767	17	3	3	1
32	6:83187764-83187784	CE	5.01726989761105	0.349380392156863	62	3	3	1
32	6:93680789-93680877	CE	6.09649916301928	0.412363580246914	18	3	3	1
32	6:99173242-99173831	AF	3.95395779326537	0.520230612244898	12	3	3	1
32	7:105637652-105637725	CE	4.11880590152362	0.478287037037037	14	3	3	1
32	7:112333829-112333954	CE	3.65858216473821	0.528714367816092	134	3	3	1
32	7:112334938-112335156	CE	4.09501927532385	0.459581920903955	97	3	3	1
32	7:112336849-112336974	CE	3.19521344434187	0.302617486338798	67	3	3	1
32	7:144514872-144514946	CE	4.83442902112613	0.327746421267894	25	3	3	1
32	7:19291069-19291176	CE	2.39456679825269	0.772246913580247	23	3	3	1
32	7:24919184-24919201	AA	3.12573536530362	0.736631137724551	15	3	3	1
32	7:24919202-24919351	CE	3.1875855885297	0.715816766467066	19	3	3	1
32	7:28909903-28909988	CE	3.42362192402344	0.615343103448276	314	3	3	1
32	7:4444978-4445122	CE	2.50866830292606	0.307557630522088	62	3	3	1
32	7:44903462-44903527	CE	6.05445418563436	0.344276862745098	64	3	3	1
32	7:67244521-67244544	CE	2.98927569269586	0.369920125786164	37	3	3	1
32	7:75683394-75683459	CE	5.7666945297336	0.680289349112426	27	3	3	1
32	8:13938922-13938948	CE	3.93486717343623	0.873153846153846	14	3	3	1
32	8:22587550-22587552	AD	7.23492482193041	0.494942528735632	300	3	3	1
32	8:45049842-45049877	CE	2.90131920237409	0.555526907630522	86	3	3	1
32	8:45658257-45658353	AA	3.00383875441413	0.758084249084249	31	3	3	1
32	8:45658354-45658471	CE	3.62418801154979	0.778408239700375	88	3	3	1
32	8:61534858-61534908	CE	3.80349698052569	0.600072256728778	213	3	3	1
32	8:80790884-80790964	CE	6.18371849093606	0.391983105022831	21	3	3	1
32	9:111173081-111173122	CE	3.2664582881538	0.632085119047619	60	3	3	1
32	9:111175777-111175842	CE	3.79386162823903	0.698211377245509	51	3	3	1
32	9:111177242-111177316	CE	4.88008280036034	0.794185714285714	63	3	3	1
32	9:111179047-111179097	CE	3.79043004389073	0.666185119047619	81	3	3	1
32	9:111179873-111179920	CE	4.54078147780669	0.754598214285714	83	3	3	1
32	9:111180216-111180272	CE	3.16597477404214	0.606255424063116	108	3	3	1
32	9:111182819-111182887	CE	5.42148294906143	0.618916666666667	70	3	3	1
32	9:111182888-111182896	AD	5.43949840287534	0.378244642857143	64	3	3	1
32	9:111184190-111184279	CE	7.37287271702074	0.657053571428571	66	3	3	1
32	9:111193047-111193118	CE	2.10706495593401	0.582409937888199	46	3	3	1
32	9:111207797-111207889	CE	5.77936024782358	0.86484451754386	48	3	3	1
32	9:111213813-111213914	CE	3.74184693194739	0.800495833333333	58	3	3	1
32	9:118059620-118059666	CE	2.44858874244575	0.629447852760736	34	3	3	1
32	9:118519086-118519184	CE	3.34598350251763	0.494603571428571	48	3	3	1
32	9:45947541-45947552	CE	4.55174098232223	0.590580894308943	49	3	3	1
32	9:49032509-49032688	CE	3.59742839814897	0.657724844720497	98	3	3	1
32	9:49033577-49033672	CE	3.3574179362935	0.611274120082816	97	3	3	1
32	9:67027337-67027891	AD	2.40164662294969	0.369579215686274	93	3	3	1
32	9:67029664-67029742	CE	3.19854205081873	0.656410597302505	5430	3	3	1
32	9:67031951-67032026	CE	3.36425956449704	0.688244573643411	4300	3	3	1
32	9:70004306-70004341	CE	3.13729066014217	0.521030813953488	120	3	3	1
32	9:92601985-92602047	CE	2.62248119168628	0.663953939393939	20	3	3	1
32	X:159943018-159943088	CE	4.00563996956562	0.427857792207792	36	3	3	1
32	X:71815924-71816334	CE	1.98019022064495	0.77332	23	3	3	1
32	X:73782298-73782309	CE	3.30771769744096	0.501958620689655	77	3	3	1
32	X:8201658-8201672	CE	2.71509458782321	0.636266326530612	15	3	3	1
33	11:61492850-61492903	AD	2.48636612159812	0.408469076305221	12	3	3	1
33	16:89960677-89960737	CE	2.73411173943882	0.452516666666667	14	3	3	1
33	17:56099076-56099176	RI	2.66741136484263	0.316543912175649	27	3	3	1
33	4:131937015-131937211	CE	3.20484449782386	0.734505917159763	28	3	3	1
33	4:131937212-131937387	AA	2.8251402395091	0.716029479768786	23	3	3	1
33	4:131937388-131937464	AA	2.88309322242954	0.726310465116279	18	3	3	1
33	7:127455429-127456979	TS	2.10164704662676	0.734044444444444	25	3	3	1
33	X:142739321-142742297	TE	2.94645225403925	0.673896252465483	32	3	3	1
33	X:7741212-7741308	CE	2.36657274421907	0.515545454545455	16	3	3	1
34	10:20332262-20332395	RI	3.56139157669457	0.504824550898204	12.52	3	3	1
34	10:20332558-20333253	RI	3.28646859043372	0.460900595238095	11.19	3	3	1
34	11:80393084-80393176	CE	3.10124349258724	0.443191666666667	15.61	3	3	1
34	11:94113263-94113301	CE	4.50654991431849	0.871647878787879	25	3	3	1
34	12:108584926-108585042	RI	2.77258840679627	0.535260606060606	15	3	3	1
34	12:113133541-113133576	CE	4.50640451034194	0.781942829457364	26	3	3	1
34	12:55721406-55722178	AD	2.98904308688405	0.488800798403194	13	3	3	1
34	13:55507124-55507329	RI	2.47993879077663	0.338105454545455	14	3	3	1
34	14:56886699-56886956	AD	2.7606915492588	0.56324431372549	16	3	3	1
34	14:76419010-76422980	AD	2.44533596398395	0.454111111111111	13	3	3	1
34	14:76422981-76426809	AD	2.52969782830818	0.459264705882353	14	3	3	1
34	14:76426840-76428402	CE	2.78686165892349	0.464892215568862	14	3	3	1
34	16:52049808-52050905	AD	3.13044529027887	0.457087824351297	13	3	3	1
34	17:32255614-32256150	AA	3.49252875437854	0.664994736842105	12	3	3	1
34	17:32256151-32256169	AA	3.47490344804872	0.65664011627907	15	3	3	1
34	17:32256170-32256175	AA	3.48740797954231	0.657562209302326	13	3	3	1
34	17:32256176-32256189	RI	3.53859277931514	0.667243023255814	14	3	3	1
34	17:32256190-32256202	AD	3.2213171676633	0.65671098265896	14	3	3	1
34	17:32260578-32260723	CE	3.7882274871807	0.617223668639053	13	3	3	1
34	17:32266372-32266520	CE	3.37499204865194	0.624113017751479	11	3	3	1
34	17:32268112-32268448	RI	3.84083772753503	0.641684117647059	11	3	3	1
34	17:32268449-32269194	CE	3.49023077474467	0.628746783625731	11	3	3	1
34	17:32269195-32269482	RI	3.68198163898294	0.632568823529412	11	3	3	1
34	17:32274228-32274913	RI	3.01783345194597	0.573535490196078	11	3	3	1
34	17:32274942-32275607	CE	2.92023639179089	0.563000196078431	13	3	3	1
34	18:53948645-53948668	CE	3.43789671130483	0.557241222879684	12	3	3	1
34	19:46057216-46057359	CE	5.3622647769003	0.470767251461988	18	3	3	1
34	1:82737013-82737087	CE	3.66067961250499	0.325944573643411	18	3	3	1
34	1:82737088-82741638	RI	3.49467510047204	0.324462015503876	17	3	3	1
34	1:93800065-93800801	AD	2.5672001341298	0.369614942528736	21	3	3	1
34	2:34700851-34701099	AA	3.33404164746237	0.365519607843137	12	3	3	1
34	2:34701100-34701637	AA	3.30031996306527	0.371510784313726	12	3	3	1
34	3:108900715-108901425	TE	2.10849638276562	0.714853571428571	16	3	3	1
34	4:130671170-130671171	AD	3.31639995214678	0.616021960784314	21	3	3	1
34	4:130671172-130671571	AD	3.37768972356415	0.619292549019608	11	3	3	1
34	4:130704666-130705771	CE	4.72320043912257	0.662686078431373	15	3	3	1
34	4:132309818-132309837	AA	4.23353627080706	0.666381764705882	15	3	3	1
34	4:139364923-139365185	AA	3.80613986098381	0.613987525562372	10.32	3	3	1
34	4:139365186-139365194	AA	3.64273798018742	0.609702642276423	17.28	3	3	1
34	4:87924595-87926037	RI	2.88587492786903	0.374354690618763	11	3	3	1
34	5:137301648-137302125	RI	3.58742519232161	0.362334285714286	23	3	3	1
34	5:31159522-31159699	RI	3.23392032215233	0.378406743737958	16	3	3	1
34	5:66392273-66392335	CE	2.69960759921055	0.808858108108108	12	3	3	1
34	5:93157013-93157702	AD	3.00015534540497	0.393835305719921	15	3	3	1
34	6:128371968-128372012	CE	2.06508596732587	0.466402366863905	17	3	3	1
34	6:38558955-38559121	CE	3.93894287717225	0.517152380952381	25	3	3	1
34	6:38559122-38559169	RI	3.5365992119349	0.510938461538461	35	3	3	1
34	6:38559170-38559203	AA	3.44974279553873	0.509534319526627	30	3	3	1
34	6:38559204-38559214	AA	2.5629064951472	0.416675147928994	31	3	3	1
34	6:38559215-38559304	CE	2.57607945436618	0.415675147928994	27	3	3	1
34	6:47542407-47543945	RI	4.06842189448344	0.313361849710983	27	3	3	1
34	6:65080112-65080409	CE	2.78593282387045	0.348360552268245	13	3	3	1
34	6:86420412-86421980	RI	4.00777491062269	0.496823895582329	19.7	3	3	1
34	6:86421981-86422119	CE	3.9830790844669	0.497486546184739	17.7	3	3	1
34	7:45381825-45383124	AD	2.80980047128889	0.432105098039216	18.12	3	3	1
34	7:45383125-45383184	CE	3.15683792142746	0.515132606060606	23.12	3	3	1
34	8:127171144-127171198	RI	4.26090201811344	0.490239285714286	14	3	3	1
34	9:37491384-37491419	CE	2.50856415991895	0.474587878787879	11	3	3	1
34	9:37491420-37491455	RI	2.49699153034984	0.46871686746988	11	3	3	1
34	9:67031951-67032026	CE	2.50557024658772	0.512577906976744	144	3	3	1
34	9:75196126-75196200	CE	3.38179022104981	0.644453459119497	11	3	3	1
34	9:92601985-92602047	CE	2.46317283942131	0.623620606060606	63	3	3	1
34	X:111572052-111573112	TE	3.25350497441749	0.681558536585366	12	3	3	1
34	X:142715115-142716407	AA	3.00734747653754	0.521823643410853	14.88	3	3	1
34	X:51146392-51146415	CE	3.76068898743223	0.848677419354839	33	3	3	1
34	X:74232967-74232990	CE	2.58531227349799	0.389637764932563	194	3	3	1
34	X:99467583-99468122	RI	2.18806620618901	0.33925730994152	21	3	3	1
35	10:94788837-94789703	RI	3.26577500728597	0.361993410852713	13	3	3	1
35	14:20523675-20523778	RI	2.88829123486905	0.378154420946626	11.79	3	3	1
35	14:62703301-62704683	RI	2.74975719671544	0.346762674650699	12	3	3	1
35	15:98595944-98596039	AD	3.33589508856944	0.488942209072978	12	3	3	1
35	17:46700147-46700149	AA	3.14467862845311	0.310588304093567	23	3	3	1
35	1:165865240-165865374	TE	3.39180101786417	0.664619642857143	57	3	3	1
35	1:23261736-23262621	TE	2.17922547445292	0.544002032520325	16	3	3	1
35	1:34160330-34160496	CE	2.93823050718794	0.303507878787879	12	3	3	1
35	2:24914206-24914250	RI	2.54318185521149	0.346128542914172	16	3	3	1
35	2:24914251-24915437	CE	2.50887152814739	0.330565261044177	12	3	3	1
35	3:90015018-90015129	AD	3.50253935196949	0.487638596491228	17	3	3	1
35	4:137999592-137999991	CE	2.34540139937293	0.527692771084337	11	3	3	1
35	4:138000582-138000652	RI	1.96037810582161	0.48177380952381	21	3	3	1
35	4:138000653-138001233	CE	2.03020341766662	0.505036585365854	12	3	3	1
35	4:138004755-138004870	CE	2.18432155505626	0.510169696969697	14	3	3	1
35	4:138004871-138005264	RI	2.42371389709503	0.534359756097561	13	3	3	1
35	4:138006742-138006743	AD	2.00182732209504	0.466886904761905	12	3	3	1
35	4:138006744-138006746	AD	2.0330339390156	0.472017857142857	12	3	3	1
35	4:138010288-138010370	RI	2.05836744823102	0.504642105263158	14	3	3	1
35	4:138010371-138010604	CE	2.20662392439762	0.506861077844311	13	3	3	1
35	4:138010605-138010605	AD	2.17954725753746	0.518944910179641	14	3	3	1
35	4:138010606-138010636	RI	2.24375883430471	0.522751807228916	14	3	3	1
35	4:138010637-138010653	AA	2.24409712566016	0.522613253012048	14	3	3	1
35	4:138024260-138024342	CE	2.40425134782152	0.59709756097561	12	3	3	1
35	4:138024824-138024917	RI	2.04860476941762	0.466436526946108	16	3	3	1
35	4:138027626-138027707	RI	2.46642354713302	0.533493902439024	11	3	3	1
35	4:138030389-138030431	RI	2.23075930771284	0.52229696969697	14	3	3	1
35	4:138030432-138030469	CE	2.25926083444306	0.511351515151515	13	3	3	1
35	4:138031074-138031104	RI	2.17921279277717	0.475183431952663	12	3	3	1
35	4:138032790-138032813	CE	2.22068100874695	0.528859756097561	13	3	3	1
35	4:138032814-138032879	RI	2.22021329168885	0.514593939393939	20	3	3	1
35	4:138032880-138033539	CE	2.27389433393252	0.493078313253012	14	3	3	1
35	4:138039210-138039447	RI	2.12284234955585	0.44559649122807	12	3	3	1
35	4:138039448-138039571	CE	2.12386935437148	0.44546783625731	12	3	3	1
35	5:134236700-134237250	TE	2.39144699864902	0.568408974358974	17	3	3	1
35	5:30248521-30251076	AD	4.77444388877876	0.319650877192982	16	3	3	1
35	6:86437540-86438388	TS	2.56950721919992	0.784611920529801	18	3	3	1
35	7:141467533-141467584	CE	2.51329377129163	0.47472619047619	17	3	3	1
35	9:15306329-15306637	CE	2.05713356830629	0.425435582822086	22	3	3	1
35	9:15306638-15306872	RI	2.70908079636367	0.465668831168831	16	3	3	1
35	9:61923905-61924216	CE	3.03047048480699	0.46534131736527	13	3	3	1
35	X:157593725-157593873	CE	2.33221896216718	0.45609756097561	11	3	3	1
35	X:7874230-7874232	AA	3.4807006438042	0.598158507462687	16.49	3	3	1
36	11:50383740-50383769	AD	2.64317805985097	0.373262857142857	18	3	3	1
36	11:79242499-79242949	CE	3.88075507219852	0.563838150289017	13	3	3	1
36	11:79242950-79243024	AA	3.88075507219852	0.563838150289017	15	3	3	1
36	12:113133541-113133576	CE	3.44983857085672	0.598609496124031	13	3	3	1
36	13:106948068-106948072	CE	3.33569603386777	0.354215294117647	17	3	3	1
36	14:47313485-47314158	CE	4.75811679615337	0.41493908045977	11	3	3	1
36	14:47726471-47726554	CE	5.33703500214558	0.709041666666667	11	3	3	1
36	14:61644060-61645440	AA	2.42992172595962	0.579228070175439	11	3	3	1
36	16:94384346-94384388	CE	3.90110889987419	0.490323699421965	13	3	3	1
36	17:24519114-24519130	AD	3.76913032145914	0.550545086705202	12	3	3	1
36	17:32199059-32199157	RI	2.37249133111021	0.367789473684211	11	3	3	1
36	19:21275980-21276039	AA	2.32086229025526	0.421104046242775	15	3	3	1
36	19:45445508-45445687	CE	4.25654936596136	0.621889090909091	19	3	3	1
36	1:132367698-132367886	CE	5.01810362478975	0.907789855072464	12	3	3	1
36	1:58420399-58421082	RI	2.37637184711025	0.386942196531792	13	3	3	1
36	1:86351101-86351211	CE	3.2172419510981	0.337276190476191	183	3	3	1
36	1:86351212-86351366	RI	3.2172419510981	0.337276190476191	181	3	3	1
36	2:155988578-155989498	RI	2.759145915078	0.60470987654321	14	3	3	1
36	2:18108586-18108605	AD	4.81151924604691	0.693057170542636	11	3	3	1
36	2:18108606-18108611	AD	5.03807636273	0.738547286821705	11	3	3	1
36	3:102165773-102165811	CE	3.20472967897105	0.720536	25	3	3	1
36	3:102165812-102165940	AA	4.02986006387356	0.788097385620915	12	3	3	1
36	3:54732746-54733223	AA	4.50132322690067	0.339402923976608	12	3	3	1
36	3:84529170-84529190	AD	3.62097001216623	0.695030120481928	11	3	3	1
36	4:130766050-130766055	AD	2.63370851127375	0.383643274853801	17	3	3	1
36	4:62516614-62518786	AF	3.91089185250933	0.586796951219512	40	3	3	1
36	4:87806211-87806294	CE	3.86509220376194	0.611899799196787	26	3	3	1
36	5:34629136-34629138	AA	4.52246547453198	0.630898619329389	26	3	3	1
36	5:34629139-34629172	CE	4.34025715976419	0.62633057199211	23	3	3	1
36	6:128371968-128372012	CE	2.06508596732587	0.466402366863905	14	3	3	1
36	6:38565655-38565722	CE	3.23603737684913	0.604367251461988	13	3	3	1
36	7:133702470-133702538	AA	4.71459363778897	0.873168859649123	11	3	3	1
36	7:17056577-17056679	CE	2.0557545001939	0.767029166666667	21	3	3	1
36	7:66069527-66070118	RI	3.59302227708778	0.402403137254902	12	3	3	1
36	7:90182219-90182368	CE	3.02488863620077	0.430537186897881	106	3	3	1
36	9:43040540-43040596	CE	3.4933919916236	0.731960233918129	16	3	3	1
36	9:44342221-44342305	CE	5.05416076960237	0.759135260115607	165	3	3	1
36	X:142702526-142702589	RI	3.56533814411972	0.547146942800789	12	3	3	1
37	11:104395693-104396440	RI	3.33076343128821	0.496422480620155	14	3	3	1
37	11:43683481-43683574	CE	2.52319604710052	0.50428323699422	13	3	3	1
37	11:43683575-43684054	AD	2.65746363174035	0.523630057803468	11	3	3	1
37	11:88987579-88987978	AA	2.96182507683937	0.342606586826347	20	3	3	1
37	12:108893160-108893197	CE	7.05433928154272	0.367686390532544	14	3	3	1
37	13:55211923-55211962	RI	3.09304195162667	0.516006586826347	15	3	3	1
37	13:55211963-55212000	CE	2.74284866098682	0.472734319526627	22	3	3	1
37	16:94383912-94384066	CE	3.7090845451321	0.501551724137931	20	3	3	1
37	16:94384784-94384934	CE	3.9430848250567	0.510780346820809	17	3	3	1
37	16:94385336-94385423	CE	3.55486780403856	0.515505747126437	13	3	3	1
37	16:94387337-94387369	CE	3.56107982181879	0.493063218390805	17	3	3	1
37	16:94387370-94387390	AD	3.31724963325262	0.49304	21	3	3	1
37	16:94388265-94388385	CE	3.66300148276479	0.506543352601156	17	3	3	1
37	16:94390202-94390263	CE	3.88908958476331	0.523982558139535	12	3	3	1
37	16:94392015-94392109	CE	3.81333978526605	0.490097701149425	11	3	3	1
37	16:94393112-94393174	CE	3.76045935638354	0.481183908045977	24	3	3	1
37	16:94408554-94408716	CE	3.42477717131917	0.481693641618497	19	3	3	1
37	17:71641419-71642695	RI	3.28005124157918	0.305411175337187	18	3	3	1
37	17:71642696-71642704	AA	3.33146722661069	0.315536608863198	19	3	3	1
37	18:38297500-38297575	CE	3.23187814429797	0.501764901960784	20	3	3	1
37	19:34972397-34972498	CE	2.47486999313616	0.580069277108434	14	3	3	1
37	19:8756074-8757064	TE	4.22995729168131	0.563302380952381	50	3	3	1
37	3:119726327-119728870	RI	3.76989717849464	0.507685380116959	12	3	3	1
37	3:119738722-119740314	AD	4.55638687311554	0.609758479532164	15	3	3	1
37	3:152218505-152219683	RI	5.21129650162252	0.412105172413793	11	3	3	1
37	3:16186967-16187115	CE	2.29748021027175	0.385046242774566	22	3	3	1
37	3:32709123-32709163	RI	3.36974906161336	0.418309270216963	14	3	3	1
37	3:32709164-32709229	AA	3.36746085333449	0.418239447731755	17	3	3	1
37	3:32709230-32709342	CE	3.85483625529646	0.419306547619048	20	3	3	1
37	3:69027899-69027900	AD	3.42614413682703	0.478914398422091	16	3	3	1
37	3:69027901-69028444	RI	4.02608847625533	0.463766071428571	12	3	3	1
37	4:130671170-130671171	AD	3.16745439849708	0.588355294117647	17	3	3	1
37	4:9575784-9576214	RI	2.12583354357811	0.443265060240964	16	3	3	1
37	4:9576215-9576973	CE	2.07797960900831	0.453259036144578	13	3	3	1
37	5:100036196-100036480	RI	2.83708945891241	0.342850674373796	12.27	3	3	1
37	5:121144685-121144696	AA	2.74984158704738	0.472546783625731	19	3	3	1
37	5:134361141-134361146	AA	2.37648557894597	0.468742424242424	14.01	3	3	1
37	6:92845594-92845608	CE	4.396990551596	0.636389784946237	46	3	3	1
37	7:140036096-140036169	AD	2.39603007888956	0.355722543352601	11	3	3	1
37	8:13115574-13117195	AD	3.3981604034867	0.410184117647059	12	3	3	1
37	X:134602918-134602962	CE	2.95501525018392	0.360584795321637	33	3	3	1
37	X:151803350-151803468	RI	1.9901780460716	0.341083333333333	16	3	3	1
37	Y:90753165-90755473	RI	2.79591375451655	0.450302994011976	21.32	3	3	1
37	Y:90755474-90756303	CE	2.7746824105614	0.438348795180723	23.79	3	3	1
37	Y:90793680-90793296	BS	3.22987433467153	0.310630043392309	139.4	3	3	1
38	10:119529552-119529711	RI	2.12034137873627	0.471518072289157	11	3	3	1
38	11:43683481-43683574	CE	2.52319604710052	0.50428323699422	12	3	3	1
38	15:53289466-53289760	RI	4.30843722055433	0.553313609467456	11	3	3	1
38	19:8766677-8766796	AA	2.9441171422233	0.317854142581888	15	3	3	1
38	1:191561538-191563110	RI	3.00055278631724	0.502473372781065	12	3	3	1
38	4:127026445-127026614	CE	4.44406199220594	0.479884823529412	12.51	3	3	1
38	5:123745590-123746771	RI	3.45335813220055	0.519473643410853	14	3	3	1
38	7:122972785-122975639	AA	3.68263780954492	0.44470366088632	12	3	3	1
38	7:122975640-122975857	AA	3.09670629585854	0.430893103448276	19	3	3	1
38	7:122975858-122975935	AA	3.145093382463	0.435496551724138	16	3	3	1
38	7:130491996-130492001	AD	3.96477778197521	0.641586309523809	11	3	3	1
38	7:44864913-44864940	CE	2.73701758000264	0.428258188824663	49.2	3	3	1
38	7:44864941-44864967	RI	2.66203430693407	0.425609195402299	56.9	3	3	1
38	7:44864968-44865002	CE	2.66203430693407	0.425609195402299	61	3	3	1
38	7:44865472-44865509	CE	2.65762181155774	0.425247126436782	54.2	3	3	1
38	7:44865510-44865623	AA	2.65762181155774	0.425247126436782	33.8	3	3	1
38	7:44865624-44865627	AA	2.74843638386265	0.434100775193798	19.24	3	3	1
38	9:90097461-90097863	RI	4.58340759675579	0.370062643678161	10.53	3	3	1
40	11:30101656-30103247	RI	4.39376454650478	0.365547126436782	16	3	3	1
40	11:50383740-50383769	AD	2.64317805985097	0.373262857142857	21.4	3	3	1
40	11:94288085-94289741	TE	2.44864523313488	0.710951461988304	12	3	3	1
40	13:64192686-64195352	TE	2.69699281150533	0.812386781609195	10.97	3	3	1
40	14:121284277-121286342	TE	2.86899828222741	0.810449714285714	17	3	3	1
40	17:34950698-34950847	CE	2.98864813460526	0.306108571428571	15	3	3	1
40	1:153478277-153478865	AD	5.00426126085409	0.310961333333333	15	3	3	1
40	2:32963584-32963740	RI	3.85894218090148	0.37397591522158	12	3	3	1
40	8:20146501-20146718	CE	2.66911232867567	0.455218390804598	13.38	3	3	1
40	8:95754965-95754965	AD	3.21558580526972	0.318408045977011	14	3	3	1
40	8:95754966-95754979	AD	3.21918955666595	0.318959770114942	14	3	3	1
40	9:60183718-60183741	RI	2.1622371645691	0.679510948905109	11	3	3	1
40	9:60183742-60184528	CE	2.06057821772648	0.583702898550725	13	3	3	1
40	9:60184625-60186536	CE	2.36139897254789	0.61875572519084	12	3	3	1
40	9:60208003-60208442	CE	2.13069166982715	0.586123188405797	11	3	3	1
40	9:60208443-60208571	RI	2.49288785399339	0.667659090909091	17	3	3	1
40	9:60208572-60208646	CE	2.62012779229091	0.680652307692308	17	3	3	1
40	9:60209637-60210378	CE	2.0591705757746	0.568503759398496	11	3	3	1
40	Y:90793525-90793549	AA	1.96347464285149	0.527251428571429	23.89	3	3	1
41	11:50383740-50383769	AD	2.64317805985097	0.373262857142857	11	3	3	1
41	12:111539153-111539407	RI	4.90665370255245	0.331476761904762	11	3	3	1
41	12:8752640-8755023	TE	4.3906304417556	0.676417714285714	14.82	3	3	1
41	14:18270845-18270958	AD	4.26665410727717	0.406024761904762	13	3	3	1
41	17:10213434-10213574	AA	3.26842116138815	0.431302857142857	12	3	3	1
41	18:61580452-61580475	AD	4.08836994071878	0.441171428571429	11	3	3	1
41	6:4928262-4930451	TE	3.61213123711652	0.491481656804734	17	3	3	1
6	10:12547947-12548879	CE	2.67283803033378	0.539309831932773	207	7	7	1
7	10:25501578-25501631	CE	2.99992892104745	0.549216666666667	180	6	6	1
7	10:58371454-58371699	CE	2.4605949294851	0.314438011695906	225	5	6	0.833333333333333
7	13:106836212-106836321	CE	4.56179172116568	0.326952514619883	292.4	6	6	1
7	14:27238039-27238153	CE	2.14234981855424	0.799153846153846	42	6	6	1
7	15:76195424-76195730	CE	3.09045550503559	0.776450920245399	213	6	6	1
7	16:34930328-34930419	CE	3.32761295242199	0.87687265917603	21	6	6	1
7	16:89817961-89818352	CE	2.2914382127099	0.673593333333333	210	6	6	1
7	19:7568627-7568754	AF	3.80187924961495	0.422957692307692	29	5	6	0.833333333333333
7	1:53978195-53979113	AF	2.83024372348979	0.792244047619048	71	6	6	1
7	2:103970261-103970326	RI	2.7354559036925	0.635568333333333	25	6	6	1
7	2:163694038-163694140	AA	4.48656830579514	0.555797575757576	86	6	6	1
7	2:163694141-163694156	CE	3.89141036253993	0.545300606060606	141	6	6	1
7	2:174327760-174327941	CE	2.17278707876147	0.636156097560976	27	5	6	0.833333333333333
7	2:26589170-26589329	RI	2.16929945203356	0.433120995670996	2703	6	6	1
7	2:26591064-26591433	RI	2.52146377534919	0.427925258799172	2109	6	6	1
7	2:26591434-26591563	CE	2.52486795694877	0.435056935817805	2174	6	6	1
7	2:26591564-26591663	RI	2.1526120397079	0.432198780487805	2449	5	6	0.833333333333333
7	6:97459194-97459286	CE	2.41985552974943	0.499806060606061	134	6	6	1
7	7:28440927-28441041	CE	3.0659267256414	0.810109375	45	6	6	1
7	8:105612364-105613373	AF	4.05010384612294	0.539389189189189	178	6	6	1
7	9:110710011-110710126	AA	3.2776286317178	0.320502994011976	80	5	6	0.833333333333333
7	X:6577286-6577596	CE	2.7239128274609	0.547694444444444	87	6	6	1
8	2:102834234-102834335	CE	2.77824929216858	0.858638888888889	19	5	6	0.833333333333333
9	19:37636149-37636734	AF	4.42684474975943	0.549471532846715	30	5	6	0.833333333333333
11	17:32362793-32362963	CE	-2.70980453431239	-0.429241935483871	36.48	5	6	0.833333333333333
12	14:52316043-52316100	CE	-2.17205490657771	-0.575650632911392	322	5	6	0.833333333333333
12	14:52316101-52316209	AA	-2.18920227664512	-0.594203773584906	256	5	6	0.833333333333333
13	11:59772152-59772217	CE	-2.96140644196569	-0.397777142857143	85	4	5	0.8
13	1:34187972-34189628	CE	-2.2685690956104	-0.621293037974683	13	4	5	0.8
13	5:35556897-35557048	TE	-2.10728419264392	-0.724543421052632	19	4	5	0.8
15	8:36613559-36613874	CE	-3.20799116326043	-0.393016666666667	93	4	5	0.8
15	8:36613875-36613943	AA	-3.26803375057248	-0.396108974358974	68	4	5	0.8
15	9:3532286-3532306	TS	-2.92345827386151	-0.8960008	31	4	5	0.8
16	11:23611962-23612048	CE	-4.30444855251924	-0.320191570881226	14.3	3	4	0.75
16	14:116940143-116940178	RI	-2.60812603911601	-0.643399056603774	20	3	4	0.75
16	17:47618809-47619062	CE	-2.29538388122601	-0.465356570512821	10.83	3	4	0.75
16	7:127475757-127475826	CE	-2.61401929229398	-0.322194719471947	11.94	3	4	0.75
16	7:127475907-127475998	CE	-2.58245704651931	-0.321728735632184	13.24	3	4	0.75
16	7:127476222-127476293	CE	-2.4733723593495	-0.318475540386803	14.18	3	4	0.75
16	7:73503381-73503514	CE	-3.76764885619591	-0.410516407599309	10.333	3	4	0.75
17	12:109544743-109544947	RI	-2.28190027959606	-0.467303303303303	330	3	3	1
17	12:109544948-109545041	CE	-2.0988143481581	-0.485598974358974	212.1	3	3	1
17	12:109637839-109637926	CE	-3.43407901458146	-0.45842042042042	667	3	3	1
17	12:109645262-109645331	CE	-3.79280804780871	-0.358067278287462	736	3	3	1
17	12:109736091-109736853	TE	-3.21263195854313	-0.849305596107056	200	3	3	1
17	12:80170686-80170766	CE	-2.25561588376748	-0.547472868217054	525	3	3	1
18	2:120031575-120031651	CE	-2.83582966224803	-0.475172865013774	15.456	4	3	1.33333333333333
18	9:32696049-32696120	AA	-2.64684569075033	-0.62719298245614	15	3	3	1
18	9:32696121-32696383	AA	-2.84952227831024	-0.642020512820513	16	3	3	1
18	X:36989482-36989491	AA	-3.11164650362561	-0.801953623188406	22	3	3	1
18	X:36989492-36989523	AA	-2.68160083884662	-0.781152380952381	19	3	3	1
19	10:121626130-121626316	CE	-5.67209486772041	-0.393250980392157	287	3	3	1
19	11:6467600-6472224	TE	-3.83898139491144	-0.403366476190476	1954	3	3	1
19	12:18024048-18024174	CE	-2.2953826948979	-0.519768115942029	28.02	3	3	1
19	14:24495430-24495432	CE	-2.68838025817829	-0.646613523809524	3400	3	3	1
19	14:24495433-24495449	AD	-2.68838025817829	-0.646613523809524	3360	3	3	1
19	15:99126805-99126887	CE	-3.00079813629532	-0.431676829268293	98	3	3	1
19	16:8738204-8738237	CE	-5.25594118376121	-0.414429141716567	219	3	3	1
19	16:8738238-8738342	AA	-5.19208053976155	-0.413447791164659	127	3	3	1
19	16:94370366-94370509	CE	-2.28131253043224	-0.494146586345382	117	3	3	1
19	17:14990906-14991572	AD	-2.3798746985277	-0.403489837398374	60.6	3	3	1
19	17:36255712-36255798	TE	-2.48759069985283	-0.861635220125786	11.2	3	3	1
19	17:51811768-51812127	CE	-4.40407079476786	-0.44801652892562	27	3	3	1
19	17:51812128-51812366	RI	-4.35010480412018	-0.677370325203252	20	3	3	1
19	17:51812367-51812680	CE	-5.41505944833049	-0.693187853107345	27	3	3	1
19	17:51812681-51812752	AA	-4.37197441563557	-0.685967536231884	23	3	3	1
19	18:50090687-50090794	AD	-4.7650519776043	-0.346913043478261	16	3	3	1
19	18:50090795-50090851	AD	-4.73414291553484	-0.346635220125786	22	3	3	1
19	18:50090852-50090979	AD	-4.78043185730998	-0.347049382716049	15	3	3	1
19	2:180031794-180031871	CE	-2.53991453539928	-0.381780392156863	58	3	3	1
19	3:148990440-148990555	CE	-3.61689460737317	-0.687305936073059	16	3	3	1
19	4:133338996-133339271	CE	-3.58402288416103	-0.70603949044586	77	3	3	1
19	4:86577197-86577896	TE	-2.3607542248207	-0.551	30	3	3	1
19	5:122209729-122209908	AA	-3.67460460000187	-0.873377450980392	30	3	3	1
19	5:122209909-122209921	CE	-3.65998375234538	-0.872851851851852	32	3	3	1
19	5:146460965-146461140	CE	-4.75312669468583	-0.669707482993197	18	3	3	1
19	7:5031347-5032207	CE	-2.67162577161496	-0.498651315789474	47	3	3	1
19	7:5032208-5032762	RI	-2.55377109816371	-0.488227848101266	51	3	3	1
19	8:25840582-25840612	CE	-4.75360221046482	-0.739899411764706	110	3	3	1
19	8:25840613-25840679	RI	-4.73895362333025	-0.739650295857988	115	3	3	1
19	8:25840680-25840769	CE	-4.67990167655384	-0.738623636363636	92	3	3	1
19	9:100643448-100643612	AA	-2.61349332937158	-0.407798449612403	105	3	3	1
19	9:100643613-100643767	AA	-4.86228925659407	-0.428909441233141	281	3	3	1
19	9:100643768-100643796	CE	-4.82916023116977	-0.420828516377649	428	3	3	1
19	9:14614734-14615006	CE	-3.33366754869778	-0.592882629107981	20	3	3	1
19	X:111463102-111463195	AA	-2.47006914411676	-0.499617543859649	292	3	3	1
19	X:136741210-136741276	CE	-2.92144193897642	-0.433129333333333	726	3	3	1
19	X:71816813-71816940	CE	-3.88562084365104	-0.508857429718876	123	3	3	1
20	2:180031794-180031871	CE	-2.64414197925285	-0.397447058823529	102	3	3	1
20	7:130198419-130198563	CE	-3.8789005628182	-0.592402515723271	144	3	3	1
20	9:21480407-21480545	CE	-3.53088113584575	-0.345190476190476	19.8	3	3	1
21	11:72866072-72866101	AA	-4.75850479740824	-0.573099290780142	12	3	3	1
21	11:72866102-72866153	CE	-5.51734575526593	-0.365491484184915	11	3	3	1
21	2:181382194-181382314	CE	-4.4713292215948	-0.404801694915254	15.35	4	3	1.33333333333333
21	5:125086932-125086934	AA	-4.165810988673	-0.323709611451943	20	3	3	1
21	9:78577030-78577185	CE	-3.9366336121232	-0.392065217391304	12	3	3	1
22	11:106519882-106520014	CE	-5.14091414952779	-0.426893333333333	13	3	3	1
22	11:23622436-23622525	CE	-3.88664099752844	-0.334697201017812	16.05	3	3	1
23	10:80019653-80019798	CE	-3.79397283070667	-0.470946472019465	64	3	3	1
23	11:16953142-16953253	CE	-2.7460279363124	-0.399456790123457	13	3	3	1
23	12:111653390-111653434	CE	-2.22734000841958	-0.52063144278607	53	3	3	1
23	13:119372396-119372591	CE	-2.63411073560724	-0.390964102564103	30.94	6	3	2
23	13:119374629-119374774	CE	-2.26371457976514	-0.417785587188612	21.03	4	3	1.33333333333333
23	14:24495430-24495432	CE	-2.05822202693074	-0.495046857142857	2445	3	3	1
23	14:24495433-24495449	AD	-2.05822202693074	-0.495046857142857	2344	3	3	1
23	14:54638072-54638191	AA	-4.09230007313221	-0.307521212121212	19	3	3	1
23	15:89295952-89296029	CE	-3.00066322305778	-0.336785140562249	48	3	3	1
23	19:7018840-7019277	RI	-4.56773875076345	-0.784313924050633	60.3	3	3	1
23	1:171283638-171283741	CE	-4.03182445916049	-0.314272916666667	22.48	3	3	1
23	1:59117331-59117341	CE	-3.26656397244926	-0.619555555555556	11	3	3	1
23	2:153444357-153444479	CE	-2.46885386281372	-0.759387387387387	54	3	3	1
23	2:91211471-91212142	AD	-5.0365266132646	-0.326843495934959	13	3	3	1
23	2:91212143-91213199	AD	-3.18576669275249	-0.321393374741201	15	3	3	1
23	3:97739752-97740015	RI	-2.63070701024919	-0.426314583333333	43	3	3	1
23	3:97740016-97740816	AD	-2.80055583084456	-0.433530938123752	61	3	3	1
23	4:132007422-132007437	AA	-2.40860995827049	-0.608618089430894	151	3	3	1
23	4:132007438-132007438	AA	-2.39399652439714	-0.608110162601626	151	3	3	1
23	4:132048871-132049091	CE	-2.40031322249359	-0.634803933747412	140	3	3	1
23	7:45001673-45001788	CE	-2.98710955500178	-0.308833333333333	53	3	3	1
23	7:45217211-45217212	AA	-2.00636810758161	-0.349233128834356	11	3	3	1
23	8:123126517-123126632	AA	-2.32951803594345	-0.597485148514852	131	3	3	1
23	8:4257814-4258647	TE	-4.03350557004269	-0.367145911949686	28	3	3	1
24	15:50778783-50784738	TE	-2.27325990817473	-0.831906021505376	171	3	3	1
24	17:24906147-24906173	AD	-2.85440421929713	-0.405304964539007	10.45	3	3	1
24	19:44992734-44992882	CE	-5.21487755928811	-0.307166666666667	15	3	3	1
24	3:9560870-9560961	RI	-1.98006848155729	-0.307554268292683	27	3	3	1
24	4:141498723-141498805	TE	-2.78320440930235	-0.877942857142857	13	3	3	1
25	11:120408773-120408899	CE	-2.71739653073001	-0.440772677595628	12.13	3	3	1
25	11:120409612-120409683	CE	-2.34244636395179	-0.424550585729499	14.27	3	3	1
25	14:61648618-61648622	CE	-2.82389599193568	-0.366705284552846	37	3	3	1
25	14:61648623-61648762	AA	-2.80890142565313	-0.366436991869919	29	3	3	1
25	1:46853471-46854046	CE	-3.16846912132277	-0.412714285714286	54	3	3	1
25	2:180031794-180031871	CE	-2.65079479481797	-0.398447058823529	78	3	3	1
26	11:116183464-116183624	CE	-3.44064402403146	-0.398561076604555	220	3	3	1
26	11:117266246-117266595	CE	-5.80218653328909	-0.853329471544715	66	3	3	1
26	12:101924010-101925172	AL	-2.19924410105898	-0.639827450980392	15	3	3	1
26	12:101926087-101926207	CE	-2.20268264127537	-0.638611764705882	15	3	3	1
26	12:109544339-109544497	TS	-2.16678936348588	-0.660043975903614	281.6	3	3	1
26	12:59131502-59131604	CE	-3.16220659640017	-0.601241830065359	127	3	3	1
26	13:117220423-117220738	RI	-5.9650758853735	-0.8261375	506	3	3	1
26	13:34637154-34637247	AD	-2.70063857313589	-0.691554112554113	64	3	3	1
26	13:54687494-54687654	CE	-2.65791836037824	-0.457672480620155	83	3	3	1
26	13:54687655-54687808	AA	-2.38489356011483	-0.450887596899225	64	3	3	1
26	14:24495430-24495432	CE	-2.94698488969531	-0.708813523809524	2059	3	3	1
26	14:24495433-24495449	AD	-2.94698488969531	-0.708813523809524	2041	3	3	1
26	14:26416203-26416292	CE	-4.19502961330092	-0.320424063116371	161	3	3	1
26	14:56697852-56697945	TE	-2.01442353633686	-0.78428679245283	19.42	3	3	1
26	15:6429296-6429949	CE	-2.50675596620009	-0.678725490196078	1518	3	3	1
26	15:89295952-89296029	CE	-4.11437893585923	-0.461785140562249	41	3	3	1
26	15:99126805-99126887	CE	-2.5721227804312	-0.370010162601626	162	3	3	1
26	17:13890963-13890998	CE	-2.15147670664863	-0.606132075471698	16	3	3	1
26	17:13890999-13891422	AD	-2.22342339765387	-0.603963414634146	16	3	3	1
26	17:69207859-69207869	AA	-2.08640098901976	-0.702446078431373	306	3	3	1
26	17:69207870-69207885	AA	-2.49952464079701	-0.743466666666667	323	3	3	1
26	18:34506529-34506558	CE	-6.92276913629365	-0.349273453093812	91	3	3	1
26	18:34506559-34506585	RI	-6.94401272128406	-0.349321428571429	94	3	3	1
26	18:34506586-34506723	CE	-6.81555856796445	-0.349024691358025	75	3	3	1
26	19:24173955-24174092	CE	-1.99505276768917	-0.636169831223629	86	3	3	1
26	19:40894705-40894786	CE	-2.77331829321094	-0.576198198198198	33	3	3	1
26	19:40894787-40894790	AD	-2.76677552223644	-0.570927272727273	41	3	3	1
26	19:45018156-45018211	AA	-2.05924758439053	-0.553156886227545	86	3	3	1
26	19:45018212-45018230	CE	-2.08417012985226	-0.544152894211577	91	3	3	1
26	19:55099329-55099461	CE	-4.8440283575513	-0.778825082508251	55	3	3	1
26	1:105740435-105740517	CE	-2.58733180094092	-0.482723270440252	40	3	3	1
26	1:71613763-71614035	CE	-4.19484017239077	-0.644048449612403	361	3	3	1
26	1:84284341-84284423	CE	-4.80810072603208	-0.579563218390805	54	3	3	1
26	2:26438819-26439514	RI	-2.93520520795037	-0.355385964912281	149	3	3	1
26	2:84612532-84612549	CE	-2.76273940067758	-0.564185448136959	208.07	6	3	2
26	3:106512803-106512870	CE	-5.72984963049368	-0.415921686746988	20	3	3	1
26	3:106512871-106512887	AA	-5.31601818666151	-0.446287148594378	23	3	3	1
26	3:107333712-107334017	TS	-3.7691162399392	-0.588446857142857	352	3	3	1
26	3:127339132-127339187	CE	-2.55839063955236	-0.584255033557047	18	3	3	1
26	3:127339188-127339192	AA	-2.6801775066679	-0.733010822510823	19	3	3	1
26	3:127408845-127408954	CE	-2.55247393134449	-0.727378494623656	19	3	3	1
26	3:127408955-127409040	AA	-2.55542601440599	-0.72824358974359	19	3	3	1
26	3:146121672-146121790	AA	-3.7930193862129	-0.863833333333333	15	3	3	1
26	4:132007422-132007437	AA	-2.51546262992557	-0.635618089430894	42	3	3	1
26	4:132007438-132007438	AA	-2.60960089629564	-0.662876829268293	39	3	3	1
26	4:132048871-132049091	CE	-2.42350451088252	-0.640937267080745	38	3	3	1
26	6:114921317-114921816	CE	-3.65320713638307	-0.462638694638695	10.95	3	3	1
26	6:124732946-124733082	CE	-4.87498966667849	-0.847744444444445	15.06	3	3	1
26	6:51461920-51462055	CE	-2.59340294377021	-0.344866666666667	410	3	3	1
26	6:51462339-51462759	AD	-4.20175631061358	-0.370779047619048	393	3	3	1
26	6:51462760-51462799	AD	-3.45718584788818	-0.367011428571429	425	3	3	1
26	6:51462800-51463184	CE	-4.2693473867733	-0.372262857142857	1011	3	3	1
26	6:51463185-51463254	AA	-4.2693473867733	-0.372262857142857	1468	3	3	1
26	8:109830613-109830621	CE	-2.13072186180489	-0.492439766081871	75	3	3	1
26	8:125569655-125569680	CE	-2.68608839622523	-0.348695833333333	39	3	3	1
26	8:125569681-125569700	RI	-2.41347105422735	-0.339916666666667	36	3	3	1
26	8:25840582-25840612	CE	-4.77094879266799	-0.742599411764706	85	3	3	1
26	8:25840613-25840679	RI	-4.7562525750844	-0.742350295857988	77	3	3	1
26	8:25840680-25840769	CE	-4.69700881191293	-0.741323636363636	60	3	3	1
26	8:64740544-64740974	AA	-3.6614740981893	-0.337612449799197	335	3	3	1
26	8:64742955-64743098	CE	-3.40297860656342	-0.331644591611479	252	3	3	1
26	8:64749032-64749172	CE	-3.53187212161779	-0.334313852813853	244	3	3	1
26	8:64749695-64749823	CE	-2.56127007058671	-0.324784037558686	200	3	3	1
26	8:64751729-64751830	CE	-3.37933151815413	-0.327547461368653	257	3	3	1
26	8:64752649-64752846	CE	-3.34085730919605	-0.327535087719298	273	3	3	1
26	8:64754285-64754402	CE	-3.19840713231514	-0.322191489361702	240	3	3	1
26	8:64758092-64758241	CE	-3.3584121260027	-0.330434684684685	282	3	3	1
26	8:64759733-64759759	AD	-2.74944552706714	-0.329501035196687	349	3	3	1
26	8:64759760-64759849	CE	-3.43502172541323	-0.332757383966245	366	3	3	1
26	8:64764123-64764232	CE	-3.43502172541323	-0.332757383966245	331	3	3	1
26	8:64779698-64779860	CE	-2.92231941282631	-0.320849256900212	305	3	3	1
26	8:64811680-64811766	AD	-3.42307618553772	-0.332967280163599	316	3	3	1
26	8:64811767-64811801	CE	-3.31975036016339	-0.330647186147186	291	3	3	1
26	8:83442422-83442450	CE	-6.89835883478342	-0.570662601626016	39	3	3	1
26	8:83442451-83442505	AA	-6.89835883478342	-0.570662601626016	24	3	3	1
26	9:100643613-100643767	AA	-4.3483724283738	-0.383576107899807	148	3	3	1
26	9:100643768-100643796	CE	-4.33954471833143	-0.378161849710983	236	3	3	1
26	9:114597795-114597830	CE	-2.43007883576794	-0.35846783625731	69	3	3	1
26	X:136741210-136741276	CE	-6.13137050248218	-0.909029333333333	715	3	3	1
27	12:84612897-84613442	TS	-2.02253040706772	-0.722790566037736	17	3	3	1
27	16:18411690-18411957	CE	-3.4724134035809	-0.389739316239316	15.27	3	3	1
28	13:115088355-115088961	AL	-2.60049803704027	-0.335299578059072	60.4	3	3	1
28	13:115089194-115090304	CE	-2.53292914260675	-0.332470464135021	60.4	3	3	1
28	19:53244310-53244405	CE	-2.64041863022437	-0.412545454545455	61	3	3	1
28	X:99042581-99042794	CE	-2.38111795181004	-0.516466666666667	448	3	3	1
29	11:116080546-116080680	CE	-2.50483845948506	-0.419854304635762	62	3	3	1
29	11:78034275-78034586	CE	-3.03074680581855	-0.434331782945736	12.69	3	3	1
29	12:109544743-109544947	RI	-2.71324295705228	-0.555636636636637	138.1	3	3	1
29	12:109544948-109545041	CE	-2.33508993856155	-0.540265641025641	101.9	3	3	1
29	12:109545042-109545319	AD	-2.63245702155534	-0.349153374233129	101.7	3	3	1
29	14:24495430-24495432	CE	-2.14691814920882	-0.51638019047619	2645	3	3	1
29	14:24495433-24495449	AD	-2.14691814920882	-0.51638019047619	2526	3	3	1
29	15:100807201-100807452	CE	-3.9633675071512	-0.331976744186047	23	3	3	1
29	1:87941369-87941499	CE	-3.18265413386129	-0.322787148594377	73	3	3	1
29	2:180031794-180031871	CE	-2.42459906560385	-0.364447058823529	197	3	3	1
29	4:135412491-135416598	AA	-2.93515791498349	-0.494115044247788	12	3	3	1
29	6:113388771-113389259	AA	-2.21933379069622	-0.385142857142857	13.7	3	3	1
29	6:125165552-125165576	CE	-4.8222926584543	-0.302811428571429	4690	3	3	1
29	7:28330018-28330029	CE	-4.40208374124131	-0.732346153846154	67	3	3	1
29	8:47287880-47288343	CE	-2.67661951185416	-0.772303448275862	13	3	3	1
30	11:120467239-120467239	AA	-2.84512268768022	-0.404406060606061	17	3	3	1
30	1:187283096-187284834	TE	-2.86815806441291	-0.499801898734177	33	3	3	1
30	5:73068912-73068914	AA	-2.69809713678163	-0.38502380952381	19	3	3	1
31	9:35087664-35087993	TE	-2.08752356348252	-0.795067424242424	23	3	3	1
32	10:61843568-61843654	CE	-3.08186644082722	-0.404555555555556	15	3	3	1
32	10:69932394-69932408	AA	-4.00449556888568	-0.311776397515528	244	3	3	1
32	10:91121922-91122043	CE	-7.31989190896381	-0.419474285714286	452	3	3	1
32	12:109544743-109544947	RI	-2.58465400792382	-0.529303303303303	48.9	3	3	1
32	12:109549291-109549371	CE	-4.85119467194418	-0.615000989119683	109.6	3	3	1
32	12:51365255-51365559	CE	-3.39452349724399	-0.393722307692308	16.63	4	3	1.33333333333333
32	12:80170686-80170766	CE	-2.50007221552943	-0.606806201550388	336	3	3	1
32	13:8835297-8835388	AD	-3.15766539120482	-0.490347826086956	15	3	3	1
32	14:101915688-101915744	CE	-2.6545028915135	-0.62265367965368	51	3	3	1
32	14:31113849-31113945	CE	-3.73803190145964	-0.63242774566474	55	3	3	1
32	14:31113946-31114004	AD	-3.7585095224221	-0.634597701149425	47	3	3	1
32	15:77094451-77094490	CE	-6.28973564407174	-0.786033333333333	147	3	3	1
32	17:25961720-25961872	CE	-3.2052150785916	-0.307806349206349	22.87	3	3	1
32	17:32800387-32800447	CE	-2.86445758346425	-0.511980392156863	17	3	3	1
32	17:45678963-45679001	CE	-2.81432363290502	-0.564283333333333	53	3	3	1
32	17:78943253-78943311	CE	-3.36011259269008	-0.300354037267081	19	3	3	1
32	19:53244310-53244405	CE	-2.28840160261623	-0.357545454545455	240	3	3	1
32	19:57118752-57118913	CE	-2.73850245162167	-0.565316455696203	123	3	3	1
32	19:57118914-57119009	AA	-2.72966416959595	-0.56528125	109	3	3	1
32	1:118545457-118546880	RI	-2.45498105925144	-0.682923809523809	37	3	3	1
32	1:118546950-118547210	RI	-2.91027610391588	-0.69801463963964	39	3	3	1
32	1:118547211-118547655	AA	-2.89548018208686	-0.703695147679325	39	3	3	1
32	1:91114596-91114852	CE	-2.56576061608144	-0.498666666666667	33	3	3	1
32	1:91114853-91115408	AD	-2.8712226204992	-0.513347648261759	34	3	3	1
32	2:10056770-10056806	CE	-7.35308325298738	-0.727362068965517	377	3	3	1
32	2:128144704-128145146	TE	-2.07547966761394	-0.710730769230769	24	3	3	1
32	3:127815596-127815652	AD	-3.51239439574923	-0.431980392156863	39	3	3	1
32	3:127815653-127815694	CE	-3.49091228240712	-0.42998003992016	31	3	3	1
32	3:142312215-142312541	AA	-3.56540449874589	-0.660105263157895	212	3	3	1
32	3:97738854-97739751	CE	-2.48451258439528	-0.701477064220184	34	3	3	1
32	3:97739752-97740015	RI	-4.26185823103401	-0.690647916666667	38	3	3	1
32	3:97740016-97740816	AD	-4.50811622124495	-0.697864271457086	46	3	3	1
32	3:97740817-97741317	AD	-4.07022079977966	-0.693175648702595	43	3	3	1
32	4:141689270-141689331	CE	-3.91943432436125	-0.440137724550898	36	3	3	1
32	4:155661106-155661267	AD	-3.36817563474147	-0.366264516129032	14	3	3	1
32	4:57782148-57782322	CE	-2.05760673543591	-0.629255102040816	124.8	3	3	1
32	4:98946755-98946763	AA	-4.61393138641804	-0.612806706114398	41	3	3	1
32	5:122455893-122456339	AD	-4.00558677858968	-0.724447058823529	803	3	3	1
32	5:122456340-122457302	AD	-6.48950586597414	-0.745235632183908	1124	3	3	1
32	5:76557819-76557863	CE	-2.94710520276381	-0.721339430894309	17	3	3	1
32	6:119107927-119107975	CE	-3.77937236619659	-0.541393081761006	151	3	3	1
32	6:119107976-119108123	RI	-3.89301143836531	-0.543229166666667	200	3	3	1
32	6:119108124-119108129	AD	-4.16537565082071	-0.54855	207	3	3	1
32	6:119108130-119108189	CE	-3.78612782742491	-0.543112211221122	168	3	3	1
32	6:119108190-119108236	AA	-3.66291246842314	-0.541056140350877	127	3	3	1
32	6:119108237-119108331	AA	-3.55698364966452	-0.539133333333333	97	3	3	1
32	6:29452799-29452897	CE	-3.77071969343839	-0.542807359307359	297	3	3	1
32	6:34709490-34709633	AA	-3.21037745991881	-0.493720558882236	63	3	3	1
32	6:34709634-34709697	CE	-3.21916933542005	-0.494398809523809	97	3	3	1
32	7:28911490-28911575	CE	-3.23551941164984	-0.611205172413793	147	3	3	1
32	8:127410732-127410773	CE	-2.51687008332332	-0.600934131736527	53	3	3	1
32	8:61759811-61760089	CE	-3.37266091085517	-0.624107843137255	145	3	3	1
32	9:21490658-21490669	CE	-2.48886609652188	-0.743600760456274	14.11	5	3	1.66666666666667
32	9:58650497-58650508	AA	-7.19115436639128	-0.407393410852713	133	3	3	1
32	9:67032466-67032541	CE	-3.78624816478225	-0.742340350877193	2321	3	3	1
32	X:103595557-103595681	TE	-2.70281420068675	-0.875751497005988	37	3	3	1
32	X:106432433-106432546	CE	-5.77513376889293	-0.623532520325203	30	3	3	1
32	X:169974184-169974472	CE	-2.536709653313	-0.538439121756487	24.69	3	3	1
32	X:169974473-169974531	RI	-2.58067485600867	-0.581119047619048	22.71	3	3	1
32	X:59133877-59134436	CE	-4.8953303833919	-0.663593175853018	20	3	3	1
32	Y:898550-898627	CE	-2.56492218397403	-0.396650574712644	19	3	3	1
33	6:34709490-34709633	AA	-2.97845788380001	-0.458053892215569	71	3	3	1
33	6:34709634-34709697	CE	-2.98693366369469	-0.458732142857143	109	3	3	1
33	7:49304252-49304558	CE	-2.29947224819472	-0.674433021806854	22	3	3	1
33	9:108365830-108365970	CE	-5.06385715373263	-0.393803951367781	31	4	3	1.33333333333333
33	X:142742298-142743439	TE	-2.94645225403925	-0.673896252465483	32	3	3	1
34	10:18107671-18107748	CE	-2.23392668237261	-0.410123529411765	16	3	3	1
34	16:23112351-23112409	CE	-2.80613677560342	-0.362926782273603	36	3	3	1
34	16:23112410-23112457	AD	-2.85753340182582	-0.365034482758621	27	3	3	1
34	19:53244310-53244405	CE	-4.37063565683165	-0.682878787878788	52	3	3	1
34	2:32296626-32296721	CE	-5.2660048032755	-0.35935864978903	27	3	3	1
34	5:100373425-100373484	CE	-3.08630291480025	-0.318161849710983	34	3	3	1
34	5:100373485-100373638	AA	-3.08630291480025	-0.318161849710983	24	3	3	1
34	5:142764769-142764897	CE	-2.53014922796918	-0.370961382113821	11	3	3	1
34	6:29212171-29212249	AA	-2.36868448985164	-0.50310303030303	15	3	3	1
34	7:130909822-130910831	RI	-1.99175808351689	-0.31790987654321	11	3	3	1
34	8:105605255-105605350	CE	-2.98738614488334	-0.438653846153846	20	3	3	1
34	9:67032466-67032541	CE	-2.28893463252649	-0.448773684210526	105	3	3	1
35	1:165865375-165866382	TE	-3.39180101786417	-0.664619642857143	57	3	3	1
35	1:23262622-23264197	TE	-2.17922547445292	-0.544002032520325	16	3	3	1
35	6:86437369-86437539	TS	-2.56950721919992	-0.784611920529801	18	3	3	1
35	9:108797693-108797994	AD	-2.93064190746448	-0.52298003992016	14	3	3	1
35	9:15312105-15312773	RI	-1.97791031131384	-0.303775882352941	21	3	3	1
36	11:59772152-59772217	CE	-3.4478058183067	-0.463110476190476	19	3	3	1
36	13:64192545-64192685	TE	-2.16624651682045	-0.684668390804598	15.09	3	3	1
36	14:24495430-24495432	CE	-2.74755720226069	-0.660846857142857	218.5	3	3	1
36	14:24495433-24495449	AD	-2.74755720226069	-0.660846857142857	217.5	3	3	1
36	17:25941815-25941883	CE	-6.176845461564	-0.919584867075665	12.9	3	3	1
36	17:25941884-25941935	AA	-6.00701403060104	-0.962393333333333	12.12	3	3	1
36	2:174336747-174336791	CE	-3.69871327906833	-0.338419047619048	52	3	3	1
36	2:52116668-52116745	CE	-2.56347720710162	-0.418921104536489	11	3	3	1
36	4:107027217-107027297	CE	-2.6046328215871	-0.515033333333333	15	3	3	1
36	4:132048871-132049091	CE	-2.46219867140099	-0.651170600414079	33	3	3	1
36	4:148618605-148618646	AD	-3.31168756751709	-0.659445614035088	11	3	3	1
36	5:146292639-146292653	AA	-4.1689671591999	-0.672098837209302	13	3	3	1
36	6:131375974-131376161	AD	-3.73329629204277	-0.480782857142857	65	3	3	1
36	6:131376162-131376180	CE	-3.7334648618559	-0.480765714285714	67	3	3	1
37	14:24495430-24495432	CE	-2.82378043234342	-0.67918019047619	210.5	3	3	1
37	14:24495433-24495449	AD	-2.82378043234342	-0.67918019047619	206.5	3	3	1
37	15:99126709-99126793	AA	-5.37748648458936	-0.8052375	13	3	3	1
37	15:99126794-99126804	AA	-4.81501244662691	-0.622370600414079	16	3	3	1
37	15:99126805-99126887	CE	-4.2752383834589	-0.615010162601626	25	3	3	1
37	18:42552628-42552708	AD	-2.58257575063895	-0.300011695906433	11	3	3	1
37	1:58500241-58500345	AD	-5.05311653110763	-0.424082851637765	12	3	3	1
37	4:133338996-133339271	CE	-3.0892591089002	-0.608572823779193	13	3	3	1
37	6:71866726-71866740	CE	-3.4938419269834	-0.320658959537572	38	3	3	1
37	9:4309254-4309287	AD	-3.34278909854176	-0.328500963391137	17	3	3	1
37	X:73951654-73951792	CE	-6.03922059643592	-0.365906804733728	21	4	3	1.33333333333333
38	19:8724393-8724402	AA	-2.78816216562404	-0.307557471264368	14	3	3	1
38	3:19243050-19243201	CE	-2.57346018183545	-0.337528942115768	12	3	3	1
38	3:88621177-88621203	AA	-4.39028328657545	-0.724795698924731	14	3	3	1
38	3:88621204-88621321	CE	-4.78369705061386	-0.626157684630739	14	3	3	1
40	11:94287909-94288084	TE	-2.44864523313488	-0.710951461988304	12	3	3	1
40	13:64192545-64192685	TE	-2.16624651682045	-0.684668390804598	10.97	3	3	1
40	14:121284187-121284276	TE	-2.61874021967274	-0.701469142857143	17	3	3	1
41	12:8749717-8752639	TE	-4.3906304417556	-0.676417714285714	14.82	3	3	1
41	14:121284187-121284276	TE	-2.61874021967274	-0.701469142857143	22	3	3	1
41	19:8724853-8724896	RI	-3.81712557356309	-0.402428571428571	11	3	3	1
41	19:8724897-8725013	AA	-3.81712557356309	-0.402428571428571	11	3	3	1
7	13:102905649-102905758	CE	-2.16772866706428	-0.581285906040268	113	5	6	0.833333333333333
7	13:102905759-102905786	AA	-2.11402223624071	-0.580459602649007	120	5	6	0.833333333333333
7	17:75465486-75465571	AA	-2.20477456303419	-0.732358974358974	277	6	6	1
7	17:75465572-75465618	AA	-2.27246150811144	-0.739979674796748	262	6	6	1
7	17:75465619-75465660	CE	-2.30181580931607	-0.765644166666667	242	6	6	1
7	2:26586661-26586681	CE	-2.13172441133188	-0.786034666666667	713	6	6	1
7	3:87759582-87759824	AA	-2.39151303856403	-0.655044642857143	33	5	6	0.833333333333333
7	8:61759811-61760089	CE	-3.72662103503908	-0.689607843137255	31	6	6	1
7	X:42067937-42068056	CE	-4.46984561958638	-0.568483870967742	95	5	6	0.833333333333333
7	X:42068410-42068482	CE	-4.88636812550766	-0.388059756097561	196	5	6	0.833333333333333
8	7:130198419-130198563	CE	-2.73566429981687	-0.41780251572327	97	5	6	0.833333333333333
