# Supplementary material for: High-throughput total RNA sequencing in single cells using VASA-seq
Source: Nat Biotechnol. 2022 Jun 27;40(12):1780–93. doi: 10.1038/s41587-022-01361-8 (PMC9750877; doi:10.1038/s41587-022-01361-8)
Supplement: Supplementary file 11 — List of DISNs between the FHF and PHT, as identified by the MicroExonator pipeline. Positive DeltaPSI.mean values indicate inclusion in the FHF, whereas negative values indicate inclusion in the PHT. [file 41587_2022_1361_MOESM11_ESM.xlsx]

## Sheet: Sheet1
Gene(Ensembl)	gene_name	Node	gene_node	Coord	Strand	Type	Psi_A.mean	Psi_B.mean	DeltaPsi.mean	DeltaPsi.sd	Probability.mean	Probability.sd	Probability.var	Number	cdf.beta	diff
ENSMUSG00000029467	Atp2a2	40	Atp2a2_40	5:122456340-122457302	-	AD	0.831809	0.199637	0.632171	0.00900259	1	0	0	50	1e-110	TRUE
ENSMUSG00000032366	Tpm1	29	Tpm1_29	9:67029664-67029742	-	CE	0.539416	0.984498	-0.445082	0.0102066	1	0	0	50	1e-110	TRUE
ENSMUSG00000032366	Tpm1	25	Tpm1_25	9:67031951-67032026	-	CE	0.627441	0.970559	-0.343118	0.00677538	0.99994	0.000239898	5.76e-08	50	5.13e-105	TRUE
ENSMUSG00000025781	Atp5c1	22	Atp5c1_22	2:10056770-10056806	-	CE	0.926261	0.268025	0.658235	0.00597139	0.99996	0.000197949	3.92e-08	50	3.79e-103	TRUE
ENSMUSG00000032366	Tpm1	22	Tpm1_22	9:67032466-67032541	-	CE	0.465085	0.0560329	0.409052	0.00588324	0.99998	0.000141421	2e-08	50	1.74e-101	TRUE
ENSMUSG00000061904	Slc25a3	10	Slc25a3_10	10:91121922-91122043	-	CE	0.954669	0.561649	0.393019	0.00746895	0.9994	0.000968904	9.39e-07	50	3.68e-64	TRUE
ENSMUSG00000033565	Rbfox2	143	Rbfox2_143	15:77094451-77094490	-	CE	0.854167	0.213507	0.640659	0.0129004	0.99752	0.00232326	5.4e-06	50	1.21e-44	TRUE
ENSMUSG00000061904	Slc25a3	7	Slc25a3_7	10:91122207-91122223	-	CE	0.08151	0.494636	-0.413126	0.00572717	0.99968	0.000867556	7.53e-07	50	2.58e-44	TRUE
ENSMUSG00000057738	Sptan1	74	Sptan1_74	2:30028644-30028706	+	CE	0.139747	0.66226	-0.522514	0.0134691	0.99012	0.00498831	2.49e-05	50	1.3e-33	TRUE
ENSMUSG00000061904	Slc25a3	6	Slc25a3_6	10:91122224-91122331	-	AA	0.0802488	0.412746	-0.332498	0.0174827	0.9968	0.00308386	9.51e-06	50	6.93e-33	TRUE
ENSMUSG00000033565	Rbfox2	144	Rbfox2_144	15:77091812-77091854	-	CE	0.162872	0.75569	-0.592818	0.0134396	0.9953	0.00381324	1.45e-05	50	1.09e-30	TRUE
ENSMUSG00000008892	Vdac3	5	Vdac3_5	8:22587550-22587552	-	AD	0.0890831	0.517438	-0.428354	0.00957282	0.99318	0.0045611	2.08e-05	50	8.27e-30	TRUE
ENSMUSG00000054808	Actn4	14	Actn4_14	7:28909903-28909988	-	CE	0.417561	0.892842	-0.475283	0.00981876	0.99478	0.00430609	1.85e-05	50	8.94e-27	TRUE
ENSMUSG00000028649	Macf1	165	Macf1_165	4:123463538-123463771	-	CE	0.361444	0.887613	-0.52617	0.0221753	0.98906	0.00669575	4.48e-05	50	3.52e-21	TRUE
ENSMUSG00000027940	Tpm3	34	Tpm3_34	3:90091013-90091091	+	CE	0.0809248	0.541884	-0.460959	0.0140669	0.98924	0.00669621	4.48e-05	50	6.22e-21	TRUE
ENSMUSG00000019943	Atp2b1	48	Atp2b1_48	10:99019278-99019364	+	CE	0.27173	0.873977	-0.602247	0.01958	0.99212	0.00608323	3.7e-05	50	7.95e-20	TRUE
ENSMUSG00000026305	Lrrfip1	33	Lrrfip1_33	1:91090455-91090499	+	CE	0.24428	0.872564	-0.628285	0.0313557	0.99314	0.00590748	3.49e-05	50	7.71e-19	TRUE
ENSMUSG00000026305	Lrrfip1	15	Lrrfip1_15	1:91073324-91073341	+	CE	0.139491	0.788479	-0.648989	0.0254271	0.99144	0.00651892	4.25e-05	50	1.19e-18	TRUE
ENSMUSG00000054808	Actn4	13	Actn4_13	7:28911490-28911575	-	CE	0.586251	0.139499	0.44675	0.0123256	0.98812	0.0076014	5.78e-05	50	6.42e-18	TRUE
ENSMUSG00000023021	Cers5	19	Cers5_19	15:99737547-99737653	-	CE	0.218378	0.832487	-0.614108	0.028002	0.98928	0.00785335	6.17e-05	50	8.34e-16	TRUE
ENSMUSG00000028649	Macf1	164	Macf1_164	4:123465356-123465505	-	CE	0.401579	0.894254	-0.492675	0.0231637	0.98688	0.00864407	7.47e-05	50	2.59e-15	TRUE
ENSMUSG00000026305	Lrrfip1	31	Lrrfip1_31	1:91088634-91088711	+	CE	0.274064	0.870869	-0.596806	0.0291808	0.9887	0.00847385	7.18e-05	50	2.21e-14	TRUE
ENSMUSG00000026305	Lrrfip1	35	Lrrfip1_35	1:91091602-91091667	+	CE	0.327422	0.939514	-0.612092	0.0277166	0.99608	0.00542797	2.95e-05	50	2.37e-14	TRUE
ENSMUSG00000051331	Cacna1c	22	Cacna1c_22	6:119108124-119108129	-	AD	0.902125	0.490088	0.412039	0.0206123	0.9822	0.010242	0.000104898	50	8.43e-14	TRUE
ENSMUSG00000068699	Flnc	36	Flnc_36	6:29452799-29452897	+	CE	0.869995	0.369765	0.500228	0.0111837	0.99176	0.00778685	6.06e-05	50	2.05e-13	TRUE
ENSMUSG00000051331	Cacna1c	21	Cacna1c_21	6:119108130-119108189	-	CE	0.888796	0.490286	0.39851	0.0205332	0.97548	0.0116885	0.000136622	50	4.68e-13	TRUE
ENSMUSG00000028649	Macf1	159	Macf1_159	4:123472036-123476243	-	RI	0.364781	0.886567	-0.521784	0.0244263	0.98964	0.00873595	7.63e-05	50	6.47e-13	TRUE
ENSMUSG00000026305	Lrrfip1	26	Lrrfip1_26	1:91082141-91082179	+	CE	0.168294	0.838464	-0.67017	0.0326506	0.99152	0.00831581	6.92e-05	50	2.82e-12	TRUE
ENSMUSG00000032497	Lrrfip2	54	Lrrfip2_54	9:111184190-111184279	+	CE	0.129483	0.697149	-0.567666	0.0326102	0.981871	0.0111676	0.000124716	31	4.59e-12	TRUE
ENSMUSG00000026305	Lrrfip1	22	Lrrfip1_22	1:91079031-91079081	+	CE	0.290896	0.87129	-0.580396	0.0294268	0.9864	0.0108947	0.000118694	50	1.14e-10	TRUE
ENSMUSG00000031328	Flna	13	Flna_13	X:74240816-74240872	-	CE	0.0623019	0.31273	-0.250428	0.0142775	0.96128	0.0147247	0.000216818	50	1.48e-10	TRUE
ENSMUSG00000028649	Macf1	160	Macf1_160	4:123471007-123472035	-	CE	0.362106	0.86136	-0.499255	0.0276695	0.98024	0.0127208	0.000161819	50	3.23e-10	TRUE
ENSMUSG00000025026	Add3	34	Add3_34	19:53244310-53244405	+	CE	0.886908	0.563673	0.323234	0.0118875	0.95838	0.0157115	0.000246853	50	1.15e-09	TRUE
ENSMUSG00000028649	Macf1	158	Macf1_158	4:123476244-123476337	-	CE	0.364449	0.894544	-0.530096	0.0228749	0.98902	0.0108937	0.000118673	50	2.07e-09	TRUE
ENSMUSG00000028649	Macf1	161	Macf1_161	4:123469723-123469872	-	CE	0.360656	0.873253	-0.512596	0.0187929	0.98466	0.0125334	0.000157086	50	3.69e-09	TRUE
ENSMUSG00000028273	Pdlim5	14	Pdlim5_14	3:142312215-142312541	-	AA	0.709835	0.258294	0.451541	0.018763	0.96512	0.0160289	0.000256924	50	5.98e-09	TRUE
ENSMUSG00000051331	Cacna1c	20	Cacna1c_20	6:119108190-119108236	-	AA	0.879067	0.478082	0.400985	0.0222219	0.967595	0.0159852	0.000255526	37	8.79e-09	TRUE
ENSMUSG00000028649	Macf1	162	Macf1_162	4:123465859-123466074	-	CE	0.403368	0.877443	-0.474074	0.0224943	0.98052	0.0141396	0.000199928	50	1.34e-08	TRUE
ENSMUSG00000026305	Lrrfip1	17	Lrrfip1_17	1:91076944-91076991	+	CE	0.156751	0.696687	-0.539936	0.0378419	0.97268	0.0158905	0.000252508	50	2.45e-08	TRUE
ENSMUSG00000026305	Lrrfip1	29	Lrrfip1_29	1:91087059-91087124	+	CE	0.152651	0.686153	-0.533502	0.0320554	0.97334	0.0161316	0.000260229	50	4.53e-08	TRUE
ENSMUSG00000026305	Lrrfip1	20	Lrrfip1_20	1:91078391-91078435	+	CE	0.291322	0.806226	-0.514904	0.0291518	0.96938	0.0169138	0.000286077	50	6.7e-08	TRUE
ENSMUSG00000020458	Rtn4	13	Rtn4_13	11:29706410-29708770	+	CE	0.462078	0.81146	-0.349382	0.0151866	0.94828	0.0182712	0.000333838	50	7.64e-08	TRUE
ENSMUSG00000032336	Nptn	40	Nptn_40	9:58650497-58650508	+	AA	0.941545	0.594999	0.346545	0.0161168	0.9663	0.0174523	0.000304582	50	9.08e-08	TRUE
ENSMUSG00000028464	Tpm2	21	Tpm2_21	4:43515682-43515841	-	CE	0.194761	0.684964	-0.490203	0.0378808	0.96742	0.01739	0.000302412	50	9.91e-08	TRUE
ENSMUSG00000028464	Tpm2	20	Tpm2_20	4:43515842-43516003	-	AA	0.230849	0.706177	-0.475328	0.0347479	0.96148	0.0180173	0.000324622	50	1.13e-07	TRUE
ENSMUSG00000026305	Lrrfip1	28	Lrrfip1_28	1:91084946-91085005	+	CE	0.34911	0.865503	-0.516392	0.028859	0.96788	0.017539	0.000307618	50	1.35e-07	TRUE
ENSMUSG00000000631	Myo18a	40	Myo18a_40	11:77812192-77812719	+	AD	0.248624	0.641552	-0.392928	0.031524	0.93906	0.0190921	0.000364507	50	2.66e-07	TRUE
ENSMUSG00000011958	Bnip2	24	Bnip2_24	9:70004306-70004341	+	CE	0.287768	0.71103	-0.423265	0.022687	0.93596	0.019022	0.000361835	50	2.71e-07	TRUE
ENSMUSG00000029467	Atp2a2	41	Atp2a2_41	5:122455893-122456339	-	AD	0.778326	0.198202	0.580123	0.0125628	0.99896	0.00507479	2.58e-05	50	8.27e-07	TRUE
ENSMUSG00000027680	Fxr1	42	Fxr1_42	3:34064974-34065054	+	CE	0.145624	0.432855	-0.287231	0.015769	0.92916	0.0210532	0.000443239	50	3.87e-06	TRUE
ENSMUSG00000032497	Lrrfip2	37	Lrrfip2_37	9:111175777-111175842	+	CE	0.251648	0.760325	-0.508677	0.0445384	0.961043	0.021346	0.00045565	47	5.23e-06	TRUE
ENSMUSG00000024044	Epb41l3	46	Epb41l3_46	17:69274101-69274166	+	CE	0.47133	0.876999	-0.40567	0.0279113	0.95214	0.0222976	0.000497184	50	7.94e-06	TRUE
ENSMUSG00000026131	Dst	51	Dst_51	1:34114549-34114641	+	CE	0.218523	0.836707	-0.618185	0.0675691	0.989022	0.0153326	0.000235088	46	8.3e-06	TRUE
ENSMUSG00000071650	Ganab	24	Ganab_24	19:8907851-8907916	+	CE	0.342341	0.712735	-0.370396	0.0184178	0.92792	0.0221883	0.00049232	50	1.14e-05	TRUE
ENSMUSG00000026305	Lrrfip1	37	Lrrfip1_37	1:91093560-91093637	+	CE	0.53845	0.938391	-0.39994	0.0306745	0.96524	0.0219299	0.000480921	50	1.21e-05	TRUE
ENSMUSG00000032497	Lrrfip2	52	Lrrfip2_52	9:111182819-111182887	+	CE	0.156667	0.676234	-0.519567	0.0550803	0.970171	0.021272	0.000452499	35	1.22e-05	TRUE
ENSMUSG00000026155	Smap1	8	Smap1_8	1:23871438-23871518	-	CE	0.182347	0.795114	-0.612767	0.0680088	0.982511	0.0187754	0.000352516	47	1.72e-05	TRUE
ENSMUSG00000000631	Myo18a	27	Myo18a_27	11:77807791-77807937	+	CE	0.197898	0.691282	-0.493384	0.04408	0.96156	0.0228332	0.000521353	50	1.83e-05	TRUE
ENSMUSG00000028649	Macf1	268	Macf1_268	4:123364057-123364074	-	CE	0.65307	0.936865	-0.283796	0.0190602	0.93658	0.0237874	0.00056584	50	2.69e-05	TRUE
ENSMUSG00000041936	Agrn	41	Agrn_41	4:156169546-156169557	-	CE	0.170646	0.687369	-0.516723	0.0368084	0.96254	0.0235261	0.000553478	50	3.18e-05	TRUE
ENSMUSG00000028649	Macf1	112	Macf1_112	4:123542492-123542587	-	CE	0.516991	0.918843	-0.401852	0.0232485	0.96518	0.0234562	0.000550191	50	3.67e-05	TRUE
ENSMUSG00000032497	Lrrfip2	39	Lrrfip2_39	9:111177242-111177316	+	CE	0.212833	0.77728	-0.564448	0.0656933	0.97514	0.0218649	0.000478075	43	3.85e-05	TRUE
ENSMUSG00000040752	Myh6	22	Myh6_22	14:54957831-54957907	-	AA	0.246373	0.0210634	0.22531	0.0348867	0.96968	0.0232541	0.000540753	50	4.83e-05	TRUE
ENSMUSG00000000631	Myo18a	42	Myo18a_42	11:77815856-77815891	+	CE	0.314024	0.790703	-0.47668	0.0346024	0.9579	0.0247932	0.000614704	50	5.61e-05	TRUE
ENSMUSG00000029761	Cald1	9	Cald1_9	6:34709490-34709633	+	AA	0.799858	0.417053	0.382804	0.0204244	0.92648	0.024425	0.000596581	50	6.07e-05	TRUE
ENSMUSG00000022995	Enah	170	Enah_170	1:181911597-181911659	-	CE	0.250559	0.617384	-0.366827	0.0298322	0.91426	0.0235881	0.0005564	50	7.55e-05	TRUE
ENSMUSG00000000631	Myo18a	28	Myo18a_28	11:77807938-77807938	+	AD	0.211517	0.675634	-0.464116	0.0280692	0.9422	0.0259867	0.000675306	50	9.35e-05	TRUE
ENSMUSG00000020458	Rtn4	12	Rtn4_12	11:29705535-29705591	+	CE	0.579636	0.867007	-0.287371	0.0153926	0.91	0.0234303	0.00054898	50	9.43e-05	TRUE
ENSMUSG00000056050	Mia3	50	Mia3_50	1:183329586-183329657	-	CE	0.159598	0.672552	-0.512955	0.0695086	0.97036	0.024433	0.00059697	50	0.000103505	TRUE
ENSMUSG00000054640	Slc8a1	74	Slc8a1_74	17:81549340-81556680	-	AA	0.432295	0.164917	0.267378	0.0238515	0.91214	0.0240034	0.000576164	50	0.000113206	TRUE
ENSMUSG00000038388	Mpp6	22	Mpp6_22	6:50176877-50176918	+	CE	0.118827	0.627454	-0.508626	0.0482125	0.95704	0.0261604	0.000684366	50	0.000116386	TRUE
ENSMUSG00000000631	Myo18a	39	Myo18a_39	11:77812009-77812191	+	CE	0.241946	0.643305	-0.401359	0.0381286	0.9328	0.0268928	0.000723224	50	0.000182553	TRUE
ENSMUSG00000000631	Myo18a	41	Myo18a_41	11:77814634-77814711	+	CE	0.197687	0.576255	-0.378566	0.0376464	0.9371	0.0281557	0.000792745	50	0.00028989	TRUE
ENSMUSG00000029761	Cald1	10	Cald1_10	6:34709634-34709697	+	CE	0.829364	0.459787	0.369576	0.0212158	0.93038	0.0278801	0.000777302	50	0.000309077	TRUE
ENSMUSG00000000631	Myo18a	33	Myo18a_33	11:77809797-77809798	+	AA	0.286464	0.742571	-0.456107	0.0356998	0.94894	0.0301042	0.000906262	50	0.000556256	TRUE
ENSMUSG00000066406	Akap13	40	Akap13_40	7:75683394-75683459	+	CE	0.172934	0.723636	-0.550705	0.104503	0.973818	0.0276795	0.000766153	33	0.000593855	TRUE
ENSMUSG00000032267	Usp28	32	Usp28_32	9:49032509-49032688	+	CE	0.281488	0.762736	-0.481248	0.0672489	0.951357	0.0305168	0.000931275	28	0.000649232	TRUE
ENSMUSG00000032590	Apeh	16	Apeh_16	9:108092012-108092087	-	RI	0.570753	0.127239	0.443515	0.0864703	0.9485	0.0308911	0.000954259	30	0.000726571	TRUE
ENSMUSG00000054640	Slc8a1	111	Slc8a1_111	17:81441652-81441666	-	CE	0.616849	0.96504	-0.348193	0.0740411	0.981207	0.0264526	0.000699741	29	0.000837172	TRUE
ENSMUSG00000029106	Add1	38	Add1_38	5:34629139-34629172	+	CE	0.197226	0.66396	-0.466734	0.0579267	0.9466	0.0323075	0.00104378	35	0.0011262	TRUE
ENSMUSG00000064302	Clasp1	62	Clasp1_62	1:118541675-118541698	+	CE	0.423029	0.797293	-0.374264	0.0240737	0.92128	0.0305481	0.000933185	50	0.00115388	TRUE
ENSMUSG00000021268	Meg3	19	Meg3_19	12:109549291-109549371	+	CE	0.840679	0.407489	0.433191	0.0336162	0.9408	0.0324043	0.00105004	50	0.00121129	TRUE
ENSMUSG00000032497	Lrrfip2	53	Lrrfip2_53	9:111182888-111182896	+	AD	0.128321	0.457193	-0.328872	0.0233824	0.914613	0.0299173	0.000895045	31	0.00126179	TRUE
ENSMUSG00000002010	Idh3g	8	Idh3g_8	X:73782298-73782309	-	CE	0.281057	0.678173	-0.397115	0.0338452	0.90764	0.0290009	0.000841051	50	0.00134476	TRUE
ENSMUSG00000042323	Pbrm1	12	Pbrm1_12	14:31023067-31023170	+	CE	0.48192	0.81667	-0.334749	0.0287643	0.90212	0.0292865	0.0008577	50	0.00201082	TRUE
ENSMUSG00000028464	Tpm2	22	Tpm2_22	4:43514862-43515681	-	RI	0.185066	0.591949	-0.406883	0.0436407	0.93326	0.0339254	0.00115093	50	0.002068	TRUE
ENSMUSG00000051331	Cacna1c	23	Cacna1c_23	6:119107976-119108123	-	RI	0.832105	0.489704	0.3424	0.030741	0.91914	0.0325871	0.00106192	50	0.00223689	TRUE
ENSMUSG00000032740	Ccdc88a	37	Ccdc88a_37	11:29497343-29497426	+	CE	0.401213	0.861246	-0.460034	0.0654875	0.958395	0.0348096	0.0012117	38	0.00230353	TRUE
ENSMUSG00000033737	Fndc3c1	34	Fndc3c1_34	X:106432433-106432546	-	CE	0.811364	0.385837	0.425525	0.0612272	0.940774	0.0351679	0.00123678	31	0.00245201	TRUE
ENSMUSG00000054640	Slc8a1	105	Slc8a1_105	17:81445487-81445593	-	CE	0.596687	0.970935	-0.374247	0.0648234	0.96296	0.0350742	0.0012302	50	0.00266517	TRUE
ENSMUSG00000032497	Lrrfip2	46	Lrrfip2_46	9:111179873-111179920	+	CE	0.35864	0.803226	-0.444586	0.0545438	0.92896	0.0354878	0.00125939	50	0.00327013	TRUE
ENSMUSG00000051747	Ttn	161	Ttn_161	2:76857904-76857987	-	CE	0.814194	0.410997	0.403199	0.0472113	0.93264	0.0366532	0.00134346	50	0.00382974	TRUE
ENSMUSG00000051747	Ttn	156	Ttn_156	2:76861097-76861177	-	CE	0.850908	0.436426	0.414481	0.0585117	0.9376	0.037526	0.0014082	50	0.00415829	TRUE
ENSMUSG00000029106	Add1	37	Add1_37	5:34629136-34629138	+	AA	0.198395	0.65412	-0.455724	0.0563175	0.938829	0.0380955	0.00145126	35	0.00453831	TRUE
ENSMUSG00000021268	Meg3	17	Meg3_17	12:109549157-109549254	+	AA	0.633935	0.226939	0.406997	0.0433882	0.91884	0.0363022	0.00131785	50	0.00512904	TRUE
ENSMUSG00000001270	Ckb	12	Ckb_12	12:111671045-111671122	-	RI	0.364858	0.0398511	0.325006	0.0588922	0.9533	0.0392508	0.00154063	40	0.00512965	TRUE
ENSMUSG00000051747	Ttn	155	Ttn_155	2:76861423-76861509	-	CE	0.834476	0.403104	0.431372	0.0530114	0.94532	0.0394986	0.00156014	50	0.00541717	TRUE
ENSMUSG00000026305	Lrrfip1	47	Lrrfip1_47	1:91110355-91110447	+	CE	0.283366	0.741447	-0.458081	0.0742161	0.940297	0.0395108	0.0015611	37	0.00567633	TRUE
ENSMUSG00000021268	Meg3	18	Meg3_18	12:109549255-109549290	+	AA	0.650139	0.25765	0.392489	0.0377188	0.90382	0.0349873	0.00122411	50	0.00700809	TRUE
ENSMUSG00000038729	Pakap	41	Pakap_41	4:57845248-57845306	+	CE	0.534406	0.167556	0.366849	0.0510367	0.91942	0.0385455	0.00148576	50	0.00744343	TRUE
ENSMUSG00000051747	Ttn	154	Ttn_154	2:76862112-76862189	-	CE	0.823728	0.44037	0.383357	0.0582893	0.91822	0.0397488	0.00157997	50	0.00925003	TRUE
ENSMUSG00000024236	Svil	88	Svil_88	18:5060515-5060610	+	CE	0.589445	0.953346	-0.363902	0.0953913	0.955348	0.0434921	0.00189156	46	0.0093018	TRUE
ENSMUSG00000051747	Ttn	290	Ttn_290	2:76828101-76828187	-	CE	0.840482	0.469863	0.370619	0.0669517	0.9253	0.041074	0.00168707	50	0.00933829	TRUE
ENSMUSG00000001270	Ckb	11	Ckb_11	12:111671123-111671214	-	AD	0.36187	0.0448803	0.316991	0.0535233	0.944865	0.0439944	0.00193551	37	0.0101652	TRUE
ENSMUSG00000051747	Ttn	291	Ttn_291	2:76827885-76827968	-	CE	0.851163	0.472651	0.378513	0.0643839	0.92754	0.0434221	0.00188548	50	0.0120508	TRUE
ENSMUSG00000000631	Myo18a	35	Myo18a_35	11:77809806-77809858	+	CE	0.365326	0.774229	-0.408902	0.0365165	0.92854	0.0436994	0.00190964	50	0.0122163	TRUE
ENSMUSG00000051747	Ttn	292	Ttn_292	2:76827692-76827766	-	CE	0.858856	0.483503	0.375353	0.0620947	0.93202	0.0444423	0.00197512	50	0.0125197	TRUE
ENSMUSG00000028273	Pdlim5	34	Pdlim5_34	3:142281852-142281983	-	CE	0.285778	0.668993	-0.383215	0.0702634	0.9364	0.0462031	0.00213473	30	0.0142005	TRUE
ENSMUSG00000042323	Pbrm1	57	Pbrm1_57	14:31113946-31114004	+	AD	0.712164	0.347964	0.364202	0.0493133	0.90148	0.0393043	0.00154483	50	0.0148951	TRUE
ENSMUSG00000000631	Myo18a	34	Myo18a_34	11:77809799-77809805	+	AA	0.362824	0.77728	-0.414456	0.0371288	0.92598	0.0454692	0.00206745	50	0.0156134	TRUE
ENSMUSG00000054942	Miga1	55	Miga1_55	3:152237580-152237664	-	RI	0.631531	0.234145	0.397387	0.0969368	0.934677	0.0482745	0.00233043	31	0.0177615	TRUE
ENSMUSG00000058056	Palld	9	Palld_9	8:61759811-61760089	-	CE	0.713553	0.346474	0.367077	0.0618243	0.912625	0.0445006	0.00198031	32	0.0191703	TRUE
ENSMUSG00000051747	Ttn	153	Ttn_153	2:76862350-76862427	-	CE	0.798785	0.433677	0.365106	0.0441773	0.90366	0.0445745	0.00198688	50	0.0246966	TRUE
ENSMUSG00000025812	Pard3	148	Pard3_148	8:127410732-127410773	+	CE	0.634439	0.253508	0.380931	0.0540945	0.90292	0.0444783	0.00197832	50	0.0250074	TRUE
ENSMUSG00000032497	Lrrfip2	48	Lrrfip2_48	9:111180216-111180272	+	CE	0.415641	0.82665	-0.411009	0.0519167	0.91814	0.0496477	0.0024649	50	0.0266393	TRUE
ENSMUSG00000021990	Spata13	32	Spata13_32	14:60732906-60733206	+	CE	0.503915	0.860314	-0.356397	0.0604057	0.90868	0.0471413	0.0022223	50	0.0270271	TRUE
ENSMUSG00000052593	Adam17	45	Adam17_45	12:21329236-21329290	-	CE	0.66768	0.178907	0.488773	0.0984602	0.943027	0.0551797	0.0030448	37	0.0271673	TRUE
ENSMUSG00000021224	Numb	84	Numb_84	12:83812419-83812456	-	AD	0.824374	0.408569	0.415805	0.092424	0.936267	0.0556287	0.00309455	30	0.0300449	TRUE
ENSMUSG00000061607	Mdc1	8	Mdc1_8	17:35841680-35841765	+	AD	0.378475	0.783538	-0.405062	0.089949	0.922038	0.0549075	0.00301484	26	0.0354443	TRUE
ENSMUSG00000069601	Ank3	117	Ank3_117	10:69953440-69953472	+	CE	0.487665	0.824185	-0.336519	0.0435607	0.90408	0.0504967	0.00254991	50	0.0387861	TRUE
ENSMUSG00000053617	Sh3pxd2a	31	Sh3pxd2a_31	19:47270474-47270634	-	AD	0.53108	0.170985	0.360095	0.092166	0.909043	0.0533908	0.00285058	46	0.041537	TRUE
ENSMUSG00000054640	Slc8a1	112	Slc8a1_112	17:81437745-81437813	-	CE	0.726228	0.970131	-0.243903	0.0857912	0.9055	0.0523242	0.00273782	38	0.0421064	TRUE
ENSMUSG00000051747	Ttn	293	Ttn_293	2:76827483-76827560	-	CE	0.864506	0.514664	0.349842	0.0693998	0.91484	0.0556719	0.00309936	50	0.0421391	TRUE
ENSMUSG00000029516	Cit	80	Cit_80	5:115987688-115987732	+	CE	0.441914	0.832849	-0.390935	0.0693909	0.907551	0.0535039	0.00286267	49	0.0431594	TRUE
ENSMUSG00000053617	Sh3pxd2a	32	Sh3pxd2a_32	19:47270160-47270473	-	AA	0.564922	0.189159	0.375763	0.0930276	0.91585	0.0568193	0.00322844	40	0.0439836	TRUE
ENSMUSG00000025006	Sorbs1	81	Sorbs1_81	19:40344356-40344439	-	CE	0.32304	0.793709	-0.470669	0.0710849	0.93475	0.0638491	0.00407671	32	0.0459913	TRUE
ENSMUSG00000000827	Tpd52l2	13	Tpd52l2_13	2:181510504-181510530	+	CE	0.1603	0.533253	-0.372953	0.0634522	0.908605	0.0554699	0.00307691	43	0.0470658	TRUE
ENSMUSG00000013033	Adgrl1	16	Adgrl1_16	8:83926262-83926276	+	CE	0.241252	0.657088	-0.415836	0.0963371	0.911848	0.0573794	0.0032924	46	0.0487079	TRUE
