# Supplementary material for: High-throughput total RNA sequencing in single cells using VASA-seq
Source: Nat Biotechnol. 2022 Jun 27;40(12):1780–93. doi: 10.1038/s41587-022-01361-8 (PMC9750877; doi:10.1038/s41587-022-01361-8)
Supplement: Supplementary file 12 — List of DISNs between the primitive erythroids at E7.5 and E9.5, as identified by the MicroExonator pipeline. Positive DeltaPSI.mean values indicate inclusion at E7.5, whereas negative values indicate inclusion at E9.5. Abs_psi represents the absolute value of the differential PSI. [file 41587_2022_1361_MOESM12_ESM.csv]

Gene (Ensembl)	gene	Node	gene_node	Coord	Strand	Type	Psi_A.mean	Psi_B.mean	DeltaPsi.mean	abs_psi	DeltaPsi.sd	Probability.mean	Probability.sd	Probability.var	Number	cdf.beta	diff	GO
ENSMUSG00000029106	Add1	37	Add1_37	5:34629136-34629138	+	AA	0.10152472	0.6078374	-0.506313	0.506313	0.012672691	0.99362	0.004275655	1.83E-05	50	7.68E-32	TRUE	calmodulin and spectrin binding
ENSMUSG00000029106	Add1	38	Add1_38	5:34629139-34629172	+	CE	0.10349336	0.6359554	-0.532462	0.532462	0.012087557	0.99344	0.00579993	3.36E-05	50	8.13E-19	TRUE	calmodulin and spectrin binding
ENSMUSG00000028906	Epb41	30	Epb41_30	4:131962924-131962986	-	CE	0.5036402	0.1681914	0.3354478	0.3354478	0.009552728	0.98958	0.01117594	0.000124902	50	8.86E-09	TRUE	calmodulin and spectrin binding
ENSMUSG00000001151	Pcnt	24	Pcnt_24	10:76403624-76403644	-	CE	0.10675256	0.6407244	-0.5339712	0.5339712	0.05111958	0.98364	0.013583844	0.000184521	50	2.23E-08	TRUE	calmodulin binding
ENSMUSG00000021816	Ppp3cb	26	Ppp3cb_26	14:20503247-20503276	-	CE	0.235174	0.8093972	-0.574223	0.574223	0.045801579	0.99	0.011162985	0.000124612	50	1.38E-08	TRUE	calmodulin binding
ENSMUSG00000020954	Strn3	63	Strn3_63	12:51640098-51643103	-	AD	0.1766394	0.4914582	-0.3148186	0.3148186	0.067607313	0.90292	0.048001207	0.002304116	50	0.033518554	TRUE	calmodulin binding
ENSMUSG00000020954	Strn3	72	Strn3_72	12:51633720-51635377	-	AA	0.2230482	0.567467	-0.3444192	0.3444192	0.048828151	0.92334	0.028935262	0.000837249	50	0.000612127	TRUE	calmodulin binding
ENSMUSG00000092203	1110038B12Rik	6	1110038B12Rik_6	17:34951594-34951884	-	AD	0.4734316	0.2605782	0.2128552	0.2128552	0.003220285	0.98384	0.008087178	6.54E-05	50	1.27E-19	TRUE	other
ENSMUSG00000092203	1110038B12Rik	7	1110038B12Rik_7	17:34951446-34951593	-	AD	0.4735606	0.2635298	0.2100314	0.2100314	0.003115878	0.97542	0.010248126	0.000105024	50	2.24E-16	TRUE	other
ENSMUSG00000029313	Aff1	5	Aff1_5	5:103754564-103754745	+	CE	0.13395931	0.495617931	-0.36165931	0.36165931	0.032944723	0.928482759	0.026712251	0.000713544	29	0.000194322	TRUE	other
ENSMUSG00000026491	Ahctf1	10	Ahctf1_10	1:179793824-179795676	-	RI	0.05450498	0.2553684	-0.200864	0.200864	0.016996863	0.91566	0.030580513	0.000935168	50	0.001475783	TRUE	other
ENSMUSG00000024045	Akap8	22	Akap8_22	17:32316122-32316186	-	RI	0.1893998	0.4959766	-0.3065756	0.3065756	0.045799199	0.90432	0.042335608	0.001792304	50	0.019363336	TRUE	other
ENSMUSG00000040151	Hs2st1	6	Hs2st1_6	3:144547653-144547742	-	CE	0.178868936	0.583774043	-0.404904894	0.404904894	0.076854495	0.930893617	0.043625498	0.001903184	47	0.011600784	TRUE	other
ENSMUSG00000040151	Hs2st1	5	Hs2st1_5	3:144548131-144548678	-	AF	0.165811923	0.554476154	-0.388665	0.388665	0.083616302	0.929461538	0.057922866	0.003355058	26	0.037429913	TRUE	other
ENSMUSG00000022556	Hsf1	15	Hsf1_15	15:76498009-76498048	+	CE	0.716956	0.9219976	-0.2050418	0.2050418	0.018686615	0.9182	0.037973675	0.001442	50	0.007028434	TRUE	other
ENSMUSG00000032115	Hyou1	32	Hyou1_32	9:44387093-44387249	+	RI	0.04181874	0.2608838	-0.2190644	0.2190644	0.02853021	0.92642	0.033467676	0.001120085	50	0.002194987	TRUE	other
ENSMUSG00000002010	Idh3g	8	Idh3g_8	X:73782298-73782309	-	CE	0.10471382	0.3133824	-0.2086682	0.2086682	0.00977424	0.94516	0.022181404	0.000492015	50	6.71E-06	TRUE	other
ENSMUSG00000018412	Kansl1	44	Kansl1_44	11:104414923-104415753	-	RI	0.1625548	0.457936	-0.2953822	0.2953822	0.03323948	0.9042	0.041290904	0.001704939	50	0.017300751	TRUE	other
ENSMUSG00000018412	Kansl1	60	Kansl1_60	11:104404779-104404782	-	AA	0.063656217	0.317762826	-0.25410587	0.25410587	0.066607119	0.908608696	0.052086457	0.002712999	46	0.038727128	TRUE	other
ENSMUSG00000018412	Kansl1	61	Kansl1_61	11:104404778-104404778	-	AA	0.063625261	0.318241522	-0.254616522	0.254616522	0.066283298	0.911304348	0.049932341	0.002493239	46	0.031536833	TRUE	other
ENSMUSG00000018412	Kansl1	62	Kansl1_62	11:104404772-104404777	-	AA	0.063382	0.317040435	-0.253658261	0.253658261	0.065875601	0.91073913	0.050240946	0.002524153	46	0.032654574	TRUE	other
ENSMUSG00000020918	Kat2a	8	Kat2a_8	11:100710250-100710444	-	AD	0.0716286	0.2964494	-0.2248198	0.2248198	0.028685376	0.90344	0.035866624	0.001286415	50	0.008313198	TRUE	other
ENSMUSG00000030265	Kras	5	Kras_5	6:145247197-145247310	-	CE	0.424759	0.8057948	-0.3810368	0.3810368	0.044309133	0.91952	0.03813041	0.001453928	50	0.006938171	TRUE	other
ENSMUSG00000030265	Kras	6	Kras_6	6:145246817-145247196	-	RI	0.407271277	0.767479149	-0.360207872	0.360207872	0.077034294	0.904638298	0.053907499	0.002906019	47	0.047015762	TRUE	other
ENSMUSG00000021843	Ktn1	74	Ktn1_74	14:47726471-47726554	+	CE	0.255004	0.594523	-0.3395188	0.3395188	0.039089714	0.90516	0.032913839	0.001083321	50	0.00435443	TRUE	other
ENSMUSG00000025223	Ldb1	32	Ldb1_32	19:46033745-46034031	-	AD	0.3990716	0.6582592	-0.2591884	0.2591884	0.038607196	0.90222	0.045694768	0.002088012	50	0.02841881	TRUE	other
ENSMUSG00000032497	Lrrfip2	32	Lrrfip2_32	9:111170325-111172751	+	AD	0.139276972	0.463782222	-0.324505	0.324505	0.096366053	0.912111111	0.053351545	0.002846387	36	0.038881331	TRUE	other
ENSMUSG00000015889	Lta4h	24	Lta4h_24	10:93482250-93482332	+	CE	0.6275724	0.8728404	-0.2452682	0.2452682	0.012626813	0.93222	0.025989236	0.00067544	50	0.000117767	TRUE	other
ENSMUSG00000014426	Map3k4	25	Map3k4_25	17:12242650-12242805	-	CE	0.639068519	0.218191481	0.420877037	0.420877037	0.053275638	0.94637037	0.03195688	0.001021242	27	0.001016689	TRUE	other
ENSMUSG00000026074	Map4k4	129	Map4k4_129	1:40008331-40008339	+	CE	0.4155032	0.7849658	-0.3694636	0.3694636	0.038181651	0.92888	0.036566205	0.001337087	50	0.004085718	TRUE	other
ENSMUSG00000024561	Mbd1	19	Mbd1_19	18:74274879-74274962	+	RI	0.142475714	0.487408367	-0.344933265	0.344933265	0.063972615	0.914306122	0.039514346	0.001561384	49	0.010019999	TRUE	other
ENSMUSG00000059474	Mbtd1	19	Mbtd1_19	11:93888119-93888188	+	RI	0.1470204	0.4470876	-0.3000668	0.3000668	0.037085245	0.90152	0.041792607	0.001746622	50	0.019952528	TRUE	other
ENSMUSG00000002968	Med25	35	Med25_35	7:44880634-44880638	-	CE	0.4137354	0.7674552	-0.3537198	0.3537198	0.046821328	0.9152	0.052388657	0.002744571	50	0.034375676	TRUE	other
ENSMUSG00000021000	Mia2	28	Mia2_28	12:59144771-59144975	+	AD	0.035597682	0.263025	-0.227428182	0.227428182	0.06568086	0.931159091	0.040153741	0.001612323	44	0.007230633	TRUE	other
ENSMUSG00000047534	Mis18bp1	26	Mis18bp1_26	12:65136323-65136749	-	AD	0.09673771	0.418350968	-0.321612903	0.321612903	0.070979236	0.929354839	0.040000457	0.001600037	31	0.0073211	TRUE	other
ENSMUSG00000028496	Mllt3	149	Mllt3_149	4:87806211-87806294	-	CE	0.4507836	0.813628	-0.3628454	0.3628454	0.056263736	0.93256	0.044776616	0.002004945	50	0.012887229	TRUE	other
ENSMUSG00000005417	Mprip	34	Mprip_34	11:59772152-59772217	+	CE	0.7236592	0.4183958	0.3052624	0.3052624	0.018599673	0.92398	0.037403749	0.00139904	50	0.005408009	TRUE	other
ENSMUSG00000031918	Mtmr2	14	Mtmr2_14	9:13785928-13786175	+	AD	0.1254268	0.4636918	-0.3382648	0.3382648	0.053251615	0.92776	0.039362035	0.00154937	50	0.006860036	TRUE	other
ENSMUSG00000027201	Myef2	30	Myef2_30	2:125097635-125097976	-	RI	0.2467864	0.6163514	-0.3695648	0.3695648	0.072870663	0.92344	0.051498429	0.002652088	50	0.027642674	TRUE	other
ENSMUSG00000022020	Naa16	47	Naa16_47	14:79350822-79350830	-	AA	0.3509454	0.6937002	-0.3427544	0.3427544	0.047195053	0.9129	0.040913173	0.001673888	50	0.012633752	TRUE	other
ENSMUSG00000022020	Naa16	48	Naa16_48	14:79350689-79350821	-	CE	0.3507156	0.697808	-0.3470924	0.3470924	0.042849608	0.91614	0.034737505	0.001206694	50	0.004114523	TRUE	other
ENSMUSG00000028245	Nsmaf	42	Nsmaf_42	4:6417208-6417745	-	RI	0.1151838	0.3417018	-0.226518	0.226518	0.017197038	0.91632	0.022604352	0.000510957	50	3.35E-05	TRUE	other
ENSMUSG00000034826	Nup54	15	Nup54_15	5:92428021-92428099	-	AD	0.1140006	0.412177	-0.298175	0.298175	0.046430969	0.91816	0.039699566	0.001576056	50	0.009199331	TRUE	other
ENSMUSG00000002265	Peg3	4	Peg3_4	7:6723216-6725523	-	AA	0.130332	0.4375892	-0.307256	0.307256	0.02875924	0.9131	0.029856288	0.000891398	50	0.001330693	TRUE	other
ENSMUSG00000025271	Pfkfb1	11	Pfkfb1_11	X:150594610-150594774	+	CE	0.162500698	0.571742791	-0.40924186	0.40924186	0.056833122	0.93372093	0.032871558	0.001080539	43	0.001558728	TRUE	other
ENSMUSG00000033953	Ppp3r1	8	Ppp3r1_8	11:17192844-17192956	+	AA	0.04115766	0.2531994	-0.2120424	0.2120424	0.034299868	0.92464	0.035607704	0.001267909	50	0.003757503	TRUE	other
ENSMUSG00000022607	Ptk2	77	Ptk2_77	15:73202664-73202707	-	TE	0.7401004	0.221566	0.5185334	0.5185334	0.052358781	0.9463	0.049090192	0.002409847	50	0.016902928	TRUE	other
ENSMUSG00000022607	Ptk2	78	Ptk2_78	15:73198791-73202663	-	TE	0.256052	0.7239522	-0.4678996	0.4678996	0.048849023	0.92276	0.043105263	0.001858064	50	0.012836483	TRUE	other
ENSMUSG00000097039	Pvt1	118	Pvt1_118	15:62175828-62175926	+	CE	0.5191678	0.855608	-0.3364402	0.3364402	0.048628117	0.92178	0.049251247	0.002425685	50	0.024001447	TRUE	other
ENSMUSG00000022704	Qtrt2	25	Qtrt2_25	16:43869098-43869395	-	AA	0.169476053	0.526723684	-0.357248158	0.357248158	0.101730159	0.922131579	0.055707815	0.003103361	38	0.037086682	TRUE	other
ENSMUSG00000093565	Rab26os	2	Rab26os_2	17:24528437-24528635	+	RI	0.7997736	0.4788234	0.32095	0.32095	0.021267603	0.908	0.031624067	0.001000082	50	0.002807847	TRUE	other
ENSMUSG00000039852	Rere	123	Rere_123	4:150569657-150569686	+	CE	0.1259272	0.4738018	-0.3478752	0.3478752	0.078223569	0.9173	0.042917695	0.001841929	50	0.014314089	TRUE	other
ENSMUSG00000026082	Rev1	6	Rev1_6	1:38128302-38128315	-	AA	0.272108723	0.756313404	-0.484204468	0.484204468	0.073785704	0.957893617	0.03691779	0.001362923	47	0.00352426	TRUE	other
ENSMUSG00000038900	Rpl12	3	Rpl12_3	2:32961840-32961960	+	AD	0.8829632	0.6476068	0.2353566	0.2353566	0.004895175	0.99766	0.005549812	3.08E-05	50	1.15E-09	TRUE	other
ENSMUSG00000038900	Rpl12	4	Rpl12_4	2:32961961-32962048	+	RI	0.5208996	0.287423	0.2334756	0.2334756	0.004663875	0.99122	0.00800329	6.41E-05	50	2.21E-13	TRUE	other
ENSMUSG00000063253	Scoc	12	Scoc_12	8:83437753-83437827	-	CE	0.0463375	0.277355	-0.231018	0.231018	0.033832797	0.91002	0.041690546	0.001738102	50	0.01514138	TRUE	other
ENSMUSG00000034269	Setd5	29	Setd5_29	6:113110222-113110316	+	RI	0.1777816	0.5422392	-0.3644574	0.3644574	0.061372125	0.92874	0.040193313	0.001615502	50	0.007633789	TRUE	other
ENSMUSG00000034269	Setd5	39	Setd5_39	6:113111537-113113689	+	AD	0.04679256	0.333838	-0.2870446	0.2870446	0.035604149	0.91466	0.04865984	0.00236778	50	0.026549833	TRUE	other
ENSMUSG00000034269	Setd5	62	Setd5_62	6:113132573-113132628	+	RI	0.2024808	0.5252604	-0.3227802	0.3227802	0.035795997	0.90612	0.030085348	0.000905128	50	0.002034578	TRUE	other
ENSMUSG00000057193	Slc44a2	179	Slc44a2_179	9:21478899-21479037	+	CE	0.480169773	0.804281818	-0.324111136	0.324111136	0.047048373	0.917113636	0.044023364	0.001938057	44	0.016278255	TRUE	other
ENSMUSG00000108414	Snhg1	10	Snhg1_10	19:8724484-8724662	+	RI	0.4299828	0.198788	0.231194	0.231194	0.005703718	0.9789	0.008673794	7.52E-05	50	2.76E-20	TRUE	other
ENSMUSG00000108414	Snhg1	11	Snhg1_11	19:8724663-8724671	+	AA	0.4299366	0.1975172	0.2324196	0.2324196	0.00522441	0.97928	0.010421798	0.000108614	50	1.44E-14	TRUE	other
ENSMUSG00000085241	Snhg3	5	Snhg3_5	4:132352620-132352662	-	AD	0.5555878	0.3068796	0.2487082	0.2487082	0.01601369	0.93314	0.027685559	0.00076649	50	0.000260699	TRUE	other
ENSMUSG00000026771	Spopl	71	Spopl_71	2:23525076-23525136	-	RI	0.312863421	0.701137895	-0.388273421	0.388273421	0.092140892	0.901236842	0.053318743	0.002842888	38	0.049091849	TRUE	other
ENSMUSG00000061207	Stk19	12	Stk19_12	17:34831769-34831997	-	AD	0.272194146	0.665744634	-0.39355	0.39355	0.068897649	0.91802439	0.044361857	0.001967974	41	0.016511412	TRUE	other
ENSMUSG00000028717	Tal1	14	Tal1_14	4:115059519-115059666	+	CE	0.6696162	0.8734072	-0.2037894	0.2037894	0.012867602	0.92258	0.020338051	0.000413636	50	2.93E-06	TRUE	other
ENSMUSG00000030846	Tial1	43	Tial1_43	7:128444101-128444280	-	RI	0.09245058	0.2929698	-0.2005196	0.2005196	0.016279175	0.9191	0.025341947	0.000642214	50	0.000152088	TRUE	other
ENSMUSG00000030846	Tial1	44	Tial1_44	7:128444042-128444100	-	CE	0.09578736	0.2985914	-0.2028042	0.2028042	0.014041359	0.91758	0.02079157	0.000432289	50	6.85E-06	TRUE	other
ENSMUSG00000030846	Tial1	45	Tial1_45	7:128443947-128444041	-	RI	0.08889666	0.297477	-0.2085808	0.2085808	0.014191298	0.92034	0.027106449	0.00073476	50	0.000333955	TRUE	other
ENSMUSG00000019437	Tlcd1	9	Tlcd1_9	11:78179057-78179221	+	AD	0.07574886	0.309687	-0.2339374	0.2339374	0.033670143	0.90776	0.035104834	0.001232349	50	0.006091097	TRUE	other
ENSMUSG00000020694	Tlk2	67	Tlk2_67	11:105249686-105249996	+	AD	0.0863003	0.3721232	-0.285823	0.285823	0.035280195	0.91112	0.038580761	0.001488475	50	0.009665459	TRUE	other
ENSMUSG00000025572	Tmc6	10	Tmc6_10	11:117778938-117779048	-	CE	0.6991066	0.9004534	-0.2013462	0.2013462	0.013727816	0.91292	0.034043693	0.001158973	50	0.004004732	TRUE	other
ENSMUSG00000002342	Tmem161a	24	Tmem161a_24	8:70179019-70179022	+	AD	0.1622006	0.5473032	-0.3851024	0.3851024	0.063582862	0.93392	0.037582475	0.001412442	50	0.004463961	TRUE	other
ENSMUSG00000047888	Tnrc6b	17	Tnrc6b_17	15:80798722-80798804	+	CE	0.961378	0.738575	0.2228034	0.2228034	0.025722623	0.91838	0.035481464	0.001258934	50	0.004437176	TRUE	other
ENSMUSG00000019792	Trmt11	26	Trmt11_26	10:30567761-30567868	-	CE	0.08541714	0.3340062	-0.2485898	0.2485898	0.040392927	0.90066	0.038420663	0.001476147	50	0.013656446	TRUE	other
ENSMUSG00000015120	Ube2i	8	Ube2i_8	17:25273601-25273867	-	AA	0.812123182	0.443824545	0.368299091	0.368299091	0.077194695	0.933477273	0.059581287	0.00354993	44	0.038611987	TRUE	other
ENSMUSG00000041264	Uspl1	7	Uspl1_7	5:149187708-149187834	+	CE	0.8505492	0.5574558	0.2930938	0.2930938	0.01902241	0.91458	0.029329994	0.000860249	50	0.00104348	TRUE	other
ENSMUSG00000068457	Uty	109	Uty_109	Y:1120351-1120423	-	RI	0.5335166	0.8817984	-0.3482818	0.3482818	0.038828191	0.94934	0.044579491	0.001987331	50	0.01061516	TRUE	other
ENSMUSG00000020484	Xbp1	10	Xbp1_10	11:5524278-5524295	+	RI	0.5701204	0.8798548	-0.3097352	0.3097352	0.030763281	0.93652	0.033489103	0.00112152	50	0.001737183	TRUE	other
ENSMUSG00000020484	Xbp1	11	Xbp1_11	11:5524296-5524303	+	AA	0.570007	0.8795152	-0.309508	0.309508	0.030548706	0.93374	0.033671165	0.001133747	50	0.001920985	TRUE	other
ENSMUSG00000027583	Zbtb46	13	Zbtb46_13	2:181405129-181405173	-	CE	0.2961236	0.6658336	-0.3697102	0.3697102	0.061674243	0.90646	0.04090118	0.001672907	50	0.015367451	TRUE	other
ENSMUSG00000023328	Ache	7	Ache_7	5:137289021-137289087	+	AA	0.900246667	0.529368125	0.370879583	0.370879583	0.020244102	0.957708333	0.01608218	0.000258637	48	2.42E-09	TRUE	other
ENSMUSG00000023328	Ache	8	Ache_8	5:137289088-137289246	+	AA	0.885602273	0.534309773	0.351291591	0.351291591	0.020628479	0.947772727	0.021546989	0.000464273	44	3.81E-06	TRUE	other
ENSMUSG00000039197	Adk	7	Adk_7	14:21076152-21076321	+	CE	0.1138632	0.4819506	-0.368088	0.368088	0.004682449	0.99854	0.002012309	4.05E-06	50	1.39E-36	TRUE	other
ENSMUSG00000028393	Alad	9	Alad_9	4:62516614-62518786	-	AF	0.3304454	0.6007896	-0.2703446	0.2703446	0.010566342	0.95088	0.019964908	0.000398598	50	7.67E-07	TRUE	other
ENSMUSG00000030766	Arhgap17	33	Arhgap17_33	7:123285420-123285467	-	CE	0.386279	0.7448952	-0.3586152	0.3586152	0.040193338	0.9104	0.037742954	0.001424531	50	0.008707746	TRUE	other
ENSMUSG00000040940	Arhgef1	17	Arhgef1_17	7:24904356-24904384	+	CE	0.655732188	0.28810125	0.367630938	0.367630938	0.076982868	0.90346875	0.052710398	0.002778386	32	0.045098035	TRUE	other
ENSMUSG00000059495	Arhgef12	38	Arhgef12_38	9:43044264-43044287	-	CE	0.5682724	0.8686544	-0.300382	0.300382	0.028483718	0.91474	0.036848177	0.001357788	50	0.006474087	TRUE	other
ENSMUSG00000059495	Arhgef12	41	Arhgef12_41	9:43040540-43040596	-	CE	0.2490254	0.6320138	-0.382988	0.382988	0.034158047	0.91704	0.035610111	0.00126808	50	0.004760814	TRUE	other
ENSMUSG00000018909	Arrb1	23	Arrb1_23	7:99597036-99597059	+	CE	0.5496332	0.2898228	0.25981	0.25981	0.013799793	0.9482	0.024732858	0.000611714	50	4.40E-05	TRUE	other
ENSMUSG00000074794	Arrdc3	13	Arrdc3_13	13:80891225-80891252	+	AD	0.171573889	0.558820556	-0.387248333	0.387248333	0.070440471	0.928944444	0.036488702	0.001331425	36	0.004017805	TRUE	other
ENSMUSG00000037486	Asxl2	6	Asxl2_6	12:3445452-3445454	+	CE	0.3507052	0.777649	-0.4269438	0.4269438	0.050951513	0.93274	0.042511852	0.001807258	50	0.009783591	TRUE	other
ENSMUSG00000037685	Atp8a1	5	Atp8a1_5	5:67815716-67815853	-	CE	0.3092014	0.650842	-0.341642	0.341642	0.0324153	0.91232	0.038490094	0.001481487	50	0.009167397	TRUE	other
ENSMUSG00000032637	Atxn2l	21	Atxn2l_21	7:126501953-126502100	-	CE	0.142462	0.386121	-0.2436598	0.2436598	0.02129068	0.904	0.032575814	0.001061184	50	0.004263764	TRUE	other
ENSMUSG00000024392	Bag6	35	Bag6_35	17:35142498-35142595	+	CE	0.5710862	0.8098194	-0.2387336	0.2387336	0.012648662	0.91782	0.021649047	0.000468681	50	1.43E-05	TRUE	other
ENSMUSG00000024392	Bag6	36	Bag6_36	17:35142596-35142602	+	AD	0.5717638	0.8207142	-0.2489504	0.2489504	0.013485267	0.934	0.02181836	0.000476041	50	6.24E-06	TRUE	other
ENSMUSG00000024392	Bag6	37	Bag6_37	17:35142603-35142605	+	AD	0.5722312	0.8211612	-0.2489292	0.2489292	0.013216861	0.93502	0.024477803	0.000599163	50	4.47E-05	TRUE	other
ENSMUSG00000036299	BC031181	12	BC031181_12	18:75006015-75006114	+	AD	0.7240602	0.417266	0.3067942	0.3067942	0.014060391	0.92778	0.02249017	0.000505808	50	1.47E-05	TRUE	other
ENSMUSG00000061755	Bod1l	42	Bod1l_42	5:41791797-41791937	-	CE	0.432286579	0.852588158	-0.4203	0.4203	0.042982069	0.961552632	0.030624754	0.000937876	38	0.000815751	TRUE	other
ENSMUSG00000040565	Btaf1	98	Btaf1_98	19:36961769-36962430	+	RI	0.1412666	0.3804642	-0.2391952	0.2391952	0.019128139	0.91684	0.02246572	0.000504709	50	2.91E-05	TRUE	other
ENSMUSG00000022863	Btg3	9	Btg3_9	16:78369251-78373244	-	RI	0.10268622	0.5357032	-0.433017	0.433017	0.05098358	0.96938	0.023238682	0.000540036	50	4.63E-05	TRUE	other
ENSMUSG00000022863	Btg3	11	Btg3_11	16:78365010-78369112	-	RI	0.08817838	0.4544092	-0.3662308	0.3662308	0.020620283	0.96914	0.01667824	0.000278164	50	4.31E-08	TRUE	other
ENSMUSG00000022863	Btg3	14	Btg3_14	16:78364100-78364801	-	AD	0.1496544	0.4861628	-0.3365078	0.3365078	0.036925133	0.92762	0.032063642	0.001028077	50	0.001458011	TRUE	other
ENSMUSG00000025217	Btrc	13	Btrc_13	19:45445508-45445687	+	CE	0.1749016	0.5844408	-0.4095402	0.4095402	0.018232334	0.96334	0.018810125	0.000353821	50	4.16E-07	TRUE	other
ENSMUSG00000028656	Cap1	7	Cap1_7	4:122872124-122872331	-	AD	0.03632892	0.2623922	-0.2260622	0.2260622	0.023811129	0.92922	0.027552021	0.000759114	50	0.000278713	TRUE	other
ENSMUSG00000059674	Cdh24	37	Cdh24_37	14:54649532-54649797	-	AD	0.3814872	0.6921548	-0.3106674	0.3106674	0.047390414	0.9088	0.044280645	0.001960776	50	0.020773567	TRUE	other
ENSMUSG00000059674	Cdh24	38	Cdh24_38	14:54649530-54649531	-	AD	0.2954482	0.6295342	-0.3340858	0.3340858	0.037191047	0.91636	0.033605612	0.001129337	50	0.003181914	TRUE	other
ENSMUSG00000059674	Cdh24	39	Cdh24_39	14:54649522-54649529	-	AD	0.2950036	0.6297998	-0.3347964	0.3347964	0.036670669	0.91522	0.037764734	0.001426175	50	0.007445842	TRUE	other
ENSMUSG00000029062	Cdk11b	10	Cdk11b_10	4:155625655-155625696	+	AD	0.2889472	0.6147116	-0.3257636	0.3257636	0.024590726	0.90268	0.026555633	0.000705202	50	0.000759781	TRUE	other
ENSMUSG00000029062	Cdk11b	11	Cdk11b_11	4:155625697-155625726	+	RI	0.2884832	0.615569	-0.327085	0.327085	0.026127976	0.90404	0.026696296	0.000712692	50	0.000732645	TRUE	other
ENSMUSG00000038241	Cep250	51	Cep250_51	2:155988578-155989498	+	RI	0.5597264	0.8937558	-0.3340298	0.3340298	0.037988868	0.93132	0.05081597	0.002582263	50	0.023074174	TRUE	other
ENSMUSG00000038215	Cep44	9	Cep44_9	8:56549225-56549328	-	AD	0.08857052	0.353259	-0.2646878	0.2646878	0.048127538	0.90266	0.044482333	0.001978678	50	0.025206655	TRUE	other
ENSMUSG00000029516	Cit	80	Cit_80	5:115987688-115987732	+	CE	0.2286306	0.4588864	-0.2302554	0.2302554	0.012574616	0.95432	0.017953955	0.000322344	50	5.77E-08	TRUE	other
ENSMUSG00000055531	Cpsf6	20	Cpsf6_20	10:117361774-117361884	-	CE	0.204241	0.4703732	-0.2661322	0.2661322	0.020585382	0.90078	0.029726845	0.000883685	50	0.002466781	TRUE	other
ENSMUSG00000027649	Ctnnbl1	4	Ctnnbl1_4	2:157774600-157774602	+	AD	0.122613111	0.490639778	-0.368027333	0.368027333	0.073729072	0.9278	0.039852341	0.001588209	45	0.00739674	TRUE	other
ENSMUSG00000029686	Cul1	8	Cul1_8	6:47454320-47454483	+	CE	0.138084	0.4331702	-0.2950872	0.2950872	0.010032294	0.9577	0.017202575	0.000295929	50	2.11E-08	TRUE	other
ENSMUSG00000026456	Cyb5r1	14	Cyb5r1_14	1:134406054-134406280	+	RI	0.6137594	0.314887	0.2988714	0.2988714	0.027643392	0.90162	0.031289882	0.000979057	50	0.003549665	TRUE	other
ENSMUSG00000026456	Cyb5r1	15	Cyb5r1_15	1:134406281-134406312	+	AA	0.6130826	0.3027748	0.3103082	0.3103082	0.028953916	0.9118	0.03774728	0.001424857	50	0.008307515	TRUE	other
ENSMUSG00000020076	Ddx50	9	Ddx50_9	10:62647534-62647643	-	CE	0.3114834	0.6767372	-0.365253	0.365253	0.050097616	0.91928	0.041912465	0.001756655	50	0.01205345	TRUE	other
ENSMUSG00000039768	Dnajc11	29	Dnajc11_29	4:151978069-151978350	+	AD	0.116551	0.3828058	-0.2662544	0.2662544	0.026427253	0.91816	0.02570584	0.00066079	50	0.000193686	TRUE	other
ENSMUSG00000039768	Dnajc11	30	Dnajc11_30	4:151978351-151978983	+	RI	0.09959448	0.377347	-0.2777538	0.2777538	0.025316158	0.92724	0.024980449	0.000624023	50	8.18E-05	TRUE	other
ENSMUSG00000014195	Dnajc7	11	Dnajc7_11	11:100597427-100598054	-	CE	0.0770564	0.3078138	-0.230757	0.230757	0.019132342	0.9267	0.022102036	0.0004885	50	1.14E-05	TRUE	other
ENSMUSG00000014195	Dnajc7	12	Dnajc7_12	11:100596709-100597426	-	RI	0.07472886	0.3093216	-0.2345932	0.2345932	0.017915863	0.93402	0.01869136	0.000349367	50	1.89E-07	TRUE	other
ENSMUSG00000014195	Dnajc7	13	Dnajc7_13	11:100596241-100596708	-	AA	0.0653641	0.2782152	-0.2128508	0.2128508	0.022220548	0.91066	0.032198118	0.001036719	50	0.002869983	TRUE	other
ENSMUSG00000033335	Dnm2	16	Dnm2_16	9:21478899-21479037	+	CE	0.1497646	0.6060058	-0.4562418	0.4562418	0.063777281	0.9663	0.022034528	0.00048552	50	1.45E-05	TRUE	other
ENSMUSG00000016477	E2f3	17	E2f3_17	13:29979806-29984039	-	AA	0.2791834	0.6126206	-0.3334374	0.3334374	0.047949759	0.90874	0.031796425	0.001011013	50	0.002832751	TRUE	other
ENSMUSG00000016477	E2f3	18	E2f3_18	13:29979738-29979805	-	CE	0.2773318	0.6296806	-0.3523482	0.3523482	0.040555861	0.91814	0.026005502	0.000676286	50	0.000225002	TRUE	other
ENSMUSG00000055762	Eef1d	17	Eef1d_17	15:75900691-75900762	-	CE	0.836693	0.6022298	0.2344636	0.2344636	0.005293066	0.9972	0.003475864	1.21E-05	50	1.06E-23	TRUE	other
ENSMUSG00000038893	Fam117a	10	Fam117a_10	11:95350993-95351171	+	CE	0.096955229	0.404642917	-0.307686667	0.307686667	0.046405833	0.931375	0.035066275	0.001229644	48	0.002818099	TRUE	other
ENSMUSG00000026193	Fn1	42	Fn1_42	1:71603660-71603929	-	CE	0.953646042	0.664618333	0.289026458	0.289026458	0.079136908	0.946666667	0.052395523	0.002745291	48	0.021876372	TRUE	other
ENSMUSG00000061175	Fnip2	15	Fnip2_15	3:79507839-79507928	-	CE	0.7175134	0.3662386	0.3512738	0.3512738	0.046413581	0.91824	0.045679254	0.002086594	50	0.01879671	TRUE	other
ENSMUSG00000001517	Foxm1	16	Foxm1_16	6:128371968-128372012	+	CE	0.5345644	0.845144	-0.3105784	0.3105784	0.022685169	0.9227	0.038417285	0.001475888	50	0.006660518	TRUE	other
ENSMUSG00000028034	Fubp1	17	Fubp1_17	3:152218271-152218504	+	AD	0.1060858	0.3061798	-0.2000944	0.2000944	0.016302863	0.9294	0.021546343	0.000464245	50	6.05E-06	TRUE	other
ENSMUSG00000011877	Git1	11	Git1_11	11:77502829-77502855	+	CE	0.078360205	0.409768205	-0.331407179	0.331407179	0.080543667	0.930384615	0.047638781	0.002269453	39	0.017872563	TRUE	other
ENSMUSG00000027523	Gnas	31	Gnas_31	2:174336747-174336791	+	CE	0.6697584	0.3896542	0.2801054	0.2801054	0.024892862	0.97744	0.028677774	0.000822415	50	0.00112279	TRUE	other
ENSMUSG00000092417	Gpank1	4	Gpank1_4	17:35121661-35121798	+	CE	0.869581935	0.568039032	0.301543226	0.301543226	0.075472732	0.905225806	0.055190404	0.003045981	31	0.049723053	TRUE	other
ENSMUSG00000034621	Gpatch8	127	Gpatch8_127	11:102461046-102461128	-	RI	0.171845	0.541311538	-0.369466538	0.369466538	0.101152592	0.922923077	0.061357264	0.003764714	26	0.048618837	TRUE	other
ENSMUSG00000021639	Gtf2h2	17	Gtf2h2_17	13:100482776-100482937	-	AD	0.06202094	0.3210474	-0.2590264	0.2590264	0.02299461	0.917	0.024779847	0.000614041	50	0.000127062	TRUE	other
ENSMUSG00000033434	Gtpbp6	26	Gtpbp6_26	5:110105775-110105790	-	AD	0.278106364	0.710968636	-0.432862727	0.432862727	0.089874168	0.929954545	0.05018429	0.002518463	44	0.022416444	TRUE	other
ENSMUSG00000033434	Gtpbp6	15	Gtpbp6_15	5:110106784-110106847	-	RI	0.387348571	0.779768286	-0.392419714	0.392419714	0.084823005	0.925571429	0.054644458	0.002986017	35	0.032897494	TRUE	other
ENSMUSG00000020295	Hbq1a	10	Hbq1a_10	11:32296509-32296618	+	CE	0.2736366	0.04206868	0.231568	0.231568	0.014804055	0.97952	0.014177073	0.000200989	50	9.03E-09	TRUE	other
ENSMUSG00000020295	Hbq1a	11	Hbq1a_11	11:32296741-32296945	+	CE	0.2527584	0.04213624	0.2106218	0.2106218	0.014878134	0.96758	0.016158766	0.000261106	50	1.23E-08	TRUE	other
ENSMUSG00000020295	Hbq1a	8	Hbq1a_8	11:32287514-32288035	+	AL	0.223508636	0.023167045	0.200342045	0.200342045	0.031718287	0.962568182	0.032691225	0.001068716	44	0.001515727	TRUE	other
ENSMUSG00000038664	Herc1	78	Herc1_78	9:66467973-66467973	+	AD	0.9484092	0.7155384	0.2328702	0.2328702	0.02415473	0.91084	0.039305377	0.001544913	50	0.010836466	TRUE	other
ENSMUSG00000037012	Hk1	16	Hk1_16	10:62340013-62340542	-	CE	0.6442804	0.108255	0.5360262	0.5360262	0.008348981	0.9988	0.001840586	3.39E-06	50	2.90E-36	TRUE	other
ENSMUSG00000030060	Hmces	13	Hmces_13	6:87932983-87932992	+	RI	0.08727182	0.381677	-0.294406	0.294406	0.046489558	0.91682	0.040686301	0.001655375	50	0.010965032	TRUE	other
ENSMUSG00000029328	Hnrnpdl	17	Hnrnpdl_17	5:100035635-100035739	-	CE	0.2392728	0.463227	-0.2239536	0.2239536	0.007030512	0.9903	0.007799137	6.08E-05	50	6.00E-15	TRUE	other
ENSMUSG00000029328	Hnrnpdl	18	Hnrnpdl_18	5:100035426-100035634	-	AD	0.2206456	0.4324286	-0.2117826	0.2117826	0.006994851	0.98748	0.008880706	7.89E-05	50	3.39E-14	TRUE	other
ENSMUSG00000029328	Hnrnpdl	19	Hnrnpdl_19	5:100034985-100035425	-	RI	0.220479	0.4324	-0.211921	0.211921	0.007151441	0.98738	0.009393637	8.82E-05	50	5.49E-13	TRUE	other
ENSMUSG00000028496	Mllt3	148	Mllt3_148	4:87806295-87806314	-	AA	0.357494063	0.774340625	-0.416845625	0.416845625	0.051666009	0.94275	0.022813409	0.000520452	32	1.15E-05	TRUE	other
ENSMUSG00000021144	Mta1	33	Mta1_33	12:113133541-113133576	+	CE	0.1833616	0.7410412	-0.5576778	0.5576778	0.016439161	0.99578	0.005668711	3.21E-05	50	4.18E-14	TRUE	other
ENSMUSG00000066306	Numa1	32	Numa1_32	7:102002295-102002336	+	CE	0.09530078	0.6167234	-0.5214242	0.5214242	0.051357547	0.9783	0.014395648	0.000207235	50	8.42E-09	TRUE	other
ENSMUSG00000001855	Nup214	43	Nup214_43	2:32025243-32025294	+	AA	0.5425748	0.795	-0.2524258	0.2524258	0.016203795	0.92512	0.024660669	0.000608149	50	7.49E-05	TRUE	other
ENSMUSG00000001855	Nup214	44	Nup214_44	2:32025295-32025318	+	CE	0.3562432	0.765181	-0.408937	0.408937	0.01194149	0.9733	0.01576906	0.000248663	50	2.32E-08	TRUE	other
ENSMUSG00000001855	Nup214	45	Nup214_45	2:32026110-32026847	+	AL	0.6419588	0.258451	0.3835068	0.3835068	0.011948657	0.9609	0.016180424	0.000261806	50	4.29E-09	TRUE	other
ENSMUSG00000025728	Pigq	7	Pigq_7	17:25941884-25941935	-	AA	0.6079828	0.1335168	0.4744656	0.4744656	0.036642938	0.97974	0.016584736	0.000275053	50	6.51E-07	TRUE	other
ENSMUSG00000025728	Pigq	8	Pigq_8	17:25941815-25941883	-	CE	0.635287	0.1525272	0.4827584	0.4827584	0.028850525	0.98352	0.016813794	0.000282704	50	3.42E-06	TRUE	other
ENSMUSG00000036167	Pphln1	25	Pphln1_25	15:93452117-93452173	+	CE	0.1224274	0.575767	-0.4533392	0.4533392	0.020743178	0.9797	0.014213029	0.00020201	50	1.06E-08	TRUE	other
ENSMUSG00000063884	Ptcd3	24	Ptcd3_24	6:71892469-71892519	-	CE	0.5902878	0.8547632	-0.2644738	0.2644738	0.009792305	0.95014	0.016216658	0.00026298	50	1.95E-09	TRUE	other
ENSMUSG00000037936	Scarb1	29	Scarb1_29	5:125281105-125281233	-	CE	0.2692996	0.8788248	-0.6095256	0.6095256	0.026998582	0.99752	0.003315025	1.10E-05	50	2.48E-23	TRUE	other
ENSMUSG00000061887	Ssbp3	29	Ssbp3_29	4:107027217-107027297	+	CE	0.4819802	0.2023862	0.2795946	0.2795946	0.016961162	0.95514	0.013989807	0.000195715	50	7.32E-12	TRUE	other
ENSMUSG00000048277	Syngr2	3	Syngr2_3	11:117812258-117812458	+	AA	0.215612857	0.774669388	-0.559056939	0.559056939	0.039921923	0.988408163	0.010580876	0.000111955	49	3.61E-10	TRUE	other
ENSMUSG00000065954	Tacc1	7	Tacc1_7	8:25201122-25201264	-	CE	0.2800694	0.8675564	-0.5874868	0.5874868	0.016193579	0.998	0.002312345	5.35E-06	50	2.65E-37	TRUE	other
ENSMUSG00000065954	Tacc1	11	Tacc1_11	8:25200091-25200206	-	CE	0.4875858	0.8241626	-0.3365766	0.3365766	0.010720711	0.95728	0.014235684	0.000202655	50	2.04E-11	TRUE	other
ENSMUSG00000065954	Tacc1	13	Tacc1_13	8:25182761-25182930	-	CE	0.494121	0.8136372	-0.3195152	0.3195152	0.015307097	0.94316	0.019607745	0.000384464	50	4.75E-07	TRUE	other
ENSMUSG00000065954	Tacc1	14	Tacc1_14	8:25182522-25182760	-	AD	0.4908518	0.8085952	-0.3177432	0.3177432	0.013584508	0.93702	0.017173176	0.000294918	50	1.46E-08	TRUE	other
ENSMUSG00000065954	Tacc1	15	Tacc1_15	8:25182137-25182521	-	AD	0.491119	0.786364	-0.295244	0.295244	0.018951174	0.91764	0.021599093	0.000466521	50	1.39E-05	TRUE	other
ENSMUSG00000020694	Tlk2	66	Tlk2_66	11:105249638-105249685	+	AD	0.08562756	0.4112912	-0.3256636	0.3256636	0.033673104	0.93438	0.028362731	0.000804444	50	0.000337073	TRUE	other
ENSMUSG00000021711	Trappc13	11	Trappc13_11	13:104152165-104152182	-	CE	0.2625086	0.677015	-0.414507	0.414507	0.038677483	0.94102	0.028195013	0.000794959	50	0.000275479	TRUE	other
ENSMUSG00000030979	Uros	11	Uros_11	7:133702470-133702538	-	AA	0.2813376	0.755979	-0.4746414	0.4746414	0.023977386	0.97632	0.015982695	0.000255447	50	8.43E-08	TRUE	other
ENSMUSG00000056342	Usp34	53	Usp34_53	11:23284730-23284811	+	RI	0.073640531	0.386190408	-0.312549796	0.312549796	0.040063028	0.953959184	0.027440814	0.000752998	49	0.000200653	TRUE	other
ENSMUSG00000027860	Vangl1	19	Vangl1_19	3:102165812-102165940	-	AA	0.4057808	0.791027	-0.385246	0.385246	0.019839565	0.95046	0.022151805	0.000490702	50	6.78E-06	TRUE	other
ENSMUSG00000027860	Vangl1	20	Vangl1_20	3:102165773-102165811	-	CE	0.4331522	0.8154714	-0.3823206	0.3823206	0.018282506	0.96458	0.022223439	0.000493881	50	1.44E-05	TRUE	other
ENSMUSG00000030189	Ybx3	14	Ybx3_14	6:131376162-131376180	-	CE	0.6513946	0.2787996	0.372595	0.372595	0.003068117	0.99996	0.000282843	8.00E-08	50	9.73E-53	TRUE	other
ENSMUSG00000030189	Ybx3	15	Ybx3_15	6:131375974-131376161	-	AD	0.651132	0.2820262	0.3691052	0.3691052	0.002677472	0.99998	0.000141421	2.00E-08	50	1.74E-101	TRUE	other
ENSMUSG00000032126	Hmbs	21	Hmbs_21	9:44342221-44342305	-	CE	0.518507	0.8584064	-0.3398996	0.3398996	0.003184563	1	0	0	50	1.00E-110	TRUE	other
ENSMUSG00000005506	Celf1	30	Celf1_30	2:91006620-91006631	+	AA	0.5820526	0.7967322	-0.214679	0.214679	0.007621148	0.9472	0.019132193	0.000366041	50	2.56E-07	TRUE	RNA splicing
ENSMUSG00000046434	Hnrnpa1	17	Hnrnpa1_17	15:103245967-103246345	+	RI	0.4400428	0.654288	-0.214245	0.214245	0.01401198	0.9044	0.034301782	0.001176612	50	0.006006762	TRUE	RNA splicing
ENSMUSG00000004980	Hnrnpa2b1	32	Hnrnpa2b1_32	6:51462056-51462338	-	RI	0.2648392	0.617743	-0.3529042	0.3529042	0.013089236	0.99238	0.008385824	7.03E-05	50	2.76E-11	TRUE	RNA splicing
ENSMUSG00000039630	Hnrnpu	35	Hnrnpu_35	1:178322801-178323073	-	TE	0.013350698	0.3125596	-0.299209	0.299209	0.030730468	0.9431	0.04545563	0.002066214	50	0.012177274	TRUE	RNA splicing
ENSMUSG00000039630	Hnrnpu	36	Hnrnpu_36	1:178321232-178322800	-	TE	0.9867012	0.6874402	0.2992604	0.2992604	0.030826409	0.94366	0.045884776	0.002105413	50	0.012688944	TRUE	RNA splicing
ENSMUSG00000024384	Iws1	27	Iws1_27	18:32093230-32093538	+	RI	0.2068602	0.5937552	-0.3868952	0.3868952	0.069887441	0.9277	0.044849522	0.00201148	50	0.014141788	TRUE	RNA splicing
ENSMUSG00000024384	Iws1	28	Iws1_28	18:32093539-32093697	+	CE	0.2115188	0.5735914	-0.3620736	0.3620736	0.074379441	0.91178	0.044402744	0.001971604	50	0.019406073	TRUE	RNA splicing
ENSMUSG00000027763	Mbnl1	14	Mbnl1_14	3:60528979-60529030	+	RI	0.9547406	0.7290088	0.225732	0.225732	0.009690929	0.9896	0.01136949	0.000129265	50	1.51E-08	TRUE	RNA splicing
ENSMUSG00000027763	Mbnl1	15	Mbnl1_15	3:60529031-60529091	+	CE	0.9484366	0.7269004	0.2215354	0.2215354	0.009580634	0.9859	0.011362757	0.000129112	50	3.45E-10	TRUE	RNA splicing
ENSMUSG00000027763	Mbnl1	16	Mbnl1_16	3:60529092-60529148	+	RI	0.9547284	0.7285214	0.226207	0.226207	0.00964172	0.9893	0.010821841	0.000117112	50	2.31E-09	TRUE	RNA splicing
ENSMUSG00000027763	Mbnl1	17	Mbnl1_17	3:60529149-60529496	+	CE	0.9512748	0.7266798	0.2245958	0.2245958	0.00974116	0.98738	0.011179226	0.000124975	50	8.30E-10	TRUE	RNA splicing
ENSMUSG00000027763	Mbnl1	37	Mbnl1_37	3:60614683-60614736	+	CE	0.958207	0.4656088	0.4925986	0.4925986	0.00682655	0.99994	0.000239898	5.76E-08	50	5.13E-105	TRUE	RNA splicing
ENSMUSG00000027763	Mbnl1	46	Mbnl1_46	3:60621423-60621458	+	CE	0.6412324	0.905958	-0.2647256	0.2647256	0.014108349	0.98062	0.012955008	0.000167832	50	7.92E-10	TRUE	RNA splicing
ENSMUSG00000027881	Prpf38b	23	Prpf38b_23	3:108905335-108905585	-	AA	0.05313182	0.2573228	-0.2041904	0.2041904	0.009840215	0.91014	0.025399671	0.000645143	50	0.000274506	TRUE	RNA splicing
ENSMUSG00000027620	Rbm39	34	Rbm39_34	2:156170482-156170750	-	AA	0.1552082	0.4091248	-0.2539162	0.2539162	0.0212128	0.95874	0.018618413	0.000346645	50	2.07E-07	TRUE	RNA splicing
ENSMUSG00000027620	Rbm39	35	Rbm39_35	2:156170387-156170481	-	CE	0.2065676	0.415947	-0.2093804	0.2093804	0.018960916	0.92898	0.027509175	0.000756755	50	0.000275823	TRUE	RNA splicing
ENSMUSG00000027620	Rbm39	36	Rbm39_36	2:156170331-156170386	-	AD	0.2071282	0.4160436	-0.2089168	0.2089168	0.018745495	0.92644	0.026990671	0.000728496	50	0.000240426	TRUE	RNA splicing
ENSMUSG00000027620	Rbm39	37	Rbm39_37	2:156170040-156170330	-	AD	0.2083118	0.4178864	-0.209575	0.209575	0.018582863	0.91402	0.022938685	0.000526183	50	5.03E-05	TRUE	RNA splicing
ENSMUSG00000027620	Rbm39	39	Rbm39_39	2:156169159-156169231	-	AA	0.12483186	0.341699	-0.216867	0.216867	0.015974067	0.95428	0.016360779	0.000267675	50	3.26E-09	TRUE	RNA splicing
ENSMUSG00000063511	Snrnp70	29	Snrnp70_29	7:45383125-45383184	-	CE	0.2060926	0.549287	-0.343194	0.343194	0.016127121	0.94068	0.024441884	0.000597406	50	3.82E-05	TRUE	RNA splicing
ENSMUSG00000063511	Snrnp70	30	Snrnp70_30	7:45381825-45383124	-	AD	0.2021932	0.5336192	-0.3314258	0.3314258	0.019277645	0.94422	0.018274874	0.000333971	50	7.55E-08	TRUE	RNA splicing
ENSMUSG00000063511	Snrnp70	31	Snrnp70_31	7:45381353-45381824	-	AD	0.2036272	0.5313496	-0.3277228	0.3277228	0.017867659	0.94062	0.021123437	0.0004462	50	2.65E-06	TRUE	RNA splicing
ENSMUSG00000063511	Snrnp70	32	Snrnp70_32	7:45381318-45381352	-	RI	0.205706	0.5004	-0.294693	0.294693	0.024140735	0.91792	0.026963952	0.000727055	50	0.000354859	TRUE	RNA splicing
ENSMUSG00000028809	Srrm1	7	Srrm1_7	4:135346316-135346445	-	CE	0.1726974	0.413937	-0.2412394	0.2412394	0.016218251	0.92406	0.020004499	0.00040018	50	1.84E-06	TRUE	RNA splicing
ENSMUSG00000028809	Srrm1	8	Srrm1_8	4:135345692-135346315	-	AD	0.10597864	0.344655	-0.2386762	0.2386762	0.016622177	0.93528	0.025803053	0.000665798	50	9.70E-05	TRUE	RNA splicing
ENSMUSG00000028809	Srrm1	9	Srrm1_9	4:135345478-135345691	-	RI	0.1068334	0.340118	-0.2332836	0.2332836	0.01711837	0.92962	0.022401613	0.000501832	50	1.24E-05	TRUE	RNA splicing
ENSMUSG00000028809	Srrm1	10	Srrm1_10	4:135345196-135345477	-	CE	0.1187384	0.3438258	-0.2250888	0.2250888	0.01542034	0.92008	0.027672162	0.000765749	50	0.000430564	TRUE	RNA splicing
ENSMUSG00000028809	Srrm1	11	Srrm1_11	4:135344670-135345195	-	RI	0.1181484	0.3434196	-0.2252716	0.2252716	0.015677475	0.92138	0.02846759	0.000810404	50	0.000557187	TRUE	RNA splicing
ENSMUSG00000021134	Srsf5	9	Srsf5_9	12:80946721-80946848	+	AD	0.1527148	0.409171	-0.2564572	0.2564572	0.022434223	0.90172	0.03013916	0.000908369	50	0.002622299	TRUE	RNA splicing
ENSMUSG00000016921	Srsf6	8	Srsf6_8	2:162932815-162932979	+	CE	0.325145	0.5821468	-0.2570018	0.2570018	0.015082142	0.96576	0.017742558	0.000314798	50	1.30E-07	TRUE	RNA splicing
ENSMUSG00000016921	Srsf6	9	Srsf6_9	2:162932980-162933082	+	AD	0.3306536	0.5662942	-0.235641	0.235641	0.014589712	0.95588	0.021327036	0.000454842	50	3.81E-06	TRUE	RNA splicing
ENSMUSG00000035851	Ythdc1	5	Ythdc1_5	5:86806411-86809304	+	AA	0.317717755	0.697456327	-0.379739184	0.379739184	0.067799953	0.914530612	0.051983612	0.002702296	49	0.033928057	TRUE	RNA splicing
ENSMUSG00000035851	Ythdc1	8	Ythdc1_8	5:86809341-86809745	+	AD	0.220437273	0.677654091	-0.457216136	0.457216136	0.087191635	0.946977273	0.042564582	0.001811744	44	0.008390427	TRUE	RNA splicing
ENSMUSG00000031543	Ank1	43	Ank1_43	8:23110347-23110370	+	CE	0.3675634	0.04288712	0.3246766	0.3246766	0.015990581	0.99534	0.005633754	3.17E-05	50	2.50E-15	TRUE	spectrin binding
