# Supplementary material for: High-throughput total RNA sequencing in single cells using VASA-seq
Source: Nat Biotechnol. 2022 Jun 27;40(12):1780–93. doi: 10.1038/s41587-022-01361-8 (PMC9750877; doi:10.1038/s41587-022-01361-8)
Supplement: Supplementary file 13 — List of oligonucleotides not found in cited publications. 195 rRNA depletion probes, two oligos for library prep of VASA-drop samples and 92 dual index PCR primers for amplification of VASA-drop samples. [file 41587_2022_1361_MOESM13_ESM.xlsx]

## Sheet: Sheet1
Name	Sequence	Type
Ribo_Dep_aRNA_18_1	GTAAAAGTCGTAACAAGGTTTCCGTAGGTGAACCTGCGGAAGGATCATTA	rRNA depletion
Ribo_Dep_aRNA_18_2	GGCCCTGGCGGAGCGCTGAGAAGACGGTCGAACTTGACTATCTAGAGGAA	rRNA depletion
Ribo_Dep_aRNA_18_3	TTGGATGGTTTAGTGAGGCCCTCGGATCGGCCCCGCCGGGGTCGGCCCAC	rRNA depletion
Ribo_Dep_aRNA_18_4	CGTTGATTAAGTCCCTGCCCTTTGTACACACCGCCCGTCGCTACTACCGA	rRNA depletion
Ribo_Dep_aRNA_18_5	TATTCCCCATGAACGAGGGAATTCCCGAGTAAGTGCGGGTCATAAGCTTG	rRNA depletion
Ribo_Dep_aRNA_18_6	CGCGGGTAACCCGTTGAACCCCATTCGTGATGGGGATCGGGGATTGCAAT	rRNA depletion
Ribo_Dep_aRNA_18_7	ACGCGCGCTACACTGACTGGCTCAGCGTGTGCCTACCCTACGCCGGCAGG	rRNA depletion
Ribo_Dep_aRNA_18_8	CGAGATTGAGCAATAACAGGTCTGTGATGCCCTTAGATGTCCGGGGCTGC	rRNA depletion
Ribo_Dep_aRNA_18_9	GCGGTCGGCGTCCCCCAACTTCTTAGAGGGACAAGTGGCGTTCAGCCACC	rRNA depletion
Ribo_Dep_aRNA_18_10	TCCGATAACGAACGAGACTCTGGCATGCTAACTAGTTACGCGACCCCCGA	rRNA depletion
Ribo_Dep_aRNA_18_11	GTGGTGGTGCATGGCCGTTCTTAGTTGGTGGAGCGATTTGTCTGGTTAAT	rRNA depletion
Ribo_Dep_aRNA_18_12	CCGGACACGGACAGGATTGACAGATTGATAGCTCTTTCTCGATTCCGTGG	rRNA depletion
Ribo_Dep_aRNA_18_13	GAGTGGAGCCTGCGGCTTAATTTGACTCAACACGGGAAACCTCACCCGGC	rRNA depletion
Ribo_Dep_aRNA_18_14	TATGGTTGCAAAGCTGAAACTTAAAGGAATTGACGGAAGGGCACCACCAG	rRNA depletion
Ribo_Dep_aRNA_18_15	ACCCGCCGGGCAGCTTCCGGGAAACCAAAGTCTTTGGGTTCCGGGGGGAG	rRNA depletion
Ribo_Dep_aRNA_18_16	TTCCGACCATAAACGATGCCGACCGGCGATGCGGCGGCGTTATTCCCATG	rRNA depletion
Ribo_Dep_aRNA_18_17	TAATCAAGAACGAAAGTCGGAGGTTCGAAGACGATCAGATACCGTCGTAG	rRNA depletion
Ribo_Dep_aRNA_18_18	ACCGGCGCAAGACGGACCAGAGCGAAAGCATTTGCCAAGAATGTTTTCAT	rRNA depletion
Ribo_Dep_aRNA_18_19	AGGGACGGCCGGGGGCATTCGTATTGCGCCGCTAGAGGTGAAATTCTTGG	rRNA depletion
Ribo_Dep_aRNA_18_20	AGGACCGCGGTTCTATTTTGTTGGTTTTCGGAACTGAGGCCATGATTAAG	rRNA depletion
Ribo_Dep_aRNA_18_21	TTCAAAGCAGGCCCGAGCCGCCTGGATACCGCAGCTAGGAATAATGGAAT	rRNA depletion
Ribo_Dep_aRNA_18_22	GCTGAGTGTCCCGCGGGGCCCGAAGCGTTTACTTTGAAAAAATTAGAGTG	rRNA depletion
Ribo_Dep_aRNA_18_23	CCACCGCCCGTCCCCGCCCCTTGCCTCTCGGCGCCCCCTCGATGCTCTTA	rRNA depletion
Ribo_Dep_aRNA_18_24	AGCTCGTAGTTGGATCTTGGGAGCGGGCGGGCGGTCCGCCGCGAGGCGAG	rRNA depletion
Ribo_Dep_aRNA_18_25	CGCGGTAATTCCAGCTCCAATAGCGTATATTAAAGTTGCTGCAGTTAAAA	rRNA depletion
Ribo_Dep_aRNA_18_26	TTAAATCCTTTAACGAGGATCCATTGGAGGGCAAGTCTGGTGCCAGCAGC	rRNA depletion
Ribo_Dep_aRNA_18_27	AATAACAATACAGGACTCTTTCGAGGCCCTGTAATTGGAATGAGTCCACT	rRNA depletion
Ribo_Dep_aRNA_18_28	CAGCAGGCGCGCAAATTACCCACTCCCGACCCGGGGAGGTAGTGACGAAA	rRNA depletion
Ribo_Dep_aRNA_18_29	TTCGATTCCGGAGAGGGAGCCTGAGAAACGGCTACCACATCCAAGGAAGG	rRNA depletion
Ribo_Dep_aRNA_18_30	TGGTAGTCGCCGTGCCTACCATGGTGACCACGGGTGACGGGGAATCAGGG	rRNA depletion
Ribo_Dep_aRNA_18_31	CCCGTGGCGGCGACGACCCATTCGAACGTCTGCCCTATCAACTTTCGA	rRNA depletion
Ribo_Dep_aRNA_18_32	GGGCGCCGGCGGCTTTGGTGACTCTAGATAACCTCGGGCCGATCGCACGC	rRNA depletion
Ribo_Dep_aRNA_18_33	TCAGATCAAAACCAACCCGGTCAGCCCCTCTCCGGCCCCGGCCGGGGGGC	rRNA depletion
Ribo_Dep_aRNA_18_34	TACATGCCGACGGGCGCTGACCCCCTTCGCGGGGGGGATGCGTGCATTTA	rRNA depletion
Ribo_Dep_aRNA_18_35	GGTCGCTCGCTCCTCTCCTACTTGGATAACTGTGGTAATTCTAGAGCTAA	rRNA depletion
Ribo_Dep_aRNA_18_36	CCGGTACAGTGAAACTGCGAATGGCTCATTAAATCAGTTATGGTTCCTTT	rRNA depletion
Ribo_Dep_aRNA_18_37	AGCATATGCTTGTCTCAAAGATTAAGCCATGCATGTCTAAGTACGCACGG	rRNA depletion
Ribo_Dep_aRNA_18_38	TACCTGGTTGATCCTGCCAGTAGCATATGCTTGTCTCAAAGATTAAGCCA	rRNA depletion
Ribo_Dep_aRNA_28_1	CTCCCTCGCTGCGATCTATTGAAAGTCAGCCCTCGACACAAGGGTTTGTC	rRNA depletion
Ribo_Dep_aRNA_28_2	ATTCGTAGACGACCTGCTTCTGGGTCGGGGTTTCGTACGTAGCAGAGCAG	rRNA depletion
Ribo_Dep_aRNA_28_3	CCCTCGCCCGTCACGCACCGCACGTTCGTGGGGAACCTGGCGCTAAACC	rRNA depletion
Ribo_Dep_aRNA_28_4	CGGAGTGCCCTTCGTCCTGGGAAACGGGGCGCGGCCGGAAAGGCGGCCGC	rRNA depletion
Ribo_Dep_aRNA_28_5	CGCCGCGGGAGGGCGCGTGCCCCGCCGCGCGCCGGGACCGGGGTCCGGTG	rRNA depletion
Ribo_Dep_aRNA_28_6	CGGTCCCCCGCCTGTCCCCGCCGGCGGGCCGCCCICCCCTCCACGCGCCC	rRNA depletion
Ribo_Dep_aRNA_28_7	CAGGCGAACGATACGGCAGCGCCGCGGAGCCTCGGTTGGCCTCGGATAGC	rRNA depletion
Ribo_Dep_aRNA_28_8	GCTACCATCTGTGGGATTATGACTGAACGCCTCTAAGTCAGAATCCCGCC	rRNA depletion
Ribo_Dep_aRNA_28_9	AGGTTCAGACATTTGGTGTATGTGCTTGGCTGAGGAGCCAATGGGGCGAA	rRNA depletion
Ribo_Dep_aRNA_28_10	TGATGATGTGTTGTTGCCATGGTAATCCTGCTCAGTACGAGAGGAACCGC	rRNA depletion
Ribo_Dep_aRNA_28_11	GAACGTGAGCTGGGTTTAGACCGTCGTGAGACAGGTTAGTTTTACCCTAC	rRNA depletion
Ribo_Dep_aRNA_28_12	CATTGTGAAGCAGAATTCGCCAAGCGTTGGATTGTTCACCCACTAATAGG	rRNA depletion
Ribo_Dep_aRNA_28_13	GCGTTCATAGCGACGTCGCTTTTTGATCCTTCGATGTCGGCTCTTCCTAT	rRNA depletion
Ribo_Dep_aRNA_28_14	AGGAGGTGTCAGAAAAGTTACCACAGGGATAACTGGCTTGTGGCGGCCAA	rRNA depletion
Ribo_Dep_aRNA_28_15	GACCGTGAAAGCGGGGCCTCACGATCCTTCTGACCTTTTGGGTTTTAAGC	rRNA depletion
Ribo_Dep_aRNA_28_16	GGAGCAGAAGGGCAAAAGCTCGCTTGATCTTGATTTTCAGTACGAATACA	rRNA depletion
Ribo_Dep_aRNA_28_17	GGTAACGCAGGTGTCCTAAGGCGAGCTCAGGGAGGACAGAAACCTCCCGT	rRNA depletion
Ribo_Dep_aRNA_28_18	GGGGACAGTGCCAGGTGGGGAGTTTGACTGGGGCGGTACACCTGTCAAAC	rRNA depletion
Ribo_Dep_aRNA_28_19	GCTCTCGCTTCTGGCGCCAAGCGCCCGCCCGGCCGGGCGCGACCCGCTCC	rRNA depletion
Ribo_Dep_aRNA_28_20	TCTGATCGTTTTTTCACTGACCCGGTGAGGCGGGGGGGCGAGCCCGAGGG	rRNA depletion
Ribo_Dep_aRNA_28_21	GCCCGGGGCGGGGTCCGCGGCCCTGCGGGCCGCCGGTGAAATACCACTAC	rRNA depletion
Ribo_Dep_aRNA_28_22	TGTAGAATAAGTGGGAGGCCCCCGGCGCCCICCCGGTGTCCCCGCGAGGG	rRNA depletion
Ribo_Dep_aRNA_28_23	GACCCTGTTGAGCTTGACTCTAGTCTGGCACGGTGAAGAGACATGAGAGG	rRNA depletion
Ribo_Dep_aRNA_28_24	GCGAAACCACAGCCAAGGGAACGGGCTTGGCGGAATCAGCGGGGAAAGAA	rRNA depletion
Ribo_Dep_aRNA_28_25	ACGCGCATGAATGGATGAACGAGATTCCCACTGTCCCTACCTACTATCCA	rRNA depletion
Ribo_Dep_aRNA_28_26	GTAACTATGACTCTCTTAAGGTAGCCAAATGCCTCGTCATCTAATTAGTG	rRNA depletion
Ribo_Dep_aRNA_28_27	TCTGAATGTCAAAGTGAAGAAATTCAATGAAGCGCGGGTAAACGGCGGGA	rRNA depletion
Ribo_Dep_aRNA_28_28	TCGCGAAGGCCCGCGGCGGGTGTTGACGCGATGTGATTTCTGCCCAGTGC	rRNA depletion
Ribo_Dep_aRNA_28_29	TAGAACTGGTGCGGACCAGGGGAATCCGACTGTTTAATTAAAACAAAGCA	rRNA depletion
Ribo_Dep_aRNA_28_30	GGCCGCGGTTCCGCGCGCGCCTCGCCTCGGCCGGCGCCTAGCAGCCGACT	rRNA depletion
Ribo_Dep_aRNA_28_31	AGGCGGCGGAGGGGCCGCGGGCCGGTCCCICCCGCCGGGTCCGCCCCCGG	rRNA depletion
Ribo_Dep_aRNA_28_32	GTCCGCCCCCCGTTCCCCCCTCCTCCTCGGCGCGCGGCGGCGGCGGCGGC	rRNA depletion
Ribo_Dep_aRNA_28_33	CGGGCGGCGGGGCGGGGCGGTTCGTCCCCCCGCCCTACCCICCCGGCCC	rRNA depletion
Ribo_Dep_aRNA_28_34	GTCGCGCGCGCGTCCGCTGGGGGCGGGAGCGGTCGGGCGGCGGCGGTCGG	rRNA depletion
Ribo_Dep_aRNA_28_35	GGGAGCCCGGCGGCGGCGCGGCGCGCCCCCCACCCCCACCCCACGTCTCG	rRNA depletion
Ribo_Dep_aRNA_28_36	GCCCTTCCCGTGGATCGCCCCAGCTGCGGCGGGCGTCGCGGCCGCCCCCG	rRNA depletion
Ribo_Dep_aRNA_28_37	CCCGGGGACCCGGGGGGCCGGCGGCGGCGCGGACTCTGGACGCGAGCCGG	rRNA depletion
Ribo_Dep_aRNA_28_38	CGCGGCGGCCGCCGGGGCGGCCGGCGGGGGCAGGTCCCCGCGAGGGGGGC	rRNA depletion
Ribo_Dep_aRNA_28_39	CGCCGCGTGGGGGCGCGGCGGGGGGAGAAGGGTCGGGGCGGCAGGGGCCG	rRNA depletion
Ribo_Dep_aRNA_28_40	TCTCTCTCTCTCTCTCCCCCGCTCCCCGTCCTCCCCCCTCCCCGGGGGAG	rRNA depletion
Ribo_Dep_aRNA_28_41	TCCCCCGCCCCACCCGCGCGCGCCGCTCGCTCCCTCCCCACCCCGCGCCC	rRNA depletion
Ribo_Dep_aRNA_28_42	TGGACGAGGCGCGCGCCCICCCCACGCCCGGGGCACCCCCCTCGCGGCCC	rRNA depletion
Ribo_Dep_aRNA_28_43	CTGGGTCGGTCGGGCTGGGGCGCGAAGCGGGGCTGGGCGCGCGCCGCGGC	rRNA depletion
Ribo_Dep_aRNA_28_44	AAGTCGGCAAGCCGGATCCGTAACTTCGGGATAAGGATTGGCTCTAAGGG	rRNA depletion
Ribo_Dep_aRNA_28_45	GGTCTCCAAGGTGAACAGCCTCTGGCATGTTGGAACAATGTAGGTAAGGG	rRNA depletion
Ribo_Dep_aRNA_28_46	CGGGGGAGAGGGTGTAAATCTCGCGCCGGGCCGTACCCATATCCGCAGCA	rRNA depletion
Ribo_Dep_aRNA_28_47	CGTCGCGGTTCCGGCGGCGTCCGGTGAGCTCTCGCTGGCCCTTGAAAATC	rRNA depletion
Ribo_Dep_aRNA_28_48	GGCGCCCTGGAATGGGTTCGCCCCGAGAGAGGGGCCCGTGCCTTGGAAAG	rRNA depletion
Ribo_Dep_aRNA_28_49	GAAGCCGGCGGGAGCCCCGGGGAGAGTTCTCTTTTCTTTGTGAAGGGCAG	rRNA depletion
Ribo_Dep_aRNA_28_50	GGAGATGGGCGCCGCGAGGCGTCCAGTGCGGTAACGCGACCGATCCCGGA	rRNA depletion
Ribo_Dep_aRNA_28_51	CTCGGCCGATCGAAAGGGAGTCGGGTTCAGATCCCCGAATCCGGAGTGGC	rRNA depletion
Ribo_Dep_aRNA_28_52	AGAGATGGGCGAGCGCCGTTCCGAAGGGACGGGCGATGGCCTCCGTTGCC	rRNA depletion
Ribo_Dep_aRNA_28_53	GGAGAAGGGTTCCATGTGAACAGCAGTTGAACATGGGTCAGTCGGTCCTG	rRNA depletion
Ribo_Dep_aRNA_28_54	ATCTTGGTGGTAGTAGCAAATATTCAAACGAGAACTTTGAAGGCCGAAGT	rRNA depletion
Ribo_Dep_aRNA_28_55	GAGCCTTGAAGCCTAGGGCGCGGGCCCGGGTGGAGCCGCCGCAGGTGCAG	rRNA depletion
Ribo_Dep_aRNA_28_56	CCGGAGCCCCGCGGACGCTACGCCGCGACGAGTAGGAGGGCCGCTGCGGT	rRNA depletion
Ribo_Dep_aRNA_28_57	CCCACGCCTCCTCCCCTCCTCCCGCCCACGCCCCGCTCCCCGCCC	rRNA depletion
Ribo_Dep_aRNA_28_58	GAGGGCGGCGGCGGCGGCGGCGGCGGGGGTGTGGGGTCCTTCCCCCGCCC	rRNA depletion
Ribo_Dep_aRNA_28_59	GACGGGAGCGGCGGGGGCGGCGCGCGCGCGCGCGCGTGTGGTGTGCGTCG	rRNA depletion
Ribo_Dep_aRNA_28_60	GGCGCTGGAGCGTCGGGCCCATACCCGGCCGTCGCCGGCAGTCGAGAGTG	rRNA depletion
Ribo_Dep_aRNA_28_61	AGGAGTGTGTAACAACTCACCTGCCGAATCAACTAGCCCTGAAAATGGAT	rRNA depletion
Ribo_Dep_aRNA_28_62	TTGGTTGATATAGACAGCAGGACGGTGGCCATGGAAGTCGGAATCCGCTA	rRNA depletion
Ribo_Dep_aRNA_28_63	GCCGGGTTAAGGCGCCCGATGCCGACGCTCATCAGACCCCAGAAAAGGTG	rRNA depletion
Ribo_Dep_aRNA_28_64	TAGTGGGCCACTTTTGGTAAGCAGAACTGGCGCTGCGGGATGAACCGAAC	rRNA depletion
Ribo_Dep_aRNA_28_65	GTAAGAAGCCCGGCTCGCTGGCGTGGAGCCGGGCGTGGAATGCGAGTGCC	rRNA depletion
Ribo_Dep_aRNA_28_66	AGAGGTCTTGGGGCCGAAACGATCTCAACCTATTCTCAAACTTTAAATGG	rRNA depletion
Ribo_Dep_aRNA_28_67	AGACCCGACGCACCCCCGCCACGCAGTTTTATCCGGTAAAGCGAATGATT	rRNA depletion
Ribo_Dep_aRNA_28_68	TAGTAGCTGGTTCCCTCCGAAGTTTCCCTCAGGATAGCTGGCGCTCTCGC	rRNA depletion
Ribo_Dep_aRNA_28_69	AAATCGGTCGTCCGACCTGGGTATAGGGGCGAAAGACTAATCGAACCATC	rRNA depletion
Ribo_Dep_aRNA_28_70	GGCGAAGCCAGAGGAAACTCTGGTGGAGGTCCGTAGCGGTCCTGACGTGC	rRNA depletion
Ribo_Dep_aRNA_28_71	CACGAGCGCACGTGTTAGGACCCGAAAGATGGTGAACTATGCCTGGGCAG	rRNA depletion
Ribo_Dep_aRNA_28_72	CCGAGGGCGCACCACCGGCCCGTCTCGCCCGCCGCGCCGGGGAGGTGGAG	rRNA depletion
Ribo_Dep_aRNA_28_73	GGCCGGCGCGCTCGCCGGCCGAGGTGGGATCCCGAGGCCTCTCCAGTCCG	rRNA depletion
Ribo_Dep_aRNA_28_74	GCGCGAGTCGGGGGCTCGCACGAAAGCCGCCGTGGCGCAATGAAGGTGAA	rRNA depletion
Ribo_Dep_aRNA_28_75	GGCTACCCACCCGACCCGTCTTGAAACACGGACCAAGGAGTCTAACACGT	rRNA depletion
Ribo_Dep_aRNA_28_76	CCCGAAGAGGGGGACGGCGGAGCGAGCGCACGGGGTCGGCGGCGACGTC	rRNA depletion
Ribo_Dep_aRNA_28_77	GGTCGCGCCGTCGGGCCCGGGGGAGGTTCTCTCGGGGCCACGCGCGCGTC	rRNA depletion
Ribo_Dep_aRNA_28_78	CGCGCGCGGGTCGGGGGGCGGGGCGGACTGTCCCCAGTGCGCCCCGGGCG	rRNA depletion
Ribo_Dep_aRNA_28_79	CTCTCCCACCCCTCCTCCCCGCGCCCCCGCCCCGGCGACGGGGGGGGTGC	rRNA depletion
Ribo_Dep_aRNA_28_80	CCGGCGTCTCCTCGTGGGGGGGCCGGGCCACCCCTCCCACGGCGCGACCG	rRNA depletion
Ribo_Dep_aRNA_28_81	CACCCCCGCGGGGAATCCCCCGCGAGGGGGGTCTCCCCCGCGGGGGCGCG	rRNA depletion
Ribo_Dep_aRNA_28_82	GGGGCCGAGGGAGCGAGACCCGTCGCCGCGCTCTCCCCCCTCCCGGCGCC	rRNA depletion
Ribo_Dep_aRNA_28_83	ACCCICCCCGAGTGTTACAGCCCCCCCGGCAGCAGCACTCGCCGAATCCC	rRNA depletion
Ribo_Dep_aRNA_28_84	GCGGCGGCGGCGGCGGCGGTGGCGGCGGCGGCGGGGGCGGCGGGACCGAA	rRNA depletion
Ribo_Dep_aRNA_28_85	TCTCCGCCCCCCGGCCCCGCGTCCTCCCTCGGGAGGGCGCGCGGGTCGGG	rRNA depletion
Ribo_Dep_aRNA_28_86	GAAGGTGGCTCGGGGGGCCCCGTCCGTCCGTCCGTCCTCCTCCTCCCCCG	rRNA depletion
Ribo_Dep_aRNA_28_87	GCGGCGGTGCGCCGCGACCGGCTCCGGGACGGCTGGGAAGGCCCGGCGGG	rRNA depletion
Ribo_Dep_aRNA_28_88	GGGGACCGTCCCCCGACCGGCGACCGGCCGCCGCCGGGCGCATTTCCACC	rRNA depletion
Ribo_Dep_aRNA_28_89	GCTCCGGCGGGTGCGGGGGTGGGCGGGCGGGGCCGGGGGTGGGGTCGGCG	rRNA depletion
Ribo_Dep_aRNA_28_90	CCGCCCTCCCTTCCCCCGCCGCCCCTCCTCCTCCTCCCCGGAGGGGGCGG	rRNA depletion
Ribo_Dep_aRNA_28_91	CGGCGGCCCGGCGGATCTTTCCCGCCCCCCGTTCCTCCCGACCCCTCCAC	rRNA depletion
Ribo_Dep_aRNA_28_92	TCCGCGCAGTCCGCCCGGAGGATTCAACCCGGCGGCGGGTCCGGCCGTGT	rRNA depletion
Ribo_Dep_aRNA_28_93	AAGAGAGAGTTCAAGAGGGCGTGAAACCGTTAAGAGGTAAACGGGTGGGG	rRNA depletion
Ribo_Dep_aRNA_28_94	CGAGACCGATAGTCAACAAGTACCGTAAGGGAAAGTTGAAAAGAACTTTG	rRNA depletion
Ribo_Dep_aRNA_28_95	AATGCAGCCCAAAGCGGGTGGTAAACTCCATCTAAGGCTAAATACCGGCA	rRNA depletion
Ribo_Dep_aRNA_28_96	CGGTAGCGGCCGGCGCGCGCCCGGGTCTTCCCGGAGTCGGGTTGCTTGGG	rRNA depletion
Ribo_Dep_aRNA_28_97	GGGGGCCCAAGTCCTTCTGATCGAGGCCCAGCCCGTGGACGGTGTGAGGC	rRNA depletion
Ribo_Dep_aRNA_28_98	GGCGCGGGACATGTGGCGTACGGAAGACCCGCTCCCCGGCGCCGCTCGTG	rRNA depletion
Ribo_Dep_aRNA_28_99	TAACGGCGAGTGAACAGGGAAGAGCCCAGCGCCGAATCCCCGCCCCGCGG	rRNA depletion
Ribo_Dep_aRNA_28_100	TTAAGCATATTAGTCAGCGGAGGAAAAGAAACTAACCAGGATTCCCTCAG	rRNA depletion
Ribo_Dep_aRNA_28_101	CGCGACCTCAGATCAGACGTGGCGACCCGCTGAATTTAAGCATATTAGTC	rRNA depletion
Ribo_Dep_aRNA_5.8_1	ACTTGCGGCCCCGGGTTCCTCCCGGGGCTACGCCTGTCTGAGCGTCGCTT	rRNA depletion
Ribo_Dep_aRNA_5.8_2	GAGAATTAATGTGAATTGCAGGACACATTGATCATCGACACTTCGAACGC	rRNA depletion
Ribo_Dep_aRNA_5.8_3	TAGCGGTGGATCACTCGGCTCGTGCGTCGATGAAGAACGCAGCTAGCTGC	rRNA depletion
Ribo_Dep_aRNA_16_1	ATATCATCTCAACTTAGTATTATACCCACACCCACCCAAGAACAGGGTTT	rRNA depletion
Ribo_Dep_aRNA_16_2	AGGACAAGAGAAATAAGGCCTACTTCACAAAGCGCCTTCCCCCGTAAATG	rRNA depletion
Ribo_Dep_aRNA_16_3	GAGTAATCCAGGTCGGTTTCTATCTACNTTCAAATTCCTCCCTGTACGAA	rRNA depletion
Ribo_Dep_aRNA_16_4	AGGTTCGTTTGTTCAACGATTAAAGTCCTACGTGATCTGAGTTCAGACCG	rRNA depletion
Ribo_Dep_aRNA_16_5	TACGACCTCGATGTTGGATCAGGACATCCCGATGGTGCAGCCGCTATTAA	rRNA depletion
Ribo_Dep_aRNA_16_6	TAGGGATAACAGCGCAATCCTATTCTAGAGTCCATATCAACAATAGGGTT	rRNA depletion
Ribo_Dep_aRNA_16_7	ACTACTATACTCAATTGATCCAATAACTTGACCAACGGAACAAGTTACCC	rRNA depletion
Ribo_Dep_aRNA_16_8	AGAACCCAACCTCCGAGCAGTACATGCTAAGACTTCACCAGTCAAAGCGA	rRNA depletion
Ribo_Dep_aRNA_16_9	CTAAACTACCAAACCTGCATTAAAAATTTCGGTTGGGGCGACCTCGGAGC	rRNA depletion
Ribo_Dep_aRNA_16_10	ATGGAGCTTTAATTTATTAATGCAAACAGTACCTAACAAACCCACAGGTC	rRNA depletion
Ribo_Dep_aRNA_16_11	TGACCTGCCCGTGAAGAGGCGGGCATAACACAGCAAGACGAGAAGACCCT	rRNA depletion
Ribo_Dep_aRNA_16_12	TGAATGGCTCCACGAGGGTTCAGCTGTCTCTTACTTTTAACCAGTGAAAT	rRNA depletion
Ribo_Dep_aRNA_16_13	TAACCGTGCAAAGGTAGCATAATCACTTGTTCCTTAAATAGGGACCTGTA	rRNA depletion
Ribo_Dep_aRNA_16_14	ATTAGAGGCACCGCCTGCCCAGTGACACATGTTTAACGGCCGCGGTACCC	rRNA depletion
Ribo_Dep_aRNA_16_15	AAATCTTACCCCGCCTGTTTACCAAAAACATCACCTCTAGCATCACCAGT	rRNA depletion
Ribo_Dep_aRNA_16_16	ACACAGGCATGCTCATAAGGAAAGGTTAAAAAAAGTAAAAGGAACTCGGC	rRNA depletion
Ribo_Dep_aRNA_16_17	CAATATCTACAATCAACCAACAAGTCATTATTACCCTCACTGTCAACCCA	rRNA depletion
Ribo_Dep_aRNA_16_18	TCCGCATAAGCCTGCGTCAGATTAAAACACTGAACTGACAATTAACAGCC	rRNA depletion
Ribo_Dep_aRNA_16_19	CACCCTATAGAAGAACTAATGTTAGTATAAGTAACATGAAAACATTCTCC	rRNA depletion
Ribo_Dep_aRNA_16_20	AAATCCCAAACATATAACTGAACTCCTCACACCCAATTGGACCAATCTAT	rRNA depletion
Ribo_Dep_aRNA_16_21	AAGCAGCCACCAATTAAGAAAGCGTTCAAGCTCAACACCCACTACCTAAA	rRNA depletion
Ribo_Dep_aRNA_16_22	AAAAAACCTTGTAGAGAGAGTAAAAAATTTAACACCCATAGTAGGCCTAA	rRNA depletion
Ribo_Dep_aRNA_16_23	TTGTAAATTTAACTGTTAGTCCAAAGAGGAACAGCTCTTTGGACACTAGG	rRNA depletion
Ribo_Dep_aRNA_16_24	TAGAATCTTAGTTCAACTTTAAATTTGCCCACAGAACCCTCTAAATCCC	rRNA depletion
Ribo_Dep_aRNA_16_25	AGGTAGAGGCGACAAACCTACCGAGCCTGGTGATAGCTGGTTGTCCAAGA	rRNA depletion
Ribo_Dep_aRNA_16_26	CAGCTAAAAGAGCACACCCGTCTATGTAGCAAAATAGTGGGAAGATTTAT	rRNA depletion
Ribo_Dep_aRNA_16_27	CAAGGAGAGCCAAAGCTAAGACCCCCGAAACCAGACGAGCTACCTAAGAA	rRNA depletion
Ribo_Dep_aRNA_16_28	GGACTAACCCCTATACCTTCTGCATAATGAATTAACTAGAAATAACTTTG	rRNA depletion
Ribo_Dep_aRNA_16_29	TAGTACCGCAAGGGAAAGATGAAAAATTATAACCAAGCATAATATAGCAA	rRNA depletion
Ribo_Dep_aRNA_16_30	TACCCAAATAAAGTATAGGCGATAGAAATTGAAACCTGGCGCAATAGATA	rRNA depletion
Ribo_Dep_aRNA_16_31	AGCCCCAAACCCACTCCACCTTACTACCAGACAACCTTAGCCAAACCATT	rRNA depletion
Ribo_Dep_aRNA_12_1	GAGACAAGTCGTAACATGGTAAGTGTACTGGAAAGTGCACTTGGACGAAC	rRNA depletion
Ribo_Dep_aRNA_12_2	AGTATACTTCAAAGGACATTTAACTAAAACCCCTACGCATTTATATAGAG	rRNA depletion
Ribo_Dep_aRNA_12_3	TAGTTGAACAGGGCCCTGAAGCGCGTACACACCGCCCGTCACCCTCCTCA	rRNA depletion
Ribo_Dep_aRNA_12_4	AAACTTAAGGGTCGAAGGTGGATTTAGCAGTAAACTAAGAGTAGAGTGCT	rRNA depletion
Ribo_Dep_aRNA_12_5	CAAGAAATGGGCTACATTTTCTACCCCAGAAAACTACGATAGCCCTTATG	rRNA depletion
Ribo_Dep_aRNA_12_6	CGCAAGTACCCACGTAAAGACGTTAGGTCAAGGTGTAGCCCATGAGGTGG	rRNA depletion
Ribo_Dep_aRNA_12_7	GCCTATATACCGCCATCTTCAGCAAACCCTGATGAAGGCTACAAAGTAAG	rRNA depletion
Ribo_Dep_aRNA_12_8	GCCTGTTCTGTAATCGATAAACCCCGATCAACCTCACCACCTCTTGCTCA	rRNA depletion
Ribo_Dep_aRNA_12_9	ACAGCTTAAAACTCAAAGGACCTGGCGGTGCTTCATATCCCTCTAGAGGA	rRNA depletion
Ribo_Dep_aRNA_12_10	AAACCTCAACAGTTAAATCAACAAAACTGCTCGCCAGAACACTACGAGCC	rRNA depletion
Ribo_Dep_aRNA_12_11	CAATAGCTAAGACCCAAACTGGGATTAGATACCCCACTATGCTTAGCCCT	rRNA depletion
Ribo_Dep_aRNA_12_12	CAGTTGACACAAAATAGACTACGAAAGTGGCTTTAACATATCTGAACACA	rRNA depletion
Ribo_Dep_aRNA_12_13	ATCACCCCCTCCCCAATAAAGCTAAAACTCACCTGAGTTGTAAAAAACTC	rRNA depletion
Ribo_Dep_aRNA_12_14	GTCACACGATTAACCCAAGTCAATAGAAGCCGGCGTAAAGAGTGTTTTAG	rRNA depletion
Ribo_Dep_aRNA_12_15	ACTAAGCTATACTAACCCCAGGGTTGGTCAATTTCGTGCCAGCCACCGCG	rRNA depletion
Ribo_Dep_aRNA_12_16	CCCACGGGAAACAGCAGTGATTAACCTTTAGCAATAAACGAAAGTTTA	rRNA depletion
Ribo_Dep_aRNA_12_17	CAAGCATCAAGCACGCAGCAATGCAGCTCAAAACGCTTAGCCTAGCCACA	rRNA depletion
Ribo_Dep_aRNA_12_18	CATCCCCGTTCCAGTGAGTTCACCCTCTAAATCACCACGATCAAAAGGAA	rRNA depletion
Ribo_Dep_aRNA_12_19	GGTTTGGTCCTAGCCTTTCTATTAGCTCTTAGTAAGATTACACATGCAAG	rRNA depletion
Ribo_Dep_aRNA_5_1	TTAGTACTTGGATGGGAGACCGCCTGGGAATACCGGGTGCTGTAGGCTTT	rRNA depletion
Ribo_Dep_aRNA_5_2	AACGCGCCCGATCTCGTCTGATCTCGGAAGCTAAGCAGGGTCGGGCCTGG	rRNA depletion
Ribo_Dep_aRNA_5_3	GTCTACGGCCATACCACCCTGAACGCGCCCGATCTCGTCTGATCTCGGAA	rRNA depletion
RTP oligonucleotide for VASA-drop	GCCTTGGCACCCGAGAATTCCA	Library prep
RA3 oligonucleotide for VASA-drop	5rApp/TGGAATTCTCGGGTGCCAAGG/3SpC3	Library prep
VD_ILMN8_i5_1	AATGATACGGCGACCACCGAGATCTACACAGCGCTAGTCGTCGGCAGCGTC	VASA-drop primers for dual-indexed PCR
VD_ILMN8_i5_2	AATGATACGGCGACCACCGAGATCTACACGATATCGATCGTCGGCAGCGTC	VASA-drop primers for dual-indexed PCR
VD_ILMN8_i5_3	AATGATACGGCGACCACCGAGATCTACACCGCAGACGTCGTCGGCAGCGTC	VASA-drop primers for dual-indexed PCR
VD_ILMN8_i5_4	AATGATACGGCGACCACCGAGATCTACACTATGAGTATCGTCGGCAGCGTC	VASA-drop primers for dual-indexed PCR
VD_ILMN8_i5_5	AATGATACGGCGACCACCGAGATCTACACAGGTGCGTTCGTCGGCAGCGTC	VASA-drop primers for dual-indexed PCR
VD_ILMN8_i5_6	AATGATACGGCGACCACCGAGATCTACACGAACATACTCGTCGGCAGCGTC	VASA-drop primers for dual-indexed PCR
VD_ILMN8_i5_7	AATGATACGGCGACCACCGAGATCTACACACATAGCGTCGTCGGCAGCGTC	VASA-drop primers for dual-indexed PCR
VD_ILMN8_i5_8	AATGATACGGCGACCACCGAGATCTACACGTGCGATATCGTCGGCAGCGTC	VASA-drop primers for dual-indexed PCR
VD_ILMN8_i5_9	AATGATACGGCGACCACCGAGATCTACACCCAACAGATCGTCGGCAGCGTC	VASA-drop primers for dual-indexed PCR
VD_ILMN8_i5_10	AATGATACGGCGACCACCGAGATCTACACTTGGTGAGTCGTCGGCAGCGTC	VASA-drop primers for dual-indexed PCR
VD_ILMN8_i5_11	AATGATACGGCGACCACCGAGATCTACACCGCGGTTCTCGTCGGCAGCGTC	VASA-drop primers for dual-indexed PCR
VD_ILMN8_i5_12	AATGATACGGCGACCACCGAGATCTACACTATAACCTTCGTCGGCAGCGTC	VASA-drop primers for dual-indexed PCR
VD_ILMN8_i5_13	AATGATACGGCGACCACCGAGATCTACACAAGGATGATCGTCGGCAGCGTC	VASA-drop primers for dual-indexed PCR
VD_ILMN8_i5_14	AATGATACGGCGACCACCGAGATCTACACGGAAGCAGTCGTCGGCAGCGTC	VASA-drop primers for dual-indexed PCR
VD_ILMN8_i5_15	AATGATACGGCGACCACCGAGATCTACACTCGTGACCTCGTCGGCAGCGTC	VASA-drop primers for dual-indexed PCR
VD_ILMN8_i5_16	AATGATACGGCGACCACCGAGATCTACACCTACAGTTTCGTCGGCAGCGTC	VASA-drop primers for dual-indexed PCR
VD_ILMN8_i5_17	AATGATACGGCGACCACCGAGATCTACACATATTCACTCGTCGGCAGCGTC	VASA-drop primers for dual-indexed PCR
VD_ILMN8_i5_18	AATGATACGGCGACCACCGAGATCTACACGCGCCTGTTCGTCGGCAGCGTC	VASA-drop primers for dual-indexed PCR
VD_ILMN8_i5_19	AATGATACGGCGACCACCGAGATCTACACACTCTATGTCGTCGGCAGCGTC	VASA-drop primers for dual-indexed PCR
VD_ILMN8_i5_20	AATGATACGGCGACCACCGAGATCTACACGTCTCGCATCGTCGGCAGCGTC	VASA-drop primers for dual-indexed PCR
VD_ILMN8_i5_21	AATGATACGGCGACCACCGAGATCTACACAAGACGTCTCGTCGGCAGCGTC	VASA-drop primers for dual-indexed PCR
VD_ILMN8_i5_22	AATGATACGGCGACCACCGAGATCTACACGGAGTACTTCGTCGGCAGCGTC	VASA-drop primers for dual-indexed PCR
VD_ILMN8_i5_23	AATGATACGGCGACCACCGAGATCTACACACCGGCCATCGTCGGCAGCGTC	VASA-drop primers for dual-indexed PCR
VD_ILMN8_i5_24	AATGATACGGCGACCACCGAGATCTACACGTTAATTGTCGTCGGCAGCGTC	VASA-drop primers for dual-indexed PCR
VD_ILMN8_i5_25	AATGATACGGCGACCACCGAGATCTACACAACCGCGGTCGTCGGCAGCGTC	VASA-drop primers for dual-indexed PCR
VD_ILMN8_i5_26	AATGATACGGCGACCACCGAGATCTACACGGTTATAATCGTCGGCAGCGTC	VASA-drop primers for dual-indexed PCR
VD_ILMN8_i5_27	AATGATACGGCGACCACCGAGATCTACACCCAAGTCCTCGTCGGCAGCGTC	VASA-drop primers for dual-indexed PCR
VD_ILMN8_i5_28	AATGATACGGCGACCACCGAGATCTACACTTGGACTTTCGTCGGCAGCGTC	VASA-drop primers for dual-indexed PCR
VD_ILMN8_i5_29	AATGATACGGCGACCACCGAGATCTACACCAGTGGATTCGTCGGCAGCGTC	VASA-drop primers for dual-indexed PCR
VD_ILMN8_i5_30	AATGATACGGCGACCACCGAGATCTACACTGACAAGCTCGTCGGCAGCGTC	VASA-drop primers for dual-indexed PCR
VD_ILMN8_i5_31	AATGATACGGCGACCACCGAGATCTACACCTAGCTTGTCGTCGGCAGCGTC	VASA-drop primers for dual-indexed PCR
VD_ILMN8_i5_32	AATGATACGGCGACCACCGAGATCTACACTCGATCCATCGTCGGCAGCGTC	VASA-drop primers for dual-indexed PCR
VD_ILMN8_i5_33	AATGATACGGCGACCACCGAGATCTACACCCTGAACTTCGTCGGCAGCGTC	VASA-drop primers for dual-indexed PCR
VD_ILMN8_i5_34	AATGATACGGCGACCACCGAGATCTACACTTCAGGTCTCGTCGGCAGCGTC	VASA-drop primers for dual-indexed PCR
VD_ILMN8_i5_35	AATGATACGGCGACCACCGAGATCTACACAGTAGAGATCGTCGGCAGCGTC	VASA-drop primers for dual-indexed PCR
VD_ILMN8_i5_36	AATGATACGGCGACCACCGAGATCTACACGACGAGAGTCGTCGGCAGCGTC	VASA-drop primers for dual-indexed PCR
VD_ILMN8_i5_37	AATGATACGGCGACCACCGAGATCTACACAGACTTGGTCGTCGGCAGCGTC	VASA-drop primers for dual-indexed PCR
VD_ILMN8_i5_38	AATGATACGGCGACCACCGAGATCTACACGAGTCCAATCGTCGGCAGCGTC	VASA-drop primers for dual-indexed PCR
VD_ILMN8_i5_39	AATGATACGGCGACCACCGAGATCTACACCTTAAGCCTCGTCGGCAGCGTC	VASA-drop primers for dual-indexed PCR
VD_ILMN8_i5_40	AATGATACGGCGACCACCGAGATCTACACTCCGGATTTCGTCGGCAGCGTC	VASA-drop primers for dual-indexed PCR
VD_ILMN8_i5_41	AATGATACGGCGACCACCGAGATCTACACCTGTATTATCGTCGGCAGCGTC	VASA-drop primers for dual-indexed PCR
VD_ILMN8_i5_42	AATGATACGGCGACCACCGAGATCTACACTCACGCCGTCGTCGGCAGCGTC	VASA-drop primers for dual-indexed PCR
VD_ILMN8_i5_43	AATGATACGGCGACCACCGAGATCTACACACTTACATTCGTCGGCAGCGTC	VASA-drop primers for dual-indexed PCR
VD_ILMN8_i5_44	AATGATACGGCGACCACCGAGATCTACACGTCCGTGCTCGTCGGCAGCGTC	VASA-drop primers for dual-indexed PCR
VD_ILMN8_i5_45	AATGATACGGCGACCACCGAGATCTACACAAGGTACCTCGTCGGCAGCGTC	VASA-drop primers for dual-indexed PCR
VD_ILMN8_i5_46	AATGATACGGCGACCACCGAGATCTACACGGAACGTTTCGTCGGCAGCGTC	VASA-drop primers for dual-indexed PCR
VD_ILMN8_i7_1	CAAGCAGAAGACGGCATACGAGATAACCGCGGGGGTGTCGGGTGCAG	VASA-drop primers for dual-indexed PCR
VD_ILMN8_i7_2	CAAGCAGAAGACGGCATACGAGATGGTTATAAGGGTGTCGGGTGCAG	VASA-drop primers for dual-indexed PCR
VD_ILMN8_i7_3	CAAGCAGAAGACGGCATACGAGATCCAAGTCCGGGTGTCGGGTGCAG	VASA-drop primers for dual-indexed PCR
VD_ILMN8_i7_4	CAAGCAGAAGACGGCATACGAGATTTGGACTTGGGTGTCGGGTGCAG	VASA-drop primers for dual-indexed PCR
VD_ILMN8_i7_5	CAAGCAGAAGACGGCATACGAGATCAGTGGATGGGTGTCGGGTGCAG	VASA-drop primers for dual-indexed PCR
VD_ILMN8_i7_6	CAAGCAGAAGACGGCATACGAGATTGACAAGCGGGTGTCGGGTGCAG	VASA-drop primers for dual-indexed PCR
VD_ILMN8_i7_7	CAAGCAGAAGACGGCATACGAGATCTAGCTTGGGGTGTCGGGTGCAG	VASA-drop primers for dual-indexed PCR
VD_ILMN8_i7_8	CAAGCAGAAGACGGCATACGAGATTCGATCCAGGGTGTCGGGTGCAG	VASA-drop primers for dual-indexed PCR
VD_ILMN8_i7_9	CAAGCAGAAGACGGCATACGAGATCCTGAACTGGGTGTCGGGTGCAG	VASA-drop primers for dual-indexed PCR
VD_ILMN8_i7_10	CAAGCAGAAGACGGCATACGAGATTTCAGGTCGGGTGTCGGGTGCAG	VASA-drop primers for dual-indexed PCR
VD_ILMN8_i7_11	CAAGCAGAAGACGGCATACGAGATAGTAGAGAGGGTGTCGGGTGCAG	VASA-drop primers for dual-indexed PCR
VD_ILMN8_i7_12	CAAGCAGAAGACGGCATACGAGATGACGAGAGGGGTGTCGGGTGCAG	VASA-drop primers for dual-indexed PCR
VD_ILMN8_i7_13	CAAGCAGAAGACGGCATACGAGATAGACTTGGGGGTGTCGGGTGCAG	VASA-drop primers for dual-indexed PCR
VD_ILMN8_i7_14	CAAGCAGAAGACGGCATACGAGATGAGTCCAAGGGTGTCGGGTGCAG	VASA-drop primers for dual-indexed PCR
VD_ILMN8_i7_15	CAAGCAGAAGACGGCATACGAGATCTTAAGCCGGGTGTCGGGTGCAG	VASA-drop primers for dual-indexed PCR
VD_ILMN8_i7_16	CAAGCAGAAGACGGCATACGAGATTCCGGATTGGGTGTCGGGTGCAG	VASA-drop primers for dual-indexed PCR
VD_ILMN8_i7_17	CAAGCAGAAGACGGCATACGAGATCTGTATTAGGGTGTCGGGTGCAG	VASA-drop primers for dual-indexed PCR
VD_ILMN8_i7_18	CAAGCAGAAGACGGCATACGAGATTCACGCCGGGGTGTCGGGTGCAG	VASA-drop primers for dual-indexed PCR
VD_ILMN8_i7_19	CAAGCAGAAGACGGCATACGAGATACTTACATGGGTGTCGGGTGCAG	VASA-drop primers for dual-indexed PCR
VD_ILMN8_i7_20	CAAGCAGAAGACGGCATACGAGATGTCCGTGCGGGTGTCGGGTGCAG	VASA-drop primers for dual-indexed PCR
VD_ILMN8_i7_21	CAAGCAGAAGACGGCATACGAGATAAGGTACCGGGTGTCGGGTGCAG	VASA-drop primers for dual-indexed PCR
VD_ILMN8_i7_22	CAAGCAGAAGACGGCATACGAGATGGAACGTTGGGTGTCGGGTGCAG	VASA-drop primers for dual-indexed PCR
VD_ILMN8_i7_23	CAAGCAGAAGACGGCATACGAGATAATTCTGCGGGTGTCGGGTGCAG	VASA-drop primers for dual-indexed PCR
VD_ILMN8_i7_24	CAAGCAGAAGACGGCATACGAGATGGCCTCATGGGTGTCGGGTGCAG	VASA-drop primers for dual-indexed PCR
VD_ILMN8_i7_25	CAAGCAGAAGACGGCATACGAGATATCTTAGTGGGTGTCGGGTGCAG	VASA-drop primers for dual-indexed PCR
VD_ILMN8_i7_26	CAAGCAGAAGACGGCATACGAGATGCTCCGACGGGTGTCGGGTGCAG	VASA-drop primers for dual-indexed PCR
VD_ILMN8_i7_27	CAAGCAGAAGACGGCATACGAGATATACCAAGGGGTGTCGGGTGCAG	VASA-drop primers for dual-indexed PCR
VD_ILMN8_i7_28	CAAGCAGAAGACGGCATACGAGATGCGTTGGAGGGTGTCGGGTGCAG	VASA-drop primers for dual-indexed PCR
VD_ILMN8_i7_29	CAAGCAGAAGACGGCATACGAGATCTTCACGGGGGTGTCGGGTGCAG	VASA-drop primers for dual-indexed PCR
VD_ILMN8_i7_30	CAAGCAGAAGACGGCATACGAGATTCCTGTAAGGGTGTCGGGTGCAG	VASA-drop primers for dual-indexed PCR
VD_ILMN8_i7_31	CAAGCAGAAGACGGCATACGAGATAGAATGCCGGGTGTCGGGTGCAG	VASA-drop primers for dual-indexed PCR
VD_ILMN8_i7_32	CAAGCAGAAGACGGCATACGAGATGAGGCATTGGGTGTCGGGTGCAG	VASA-drop primers for dual-indexed PCR
VD_ILMN8_i7_33	CAAGCAGAAGACGGCATACGAGATCCTCGGTAGGGTGTCGGGTGCAG	VASA-drop primers for dual-indexed PCR
VD_ILMN8_i7_34	CAAGCAGAAGACGGCATACGAGATTTCTAACGGGGTGTCGGGTGCAG	VASA-drop primers for dual-indexed PCR
VD_ILMN8_i7_35	CAAGCAGAAGACGGCATACGAGATATGAGGCTGGGTGTCGGGTGCAG	VASA-drop primers for dual-indexed PCR
VD_ILMN8_i7_36	CAAGCAGAAGACGGCATACGAGATGCAGAATCGGGTGTCGGGTGCAG	VASA-drop primers for dual-indexed PCR
VD_ILMN8_i7_37	CAAGCAGAAGACGGCATACGAGATCACTACGAGGGTGTCGGGTGCAG	VASA-drop primers for dual-indexed PCR
VD_ILMN8_i7_38	CAAGCAGAAGACGGCATACGAGATTGTCGTAGGGGTGTCGGGTGCAG	VASA-drop primers for dual-indexed PCR
VD_ILMN8_i7_39	CAAGCAGAAGACGGCATACGAGATACCACTTAGGGTGTCGGGTGCAG	VASA-drop primers for dual-indexed PCR
VD_ILMN8_i7_40	CAAGCAGAAGACGGCATACGAGATGTTGTCCGGGGTGTCGGGTGCAG	VASA-drop primers for dual-indexed PCR
VD_ILMN8_i7_41	CAAGCAGAAGACGGCATACGAGATATCCATATGGGTGTCGGGTGCAG	VASA-drop primers for dual-indexed PCR
VD_ILMN8_i7_42	CAAGCAGAAGACGGCATACGAGATGCTTGCGCGGGTGTCGGGTGCAG	VASA-drop primers for dual-indexed PCR
VD_ILMN8_i7_43	CAAGCAGAAGACGGCATACGAGATAGTATCTTGGGTGTCGGGTGCAG	VASA-drop primers for dual-indexed PCR
VD_ILMN8_i7_44	CAAGCAGAAGACGGCATACGAGATGACGCTCCGGGTGTCGGGTGCAG	VASA-drop primers for dual-indexed PCR
VD_ILMN8_i7_45	CAAGCAGAAGACGGCATACGAGATCATGCCATGGGTGTCGGGTGCAG	VASA-drop primers for dual-indexed PCR
VD_ILMN8_i7_46	CAAGCAGAAGACGGCATACGAGATTGCATTGCGGGTGTCGGGTGCAG	VASA-drop primers for dual-indexed PCR
