# Supplementary material for: High-throughput total RNA sequencing in single cells using VASA-seq
Source: Nat Biotechnol. 2022 Jun 27;40(12):1780–93. doi: 10.1038/s41587-022-01361-8 (PMC9750877; doi:10.1038/s41587-022-01361-8)
Supplement: Supplementary file 14 — Cost calculations for the VASA-drop and VASA-plate methodologies compared to Smart-seq3 and 10x Genomics Chromium. [file 41587_2022_1361_MOESM14_ESM.xlsx]

## Sheet: Sheet1
	VASA-plate	Smart-seq3	VASA-drop	10x Genomics
				Single Cell 3′ library & gel bead kit v2
	[this work]	Reference:Hagemann-Jensen, M. et al. Single-cell RNA counting at allele and isoform resolution using Smart-seq3. Nat. Biotechnol. 38, 708–714 (2020).	[this work]	Reference: Zhang, X. et al. Comparative Analysis of Droplet-Based Ultra-High-Throughput Single-Cell RNA-Seq Systems. Mol. Cell 73, 130-142.e5 (2019).
Reagent cost [USD]/cell	0.98	between 0.57 and 1.14 USD	0.11	0.5
Sequencing cost [USD]/cell	0.3
Total cost [USD]/cell (without instrumentation)	1.28	1.14	0.44	0.8
Instrument cost	45,000-100,000	~40,000	~60,000	~50,000
[USD]
