# Supplementary material for: High-throughput total RNA sequencing in single cells using VASA-seq
Source: Nat Biotechnol. 2022 Jun 27;40(12):1780–93. doi: 10.1038/s41587-022-01361-8 (PMC9750877; doi:10.1038/s41587-022-01361-8)
Supplement: Supplementary file 15 — List of reagents and equipment for running the VASA-drop workflow. [file 41587_2022_1361_MOESM15_ESM.xlsx]

## Sheet: Sheet1
REAGENT or RESOURCE	SOURCE	IDENTIFIER
Buffers and reagents
CHIR99021	Cambridge Stem Cell Institute	N/A
PD0325901	Cambridge Stem Cell Institute	N/A
Leukaemia inhibitory factor (mLIF)	Cambridge Stem Cell Institute	N/A
Gelatin	Cambridge Stem Cell Institute	N/A
1H,1H,2H,2H-Perfluoro-1-octanol	Alfa aesar	Cat # AAB2015609
RAN fluorosurfactant	RAN Biotechnologies	008-FluoroSurfactant-10G
Novec HFE-7500	3M purchased from Fluorochem, UK	Cat # 297730-93-9
Sylgard 184 Polydimethylsiloxane	Corning	Cat # 1673921
Trichloro(1H,1H,2H,2H perfluorooctyl)-silane	Sigma-Aldrich	Cat # 448931
IGEPAL CA-630	Sigma-Aldrich	Cat # I8896-50 ml
Mineral oil	Sigma-Aldrich	Cat # M5904-500ML
Mineral oil	Sigma-Aldrich	Cat # 330779-1L
Magnesium Chloride (1M)	Ambion	Cat # AM9530G
Calcium chloride solution	Sigma-Aldrich	Cat # 21115
Nuclease-free water	Ambion	Cat # AM9932
DMEM-F12	ThermoFisher	Cat # 11320033
Fetal Bovine Serum	ThermoFisher	Cat # A3381901
Trypsin-EDTA Solution 10X	Sigma-Aldrich	Cat # 59418C-100ML
TrypLE Express	Gibco	Cat # 12604013
Accutase	Merck	Cat # A6964
PBS (without Magnesium and Calcium)	Lonza	Cat # BE17-516F
Sodium Bicarbonate	ThermoFisher	Cat # 25080094
Bovine Serum Albumin Fraction V	ThermoFisher	Cat # 15260037
DMEM-F12 without L-Glutamine	ThermoFisher	Cat # 21331020
Neurobasal medium without L-Glutamine	ThermoFisher	Cat # 21103049
2-Mercaptoethanol	ThermoFisher	Cat # 31350010
B-27 supplement (50x)	ThermoFisher	Cat # 17504044
N2 supplement (100x)	Cambridge Stem Cell Institute	N/A
L-Glutamine	ThermoFisher	Cat # 25030081
Penicillin-Streptomycin (10,000 U/ml)	ThermoFisher	Cat # 15070063
Insulin Zinc (4 mg/ml)	ThermoFisher	Cat # 12585014
1M UltraPure Tris-HCl (ph 8)	LifeSciences	Cat # 15568025
Optiprep density gradient medium	Sigma-Aldrich	Cat # D1556-250ML
dNTP mix (10 mM each)	ThermoFisher	Cat # R0191
dNTP mix (10mM each)	Promega	Cat # U1511
ATP (10mM)	NEB	Cat # P0756S
SU-8 2075 photoresists, 500 ml	Kayaku Advanced Materials, purchased from A-Gas	Cat # Y111074-2
Propylene glycol methyl ether acetate, PGMEA, 1 L	Sigma-Aldrich	Cat # 484431-1L
Critical commercial assays
inDrop bead barcoding reagents	Zilionis et al., 2017	doi:10.1038/nprot.2016.154
Thermolabile Proteinase K	NEB	Cat # P8111S
RnaseOUT recombinant ribonucleotide inhibitor	Invitrogen	Cat # 10777019
E.coli Poly(A) Polymerase	NEB	Cat # M0276S
T4 Polynucleotide kinase	NEB	Cat # M0201S
Superscript III	Invitrogen	Cat # 18080093
Second Strand Buffer	Invitrogen	Cat # 10812014
E.coli DNA Polymerase I	Invitrogen	Cat # 18010017
RNAseH (2U/ul)	Invitrogen	Cat # 18021014
Exonuclease I	NEB	Cat # M0293S
FastDigest HinfI	ThermoFisher	Cat # FD0804
NEBNext Ultra II Non-Directional RNA Second Strand Synthesis Module	NEB	Cat # E6111S
MegaScript T7 Transcription Kit	Invitrogen	Cat # AM1333
HiScribe™ T7 High Yield RNA Synthesis Kit	NEB	Cat # E2040S
ExoSAP-IT	Applied Biosystems	Cat # 78200.200.UL
Hybridase thermostable Rnase H	Epicentre	Cat # H39500
RQ1 RNase-Free DNase	Promega	Cat # M6101
T4 RNA Ligase 2, truncated	NEB	Cat # M0242S
RNaseA	ThermoFisher	Cat # R1253
NEBNext High-Fidelity 2X PCR Master Mix	NEB	Cat # M0541S
Kapa HiFi HotStart PCR mix	Roche	Cat # 7958927001
Agencourt AmpureXP beads	Beckman and Coulter	Cat # A63881
Agilent High Sensitivity DNA kit	Agilent	Cat # 5067-4626
Agilent RNA 6000 Pico kit	Agilent	Cat # 5067-1513
Qubit RNA HS Assay Kit	Invitrogen	Cat # Q32852
Deposited data
Sequenced murine gastrulation and early-organogenesis VASA-seq dataset	This study	GSE176588,Gene expression omnibus (GEO)
Sequenced murine gastrulation and early-organogenesis 10x Chromium	Pijuan Sala et al., 2019	E-MTAB6967, ArrayExpress
HEK293T Smart-seq 3 dataset	Hagemann-Jensen et al., 2020	E-MTAB-8735,
		ArrayExpress
HEK293T 10x v3.1 dataset	10x Genomics	https://support.10xgenomics.com/single-cell-gene-expression/datasets/6.0.0/1k_hgmm_3p
Cell lines
Human HEK293T	N/A	N/A
Mouse embryonic stem cells E14Tg2a wild-type	The cell line was a generous donation from Prof. Austin Smith	N/A
Mouse model used
Mouse: C56BL/6	Charles River or Cambridge Stem Cell Institute	N/A
Oligonucleotides
rRNA depletion probes	This study	Table S12
inDrop v3 polyacrylamide bead barcoding	Briggs et al., 2018	doi:10.1126/science.aar5780.
Cel-seq2 primers for VASA-plate	Muraro et al., 2016	doi:10.1016/j.cels.2016.09.002. Indexes used available at GSE176588
RTP oligonucleotide for VASA-drop:	This study	Table S12
RTP oligonucleotide for VASA-plate	Hashimshony et al., 2012	doi:10.1016/j.celrep.2012.08.003
RA3 oligonucleotide for VASA-drop	This study	Table S12
RA3 oligonucleotide for VASA-plate	Hashimshony et al., 2012	doi:10.1016/j.celrep.2012.08.003
VASA-drop primers for dual-indexed PCR	This study	Table S12
Software and algorithms
Whippet	Sterne-Weiler et al., 2018	doi:https://doi.org/10.1016/j.molcel.2018.08.018
MicroExonator	Parada et al., 2021	doi:https://doi.org/10.1186/s13059-020-02246-2
Scanpy	Wolf et al., 2018	doi.org/10.1186/s13059-017-1382-0
Trim Galore	N/A	https://www.bioinformatics.babraham.ac.uk/projects/trim_galore/
Cutadapt	Martin, 2011	DOI:10.14806/ej.17.1.200
STAR aligner	Dobin et al., 2013	doi.org/10.1093/bioinformatics/bts635
bwa	Li et al., 2009	doi.org/10.1093/bioinformatics/btp324
Velocyto	La Manno et al., 2018	doi:10.1038/s41586-018-0414-6
scVelo	Bergen et al., 2020	doi:https://doi.org/10.1038/s41587-020-0591-3
Hisat 2	Kim et al., 2019	doi.org/10.1038/nmeth.3317
Snakemake	Köster and Rahmann., 2018	doi.org/10.1093/bioinformatics/bty350
Stringtie	Pertea et al., 2015	doi.org/10.1038/nbt.3122
PAGA	Wolf et al., 2019	doi: https://doi.org/10.1186/s13059-019-1663-x
Samtools	Li et al., 2009	doi:10.1093/bioinformatics/btp352
Bedtools	N/A	https://bedtools.readthedocs.io/en/latest/
Bcl2fastq	N/A	Illumina software
ggsashimi	Garrido-Martin et al., 2018	doi.org/10.1371/journal.pcbi.1006360
Scrublet	Wollock et al., 2019	doi.org/10.1016/j.cels.2018.11.005
GFF Utilities	Pertea and Pertea, 2020	doi.org/10.12688/f1000research.23297.1
UpsetR	Conway et al., 2017	doi.org/10.1093/bioinformatics/btx364
drawProteins	Brennan et al., 2018	doi:10.12688/f1000research.14541.1
DropletUtils	Griffiths et al., 2018;	doi:10.1038/s41467-018-05083-x ;
	Lun et al., 2019	doi:10.1186/s13059-019-1662-y
QoRTs	Hartley and Mullikin, 2015	doi.org/10.1186/s12859-015-0670-5
Other/equipment
LoBind tubes (1.5 ml)	Eppendorf	Cat # 0030108051
Flowmi Tip Strainer with 40-µm porosity	ThermoFisher Scientific	Cat # 136800040
1 ml glass gas tight syringe, luer lock	Sigma-Aldrich	Cat # 21964
2.5 ml glass gas tight syringe, luer lock	Sigma-Aldrich	Cat # 509493
Smiths Medical Portex fine bore LDPE tubing ID-OD (0.38 mm-1.09 mm)	Fisher Scientific	Cat # 15249134
UVP High-intensity inspection lamp	Analytik Jena	Cat # 95-0127-01
3” diameter, Prime CZ-Si silicon wafer, single side polished	Microchemicals	Cat # WSD30381200B1314SNN1
High resolution, film photomasks, A4 format	Micro Lithography Services	N/A
Glass slide 76x52x1 mm, 50 pcs	VWR	MARI1100420
1.0 mm biopsy puncher	Kai Industries, purchased from PFM medical	Cat # BPP-10F
1.5 mm biopsy puncher	Kai Industries, purchased from PFM medical	Cat # BPP-15F
5.0 mm sampling tool	Electron Microscopy Sciences	Cat # 69039-50
8.0 mm sampling tool	Electron Microscopy Sciences	Cat # 69039-80
200 µl Maxymum recovery, (low bind, low retention), filter barrier tips	Axygen	Cat # TIP302
1ml Greiner tips	Sigma-Aldrich	Cat # Z617490-5000EA
neMesys pumps 290N	Cetoni	Cat # A3921000133
TG200 function generator	Aim-TTi (Aim & Thurlby Thandar Instruments)	Cat # AIM-TG2000
Trek 601C-1 amplifier	Advanced Energy	Cat # 601C1H
Oxygen plasma generator	Femto, Diener Electronics	N/A
Inverted microscope Olympus XI73	Olympus	N/A
Phantom Miro eX4 fast camera	Phantom	N/A
384-well hardshell plate	BioRad	Cat # HSP3801
Silverseal sealer	Greiner	Cat # 676090
Corning Costar Spin-X (pore size 0.22μm, cellulose acetate membrane)	Sigma-Aldrich	Cat # CLS8160
